# Supplementary material for: Temporal gene expression patterns in the coral Euphyllia paradivisa reveal the complexity of biological clocks in the cnidarian-algal symbiosis
Source: Sci Adv. 2022 Sep 16;8(37):eabo6467. doi: 10.1126/sciadv.abo6467 (PMC9481131; doi:10.1126/sciadv.abo6467)
Supplement: Supplementary file 2 — Table S2 [file sciadv.abo6467_table_s2.zip]

Archive with 1 entries (1 files):
- sciadv.abo6467_table_s2.xlsx
