# Supplementary material for: Temporal gene expression patterns in the coral Euphyllia paradivisa reveal the complexity of biological clocks in the cnidarian-algal symbiosis
Source: Sci Adv. 2022 Sep 16;8(37):eabo6467. doi: 10.1126/sciadv.abo6467 (PMC9481131; doi:10.1126/sciadv.abo6467)
Supplement: Supplementary file 2 — Table S2 [file sciadv.abo6467_table_s2.zip › sciadv.abo6467_table_s2.xlsx]

## Sheet: Table_S2
Table S2. 24-h to 12-h period alternations. List of 59 E. paradivisa annotated transcripts showing 24-h to 12-h period alternations between symbiotic and aposymbiotic morphs.
Transcript	Annotation	Gene symbol/name	LDsym			DDsym			LDapo			DDapo
			pVal	phase	period	pVal	phase	period	pVal	phase	period	pVal	phase	period
TRINITY_DN3134_c1_g1_i1	XP_011519431.1	GGACT	0.00514798	4	12	0.00722603	4	12	0.00369039	4	24	0.00840355	4	24
TRINITY_DN13767_c1_g1_i1/ TRINITY_DN5834_c0_g1_i8/ TRINITY_DN17517_c0_g1_i8	sp|Q96JS3|PGBD1_HUMAN	PGBD1	0.000128103	16	24	0.00303918	4	24	0.0030982	12	12	0.000366015	8	12
TRINITY_DN75901_c0_g1_i3/ TRINITY_DN19080_c0_g1_i6	XP_024304097.1	TRIM3	0.00219953	20	24				0.000104444	8	12	0.00226309	8	12
TRINITY_DN1891_c2_g1_i6	sp|Q13615|MTMR3_HUMAN	MTMR3	0.00277276	8	12				0.00250327	16	24	0.0096843	16	24
TRINITY_DN662_c0_g3_i8	gi|156353213|ref|XP_001622968.1|	v1g248223	0.00799545	4	12				0.00278653	8	24	0.00529669	24	24
TRINITY_DN842815_c0_g1_i1	NP_002720.1	HHEX				0.0088378	4	12	0.00319922	24	24	0.000719929	24	24
TRINITY_DN403_c1_g1_i11	XP_011518405.1	LRP4	0.00496681	8	12				0.00872043	20	24
TRINITY_DN2505_c9_g1_i1	NP_660310.2	SDHAF4	0.000113158	12	12				0.000129177	8	24
TRINITY_DN995_c0_g1_i10	XP_016868754.1	PSD3	0.00959454	4	12				2.76e-05	4	24
TRINITY_DN3654_c1_g2_i4	sp|Q9UBN4|TRPC4_HUMAN	TRPC4	0.00530139	8	12				0.00425696	20	24
TRINITY_DN5037_c2_g1_i2	NP_001032238.1	ACOT1	0.000356172	4	12				3.68e-07	8	24
TRINITY_DN11952_c1_g1_i6	NP_006414.2	RABAC1	0.00941403	12	12				1.38e-07	4	24
TRINITY_DN5091_c0_g2_i2	NP_004580.1	SCO1	0.00863402	12	12				0.00218754	8	24
TRINITY_DN20165_c0_g1_i1	sp|O89110|CASP8_MOUSE	Casp8	0.0030982	4	12				7.96e-05	4	24
TRINITY_DN902_c2_g1_i2/ TRINITY_DN6211_c0_g1_i1	sp|B1VEI4|MSHA_CORU7	mshA	0.00414829	4	12				0.00522909	24	24
TRINITY_DN8636_c0_g1_i1/ TRINITY_DN95845_c0_g4_i1	sp|Q9EQD2|NPFF2_RAT	Npffr2	0.00226618	8	12				0.00901553	4	24
TRINITY_DN8936_c2_g2_i10	sp|Q5R5U1|RAB10_PONAB	RAB10	0.00414829	12	12				0.00228264	8	24
TRINITY_DN47456_c0_g1_i6	NP_064715.1	ANKMY2	0.00652396	4	12				0.00853127	8	24
TRINITY_DN665_c0_g1_i1	gi|406877369|gb|EKD26616.1|		0.00782875	4	12				0.00665153	4	24
TRINITY_DN12215_c2_g1_i1	NP_524146.1	MYL1				0.00477145	4	12				0.00928852	24	24
TRINITY_DN18251_c0_g1_i8	NP_060793.2	PI4K2B				0.0030982	4	12				0.0029667	8	24
TRINITY_DN4802_c2_g2_i1/ TRINITY_DN4802_c2_g1_i3	XP_011539049.1	CRYZ				0.0088378	4	12				0.00027054	24	24
TRINITY_DN9431_c0_g1_i1	NP_066276.2	FGF6				0.00345691	4	12				0.00444234	4	24
TRINITY_DN2345_c0_g1_i5/ TRINITY_DN5534_c0_g3_i2	XP_005268438.1	PLAC8L1				0.00588404	4	12				0.00718089	8	24
TRINITY_DN20082_c1_g1_i1	XP_011539514.1	LDLRAP1				0.00156932	4	12				0.0011929	24	24
TRINITY_DN9848_c1_g1_i6	sp|P27545|CERS1_MOUSE	Cers1				0.000554621	12	12				0.00248897	16	24
TRINITY_DN13147_c2_g1_i2	NP_981951.1	MBLAC2				0.00385303	4	12				0.00448865	4	24
TRINITY_DN2385_c0_g1_i3	sp|Q4HX89|BTN1_GIBZE	BTN1				0.000674384	4	12				0.00626253	4	24
TRINITY_DN6386_c0_g6_i1	tr|L8H471|L8H471_ACACA					0.00156932	4	12				0.00555582	24	24
TRINITY_DN3882_c1_g1_i8	NP_065779.1	ESYT2	0.00378915	4	24				0.00139572	12	12
TRINITY_DN20272_c0_g1_i1	XP_016859442.1	HPCAL1	0.000492981	20	24				0.00132031	8	12
TRINITY_DN5997_c0_g2_i2	sp|A2AX52|CO6A4_MOUSE	Col6a4	0.00140157	24	24				0.000159013	12	12
TRINITY_DN8957_c0_g2_i1/ TRINITY_DN25522_c0_g3_i4	sp|Q54T82|Y1931_DICDI		0.00682163	8	24				0.000674384	12	12
TRINITY_DN3290_c0_g4_i1	sp|O88572|LRP6_MOUSE	Lrp6	0.0099974	4	24				0.00277372	12	12
TRINITY_DN717_c0_g1_i2	sp|Q0VBV7|CE126_MOUSE	Cep126	0.00230385	4	24				0.000763503	12	12
TRINITY_DN4966_c1_g1_i1	sp|P17141|ZFP37_MOUSE	Zfp37	0.000997353	4	24				0.0088378	12	12
TRINITY_DN9808_c1_g1_i7	sp|P51475|OPSP_CHICK		0.000562168	4	24				0.00176255	12	12
TRINITY_DN16305_c1_g1_i1	sp|Q9TXQ1|TNKS1_CAEEL	tank-1	0.00517521	24	24				0.000863391	12	12
TRINITY_DN9414_c0_g1_i9	XP_024305948.1	FCSK	0.00274695	20	24				0.00975901	12	12
TRINITY_DN2218_c0_g3_i1	sp|Q61006|MUSK_MOUSE	Musk	0.00411684	12	24				0.00636167	12	12
TRINITY_DN148_c1_g1_i1	XP_016861695.1	EOGT	0.00137797	16	24				0.00371784	8	12
TRINITY_DN5774_c0_g1_i3	sp|P0DPA6|PSID_PSICU	psiD	0.00441775	20	24				0.00588404	8	12
TRINITY_DN9662_c3_g1_i2	NP_001034444.1	SLC25A29	0.00792146	24	24				9.25e-07	8	12
TRINITY_DN3315_c0_g1_i3	XP_011530593.1	CAMK2D	0.00219664	16	24				0.00975901	4	12
TRINITY_DN947_c3_g1_i3	sp|Q9FYE1|MCA9_ARATH	AMC9	0.00792146	20	24				0.00110026	12	12
TRINITY_DN3539_c1_g1_i5/TRINITY_DN677_c0_g2_i11	sp|Q13003|GRIK3_HUMAN	GRIK3				0.00972243	24	24				0.0030522	12	12
TRINITY_DN23549_c0_g1_i11	NP_057323.3	MYO15A				0.00117348	12	24				0.00852308	4	12
TRINITY_DN24840_c1_g2_i1	XP_005252879.1	ANO5				0.00138642	20	24				0.0054056	4	12
TRINITY_DN16668_c0_g1_i3	sp|Q8WUM4|PDC6I_HUMAN	PDCD6IP				0.00466915	20	24				0.00366264	4	12
TRINITY_DN454_c0_g1_i6	NP_001005745.1	NUMB				0.00726413	16	24				6.3436e-05	4	12
TRINITY_DN7809_c0_g1_i7	sp|Q15637|SF01_HUMAN	SF1				9.84e-05	16	24				0.0030522	4	12
TRINITY_DN7213_c0_g1_i12	sp|P35670|ATP7B_HUMAN	ATP7B				0.0050697	20	24				0.00407961	4	12
TRINITY_DN1870_c0_g1_i1	XP_011533493.1	RBM26				0.00369039	16	24				0.0030522	4	12
TRINITY_DN127_c1_g1_i2	sp|Q9CY58|PAIRB_MOUSE	Serbp1				0.00286638	12	24				0.00226309	4	12
TRINITY_DN14865_c0_g1_i5	sp|Q8K0V4|CNOT3_MOUSE	Cnot3				0.00474394	12	24				0.00852308	4	12
TRINITY_DN2273_c0_g1_i20	XP_024309579.1	KALRN				0.00326324	16	24				0.00710257	4	12
TRINITY_DN20287_c1_g1_i1	sp|Q2VB19|PUM1_CHICK	PUM1				7.66e-05	20	24				0.0030522	4	12
TRINITY_DN2548_c0_g2_i1	sp|Q9HCK4|ROBO2_HUMAN	ROBO2				0.00191198	20	24				0.00925642	4	12
TRINITY_DN69664_c0_g1_i2	NP_001341415.1	RC3H2				0.00148833	16	24				0.00852308	4	12
