# Supplementary material for: Temporal gene expression patterns in the coral Euphyllia paradivisa reveal the complexity of biological clocks in the cnidarian-algal symbiosis
Source: Sci Adv. 2022 Sep 16;8(37):eabo6467. doi: 10.1126/sciadv.abo6467 (PMC9481131; doi:10.1126/sciadv.abo6467)
Supplement: Supplementary file 3 — Data S1 to S3 [file sciadv.abo6467_data_s1_to_s3.zip › sciadv.abo6467_data_s1.xlsx]

## Sheet: (A) LDsym24
Data S1A. Annotation and expression patterns of rhythmic transcripts in in each subgroup. Each subgroup: A) LDsym24, B) DDsym24, C) LDapo24, D) DDapo24, E) LDsym12, F) Dsym12, G) LDapo12, H) DDapo12. It corresponds to the significantly rhythmic transcripts with a precise 24-h period (Benjamini-Hochberg corrected RAIN p-values < 0.01) under light/dark cycles of symbiotic E. paradivisa detected by …
Transcript	RAIN			Annotation	Gene symbol/name	Normalized Expression
	pVal	phase	period			06:00:00	10:00:00	14:00:00	18:00:00	22:00:00	02:00:00	06:00:00	10:00:00	14:00:00	18:00:00	22:00:00	02:00:00	06:00:00
TRINITY_DN3790_c1_g1_i2	1.05e-22	8	24	NP_002117.1	HLF	49.695	117.389	57.825	5.944	0.901	15.071	59.389	187.87	52.498	3.775	1.204	22.828	67.117
TRINITY_DN182981_c0_g2_i1	4.65e-20	8	24	N/A		18.825	33.878	19.896	13.005	7.906	10.083	19.974	44.098	20.799	9.306	6.706	12.249	19.981
TRINITY_DN13885_c0_g1_i1	1.64e-17	4	24	N/A		15.922	5.304	0.874	0.462	0.294	5.668	27.983	4.741	1.745	0.471	0	3.675	27.837
TRINITY_DN60555_c0_g2_i1	3.8e-17	8	24	gi|156373196|ref|XP_001629419.1|	CIPC-like	34.608	62.379	2.83	0.748	0.456	18.932	42.775	61.888	3.047	0.409	1.444	20.428	36.154
TRINITY_DN135906_c2_g1_i1	6.93e-17	16	24	XP_024310052.1	CLOCK	0.363	0.679	4.671	6.918	3.001	1.55	0.393	0.689	2.678	9.083	2.869	2.223	0.303
TRINITY_DN6_c2_g1_i1	1.97e-16	8	24	NP_004066.1	CRY1	18.531	54.743	88.952	30.668	8.449	3.81	23.842	116.912	87.437	30.721	9.479	6.527	39.65
TRINITY_DN71870_c0_g2_i3	3.41e-16	4	24	N/A		78.064	42.975	1.558	1.043	5.638	58.111	84.881	34.714	1.838	0.773	4.094	87.335	72.936
TRINITY_DN9722_c0_g3_i1	3.41e-16	8	24	N/A		2.986	66.949	53.175	15.055	1.98	1.445	4.77	104.344	32.067	13.373	1.737	1.837	5.198
TRINITY_DN7_c2_g3_i1	9.9e-16	8	24	N/A		2.962	63.517	51.585	16.405	2.079	1.437	4.59	87.097	25.116	11.615	1.586	1.833	4.527
TRINITY_DN7369_c0_g1_i1	1.93e-15	24	24	XP_015763525.1	tef-like	16.509	0.688	0.517	1.102	39.299	75.105	12.051	1.005	0.723	0.857	24.886	84.474	16.275
TRINITY_DN29611_c0_g1_i2	5.47e-15	8	24	sp|Q7KM13|HEY_DROME	Hey	5.637	68.729	85.792	17.897	1.508	2.433	6.809	120.584	43.468	15.968	1.492	2.732	6.887
TRINITY_DN851573_c0_g1_i1	1.57e-14	4	24	N/A		19.165	16.415	1.609	1.301	1.916	4.745	30.022	16.265	5.395	0.407	0.699	14.373	23.004
TRINITY_DN15462_c0_g1_i1	2.3e-14	8	24	XP_011520084.1	MAPK6	32.458	49.625	43.007	24.209	24.084	29.234	36.556	71.7	45.74	28.374	20.325	34.456	40.629
TRINITY_DN11298_c0_g1_i1	3.77e-14	4	24	N/A		6.64	4.423	4.209	0.227	0.339	1.325	6.305	3.818	1.991	0.257	0.232	3.072	9.302
TRINITY_DN9676_c0_g3_i2	4.84e-14	8	24	N/A		28.369	79.043	3.374	0	0.5	20.283	33.258	45.685	3.821	0	1.369	20.514	29.356
TRINITY_DN113329_c3_g1_i1	1.16e-13	8	24	N/A		19.304	40.504	1.141	0.616	0.866	7.884	24.469	35.944	1.756	0.549	0.419	12.349	18.062
TRINITY_DN23421_c0_g1_i4	2.83e-13	8	24	sp|Q7RTR2|NLRC3_HUMAN	NLRC3	4.697	19.476	20.785	10.661	8.092	3.451	10.654	30.534	18.899	12.151	4.298	4.134	11.997
TRINITY_DN3604_c9_g2_i1	3.77e-13	8	24	N/A		8.079	12.031	12.149	2.558	1.456	2.32	2.76	13.618	5.876	2.021	1.12	1.67	6.754
TRINITY_DN182981_c0_g1_i1	8.41e-13	8	24	N/A		2.378	6.203	2.664	1.292	0.428	2.022	2.852	10.083	3.776	0.923	1.008	1.216	2.443
TRINITY_DN7737_c0_g2_i10	8.85e-13	12	24	NP_006694.1	NUDT3	7.546	34.866	23.152	40.23	9.789	4.035	9.051	41.157	42.405	24.966	6.606	3.977	13.241
TRINITY_DN4862_c2_g1_i1	9.19e-13	4	24	N/A		25.038	8.265	2.109	5.694	8.676	48.621	81.944	11.62	2.352	4.641	6.051	45.499	33.072
TRINITY_DN56462_c0_g2_i1	9.19e-13	12	24	sp|Q7KM13|HEY_DROME	Hey	7.119	37.255	127.288	69.149	18.971	9.426	7.501	78.759	77.786	79.488	13.966	9.027	13.59
TRINITY_DN22969_c1_g1_i1	1.31e-12	12	24	N/A		7.119	44.816	116.938	89.59	24.905	7.603	6.998	78.251	87.907	81.193	17.898	9.509	13.218
TRINITY_DN6838_c1_g3_i2	1.38e-12	8	24	N/A		6.901	9.8	8.299	2.521	1.42	1.686	3.216	10.641	4.936	1.414	1.841	1.015	5.388
TRINITY_DN38477_c0_g2_i3	2.08e-12	4	24	sp|A8WGS4|TLCD2_DANRE	tlcd2	12.71	3.992	4.798	3.273	3.549	5.066	16.386	6.259	2.846	2.705	2.7	9.015	12.791
TRINITY_DN479_c5_g1_i14	2.65e-12	4	24	N/A		3.042	1.799	1.245	0.551	0.666	0.757	3.45	2.411	1.038	0.432	0.419	0.943	4.244
TRINITY_DN3696_c0_g4_i1	3.74e-12	12	24	sp|Q5IZC5|CRY1_ERIRU	CRY1	51.317	116.669	207.383	151.126	68.111	58.167	37.056	168.142	132.812	167.984	68.979	57.921	49.71
TRINITY_DN5972_c0_g1_i6	4.4e-12	8	24	N/A		157.873	333.301	477.703	220.192	169.21	124.412	118.491	532.806	268.499	181.99	138.477	105.53	150.065
TRINITY_DN1149_c0_g1_i4	4.51e-12	8	24	N/A		10.815	17.232	11.55	3.092	2.027	9.878	23.976	53.029	13.122	3.551	2.237	10.814	17.94
TRINITY_DN81113_c0_g1_i2	6.9e-12	4	24	N/A		9.259	6.497	4.852	2.455	6.377	6.311	25.063	6.132	3.16	2.379	3.389	7.207	15.114
TRINITY_DN3335_c0_g1_i5	1.02e-11	4	24	NP_001032671.2	SCD5	21.095	7.765	2.758	3.173	9.552	47.281	73.241	10.305	2.463	4.241	5.202	38.74	26.403
TRINITY_DN6131_c1_g2_i1	2.57e-11	12	24	sp|Q15399|TLR1_HUMAN	TLR1	10.129	22.872	27.417	25.104	18.748	16.85	13.439	19.233	37.602	23.594	23.893	18.771	15.463
TRINITY_DN7743_c0_g3_i1	2.6e-11	8	24	N/A		52.043	122.991	176.051	73.677	67.199	34.994	48.294	213.059	96.877	78.633	61.285	42.177	72.086
TRINITY_DN5898_c0_g1_i1	2.73e-11	4	24	N/A		20.817	10.186	1.323	0	0	4.006	22.222	7.932	2.549	0	0	4.353	25.933
TRINITY_DN67164_c0_g1_i2	2.73e-11	8	24	N/A		86.417	205.399	274.196	225.645	126.954	74.69	77.158	337.841	204.826	163.474	110.959	47.523	105.858
TRINITY_DN2255_c2_g2_i8	3.28e-11	4	24	sp|Q0EEE2|PTHD3_MOUSE	Ptchd3	6.254	2.784	1.88	1.234	3.016	5.468	21.241	4.918	1.177	2.537	3.35	8.582	14.738
TRINITY_DN3951_c0_g2_i1	5.49e-11	8	24	N/A		68.844	157.592	179.891	105.412	65.097	50.942	63.506	245.214	142.91	95.688	70.527	62.243	64.026
TRINITY_DN5164_c2_g1_i1	6.9e-11	4	24	N/A		60.424	29.091	31.146	26.261	19.721	42.767	68.557	58.331	36.853	25.687	20.287	40	52.936
TRINITY_DN1031_c1_g1_i2	7.24e-11	4	24	NP_001027026.1	LONRF3	15.997	5.873	10.286	2.765	2.682	2.441	24.309	13.379	4.224	3.784	2.952	5.243	21.813
TRINITY_DN2448_c1_g1_i2	9.33e-11	8	24	gi|156380788|ref|XP_001631949.1|	v1g208550	51.826	77.479	27.787	15.647	20.28	20.923	51.411	88.937	32.802	18.222	10.139	27.962	37.556
TRINITY_DN24819_c0_g1_i1	1.2e-10	4	24	N/A		28.071	11.947	21.86	9.33	6.039	13.464	40.596	26.724	10.128	6.445	2.435	22.526	69.841
TRINITY_DN3808_c0_g1_i3	1.78e-10	8	24	NP_940863.3	LONRF2	0.757	4.26	5.453	1.709	0.214	0.506	1.204	6.167	3.8	1.198	0.178	0.503	1.414
TRINITY_DN21895_c0_g1_i8	1.81e-10	8	24	N/A		8.586	10.369	9.145	0.532	0.5	1.339	10.967	31.192	8.926	0	0.339	4.807	15.509
TRINITY_DN60260_c0_g1_i1	1.99e-10	8	24	N/A		11.536	37.788	41.119	18.125	16.071	11.638	11.624	54.125	24.571	19.933	13.301	10.749	18.871
TRINITY_DN2290_c7_g1_i1	3.89e-10	4	24	NP_001313309.1	HEBP2	203.229	127.764	165.32	71.534	40.405	79.486	224.279	338.658	192.363	83.403	45.341	150.558	216.948
TRINITY_DN3910_c0_g1_i1	4.87e-10	8	24	N/A		9.822	10.858	18.221	0.796	0.598	2.31	14.395	33.225	7.965	0.707	0.294	0.864	17.206
TRINITY_DN9339_c0_g2_i1	4.87e-10	8	24	N/A		7.724	9.231	13.052	1.867	1.697	1.797	3.671	16.943	6.692	2.259	2.078	1.56	11.015
TRINITY_DN52729_c0_g1_i3	6.75e-10	8	24	sp|Q9WU63|HEBP2_MOUSE	Hebp2	140.02	67.972	188.724	55.053	16.16	28.405	204.774	363.246	237.568	59.705	12.239	66.202	181.41
TRINITY_DN285865_c0_g2_i1	1.02e-09	8	24	N/A		16.602	52.891	57.409	51.491	16.603	22.982	25.845	102.795	57.832	34.622	33.361	14.541	38.152
TRINITY_DN943_c1_g1_i3	1.26e-09	4	24	N/A		8.676	6.633	8.037	5.954	5.055	6.798	13.783	8.713	7.392	4.736	4.46	9.455	11.938
TRINITY_DN8541_c1_g1_i1	2.13e-09	4	24	N/A		8.015	3.543	3.701	2.399	2.682	2.457	11.858	4.977	2.935	2.553	2.549	8.729	8.466
TRINITY_DN6131_c1_g1_i2	2.18e-09	12	24	N/A		14.907	19.484	29.866	27.545	14.584	10.741	12.261	16.622	30.965	23.377	21.712	15.254	13.461
TRINITY_DN3937_c0_g1_i5	2.52e-09	24	24	N/A		1.27	0.404	0.74	1.13	6.118	1.967	1.084	0.027	0.33	0.855	1.341	4.639	1.485
TRINITY_DN8936_c0_g1_i4	2.83e-09	4	24	NP_060599.1	PNPO	32.492	6.856	11.337	6.292	6.18	13.022	38.218	19.242	4.606	9.43	7.884	28.935	34.388
TRINITY_DN25147_c0_g1_i1	2.99e-09	4	24	NP_036452.1	PLA2G15	8.693	4.735	4.86	1.641	1.071	1.525	8.291	7.163	2.162	2.166	1.161	3.255	8.064
TRINITY_DN20681_c0_g1_i1	3.71e-09	12	24	sp|P06582|HSP12_CAEEL	hsp-16.2	1.359	2.826	3.867	3.295	1.478	1.609	1.171	3.048	7.08	5.358	2.24	1.879	1.757
TRINITY_DN7640_c0_g1_i7	4.19e-09	20	24	sp|Q0KIA2|Y9801_DROME	CG9801	11.372	9.064	10.327	23.741	23.879	18.654	9.401	5.131	13.942	24.01	22.604	15.73	10.435
TRINITY_DN1937_c0_g2_i1	4.26e-09	8	24	N/A		24.276	33.405	16.552	16.084	12.646	12.132	22.216	37.401	13.24	9.399	16.039	17.383	22.645
TRINITY_DN81438_c0_g1_i2	4.52e-09	8	24	N/A		132.446	228.019	324.056	189.219	70.109	53.444	81.085	286.577	223.854	91.895	67.435	73.635	59.998
TRINITY_DN6757_c0_g2_i1	4.98e-09	4	24	sp|Q75WS4|CRYD_XENLA	cry-dash	4.52	1.564	1.08	0.913	1.196	3.757	4.708	1.774	1.312	1.8	1.257	5.067	5.693
TRINITY_DN18468_c0_g1_i1	6.32e-09	8	24	N/A		2.407	8.02	6.92	3.557	1.505	1.421	4.207	9.331	3.802	3.96	1.819	1.829	3.663
TRINITY_DN3604_c9_g1_i3	8.39e-09	8	24	N/A		8.773	21.407	12.974	0.392	0	1.885	2.785	15.677	8.522	4.466	0.661	1.661	4.543
TRINITY_DN5444_c0_g1_i7	9.5e-09	24	24	sp|Q96A58|RERG_HUMAN	RERG	9.532	6.104	9.465	16.86	32.477	20.486	6.41	2.861	2.218	17.074	16.511	23.415	4.615
TRINITY_DN4510_c1_g4_i1	1.07e-08	12	24	N/A		3.611	6.111	9.178	5.816	4.151	3.163	4.917	5.579	8.127	6.703	4.324	3.456	5.081
TRINITY_DN5333_c1_g1_i1	1.12e-08	8	24	sp|Q3U481|MFS12_MOUSE	Mfsd12	8.87	7.815	4.418	3.438	3.516	6.837	10.753	16.194	5.566	3.942	2.785	3.406	11.383
TRINITY_DN1575_c1_g1_i6	1.56e-08	4	24	NP_001341655.1	Xpc	5.44	1.725	2.274	1.36	1.312	2.292	4.859	3.487	0.754	1.472	1.501	2.996	6.251
TRINITY_DN6_c0_g2_i4	1.68e-08	8	24	sp|Q6ZZY0|CRY1_SYLBO	CRY1	11.969	54.837	78.176	52.706	18.311	15.475	16.341	94.544	49.85	67.08	15.537	19.497	19.99
TRINITY_DN46828_c0_g1_i3	2.51e-08	4	24	sp|Q6GNV7|DIRC2_XENLA	slc49a4	4.084	3.102	2.709	1.787	3.537	2.955	7.762	5.312	2.223	1.701	2.613	5.186	6.827
TRINITY_DN7331_c0_g1_i1	2.52e-08	12	24	tr|B0EVY5|B0EVY5_ACRMI	cry2	4.358	21.443	26.557	35.966	18.775	4.889	8.492	30.65	26.614	32.234	10.158	5.789	13.43
TRINITY_DN959_c1_g2_i6	2.89e-08	4	24	NP_001001795.1	C8orf82	9.034	3.577	4.37	4.39	3.188	8.139	12.55	6.38	4.042	3.709	4.062	9.589	11.349
TRINITY_DN1816_c1_g1_i2	3.25e-08	16	24	N/A		15.908	41.164	66.443	92.773	39.739	21.902	24.444	41.166	41.178	51.884	24.176	32.669	17.474
TRINITY_DN13422_c5_g1_i1	3.77e-08	12	24	N/A		0.42	2.634	3.492	3.331	0.447	0.412	0	2.636	3.883	3.407	1.235	1.075	0.415
TRINITY_DN17756_c0_g1_i4	4.05e-08	20	24	NP_001883.4	CSNK1A1	11.012	5.322	8.693	12.957	16.996	17.193	9.323	11.804	9.168	18.928	21.107	20.595	11.763
TRINITY_DN11321_c0_g1_i5	5.69e-08	16	24	NP_077287.1	MFSD11	6.236	8.626	10.379	12.034	10.446	7.234	7.862	11.261	11.485	11.9	10.3	8.636	9.009
TRINITY_DN1392_c0_g1_i1	6.34e-08	20	24	N/A		2.749	0.495	0.304	1.596	3.375	2.417	1.437	1.577	0.721	2.915	4.201	3.582	1.827
TRINITY_DN8243_c0_g3_i1	6.64e-08	4	24	N/A		8.293	4.478	4.37	4.836	5.264	8.142	21.901	6.233	4.446	7.634	4.858	14.968	15.555
TRINITY_DN1659_c3_g1_i4	6.97e-08	4	24	sp|Q9IAK8|TBX5A_DANRE	tbx5a	8.772	3.579	4.75	1.316	4.506	7.198	7.626	6.123	3.42	1.843	3.089	5.984	6.914
TRINITY_DN1508_c3_g1_i1	7.67e-08	4	24	N/A		11.356	8.497	9.744	9.112	6.121	12.5	19.413	11.502	8.969	6.703	5.541	15.319	13.821
TRINITY_DN6978_c0_g3_i1	8.9e-08	8	24	N/A		6.764	11.066	11.369	4.162	6.113	5.708	7.95	17.314	8.934	3.142	3.587	7.702	11.886
TRINITY_DN6978_c0_g1_i8	9.1e-08	20	24	NP_001127911.1	PHLDB2	0.46	0	0	8.692	9.788	7.073	0.117	0.086	0	8.291	9.792	6.477	0.82
TRINITY_DN57267_c0_g1_i1	9.59e-08	4	24	N/A		27.619	16.247	18.774	16.997	17.498	22.889	34.689	21.229	18.479	17.552	20.041	25.821	29.356
TRINITY_DN1245_c3_g2_i2	9.74e-08	4	24	N/A		6.872	2.289	2.463	3.856	3.59	6.084	8.655	2.968	2.626	3.365	4.135	5.923	8
TRINITY_DN4529_c0_g1_i1	1.14e-07	16	24	N/A		3.955	4.889	5.263	8.217	5.377	4.835	4.501	3.653	7.932	9.751	5.743	4.236	3.729
TRINITY_DN19368_c1_g1_i1	1.17e-07	12	24	NP_001959.1	EIF4E	14.269	18.474	28.111	17.696	11.664	12.725	15.304	20.947	21.316	20.831	14.878	14.279	16.993
TRINITY_DN1049_c0_g3_i1	1.2e-07	4	24	sp|P10090|WHITE_DROME	w	3.487	3.762	1.913	1.35	2.142	2.947	5.57	4.394	1.236	1.738	2.275	2.776	3.561
TRINITY_DN1393_c0_g1_i7	1.2e-07	16	24	N/A		4.227	1.34	6.508	12.865	8.932	6.578	3.838	6.819	6.366	13.231	6.221	4.793	3.278
TRINITY_DN7351_c0_g2_i1	1.21e-07	8	24	NP_004556.1	PEX14	12.111	18.169	18.839	15.055	11.325	9.068	11.229	21.612	14.496	13.265	11.394	12.786	13.326
TRINITY_DN272_c3_g1_i2	1.33e-07	8	24	N/A		12.37	25.767	24.064	26.747	11.431	13.013	8.579	46.433	23.713	18.371	9.468	7.437	10.93
TRINITY_DN36196_c0_g1_i5	1.33e-07	8	24	NP_001120838.1	PAX3	1.507	1.921	2.011	1.699	1.232	0	1.033	7.023	3.429	1.822	0.897	1.728	0.854
TRINITY_DN20996_c0_g2_i2	1.4e-07	12	24	N/A		22.84	33.941	37.614	30.537	25.808	22.159	24.479	32.789	43.954	31.782	31.615	24.12	28.97
TRINITY_DN22925_c0_g1_i3	1.53e-07	16	24	N/A		2.18	54.593	4.754	54.502	41.983	11.134	2.064	7.602	55.737	34.122	44.653	22.576	2.643
TRINITY_DN2305_c7_g2_i1	1.57e-07	20	24	NP_071334.1	EGLN1	17.389	33.451	25.26	35.242	37.54	25.338	12.042	26.88	24.734	28.16	32.984	18.621	15.378
TRINITY_DN6962_c0_g2_i1	1.6e-07	16	24	tr|R7T6N6|R7T6N6_CAPTE	CAPTEDRAFT222606	8.571	13.663	14.763	25.315	25.869	14.901	6.725	10.367	19.199	26.059	21.58	13.818	12.655
TRINITY_DN87325_c1_g1_i1	1.83e-07	4	24	N/A		98.733	15.196	48.466	11.597	12.681	32.275	51.789	71.011	19.285	15.993	4.471	44.355	146.597
TRINITY_DN4838_c16_g1_i1	1.86e-07	16	24	N/A		6.193	10.382	7.401	14.47	7.824	6.048	3.989	7.798	10.193	9.176	7.91	6.019	3.928
TRINITY_DN2115_c2_g1_i2	1.95e-07	4	24	NP_000795.2	FOLR3	27.603	16.444	22.115	19.446	16.357	17.872	36.975	28.359	14.563	15.582	20.277	29.162	34.484
TRINITY_DN286_c1_g1_i2	1.95e-07	4	24	NP_005497.1	SCARB2	10.609	6.327	5.393	3.228	8.366	9.554	15.873	5.08	3.904	2.761	4.38	8.39	19.657
TRINITY_DN6914_c1_g1_i4	1.98e-07	4	24	sp|P22897|MRC1_HUMAN	MRC1	26.021	28.079	5.426	14.05	9.615	16.914	30.831	36.125	16.581	11.784	11.781	39.506	53.582
TRINITY_DN6375_c0_g1_i8	2.13e-07	8	24	tr|A7SXH1|A7SXH1_NEMVE	v1g219039	5.69	6.387	8.094	2.438	2.189	3.824	9.692	12.708	4.181	2.4	3.692	6.752	9.485
TRINITY_DN14161_c0_g1_i6	2.24e-07	20	24	NP_002921.1	RIT2	52.892	31.713	44.945	51.262	64.983	73.816	45.887	34.33	61.782	58.742	79.033	53.888	63.991
TRINITY_DN4083_c4_g1_i1	2.35e-07	8	24	NP_071343.2	ABHD4	9.079	30.007	20.558	27.846	13.538	8.618	12.325	23.529	28.142	17.952	15.178	15.334	9.559
TRINITY_DN3048_c0_g2_i1	2.89e-07	24	24	N/A		22.26	12.393	14.366	20.018	25.668	24.038	22.538	22.075	14.739	15.818	19.704	30.638	22.809
TRINITY_DN4090_c0_g3_i2	3.77e-07	4	24	NP_001047.1	SULT1C2	8.957	6.332	7.802	2.549	6.719	9.041	12.887	9.795	5.307	3.9	6.889	8.213	9.421
TRINITY_DN9693_c0_g1_i14	4.05e-07	12	24	XP_011517993.1	MINDY3	5.59	7.378	9.073	6.202	3.858	6.665	7.51	9.456	10.239	6.368	3.955	7.374	5.491
TRINITY_DN3770_c0_g2_i2	4.12e-07	8	24	sp|Q9XTA5|HIF1A_BOVIN	HIF1A	65.787	227.419	105.422	125.117	60.563	52.82	77.021	133.347	177.373	90.425	61.446	72.395	77.235
TRINITY_DN9830_c1_g1_i1	4.72e-07	8	24	NP_114110.1	FRMD8	6.626	39.895	19.635	19.24	13.486	10.092	6.028	20.757	20.487	17.638	8.506	12.022	8.54
TRINITY_DN138978_c0_g1_i3	5.93e-07	8	24	N/A		4.672	9.562	7.766	7.721	4.169	4.873	4.985	11.72	7.853	6.365	5.727	5.504	5.23
TRINITY_DN7410_c0_g1_i1	6.36e-07	12	24	N/A		1.336	9.8	10.317	10.255	3.81	0	0	5.882	10.379	9.316	0	0	1.262
TRINITY_DN1630_c1_g1_i2	7.11e-07	4	24	XP_016874300.1	ANO4	5.658	2.805	1.716	5.088	3.096	7.764	13.497	5.018	1.633	4.549	4.286	10.084	6.865
TRINITY_DN3969_c0_g1_i2	7.73e-07	12	24	NP_057187.1	SAR1B	19.906	33.456	40.236	29.779	25.343	22.521	30.22	34.482	49.492	38.671	32.466	26.771	30.827
TRINITY_DN54291_c1_g2_i1	7.86e-07	16	24	N/A		10.614	14.095	15.685	20.1	12.963	10.982	8.463	15.618	18.392	20.686	22.184	15.277	14.883
TRINITY_DN5329_c0_g3_i6	8.1e-07	12	24	NP_060316.1	TRNAU1AP	14.3	21.752	24.553	16.822	15.819	12.179	14.409	24.669	28.013	19.403	19.805	14.841	20.091
TRINITY_DN105072_c0_g1_i7	8.23e-07	16	24	tr|A7SA45|A7SA45_NEMVE	v1g232929	1.004	8.591	3.004	5.816	3.507	0.266	1.263	3.513	3.871	3.152	3.255	1.678	1.038
TRINITY_DN20293_c3_g1_i1	9.36e-07	20	24	N/A		33.017	18.297	12.242	50.571	58.286	33.431	26.053	15.127	40.287	43.984	62.88	50.74	29.46
TRINITY_DN2061_c2_g1_i1	9.82e-07	8	24	NP_828847.1	CYP4X1	4.028	4.129	3.793	1.69	2.054	1.694	3.533	4.626	3.862	2.087	1.425	1.93	4.474
TRINITY_DN30140_c0_g1_i4	9.82e-07	12	24	XP_016878526.1	NLRC3	158.29	205.249	504.955	287.913	123.085	124.693	95.807	369.551	220.395	225.666	91.305	106.617	112.677
TRINITY_DN21176_c1_g2_i6	1.03e-06	12	24	NP_001143.2	SLC25A5	46.446	55.446	98.164	77.766	62.223	47.981	64.033	74.17	98.079	88.179	71.028	61.99	52.744
TRINITY_DN5265_c0_g1_i6	1.11e-06	4	24	N/A		23.998	5.142	14.887	10.549	14.504	15.241	20.024	8.859	11.264	13.814	20.646	17.493	23.858
TRINITY_DN4541_c1_g1_i1	1.19e-06	12	24	N/A		24.462	16.783	28.909	25.324	13.566	11.714	18.514	19.518	30.961	20.252	15.149	9.782	18.077
TRINITY_DN41572_c0_g1_i1	1.23e-06	4	24	gi|156367327|ref|XP_001627369.1|	v1g246108	1.469	1.468	1.108	0.243	0.536	1.567	2.659	2.764	2.3	0.223	0.618	2.206	3.13
TRINITY_DN11954_c0_g2_i1	1.24e-06	12	24	N/A		5.976	43.07	33.936	20.118	19.979	12.231	22.616	30.463	53.238	40.633	7.767	12.276	17.909
TRINITY_DN1031_c1_g2_i1	1.33e-06	20	24	N/A		2.841	4.349	5.833	9.121	7.862	5.845	1.831	6.435	14.784	7.327	10.875	10.437	2.579
TRINITY_DN8400_c0_g2_i1	1.44e-06	8	24	N/A		7.553	11.066	5.689	8.561	5.644	1.132	9.497	13.228	11.143	1.376	8.241	4.193	8.099
TRINITY_DN2510_c0_g1_i4	1.46e-06	4	24	N/A		1.38	1.032	1.33	0.435	0	0	3.805	2.436	1.39	0.27	0	0	6.336
TRINITY_DN5038_c0_g1_i4	1.63e-06	4	24	NP_001034200.1	TRIM71	2.409	0.706	1.306	0.878	1.625	3.211	4.006	1.619	1.056	1.314	2.72	2.274	5.988
TRINITY_DN3966_c2_g1_i1	1.71e-06	8	24	XP_024304689.1	MSRB3	16.296	42.929	46.126	25.487	18.38	20.22	25.827	68.269	38.38	32.502	22.005	22.87	23.167
TRINITY_DN9127_c0_g1_i16	1.72e-06	8	24	sp|Q08170|SRSF4_HUMAN	SRSF4	85.631	94.785	123.89	103.962	55.578	69.237	105.345	146.048	88.02	67.43	46.309	57.466	103.715
TRINITY_DN9342_c0_g1_i10	1.81e-06	16	24	sp|Q9WTP3|SPDEF_MOUSE	Spdef	3.137	11.525	4.162	29.643	6.961	3.838	5.265	13.574	28.133	22.421	16.584	9.97	3.569
TRINITY_DN592_c2_g1_i1	1.9e-06	4	24	N/A		31.946	17.784	22.553	5.583	19.796	23.455	28.816	14.527	14.401	14.894	14.982	20.993	24.177
TRINITY_DN341_c2_g2_i1	2.13e-06	4	24	NP_057501.2	GLRX5	16.972	9.745	13.12	9.569	10.61	13.184	18.222	13.095	11.598	10.146	9.789	16.074	17.033
TRINITY_DN6964_c3_g2_i1	2.16e-06	8	24	N/A		4.719	9.818	7.946	9.532	5.674	2.292	7.456	10.865	8.991	6.796	5.926	4.589	7.86
TRINITY_DN20615_c0_g1_i3	2.24e-06	16	24	NP_004408.1	DUSP1	7.762	12.262	13.3	35.636	16.731	7.306	6.468	16.514	12.94	15.668	11.156	11.787	9.179
TRINITY_DN2240_c3_g1_i1	2.24e-06	4	24	N/A		2.473	2.404	2.09	2.073	2.152	2.579	4.355	3.409	1.456	1.788	1.968	3.331	4.065
TRINITY_DN364675_c0_g5_i1	2.41e-06	8	24	N/A		0.417	4.845	3.981	1.442	0.794	0.467	1.279	8.98	5.69	1.979	1.445	1.943	0.415
TRINITY_DN282766_c0_g1_i4	2.44e-06	8	24	N/A		0.957	3.065	2.824	2.427	1.551	1.429	1.286	6.655	4.763	3.002	1.843	0.218	1.588
TRINITY_DN14554_c0_g1_i1	2.45e-06	4	24	N/A		8.418	7.488	6.522	6.643	6.587	9.98	16.074	14.362	4.634	2.882	8.005	12.029	11.827
TRINITY_DN34650_c0_g1_i2	2.45e-06	12	24	NP_848551.1	C20orf85	32.494	58.838	60.021	57.049	45.483	22.528	52.911	93.812	150.315	38.618	39.544	35.935	42.336
TRINITY_DN12200_c2_g1_i1	2.49e-06	8	24	N/A		3.511	5.579	5.648	3.176	3.801	5.085	4.581	7.991	5.042	2.728	2.105	4.459	4.839
TRINITY_DN17004_c0_g1_i10	2.49e-06	20	24	tr|A7SNU5|A7SNU5_NEMVE	v1g246451	4.679	2.32	2.807	3.099	6.243	4.062	3.14	2.943	1.633	5.679	5.999	4.733	5.166
TRINITY_DN69822_c0_g1_i1	2.49e-06	12	24	NP_060564.2	GSPT2	4.454	4.774	8.398	5.313	4.801	3.226	4.508	8.033	7.701	8.599	6.618	4.816	4.816
TRINITY_DN11543_c0_g3_i10	2.56e-06	12	24	NP_003925.1	FUBP3	22.408	23.207	37.408	33.366	28.618	25.226	21.946	34.696	31.09	34.426	30.748	26.014	27.697
TRINITY_DN1961_c4_g1_i1	2.61e-06	20	24	N/A		51.017	37.53	47.243	63.305	87.257	96.642	62.932	52.225	64.176	84.828	118.899	79.233	72.53
TRINITY_DN51833_c1_g1_i6	2.61e-06	12	24	NP_056525.2	NOP53	3.656	6.735	9.665	4.584	2.782	3.352	4.075	7.201	7.403	6.582	3.905	4.438	6.124
TRINITY_DN3855_c0_g1_i6	2.85e-06	12	24	XP_024302839.1	CTSB	100.255	132.81	150.513	192.863	148.592	129.273	135.468	201.491	203.495	162.274	155.211	113.829	102.34
TRINITY_DN9617_c0_g2_i2	3.05e-06	16	24	NP_001541.2	IFRD1	17.125	42.277	30.096	38.199	35.197	27.442	22.642	28.27	54.962	35.339	35.412	23.935	24.627
TRINITY_DN4267_c1_g1_i2	3.13e-06	8	24	XP_011520656.1	CLCN7	9.343	8.409	9.352	9.084	7.317	7.234	8.446	13.299	7.469	7.568	6.282	5.851	9.623
TRINITY_DN12474_c0_g3_i1	3.33e-06	16	24	N/A		14.717	43.539	22.016	38.099	29.065	19.702	12.327	25.311	25.447	26.388	26.057	19.397	12.552
TRINITY_DN11825_c0_g2_i2	3.34e-06	24	24	XP_011542780.1	SLC39A14	6.662	3.303	10.278	5.4	11.476	10.847	11.481	4.83	6.553	7.252	10.488	15.475	10.891
TRINITY_DN46094_c0_g1_i3	3.52e-06	4	24	tr|A7RJE4|A7RJE4_NEMVE	v1g238736	4.738	2.629	3.709	3.671	5.028	4.954	4.995	3.038	2.791	4.265	3.986	5.084	7.741
TRINITY_DN6043_c0_g1_i4	3.59e-06	8	24	N/A		5.513	14.81	12.73	5.803	7.076	2.561	10.322	15.391	5.827	5.206	2.87	5.16	7.314
TRINITY_DN12909_c1_g1_i8	3.64e-06	12	24	NP_009109.3	STRAP	8.111	11.034	12.331	11.82	11.913	8.157	10.492	12.561	16.626	13.651	10.93	10.522	10.751
TRINITY_DN759_c0_g1_i1	3.64e-06	12	24	XP_024304226.1	GTF2H1	4.031	3.589	7.027	5.912	4.187	3.725	3.557	5.235	6.643	6.406	5.695	4.389	4.519
TRINITY_DN2794_c2_g4_i1	3.91e-06	24	24	N/A		19.077	10.937	9.404	13.442	18.445	23.635	16.96	14.411	8.551	20.445	26.102	27.476	16.36
TRINITY_DN36435_c0_g2_i2	3.93e-06	16	24	N/A		4.805	6.474	5.549	12.118	10.878	6.768	5.335	6.035	7.546	10.524	12.868	8.423	7.045
TRINITY_DN94476_c0_g2_i1	3.98e-06	4	24	N/A		5.915	3.094	2.347	4.125	5.903	5.219	4.457	2.772	2.497	3.431	4.432	4.185	6.251
TRINITY_DN5659_c1_g1_i8	4.1e-06	12	24	N/A		61.386	121.873	146.769	126.928	74.314	83.531	79.493	111.07	77.393	111.923	70.921	62.98	66.621
TRINITY_DN13349_c1_g1_i4	4.22e-06	16	24	NP_001229848.1	Zfand4	27.535	35.335	34.202	49.741	31.991	32.936	28.459	39.411	46.804	40.972	37.713	34.749	33.106
TRINITY_DN18204_c0_g1_i2	4.43e-06	16	24	sp|Q9ES19|ATF4_RAT	Atf4	59.069	119.977	106.907	151.683	122.581	83.54	96.079	96.557	125.407	108.847	121.374	88.706	78.924
TRINITY_DN31075_c1_g1_i2	4.65e-06	12	24	N/A		736.16	968.499	2895.49	876.845	607.359	420.414	310.829	1578.63	761.014	793.557	439.629	505.191	531.724
TRINITY_DN8696_c0_g1_i5	4.88e-06	8	24	sp|Q9Z206|ARHG8_MOUSE	Net1	5.02	6.974	8.57	5.984	4.56	4.899	5.722	9.563	5.39	6.878	4.69	6.552	5.687
TRINITY_DN522_c1_g1_i1	4.98e-06	8	24	NP_001324.2	CTSV	18.902	52.05	62.232	38.217	19.13	25.145	24.417	58.251	61.561	44.095	26.307	27.38	25.429
TRINITY_DN103_c0_g3_i8	5.13e-06	8	24	sp|Q8TF32|ZN431_HUMAN	ZNF431	4.664	7.886	6.937	16.152	4.037	3.46	3.512	10.82	4.348	5.397	4.324	3.725	4.201
TRINITY_DN4870_c0_g1_i4	5.18e-06	16	24	sp|Q8R2E9|ERO1B_MOUSE	Ero1b	12.972	10.311	17.728	17.094	16.085	12.719	11.49	14.782	16.126	18.171	15.045	14.382	14.516
TRINITY_DN8617_c0_g1_i3	5.18e-06	16	24	sp|Q4KLT0|RN217_XENLA	rnf217	2.663	2.999	2.689	4.312	4.09	3.469	1.965	2.736	5.164	7.094	4.494	3.675	3.27
TRINITY_DN175_c1_g2_i3	5.23e-06	12	24	NP_066285.1	NR2F2	0.952	2.749	6.774	3.52	1.205	1.108	1.88	6.756	3.795	3.914	1.303	1.745	1.701
TRINITY_DN354_c1_g2_i2	5.37e-06	8	24	N/A		23.446	31.666	32.11	2.883	3.177	2.136	2.985	24.89	6.66	0	2.454	0	11.928
TRINITY_DN35871_c0_g2_i3	5.7e-06	16	24	sp|Q7ZXL5|NELL2_XENLA	nell2	54.008	145.353	57.228	104.046	58.204	83.377	51.921	71.829	76.852	90.545	98.159	70.647	51.593
TRINITY_DN13128_c0_g3_i2	5.93e-06	12	24	NP_001029031.1	ACADVL	9.204	8.374	16.492	11.279	6.167	8.351	9.1	14.973	15.423	13.223	7.883	11.519	11.937
TRINITY_DN8580_c2_g1_i1	5.96e-06	16	24	NP_005428.1	NCOA4	5.328	16.058	7.135	24.68	19.64	15.688	8.013	14.224	15.336	24.838	5.315	15.823	3.93
TRINITY_DN19007_c0_g2_i1	6.08e-06	24	24	sp|Q8C9E8|CAHM6_MOUSE	Calhm6	19.987	14.81	16.336	17.29	20.572	21.88	18.2	17.58	14.066	18.92	20.315	22.19	22.219
TRINITY_DN33858_c0_g2_i2	6.08e-06	8	24	N/A		14.671	24.977	29.483	18.386	11.825	15.15	27.446	56.977	37.533	24.045	16.48	22.752	22.338
TRINITY_DN3393_c0_g1_i2	6.27e-06	8	24	NP_006233.1	PPP1R3D	3.842	8.406	2.621	1.148	1.031	3.011	6.069	3.93	2.127	0.669	1.418	4.574	3.719
TRINITY_DN3733_c2_g1_i3	6.51e-06	12	24	NP_002794.1	PSMC2	29.573	25.951	38.016	35.84	32.906	29.872	29.119	38.181	41.444	38.833	34.202	30.404	29.323
TRINITY_DN2688_c1_g3_i2	6.82e-06	4	24	N/A		8.396	0	2.546	2.457	5.109	5.275	5.667	3.921	1.828	3.75	5.03	3.358	8.365
TRINITY_DN2994_c1_g1_i5	7.28e-06	8	24	sp|P29773|ETS2_LYTVA	ETS-2	2.533	8.785	3.509	13.107	2.6	1.959	2.057	10.624	8.51	5.289	3.821	3.586	1.78
TRINITY_DN364_c0_g1_i2	7.46e-06	8	24	sp|Q6AXJ7|F199X_DANRE	fam199x	8.184	16.803	16.451	13.518	11.303	7.939	12.738	14.016	13.305	10.565	7.241	8.641	10.691
TRINITY_DN5952_c0_g1_i1	7.46e-06	8	24	N/A		2.445	8.327	4.786	4.266	3.186	1.774	1.723	2.941	4.327	2.585	3.267	1.674	2.391
TRINITY_DN14194_c0_g5_i2	7.62e-06	8	24	XP_011509054.1	SLC16A14	2.239	9.789	5.91	5.614	3.311	2.497	3.306	5.062	5.949	5.979	6.18	4.036	3.673
TRINITY_DN16644_c2_g1_i1	8.18e-06	16	24	N/A		6.115	5.314	0	22.028	11.182	11.166	3.27	7.152	5.398	16.418	12.899	3.141	2.663
TRINITY_DN58771_c0_g1_i2	8.18e-06	16	24	sp|P34743|BTG1_CHICK	BTG1	9.281	21.328	8.845	40.393	21.854	6.057	7.127	10.374	16.063	17.273	13.118	10.518	8.719
TRINITY_DN3530_c5_g1_i1	8.24e-06	4	24	N/A		5.544	5.744	1.576	1.913	0.616	0.943	5.319	5.232	0.661	1.547	1.284	2.861	3.655
TRINITY_DN4751_c1_g3_i3	8.26e-06	20	24	N/A		46.746	25.913	19.102	59.403	52.015	39.421	30.11	15.833	42.001	54.855	68.264	58.165	37.324
TRINITY_DN59135_c0_g1_i1	8.26e-06	20	24	sp|Q6DE84|MAFB_XENLA	mafb	11.891	6.836	7.22	12.222	13.894	10.901	9.408	5.461	8.488	10.158	10.478	10.269	12.04
TRINITY_DN16533_c0_g1_i7	8.37e-06	16	24	sp|P10076|ZFP26_MOUSE	Zfp26	1.897	3.74	4.006	5.488	2.972	1.195	1.756	4.244	1.948	2.679	2.917	1.489	2.177
TRINITY_DN9764_c1_g2_i1	8.5e-06	8	24	N/A		12.377	18.334	19.39	14.679	10.801	10.462	13.08	21.653	19.682	14.466	12.501	17.727	18.128
TRINITY_DN2594_c0_g3_i7	8.88e-06	24	24	N/A		1.483	0	1.519	1.206	1.267	3.81	1.154	0	1.756	3.386	1.888	3.432	1.423
TRINITY_DN26734_c0_g3_i4	9.05e-06	12	24	NP_115695.1	PRADC1	14.084	19.785	30.588	23.854	19.988	19.052	17.654	21.834	33.591	23.744	23.275	19.195	20.161
TRINITY_DN3943_c0_g2_i1	9.44e-06	12	24	NP_055324.2	SERHL2	3.301	5.322	7.249	6.838	4.689	4.169	4.716	6.164	6.73	4.546	4.012	4.556	3.86
TRINITY_DN18868_c3_g1_i2	9.61e-06	8	24	N/A		11.211	19.095	19.478	16.162	16.25	14.379	13.704	24.678	20.51	16.266	9.771	14.111	12.583
TRINITY_DN8227_c1_g3_i2	9.99e-06	16	24	NP_001265429.1	ADORA2A	6.285	14.045	8.211	13.763	12.918	7.828	5.938	7.284	14.221	9.93	14.008	6.453	6.62
TRINITY_DN2953_c0_g1_i10	1.01e-05	16	24	NP_005658.1	RNF103	1.001	10.188	1.785	24.789	1.295	0.451	1.622	11.683	2.755	3.273	1.152	0	0.955
TRINITY_DN14090_c0_g4_i2	1.05e-05	8	24	NP_004191.2	SYT7	7.212	8.24	9.778	8.295	7.565	8.006	5.57	9.857	8.55	7.992	7.919	7.668	7.199
TRINITY_DN8939_c1_g2_i1	1.05e-05	8	24	N/A		6.115	18.161	15.696	15.113	7.654	6.659	8.396	17.593	11.372	8.272	9.242	10.143	9.786
TRINITY_DN2388_c4_g1_i1	1.09e-05	4	24	N/A		7.03	2.294	4.963	5.629	7.922	12.842	14.239	2.648	3.144	6.006	6.92	11.947	9.908
TRINITY_DN10716_c0_g1_i4	1.13e-05	12	24	N/A		12.138	16.389	20.824	14.045	10.163	11.898	14.484	19.337	18.641	19.347	12.485	13.767	15.684
TRINITY_DN8804_c1_g1_i2	1.14e-05	12	24	NP_005818.2	SLC35B1	10.733	14.902	19.948	20.296	17.517	14.424	14.484	20.628	20.543	26.747	19.452	14.564	16.623
TRINITY_DN64177_c0_g1_i1	1.16e-05	16	24	sp|Q9D119|PPR27_MOUSE	Ppp1r27	1.857	1.958	3.396	7.255	2.036	0.867	0.708	2.977	3.739	4.286	2.125	1.804	1.629
TRINITY_DN7654_c1_g1_i2	1.16e-05	12	24	NP_061828.1	UBB	291.114	106.599	415.438	303.009	152.542	154.423	254.21	376.06	433.22	343.219	250.513	202.422	253.911
TRINITY_DN3253_c0_g1_i1	1.18e-05	8	24	sp|Q5S006|LRRK2_MOUSE	Lrrk2	3.104	7.469	6.223	5.209	2.159	2.748	3.45	11.39	7.51	5.123	4.198	3.509	4.577
TRINITY_DN481_c10_g1_i2	1.2e-05	4	24	N/A		13.05	9.231	7.035	8.561	12.051	8.96	16.314	7.695	7.447	7.019	12.387	11.628	13.902
TRINITY_DN666_c1_g2_i2	1.22e-05	16	24	NP_002219.1	JUN	5.497	12.425	9.317	28.565	13.87	5.973	6.147	10.469	15.479	15.161	6.939	8.096	8.615
TRINITY_DN16916_c0_g3_i2	1.28e-05	12	24	N/A		28.071	29.448	46.914	22.155	17.023	23.911	24.001	30.96	51.833	30.86	17.379	35.991	17.731
TRINITY_DN14046_c0_g1_i15	1.41e-05	16	24	NP_004035.2	ATIC	8.728	9.415	12.129	16.879	13.278	11.143	8.938	15.11	14.221	14.884	14.123	15.261	10.383
TRINITY_DN30851_c0_g1_i1	1.42e-05	12	24	N/A		170.798	207.665	521.744	255.742	97.051	107.925	65.102	313.986	229.66	208.521	88.397	114.148	102.071
TRINITY_DN7762_c2_g1_i6	1.44e-05	24	24	sp|Q9TWL9|COMA_CONMA		1.436	0.23	0	2.088	2.026	8.751	2.192	1.326	2.12	1.73	2.275	4.074	2.177
TRINITY_DN9097_c2_g2_i1	1.46e-05	4	24	N/A		95.683	72.331	56.214	53.718	85.672	92.419	98.521	20.855	51.4	66.681	61.844	128.334	154.719
TRINITY_DN12474_c0_g5_i1	1.47e-05	8	24	NP_997634.1	CHKA	9.316	13.195	17.136	11.063	7.993	7.274	11.139	14.652	12.378	10.63	8.711	12.349	13.693
TRINITY_DN23475_c0_g1_i5	1.48e-05	4	24	tr|C3Y5U4|C3Y5U4_BRAFL	BRAFLDRAFT125501	2.132	1.193	1.946	0.67	2.686	3.187	4.851	1.537	3.001	0.429	1.088	3.692	5.866
TRINITY_DN28030_c0_g4_i1	1.48e-05	16	24	N/A		5.25	13.248	9.7	19.493	6.678	3.37	5.702	9.055	10.315	11.037	6.74	4.493	3.791
TRINITY_DN509_c2_g1_i1	1.48e-05	16	24	NP_835461.2	ZNF598	6.054	8.938	11.476	12.617	9.013	8.616	7.11	10.736	9.775	13.109	9.14	9.497	9.685
TRINITY_DN6411_c2_g1_i3	1.48e-05	4	24	N/A		26.481	15.551	17.547	4.005	14.295	16.661	20.985	11.345	10.488	11.165	13.673	18.381	16.06
TRINITY_DN8128_c0_g2_i3	1.48e-05	4	24	XP_016881777.1	MFSD12	31.859	30.208	26.991	13.936	18.528	26.984	40.38	41.274	12.577	10.287	11.673	25.429	34.668
TRINITY_DN13303_c0_g1_i1	1.67e-05	8	24	N/A		9.853	30.621	34.922	36.419	9.851	15.754	18.875	46.122	42.704	32.584	20.448	22.257	19.281
TRINITY_DN65276_c0_g1_i1	1.68e-05	8	24	N/A		27.21	30.784	24.607	25.865	11.595	11.931	16.359	31.969	27.213	19.386	19.711	20.697	21.248
TRINITY_DN2680_c0_g2_i3	1.71e-05	16	24	NP_000737.1	CHRNA7	2.425	5.328	6.375	5.692	2.919	5.829	1.5	6.453	5.656	6.858	5.58	3.859	2.938
TRINITY_DN12423_c1_g1_i2	1.8e-05	16	24	N/A		9.219	11.396	24.406	21.706	12.845	7.98	2.834	25.035	10.955	26.596	11.762	6.821	4.152
TRINITY_DN5867_c0_g2_i2	1.8e-05	4	24	N/A		8.567	8.314	11.894	5.449	7.475	7.222	11.002	7.895	5.339	4.142	5.517	8.344	12.929
TRINITY_DN928_c1_g3_i1	1.8e-05	16	24	sp|I6LDA6|GPMI_ONCVO	ipgm-1	12.725	8.723	19.808	20.523	17.872	12.91	16.008	18.674	19.66	21.739	19.128	17.358	15.234
TRINITY_DN4751_c0_g1_i5	1.89e-05	4	24	tr|B0EVY4|B0EVY4_ACRMI	cry1	4.284	3.762	1.55	6.488	0.812	2.018	8.187	5.379	5.362	4.472	1.099	4.662	7.888
TRINITY_DN281_c2_g3_i1	1.92e-05	20	24	N/A		0.791	0.734	1.412	0.753	3.775	1.743	1.303	0.87	1.236	0.772	4.38	1.242	1.451
TRINITY_DN2937_c5_g1_i1	1.95e-05	8	24	sp|P81556|TIMP4_RAT	Timp4	1.915	283.286	22.183	29.081	3.832	1.975	6.017	35.614	25.971	7.066	9.925	5.487	5.032
TRINITY_DN608_c1_g1_i2	1.96e-05	24	24	sp|Q66IC8|TC1D1_DANRE	dynlt5	15.906	6.968	7.999	12.715	14.701	18.353	12.154	9.143	6.797	14.552	13.642	14.799	14.841
TRINITY_DN131574_c0_g1_i1	1.97e-05	4	24	N/A		49.166	31.126	30.005	10.867	35.662	26.342	36.774	19.918	23.532	14.155	32.219	28.835	46.905
TRINITY_DN9860_c1_g1_i1	1.98e-05	4	24	N/A		28.999	22.555	14.906	22.275	23.292	21.541	28.91	25.51	13.569	22.155	18.125	23.706	25.876
TRINITY_DN2090_c4_g1_i2	2.05e-05	24	24	N/A		15.912	6.864	9.63	10.391	13.947	12.878	10.459	9.893	5.948	10.236	4.125	19.673	11.01
TRINITY_DN23073_c0_g1_i6	2.15e-05	24	24	sp|P23913|LBR_CHICK	LBR	7.974	6.871	0	5.265	7.28	8.269	10.136	6.064	2.282	5.593	10.637	13.675	15.224
TRINITY_DN2965_c3_g1_i1	2.24e-05	16	24	tr|A7S2E3|A7S2E3_NEMVE	v1g205729	1.961	0.725	1.748	8.596	1.936	0.746	0.566	0.677	2.266	5.327	5.777	1.837	2.363
TRINITY_DN46912_c0_g1_i4	2.28e-05	4	24	N/A		82.906	82.868	76.057	48.155	65.242	68.148	80.077	93.524	58.835	36.775	46.729	84.986	103.029
TRINITY_DN53455_c0_g1_i1	2.28e-05	16	24	tr|U5EQD5|U5EQD5_9DIPT		1.513	3.002	1.995	5.181	4.515	1.707	1.618	2.692	7.859	2.445	3.267	3.286	0.983
TRINITY_DN95111_c0_g1_i3	2.28e-05	16	24	sp|P98068|SPAN_STRPU	SPAN	0	0.598	1.338	2.885	1.514	0.485	0.385	0.838	0.519	1.218	1.917	0.294	0.144
TRINITY_DN20780_c0_g1_i14	2.37e-05	12	24	NP_060828.2	ABCF3	4.528	6.862	11.315	6.294	7.681	5.508	7.158	6.552	8.925	10.329	10.431	7.226	5.318
TRINITY_DN3696_c0_g2_i7	2.37e-05	12	24	NP_001164006.1	ATAD3A	10.347	12.803	16.561	13.287	11.896	11.683	11.164	13.965	15.328	14.18	13.575	13.104	11.368
TRINITY_DN8559_c2_g1_i1	2.45e-05	16	24	N/A		6.416	6.536	4.598	11.247	6.961	6.905	4.815	5.981	7.513	9.725	10.157	6.997	5.021
TRINITY_DN4123_c1_g1_i1	2.48e-05	12	24	NP_055629.1	PSMD6	34.021	31.886	52.504	46.137	44.766	35.86	43.603	50.296	59.364	50.705	42.273	44.212	37.593
TRINITY_DN14216_c0_g1_i1	2.5e-05	12	24	N/A		2.22	4.221	3.883	1.363	0.757	2.176	2.39	3.168	4.399	1.929	1.403	0.668	2.826
TRINITY_DN5749_c0_g1_i3	2.5e-05	8	24	N/A		4.075	5.469	5.204	8.401	3.12	1.927	4.022	10.205	4.12	4.379	1.908	3.12	3.347
TRINITY_DN1610_c0_g1_i5	2.51e-05	16	24	XP_005273905.1	FKBP2	17.21	11.415	19.069	27.073	16.594	14.532	10.18	12.27	24.477	31.08	19.135	21.961	14.646
TRINITY_DN8373_c2_g1_i3	2.57e-05	16	24	NP_001092906.3	ULK3	4.116	0	13.69	18.233	14.727	13.396	14.598	0	7.072	19.02	12.226	13.188	12.066
TRINITY_DN5071_c0_g1_i7	2.62e-05	8	24	N/A		16.622	34.3	23.248	26.868	15.638	0	21.057	26.732	15.525	15.259	12.839	9.967	13.09
TRINITY_DN5765_c0_g1_i1	2.63e-05	4	24	N/A		32.801	8.521	20.834	14.018	21.001	25.252	37.308	19.44	16.891	16.716	25.148	43.689	52.763
TRINITY_DN28968_c1_g1_i1	2.64e-05	4	24	N/A		5.617	5.451	8.34	2.007	4.658	6.003	6.513	6.537	5.461	3.027	5.27	14.036	8.155
TRINITY_DN5065_c0_g1_i8	2.64e-05	16	24	NP_061063.2	SLC16A10	11.366	13.654	16.579	34.908	14.245	11.65	5.767	23.65	18.126	21.625	18.05	14.12	11.881
TRINITY_DN12096_c0_g1_i5	2.7e-05	12	24	NP_057125.2	DERL2	13.23	15.563	20.662	20.632	15.335	15.808	15.595	19.99	27.879	21.987	19.421	16.041	17.837
TRINITY_DN38068_c0_g1_i1	2.73e-05	8	24	N/A		12.042	18.15	14.62	17.526	9.652	8.856	9.9	20.499	19.881	17.638	12.593	11.821	18.999
TRINITY_DN7291_c2_g1_i1	2.76e-05	24	24	N/A		22.083	11.195	5.501	10.755	11.53	39.737	34.186	11.112	13.353	13.772	21.997	25.479	19.751
TRINITY_DN10022_c0_g1_i9	2.83e-05	12	24	N/A		38.967	45.531	102.849	119.077	37.452	54.27	41.357	65.042	75.214	101.978	67.97	47.772	38.915
TRINITY_DN12482_c3_g1_i1	2.83e-05	12	24	N/A		18.516	25.544	28.055	32.809	23.576	22.628	21.426	24.115	35.898	25.864	24.149	20.865	19.186
TRINITY_DN7580_c0_g1_i1	2.84e-05	8	24	NP_665735.1	MGST1	9.771	14.608	17.615	18.466	10.842	9.373	10.722	23.366	25.485	14.903	18.673	11.619	7.53
TRINITY_DN4461_c0_g1_i10	2.87e-05	4	24	tr|C3YB88|C3YB88_BRAFL	BRAFLDRAFT123716	7.086	6.111	7.021	5.209	3.715	3.019	8.326	7.292	4.183	4.035	3.754	5.881	14.315
TRINITY_DN696056_c0_g1_i1	2.92e-05	8	24	N/A		2.464	17.87	3.572	18.895	2.709	1.453	2.857	5.445	12.378	4.574	4.512	3.774	1.836
TRINITY_DN83872_c0_g1_i2	3.18e-05	8	24	N/A		21.913	24.83	17.46	22.386	10.528	5.365	13.28	23.796	15.909	9.194	19.662	8.322	18.846
TRINITY_DN5236_c0_g1_i9	3.22e-05	12	24	N/A		4.496	5.781	8.011	6.925	5.921	4.343	4.842	5.367	6	4.329	5.528	4.245	4.918
TRINITY_DN95821_c1_g1_i1	3.22e-05	20	24	N/A		11.344	9.36	8.921	15.6	13.546	11.947	8.354	8.222	9.775	12.151	13.332	11.007	10.238
TRINITY_DN491_c3_g2_i1	3.33e-05	8	24	N/A		6.795	16.706	12.037	13.501	8.366	8.351	5.632	17.459	7.381	7.115	8.98	9.925	7.566
TRINITY_DN1940_c1_g1_i1	3.38e-05	4	24	N/A		42.01	16.001	26.999	6.666	4.867	5.293	10.879	10.946	6.984	8.059	5.192	5.864	20.959
TRINITY_DN24416_c0_g1_i5	3.38e-05	12	24	NP_001258989.1	RPS6KB1	2.26	4.79	6.025	3.527	3.962	3.109	4.926	6.301	9.267	7.029	4.637	4.292	3.13
TRINITY_DN3729_c0_g1_i2	3.38e-05	12	24	sp|Q01085|TIAR_HUMAN	TIAL1	20.971	26.594	36.471	34.701	27.916	28.213	26.769	33.127	43.876	44.297	29.294	26.217	28.663
TRINITY_DN630_c2_g1_i4	3.38e-05	4	24	NP_001269201.1	ASH2L	9.693	8.823	8.911	8.458	4.685	8.654	9.383	11.64	8.196	7.382	7.618	9.53	12.484
TRINITY_DN6604_c4_g3_i1	3.54e-05	4	24	N/A		3.374	1.173	3.483	2.652	5.957	4.279	10.843	3.485	3.365	3.728	3.937	7.106	8.257
TRINITY_DN2857_c1_g1_i4	3.61e-05	8	24	N/A		0.479	9.156	3.751	5.835	0	0	0	29.387	11.187	4.208	0.84	0	5.081
TRINITY_DN23150_c0_g1_i9	3.67e-05	24	24	XP_006718119.1	DLG5	8.416	1.632	1.302	8.467	7.243	7.081	1.833	1.818	4.048	5.206	6.028	12.198	7.181
TRINITY_DN26403_c0_g2_i5	3.83e-05	12	24	NP_004389.2	DDX10	17.914	24.3	33.269	44.326	29.658	25.73	23.976	42.227	46.723	35.029	22.316	26.058	16.599
TRINITY_DN5513_c0_g1_i3	3.83e-05	12	24	sp|P19891|ASNS_CRIGR	ASNS	31.411	34.44	48.187	39.9	37.622	31.804	34.424	40.25	45.741	47.173	43.708	31.875	38.391
TRINITY_DN104875_c1_g1_i1	3.84e-05	16	24	N/A		11.818	7.427	14.013	14.072	20.577	20.021	5.821	7.585	13.647	21.988	13.495	15.225	9.685
TRINITY_DN22183_c0_g1_i12	3.85e-05	8	24	N/A		3.677	7.312	1.995	2.428	0	1.155	2.944	5.891	1.797	1.078	2.515	1.007	0.958
TRINITY_DN10042_c1_g1_i2	3.89e-05	8	24	sp|Q00709|BCL2_CHICK	BCL2	46.483	74.877	69.198	66.58	52.265	39.64	45.476	65.952	73.741	61.88	61.069	45.331	50.644
TRINITY_DN11833_c0_g1_i2	3.98e-05	8	24	N/A		0.355	6.898	1.967	1.046	0.767	0.201	0.753	0.918	1.064	0.857	0.696	0.973	0.359
TRINITY_DN18564_c1_g1_i3	4.02e-05	4	24	N/A		7.651	2.807	2.011	3.613	5.202	5.773	10.313	5.552	0.578	1.971	1.529	6.317	10.102
TRINITY_DN32483_c0_g1_i8	4.02e-05	4	24	sp|Q6WCQ1|MPRIP_HUMAN	MPRIP	8.988	8.027	6.789	2.866	6.341	5.002	7.827	8.235	4.506	5.736	6.962	5.999	12.222
TRINITY_DN8069_c0_g2_i1	4.02e-05	20	24	sp|A0MQH0|DICER_CRIGR	DICER1	1.921	1.162	1.384	3.874	4.671	3.468	1.049	1.498	2.008	3.496	4.361	2.332	2.323
TRINITY_DN28650_c1_g1_i4	4.18e-05	12	24	sp|Q63009|ANM1_RAT	Prmt1	14.177	15.104	24.093	13.879	9.214	9.345	14.436	22.046	13.25	15.818	13.118	13.683	16.886
TRINITY_DN12952_c0_g2_i4	4.22e-05	12	24	NP_005796.1	PSMD14	8.822	13.631	25.242	22.004	16.237	13.17	14.576	21.877	23.35	22.61	15.765	19.969	15.737
TRINITY_DN2995_c0_g1_i1	4.22e-05	12	24	N/A		2.587	6.501	9.595	7.235	2.618	1.86	0.744	5.365	6.145	3.859	3.38	2.662	0.974
TRINITY_DN10968_c0_g1_i18	4.29e-05	4	24	NP_075555.1	FOXL2	2.663	2.716	4.063	5.312	7.014	8.152	9.818	3.384	3.773	5.165	4.743	6.838	12.011
TRINITY_DN2850_c0_g1_i4	4.29e-05	8	24	NP_000021.1	AGXT	11.428	75.759	19.373	54.072	15.746	15.913	17.152	30.881	74.45	41.19	18.62	21.987	10.97
TRINITY_DN4080_c3_g1_i2	4.4e-05	16	24	N/A		0	2.808	2.403	5.785	2.536	1.609	2.735	5.39	4.358	6.258	2.167	2.901	2.415
TRINITY_DN3448_c0_g1_i6	4.41e-05	4	24	sp|Q94887|NRX4_DROME	Nrx-IV	22.51	10.117	14.21	17.635	12.477	14.777	26.122	19.01	9.801	17.963	11.53	21.494	26.627
TRINITY_DN55617_c2_g2_i1	4.55e-05	8	24	N/A		20.366	63.128	72.2	54.726	17.698	21.622	8.732	61.62	40.494	28.82	30.775	34.704	11.409
TRINITY_DN6097_c0_g3_i3	4.58e-05	16	24	sp|P54787|VPS9_YEAST	VPS9	2.841	5.116	5.615	7.586	4.379	3.631	4.905	6.182	5.785	6.162	2.042	0	4.474
TRINITY_DN392_c0_g3_i1	4.77e-05	8	24	NP_077734.1	PLA2G4A	1.477	4.111	4.014	1.382	0.347	1.806	1.959	5.33	3.39	1.153	0.434	1.489	0.808
TRINITY_DN5031_c1_g1_i5	4.77e-05	24	24	N/A		1.483	2.734	1.169	1.931	2.269	2.57	2.099	1.782	0.609	0.557	2.19	3.104	2.468
TRINITY_DN59001_c0_g1_i2	4.77e-05	12	24	N/A		13.034	15.886	24.381	27.535	7.699	4.994	18.759	16.715	16.782	13.434	14.972	7.214	11.869
TRINITY_DN8232_c0_g2_i1	4.77e-05	12	24	N/A		12.036	9.653	17.042	12.073	11.226	9.652	12	14.498	15.76	15.58	13.83	11.51	13.764
TRINITY_DN11169_c0_g1_i5	4.78e-05	20	24	NP_005173.1	CA7	0.957	1.505	0.808	1.807	3.462	1.863	1.725	1.15	0.816	1.073	2.077	1.686	0.902
TRINITY_DN166276_c1_g2_i1	4.78e-05	12	24	N/A		13.874	23.742	31.564	26.952	17.594	15.96	15.119	30.881	29.371	25.653	28.006	11.113	13.445
TRINITY_DN43317_c0_g1_i1	4.78e-05	12	24	N/A		60.691	73.997	83.772	97.399	90.502	58.669	57.448	78.733	82.082	78.652	63.039	58.601	62.121
TRINITY_DN7056_c1_g1_i2	4.78e-05	4	24	sp|Q8LGG8|USPAL_ARATH	At3g01520	10.728	4.939	5.221	5.167	5.327	8.583	14.25	8.369	4.689	5.165	5.74	14.095	8.889
TRINITY_DN1529_c5_g1_i1	4.79e-05	20	24	sp|P18503|CAS4_EPHMU		4.108	2.726	4.674	2.81	5.18	6.929	4.478	4.92	2.334	2.112	9.242	7.799	6.437
TRINITY_DN7628_c0_g2_i2	4.84e-05	16	24	sp|Q6DFQ7|TM198_XENTR	tmem198	2.733	6.024	5.372	7.479	5.318	3.846	3.148	5.347	5.959	7.075	5.476	3.825	4.032
TRINITY_DN20438_c0_g1_i1	4.96e-05	8	24	tr|A7SGB2|A7SGB2_NEMVE	v1g245085	0.015	0.294	0.558	0.812	0.134	0	0.061	1.052	0.867	0.358	0.17	0.094	0
TRINITY_DN169_c0_g3_i5	5e-05	20	24	sp|P41212|ETV6_HUMAN	ETV6	101.151	76.783	68.874	130.364	135.665	78.525	85.593	72.758	74.512	82.166	127.691	90.476	93.144
TRINITY_DN2474_c1_g2_i6	5e-05	12	24	N/A		28.168	24.5	58.397	40.722	13.394	19.291	5.094	34.446	39.729	27.419	14.934	14.816	16.225
TRINITY_DN69802_c0_g1_i1	5.12e-05	24	24	N/A		1.316	3.248	4.441	5.471	40.62	18.827	21.722	4.617	11.112	8.874	26.405	47.074	11.408
TRINITY_DN5536_c5_g1_i1	5.22e-05	16	24	N/A		0.929	0.966	2.917	4.778	7.085	4.474	1.006	0	1.357	7.718	3.879	3.569	3.774
TRINITY_DN33407_c2_g1_i2	5.24e-05	4	24	N/A		10.88	3.37	0	0	8.406	8.025	14.975	2.29	0	4.008	7.439	4.133	9.158
TRINITY_DN73498_c0_g1_i3	5.47e-05	4	24	N/A		8.701	3.762	2.612	4.343	0	2.23	26.332	6.017	0	0	0	2.234	15.302
TRINITY_DN4922_c2_g1_i6	5.54e-05	16	24	NP_001007026.1	GOSR1	32.152	38.121	39.254	43.032	33.581	34.36	30.66	39.535	48.256	43.77	36.278	33.634	33.893
TRINITY_DN24409_c0_g1_i2	5.62e-05	8	24	NP_055395.2	SLC2A8	8.281	13.666	11.076	12.452	7.842	7.441	8.786	17.263	10.29	14.085	9.582	9.43	10.853
TRINITY_DN5585_c0_g2_i3	5.62e-05	8	24	N/A		3.952	5.142	6.157	4.929	2.856	2.409	3.787	6.622	3.227	3.986	5.517	2.439	3.347
TRINITY_DN1888_c3_g1_i1	5.68e-05	20	24	N/A		4.324	0.564	1.699	3.663	6.796	3.613	2.149	0.473	3.305	4.15	3.685	2.473	3.988
TRINITY_DN2474_c5_g1_i1	5.68e-05	12	24	NP_004152.1	RAB1A	79.948	85.889	113.212	112.822	98.818	97.559	94.741	110.993	127.999	121.464	116.704	98.778	104.321
TRINITY_DN53405_c0_g2_i5	5.68e-05	12	24	XP_016855890.1	SLC30A7	21.713	27.435	35.508	31.974	30.37	26.223	24.402	32.828	34.844	36.592	30.784	28.138	24.498
TRINITY_DN13237_c0_g2_i7	5.8e-05	8	24	N/A		30.193	26.904	29.741	17.402	14.942	22.431	25.766	32.759	19.075	17.98	15.348	21.989	21.254
TRINITY_DN15078_c0_g3_i1	5.8e-05	24	24	N/A		75.852	49.262	46.697	68.62	67.992	81.455	73.234	76.415	62.128	64.893	63.003	84.524	105.129
TRINITY_DN2608_c7_g1_i1	5.81e-05	4	24	N/A		7.814	2.867	6.603	2.496	3.917	5.211	9.9	4.185	2.675	2.828	3.578	4.322	5.328
TRINITY_DN1584_c0_g1_i6	5.87e-05	8	24	NP_067639.1	SCPEP1	13.249	12.883	11.189	11.261	9.999	8.125	12.436	17.193	15.156	12.3	10.799	8.884	19.274
TRINITY_DN2847_c2_g2_i4	5.95e-05	20	24	sp|Q94126|CES2_CAEEL	ces-2	16.205	16.327	27.062	22.223	32.634	15.727	16.667	19.345	25.593	29.59	22.26	24.27	14.004
TRINITY_DN5057_c0_g1_i5	6.07e-05	8	24	gi|156384331|ref|XP_001633284.1|	v1g242869	23.659	31.511	25.637	14.543	13.986	28.928	21.65	34.972	28.287	18.413	13.644	30.63	20.064
TRINITY_DN26828_c0_g4_i1	6.35e-05	8	24	N/A		2.246	3.131	5.263	2.71	1.795	2.534	3	4.516	2.313	1.562	1.11	3.631	3.888
TRINITY_DN4628_c1_g2_i4	6.49e-05	12	24	NP_066923.3	NFS1	20.215	16.058	28.237	21.727	16.678	14.737	22.306	25.81	22.4	18.454	15.671	20.093	24.59
TRINITY_DN8418_c0_g1_i2	6.49e-05	16	24	gi|156359527|ref|XP_001624819.1|	v1g247441	5.729	4.753	7.976	7.032	6.341	6.227	5.693	5.269	6.278	9.464	6.948	5.864	5.704
TRINITY_DN1406_c0_g2_i8	6.52e-05	16	24	NP_002887.2	RBM4	8.956	6.189	14.596	17.103	11.672	9.32	10.097	11.158	15.46	15.452	16.35	16.586	12.152
TRINITY_DN1989_c5_g3_i1	6.53e-05	16	24	sp|Q8TE57|ATS16_HUMAN	ADAMTS16	1.483	2.232	6.821	7.698	1.339	1.354	0.551	4.038	2.725	3.293	1.497	1.3	1.661
TRINITY_DN1434_c1_g1_i3	6.62e-05	8	24	sp|Q9NW08|RPC2_HUMAN	POLR3B	2.625	22.801	10.745	36.658	3.95	3.131	1.773	11.821	8.84	3.867	6.982	4.656	2.307
TRINITY_DN2474_c3_g1_i3	6.62e-05	8	24	N/A		22.394	37.734	34.158	26.874	27.058	25.747	23.744	32.325	29.702	31.246	28.645	28.13	19.393
TRINITY_DN3689_c1_g2_i3	6.62e-05	8	24	sp|A6QLN9|VWA1_BOVIN	VWA1	4.132	7.707	6.557	5.853	3.462	3.678	5.974	12.51	6.763	3.352	3.578	3.599	3.031
TRINITY_DN22900_c0_g3_i13	6.64e-05	16	24	sp|P17124|HRH2_CANFA	HRH2	1.856	2.161	2.508	4.842	1.469	1.699	1.539	2.342	1.931	3.277	2.324	0.643	0.956
TRINITY_DN2351_c1_g1_i8	6.64e-05	16	24	NP_073570.1	SMAP2	14.173	25.235	27.96	29.769	21.47	26.832	21.852	32.957	28.034	40.256	28.585	24.014	22.809
TRINITY_DN117079_c0_g1_i2	6.73e-05	12	24	NP_055300.1	HPGDS	3.132	13.581	20	15.404	8.475	4.912	7.321	37.343	21.636	49.077	5.511	41.331	2.596
TRINITY_DN20315_c0_g2_i5	6.73e-05	12	24	NP_008910.2	SLC39A7	3.645	4.827	6.652	5.023	5.131	4.74	4.905	5.725	7.149	6.279	6.41	5.269	5.277
TRINITY_DN33675_c0_g1_i3	6.73e-05	12	24	NP_005338.1	HSPA5	36.924	70.399	121.325	98.676	50.943	49.687	56.586	115.306	131.883	129.442	70.293	75.972	78.764
TRINITY_DN4831_c0_g1_i7	6.76e-05	24	24	sp|Q5E9J1|HNRPF_BOVIN	HNRNPF	34.237	26.054	29.758	39.051	40.478	39.667	32.744	34.241	32.639	56.384	51.43	54.021	42.189
TRINITY_DN18133_c0_g2_i1	6.97e-05	12	24	N/A		16.667	41.256	39.931	30.257	19.632	17.632	25.257	58.456	63.648	70.743	22.902	49.667	18.273
TRINITY_DN716_c0_g1_i5	6.98e-05	8	24	sp|P51901|ANXA6_CHICK	ANXA6	1.558	4.234	3.275	5.413	2.673	1.734	3.126	4.697	2.721	1.439	1.548	1.04	0.725
TRINITY_DN9662_c1_g1_i2	7.05e-05	12	24	NP_002780.1	PSMA4	24.554	23.903	38.686	37.492	27.277	31.579	30.942	29.777	44.852	40.74	31.341	27.694	30.228
TRINITY_DN123_c2_g1_i1	7.27e-05	16	24	N/A		8.472	6.677	10.327	13.042	7.163	9.777	7.71	10.151	11.375	12.216	8.846	9.682	9.238
TRINITY_DN897928_c0_g1_i1	7.3e-05	8	24	sp|Q62838|MUSK_RAT	Musk	0.853	1.173	1.62	1.606	0.33	0.518	0.167	1.73	0.878	0.948	0.746	0.846	0.162
TRINITY_DN2289_c0_g4_i2	7.36e-05	8	24	sp|Q54R82|MKKA_DICDI	mkkA	2.587	3.635	2.101	2.113	1.797	1.354	4.761	4.367	3.15	1.672	1.659	4.151	2.911
TRINITY_DN944_c0_g5_i1	7.37e-05	4	24	N/A		16.262	8.671	5.607	10.616	8.083	9.508	26.986	13.723	4.978	3.257	4.05	4.237	19.922
TRINITY_DN10443_c0_g2_i1	7.63e-05	8	24	N/A		1.498	5.478	3.316	2.593	0.684	0.979	0	3.538	1.322	2.38	2.2	0.599	0
TRINITY_DN554_c0_g2_i1	7.67e-05	8	24	sp|A2RV80|GRAM4_XENLA	gramd4	4.665	1.743	6.378	2.03	1.332	1.977	5.645	11.261	2.085	2.354	1.256	3.163	4.534
TRINITY_DN3331_c14_g2_i1	7.69e-05	20	24	tr|A0A0B5KML6|A0A0B5KML6_ACRMI	FADD	4.895	2.441	3.187	4.005	6.322	4.127	3.926	1.15	8.325	6.013	5.315	4.142	5.012
TRINITY_DN76252_c0_g2_i1	7.76e-05	8	24	N/A		0.775	73.925	7.933	13.518	1.396	0.209	2.86	12.076	8.583	1.971	3.603	2.039	2.948
TRINITY_DN1803_c0_g1_i5	7.94e-05	16	24	NP_004334.1	CALR	8.123	15.529	62.89	69.643	31.939	25.441	25.147	50.425	64.728	76.69	44.517	49.984	31.517
TRINITY_DN189928_c2_g1_i1	8.13e-05	24	24	N/A		32.335	7.727	9.543	15.985	18.1	22.625	4.006	9.037	8.097	31.76	21.179	39.004	22.221
TRINITY_DN7410_c0_g3_i2	8.13e-05	8	24	N/A		35.395	67.188	68.545	48.574	30.536	27.94	34.396	52.32	50.617	42.123	34.152	33.046	32.935
TRINITY_DN3196_c7_g1_i2	8.32e-05	16	24	sp|P62325|BTG1_MOUSE	Btg1	10.486	20.429	13.374	26.224	15.491	13.058	13.389	15.686	22.275	17.236	22.468	14.788	11.298
TRINITY_DN36290_c0_g1_i1	8.32e-05	16	24	sp|Q9NWT6|HIF1N_HUMAN	HIF1AN	2.436	1.78	2.003	4.294	3.585	2.601	2.938	2.695	2.913	3.75	3.977	2.852	2.523
TRINITY_DN497046_c0_g1_i3	8.32e-05	16	24	sp|Q25060|LWA_HYDEC		11.536	23.701	13.367	44.186	8.825	16.692	5.611	22.504	26.015	19.589	26.834	15.627	11
TRINITY_DN1008_c0_g3_i1	8.34e-05	12	24	NP_002418.1	MMP13	0.969	3.572	3.933	6.313	0.629	0.827	1.037	1.739	3.508	2.329	2.377	2.259	0.523
TRINITY_DN3626_c0_g1_i11	8.34e-05	12	24	NP_954635.1	ALAS1	31.865	25.068	52.02	45.924	19.774	30.045	42.994	56.46	116.772	77.787	36.339	36.827	27.74
TRINITY_DN21615_c0_g1_i4	8.4e-05	8	24	XP_016865966.1	RFX6	3.469	10.479	5.695	9.412	4.415	3.428	2.492	6.791	4.42	5.941	4.837	2.886	3.838
TRINITY_DN11473_c0_g5_i1	8.49e-05	12	24	N/A		17.003	15.985	39.026	40.275	13.885	10.71	9.513	20.579	23.123	21.941	9.346	11.322	13.314
TRINITY_DN992_c0_g1_i1	8.49e-05	12	24	XP_024305526.1	ENTPD5	4.416	5.698	9.687	5.068	5.488	5.392	6.279	8.153	8.418	7.942	6.439	5.134	6.703
TRINITY_DN509_c1_g1_i2	8.7e-05	16	24	sp|Q8IYR2|SMYD4_HUMAN	SMYD4	12.91	33.75	19.974	34.505	25.088	21.316	17.019	26.782	28.09	34.743	31.408	17.828	14.542
TRINITY_DN6096_c1_g1_i1	8.7e-05	16	24	N/A		2.687	19.326	3.097	13.275	5.627	3.307	2.785	4.572	8.175	5.465	5.109	3.047	2.93
TRINITY_DN11460_c0_g1_i2	8.72e-05	4	24	N/A		15.239	4.922	2.651	7.158	6.039	3.926	8.965	6.095	4.126	7.115	4.503	9.421	13.781
TRINITY_DN15418_c0_g1_i2	8.72e-05	24	24	sp|Q8VIB5|BARH2_MOUSE	Barhl2	5.62	1.578	5.492	2.739	7.422	9.185	8.772	7.568	4.921	3.601	4.313	11.99	9.669
TRINITY_DN31454_c2_g1_i3	8.72e-05	20	24	N/A		23.844	31.933	18.454	25.107	33.766	27.121	24.486	30.469	23.014	26.438	40.088	31.914	32.952
TRINITY_DN3800_c0_g1_i2	8.95e-05	4	24	gi|455714653|gb|AGG36336.1|		9.142	5.157	28.124	0.355	0.438	0.755	31.154	32.459	3.274	0.697	0	2.829	19.857
TRINITY_DN14654_c0_g1_i5	9.11e-05	16	24	NP_001280133.1	MVP	17.96	11.434	14.364	24.534	18.191	14.697	12.208	12.908	12.281	20.809	23.347	14.928	21.245
TRINITY_DN158_c4_g4_i1	9.33e-05	12	24	NP_064550.3	RAD18	13.682	15.838	18.451	17.3	13.109	11.714	16.017	18.645	17.884	13.755	12.801	14.925	15.162
TRINITY_DN19326_c0_g2_i3	9.4e-05	4	24	NP_057614.1	RAB8B	24.678	11.846	18.816	11.694	10.378	14.66	20.239	23.627	8.219	7.67	11.876	20.412	16.805
TRINITY_DN576_c1_g1_i11	9.4e-05	12	24	NP_055070.1	CNPY2	6.833	8.993	12.582	10.363	9.743	8.31	8.413	9.875	11.165	11.119	10.983	8.952	8.419
TRINITY_DN59923_c4_g1_i1	9.4e-05	4	24	N/A		2.663	1.535	1.473	0.541	0.639	1.413	0.341	0.963	0.318	0.233	0.293	1.352	2.536
TRINITY_DN11256_c0_g1_i2	9.49e-05	16	24	NP_699197.3	SVEP1	1.513	2.692	4.789	8.965	2.992	1.249	1.121	5.953	1.287	6.42	0.953	1.544	0
TRINITY_DN21753_c0_g1_i2	9.49e-05	16	24	sp|Q9PUI0|PA2A4_AUSSU		1.44	5.583	1.302	10.509	1.259	1.231	0.449	3.146	5.196	3.817	2.131	0.668	0.854
TRINITY_DN14428_c2_g1_i2	9.76e-05	8	24	N/A		5.266	6.483	10.557	1.94	1.437	2.57	2.37	4.082	2.429	5.494	3.664	0.638	2.066
TRINITY_DN4317_c1_g1_i4	9.84e-05	12	24	sp|P20825|POL2_DROME	pol	3.567	4.68	7.716	2.176	0.511	2.184	3.419	4.46	5.858	2.154	0.99	5.067	1.341
TRINITY_DN262151_c0_g1_i1	9.85e-05	4	24	N/A		5.837	3.14	3.278	2.175	4.528	3.478	3.571	1.569	0.421	2.194	4.669	4.396	4.671
TRINITY_DN263435_c0_g2_i1	9.9e-05	8	24	N/A		10.235	8.961	11.137	10.372	8.21	9.055	10.94	12.869	10.699	8.581	8.005	8.909	8.872
TRINITY_DN118_c0_g1_i14	9.94e-05	4	24	NP_001305155.1	NINL	6.877	2.278	3.817	4.4	6.273	6.423	6.991	6.488	5.693	5.271	5.119	7.861	10.467
TRINITY_DN22694_c0_g1_i2	9.94e-05	16	24	NP_004757.1	COPB2	24.535	25.387	32.156	37.315	27.154	28.951	26.21	39.491	37.016	41.092	38.884	33.346	34.224
TRINITY_DN5531_c1_g1_i4	9.94e-05	16	24	NP_002861.1	RAB13	1.977	0	2.725	6.391	2.724	2.754	2.199	3.546	3.74	7.285	3.675	3.877	0
TRINITY_DN568_c0_g2_i10	9.94e-05	16	24	NP_005561.1	LMAN1	5.081	5.616	7.105	7.11	5.264	6.803	5.426	7.447	8.098	8.551	7.344	7.576	6.097
TRINITY_DN673_c0_g1_i4	9.94e-05	16	24	N/A		2.094	10.629	4.597	6.527	6.398	2.738	1.68	2.221	9.315	7.512	4.868	3.825	2.865
TRINITY_DN18756_c0_g1_i1	0.00010052	16	24	tr|A7SN04|A7SN04_NEMVE	v1g214763	3.241	3.907	7.98	23.003	1.505	1.501	1.006	10.107	12.588	7.851	5.371	4.057	2.156
TRINITY_DN2_c0_g1_i1	0.000101021	12	24	sp|Q9FK27|FB342_ARATH	At5g50450	3.984	4.595	6.395	4.293	3.623	3.109	5.129	6.672	5.504	4.416	3.772	4.354	5.069
TRINITY_DN199660_c0_g2_i10	0.000102003	8	24	N/A		5.222	7.926	14.051	3.545	4.323	1.42	5.561	9.518	4.74	5.572	3.674	0	1.289
TRINITY_DN5339_c1_g3_i2	0.000102003	24	24	NP_783860.1	SYT9	3.175	1.879	4.693	3.099	4.323	4.135	5.345	2.329	2.56	1.993	4.324	7.052	4.031
TRINITY_DN46305_c1_g1_i3	0.000103889	16	24	N/A		5.222	11.405	10.346	13.666	11.495	12.324	11.841	14.094	21.624	15.2	19.159	11.13	8.36
TRINITY_DN1543_c2_g1_i2	0.000106299	8	24	N/A		7.926	21.848	27.582	13.86	10.628	6.319	10.433	62.852	26.201	15.88	22.562	11.972	15.41
TRINITY_DN13433_c0_g1_i4	0.000107293	20	24	sp|Q04336|YM54_YEAST	YMR196W	6.548	4.918	3.677	8.378	12.188	11.923	7.61	8.921	9.938	8.658	11.883	9.106	8.548
TRINITY_DN3220_c3_g1_i1	0.000107293	24	24	N/A		14.099	10.314	9.519	11.287	15.812	14.873	14.727	12.696	11.08	13.506	14.434	16.021	12.58
TRINITY_DN90019_c0_g1_i1	0.000107671	16	24	N/A		2.255	2.738	3.154	6.982	3.248	5.239	2.76	5.189	12.301	7.544	4.248	3.851	3.817
TRINITY_DN28625_c0_g1_i3	0.000107761	8	24	N/A		16.354	23.33	13.291	10.164	8.876	7.225	11.849	18.547	7.394	6.472	12.773	11.218	12.883
TRINITY_DN4448_c2_g1_i1	0.000107761	20	24	N/A		47.811	22.519	10.22	38.081	54.819	39.038	17.879	16.918	33.804	40.183	47.961	51.889	38.511
TRINITY_DN17669_c0_g1_i2	0.000110786	24	24	NP_001968.3	ENPEP	3.536	2.221	2.2	3.917	4.435	3.195	4.537	3.859	3.115	2.687	5.402	5.434	5.546
TRINITY_DN166912_c0_g1_i1	0.000110839	12	24	N/A		16.005	23.528	47.747	34.365	25.887	19.51	17.152	0	52.102	43.658	15.044	28.456	21.863
TRINITY_DN18502_c0_g1_i1	0.000110839	4	24	XP_011540008.1	RAVER2	8.34	6.501	8.341	6.526	6.267	8.582	10.153	11.907	6.774	6.495	7.297	9.64	9.9
TRINITY_DN28644_c1_g1_i2	0.000110839	12	24	N/A		59.378	76.511	91.347	80.965	66.912	69.691	61.734	94.819	134.966	100.853	66.185	77.318	64.277
TRINITY_DN2134_c0_g2_i1	0.000111361	20	24	N/A		5.923	2.657	3.201	13.378	24.623	9.048	13.773	9.83	5.587	9.743	16.48	23.348	20.032
TRINITY_DN70229_c0_g1_i5	0.000112923	4	24	sp|O54941|SMCE1_MOUSE	Smarce1	4.16	1.487	4.712	0.71	2.644	3.147	5.687	2.066	1.059	2.412	1.703	3.517	10.05
TRINITY_DN7210_c1_g1_i11	0.000113055	16	24	XP_016863320.1	BBS12	3.135	5.398	4.638	6.9	4.774	2.669	4.198	5.579	7.48	5.508	6.26	4.413	4.662
TRINITY_DN11530_c0_g2_i7	0.000116117	12	24	NP_001651.1	ARF4	42.576	52.937	75.231	49.406	54.892	48.871	59.056	73.413	94.964	71.354	52.94	59.537	52.161
TRINITY_DN3967_c1_g2_i1	0.000116117	4	24	N/A		28.847	41.256	13.009	19.866	21.375	34.248	48.721	26.663	10.216	17.481	24.042	38.231	39.852
TRINITY_DN3578_c1_g2_i1	0.00011612	8	24	N/A		7.521	17.104	21.651	13.666	14.26	13.076	13.69	18.359	14.355	16.084	17.798	14.135	10.891
TRINITY_DN1544_c0_g1_i8	0.000117433	24	24	N/A		113.382	81.069	77.877	99.329	122.296	151.219	120.914	127.251	103.463	120.613	118.474	127.269	162.427
TRINITY_DN1883_c10_g1_i1	0.000118433	4	24	N/A		7.932	10.276	3.448	3.205	2.644	1.393	9.401	11.533	2	1.464	3.295	4.759	7.944
TRINITY_DN158333_c0_g4_i6	0.000121168	8	24	N/A		4.926	14.439	12.54	10.409	9.734	4.633	3.935	18.44	9.935	6.919	6.429	8.513	3.985
TRINITY_DN5216_c0_g1_i12	0.000121168	8	24	NP_002759.2	CHMP1A	7.555	18.505	16.596	13.266	15.174	12.666	10.085	17.563	18.115	18.473	16.435	13.784	12.993
TRINITY_DN16329_c0_g2_i1	0.000122159	24	24	N/A		0.633	0	0	1.405	5.811	5.058	7.977	1.729	2.369	2.977	4.209	11.284	5.964
TRINITY_DN4159_c0_g1_i2	0.000123305	12	24	N/A		10.27	19.564	23.01	17.762	13.135	9.838	19.376	17.282	19.488	16.818	15.83	10.319	12.249
TRINITY_DN2937_c3_g1_i12	0.000123325	8	24	tr|W4YBG1|W4YBG1_STRPU		3.26	8.23	4.753	9.83	2.653	2.32	2.592	8.155	2.532	3.979	4.22	2.627	2.305
TRINITY_DN1368_c1_g1_i5	0.000123474	24	24	NP_001313340.1	PISD	10.363	9.95	9.937	14.181	18.73	17.013	23.033	11.963	13.603	11.231	20.677	25.186	19.315
TRINITY_DN13535_c1_g2_i3	0.000123822	16	24	N/A		2.89	47.666	7.781	44.204	8.904	6.587	7.672	10.392	13.78	19.181	18.552	8.438	2.882
TRINITY_DN14943_c0_g1_i8	0.000123822	16	24	gi|449685131|ref|XP_004210817.1|		6.455	9.279	8.132	27.817	7.913	6.046	5.126	10.435	6.737	10.745	11.014	8.054	7.695
TRINITY_DN4639_c2_g1_i5	0.000123822	16	24	XP_016856482.1	CHTOP	14.393	14.757	14.506	17.028	16.865	17.737	12.029	20.069	17.464	19.588	19.145	18.113	11.441
TRINITY_DN473_c1_g1_i1	0.000126124	16	24	NP_116264.2	FBXL20	11.567	18.135	13.077	19.416	15.357	12.374	11.282	11.016	7.733	15.302	14.951	13.702	11.585
TRINITY_DN1256_c0_g3_i2	0.00012696	12	24	NP_998760.1	ISCU	62.111	61.7	86.375	79.871	61.962	62.015	63.925	91.908	84.562	80.641	56.235	62.25	66.132
TRINITY_DN13767_c1_g1_i1	0.000128103	16	24	sp|Q96JS3|PGBD1_HUMAN	PGBD1	7.32	11.096	10.716	16.181	11.931	9.153	10.127	10.452	15.567	16.245	13.977	11.254	10.588
TRINITY_DN15426_c1_g1_i1	0.000129177	24	24	N/A		36.467	11.791	16.084	12.015	13.129	29.359	28.019	39.629	11.689	42.078	32.13	66.214	41.525
TRINITY_DN4243_c1_g1_i2	0.000129177	24	24	sp|Q92143|P53_XIPMA	tp53	5.915	1.081	1.141	2.399	2.715	7.674	5.413	2.634	3.562	4.125	8.051	8.952	4.244
TRINITY_DN56293_c0_g1_i2	0.000130507	12	24	N/A		2.843	2.423	15.958	5.847	6.737	4.785	5.134	7.852	13.157	7.902	2.837	2.846	4.235
TRINITY_DN69371_c0_g1_i3	0.000133006	8	24	N/A		3.799	5.275	7.158	11.171	12.305	0	3	20.155	12.925	7.672	2.879	3.974	7.822
TRINITY_DN101329_c1_g1_i2	0.000133262	8	24	N/A		2.236	9.543	6.411	13.2	3.623	5.058	2.751	14.722	8.883	7.659	3.757	4.228	5.421
TRINITY_DN43769_c0_g1_i3	0.000133325	24	24	tr|A7SWS8|A7SWS8_NEMVE	v1g218706	5.989	1.544	1.166	7.178	8.825	9.28	3.332	3.039	3.956	10.71	12.47	8.306	9.863
TRINITY_DN148_c0_g3_i1	0.000134508	4	24	N/A		2.115	0.82	1.454	0.588	1.687	0.979	2.149	1.515	0.408	1.367	0.921	3.312	3.194
TRINITY_DN221_c0_g1_i1	0.000134508	4	24	N/A		4.695	5.928	1.159	2.137	4.114	7.72	8.081	6.569	3.924	3.524	5.046	4.404	6.379
TRINITY_DN18133_c0_g1_i2	0.000134905	12	24	sp|Q6INU7|FRRS1_XENLA	frrs1	10.492	23.234	31.355	17.663	10.865	14.639	16.206	38.858	35.784	41.919	11.394	28.25	13.39
TRINITY_DN10720_c0_g2_i6	0.000135048	8	24	N/A		12.54	60.82	11.18	5.611	4.631	4.7	12.969	17.004	2.685	12.816	6.867	7.059	5.943
TRINITY_DN16194_c0_g2_i4	0.000136722	4	24	sp|Q20191|N/AS13_CAEEL	nas-13	4.483	0.532	0.919	1.127	0.152	1.049	2.029	3.461	0.64	0.855	0.597	1.384	2.989
TRINITY_DN4792_c1_g2_i2	0.000136825	16	24	N/A		15.69	11.123	22.328	24.644	13.082	13.97	9.361	15.994	18.899	20.467	11.526	5.789	10.451
TRINITY_DN3635_c3_g2_i1	0.000137467	16	24	N/A		45.973	59.689	64.686	78.084	40.159	57.14	45.738	79.766	66.168	76.486	50.037	62.41	37.204
TRINITY_DN1676_c8_g1_i2	0.000139674	8	24	N/A		35.874	55.222	48.638	48.236	35.608	34.545	37.308	56.788	55.725	50.962	46.927	39.959	42.2
TRINITY_DN28913_c0_g1_i1	0.000140913	16	24	sp|O89029|MATN4_MOUSE	Matn4	33.463	38.263	66.434	103.383	16.074	30.549	7.978	135.896	86.306	41.408	69.853	49.685	17.789
TRINITY_DN3614_c0_g1_i1	0.000140913	16	24	N/A		3.573	10.214	8.864	15.152	3.905	4.808	2.183	11.016	7.811	6.368	7.589	4.981	3.05
TRINITY_DN41707_c0_g1_i1	0.000140913	16	24	N/A		2.301	5.096	2.755	4.266	3.313	1.421	2.434	2.861	3.212	3.322	4.512	2.811	2.135
TRINITY_DN678_c3_g1_i3	0.000140913	16	24	gi|504238551|ref|WP_014425653.1|	SELR25260	87.177	129.26	161.667	169.863	129.562	121.967	141.171	151.319	202.833	195.535	177.187	144.384	93.826
TRINITY_DN14529_c0_g3_i1	0.000142937	12	24	N/A		6.397	12.425	13.734	12.529	6.823	7.491	7.477	13.217	16.825	11.984	10.186	11.185	7.657
TRINITY_DN26185_c0_g1_i12	0.000142937	12	24	NP_004883.3	SEC22B	5.312	7.5	9.35	8.295	8.797	7.081	4.834	9.987	11.569	10.828	9.538	10.311	7.641
TRINITY_DN31558_c0_g1_i14	0.00014334	16	24	NP_056006.1	SIK2	1.004	7.718	6.87	33.907	4.685	2.368	3.671	13.267	7.535	9.322	5.083	4.82	5.243
TRINITY_DN10160_c0_g1_i2	0.000146122	8	24	N/A		3.073	8.741	4.722	6.439	3.76	3.027	2.785	7.816	4.069	3.979	3.077	3.616	3.425
TRINITY_DN21177_c0_g3_i13	0.000148153	12	24	NP_004721.1	ETF1	29.064	29.676	37.049	33.179	23.078	22.907	26.577	35.781	43.85	33.116	33.371	26.808	31.953
TRINITY_DN6227_c3_g1_i10	0.000148153	8	24	N/A		25.465	28.795	25.349	36.092	10.896	13.44	29.21	45.373	37.075	27.612	16.143	19.464	22.782
TRINITY_DN6173_c1_g1_i4	0.000152144	4	24	NP_077016.3	CHAC1	4.672	1.737	5.188	1.972	4.462	6.543	23.752	6.381	2.158	3.543	2.544	13.915	13.133
TRINITY_DN2902_c0_g3_i2	0.000152371	8	24	N/A		19.288	44.54	39.644	39.151	30.964	28.132	22.344	43.832	29.195	33.424	25.344	14.129	29.144
TRINITY_DN7922_c1_g3_i2	0.000155208	8	24	N/A		7.913	15.621	16.213	8.029	4.269	4.994	11.984	19.892	10.651	9.001	5.721	14.984	8.812
TRINITY_DN9238_c0_g1_i1	0.000155217	12	24	NP_001897.4	CTRB1	15.722	56.268	69.825	94.967	22.743	22.44	15.299	39.113	32.888	16.753	38.515	16.029	13.94
TRINITY_DN97053_c1_g1_i2	0.000156207	12	24	tr|J9EHD7|J9EHD7_9SPIT	OXYTRI14279	26.507	46.422	50.768	81.995	13.602	22.512	7.375	45.81	51.864	29.109	38.185	28.165	19.482
TRINITY_DN185435_c0_g1_i1	0.000158261	12	24	sp|Q8K3Z0|NOD2_MOUSE	Nod2	9.952	16.3	62.602	9.261	6.689	2.601	7.735	27.342	18.104	11.015	16.06	17.006	9.825
TRINITY_DN148_c0_g1_i1	0.000158549	8	24	NP_001294998.1	Xxylt1	7.474	10.736	12.293	9.606	7.073	8.232	9.828	13.903	11.312	10.041	9.255	9.908	9.27
TRINITY_DN2968_c7_g1_i1	0.000159751	16	24	N/A		6.755	5.275	10.532	11.091	8.04	7.854	7	10.641	7.248	12.323	10.96	7.752	6.789
TRINITY_DN8098_c1_g1_i5	0.000159751	16	24	sp|P25291|GP2_CANLF	GP2	26.63	78.621	79.166	161.827	18.592	33.523	5.578	67.334	73.087	79.355	38.912	43.895	27.689
TRINITY_DN121261_c0_g1_i6	0.000160736	4	24	NP_065154.2	ADCK1	0.911	1.45	1.387	0.925	0.246	0.771	2.174	1.188	0.702	0.6	0.565	0.864	1.432
TRINITY_DN28882_c1_g1_i15	0.000160736	12	24	NP_001306122.1	FBF1	2.01	2.753	5.912	3.361	5.113	1.686	2.318	3.831	5.401	5.979	2.848	3.631	3.51
TRINITY_DN2642_c0_g2_i1	0.000160942	16	24	N/A		3.592	2.726	5.845	6.311	6.094	4.846	3.044	3.952	5.009	5.905	6.982	5.023	4.278
TRINITY_DN20437_c0_g1_i4	0.000162263	8	24	XP_011540253.1	SRSF4	48.413	53.374	67.577	52.084	41.539	55.708	72.496	79.956	53.64	48.626	47.352	55.765	60.172
TRINITY_DN17731_c1_g1_i1	0.000163645	12	24	sp|P11387|TOP1_HUMAN	TOP1	10.081	9.916	19.428	15.084	9.753	9.329	8.157	14.173	14.75	18.129	9.45	10.663	6.584
TRINITY_DN113_c0_g1_i1	0.000166648	8	24	N/A		4.966	10.479	5.301	3.001	1.971	2.112	2.767	3.895	2.008	2.863	2.115	1.604	3.066
TRINITY_DN13574_c0_g1_i3	0.000166648	24	24	sp|Q6V0K7|OIT3_RAT	Oit3	21.836	13.079	21.573	27.926	48.094	31.801	65.605	25.382	26.015	33.441	27.395	58.634	45.335
TRINITY_DN46586_c0_g1_i1	0.000166648	8	24	N/A		25.787	56.169	55.205	17.269	23.852	10.9	16.386	74.597	28.524	17.915	32.822	1.463	38.474
TRINITY_DN105365_c0_g2_i1	0.000167322	8	24	sp|Q6P0U3|RSLBB_DANRE	rasl11b	1.26	7.868	2.537	9.812	2.052	0.505	1.417	5.205	5.428	3.011	1.463	2.399	2.715
TRINITY_DN5453_c0_g3_i1	0.000167322	8	24	N/A		1.355	2.955	3.561	2.558	1.423	1.537	0.717	3.9	1.384	2.603	1.989	1.258	0
TRINITY_DN8290_c1_g3_i8	0.000167358	16	24	NP_001035931.1	PSAP	443.165	553.627	641.86	922.31	553.881	532.468	537.803	708.97	691.154	767.786	641.146	568.633	535.951
TRINITY_DN6103_c0_g1_i3	0.000168042	4	24	XP_024307090.1	ABCA7	4.973	3.117	5.303	3.186	3.054	2.489	10.645	7.611	3.47	6.172	3.361	2.886	8.072
TRINITY_DN10354_c1_g1_i1	0.000168421	16	24	N/A		5.563	8.6	7.864	10.436	6.924	6.345	6.935	9.143	10.007	9.027	7.312	8.063	3.074
TRINITY_DN79879_c1_g1_i2	0.000168421	12	24	N/A		7.853	10.307	16.017	16.767	10.418	7.675	4.625	12.182	13.849	7.551	5.853	5.834	7.548
TRINITY_DN394_c3_g1_i2	0.000168606	16	24	N/A		5.561	4.525	7.762	14.006	11.593	11.577	11.391	5.922	6.66	13.33	11.575	5.161	8.266
TRINITY_DN4186_c2_g1_i1	0.000168606	12	24	NP_005138.3	DNAJA3	19.751	16.462	22.928	22.271	14.742	17.641	15.759	24.304	27.464	23.874	17.557	18.18	18.692
TRINITY_DN7158_c3_g1_i1	0.000174928	8	24	N/A		12.941	31.092	18.322	16.842	11.244	10.582	10.302	17.611	26.004	14.038	16.804	13.192	10.699
TRINITY_DN7988_c2_g1_i1	0.000174928	8	24	NP_852126.1	PAX3	1.267	32.027	2.412	9.046	3.302	1.598	2.912	4.759	11.061	6.753	6.813	3.851	1.102
TRINITY_DN27694_c0_g3_i2	0.000177651	24	24	sp|O95185|UNC5C_HUMAN	UNC5C	137.643	81.258	71.861	151.593	146.247	184.862	96.499	105.268	104.327	140.635	180.056	179.519	187.33
TRINITY_DN14554_c0_g2_i1	0.000180102	4	24	N/A		4.972	4.675	3.933	4.507	3.056	5.576	7.722	5.699	3.449	4.341	4.617	4.396	6.302
TRINITY_DN8541_c0_g3_i1	0.000180102	4	24	sp|P14184|LICD_HAEIN	licD	5.667	3.98	5.163	4.419	3.135	3.276	4.797	6.018	4.27	4.608	2.607	3.885	6.797
TRINITY_DN40133_c0_g1_i5	0.000181798	8	24	N/A		2.996	3.969	5.539	2.04	2.636	1.208	1.303	5.048	2.51	0.948	1.029	0	1.341
TRINITY_DN17944_c0_g1_i4	0.000184461	8	24	NP_057436.2	CPA4	2.347	3.56	5.444	6.41	2.463	2.754	2.509	5.543	3.883	3.742	3.285	5.888	2.22
TRINITY_DN27390_c0_g1_i1	0.000185212	20	24	gi|156372963|ref|XP_001629304.1|	v1g211846	5.222	3.819	6.173	8.243	7.663	6.947	6.486	3.93	3.416	6.833	6.941	5.797	4.735
TRINITY_DN1224_c0_g1_i11	0.00018611	24	24	NP_690850.2	COL24A1	31.634	11.837	6.213	9.357	25.521	21.37	6.577	27.377	10.018	11.111	33.295	36.951	31.569
TRINITY_DN1236_c1_g1_i3	0.00018611	24	24	NP_003890.1	ARHGEF7	12.787	10.123	9.291	12.996	13.415	15.431	11.535	14.653	9.784	11.518	11.177	13.137	14.97
TRINITY_DN5124_c1_g1_i1	0.00018611	12	24	NP_653324.1	ZMAT2	13.096	12.86	18.363	13.854	11.568	9.785	12.112	16.565	18.847	14.687	12.218	15.277	12.33
TRINITY_DN65393_c0_g2_i4	0.000188679	12	24	NP_036226.1	PRDX5	179.632	182.238	283.301	280.432	263.602	296.677	202.72	274.688	443.474	224.51	210.043	237.314	172.915
TRINITY_DN47130_c0_g1_i1	0.000189401	16	24	NP_036532.1	PLA2G2D	2.871	18.108	9.453	33.385	1.115	3.235	1.181	4.95	8.964	9.855	6.24	1.552	1.062
TRINITY_DN1922_c2_g2_i3	0.000189445	24	24	N/A		2.764	0.667	1.197	1.544	2.67	2.168	0.644	1.542	0.991	1.794	2.72	2.936	1.019
TRINITY_DN4955_c0_g3_i1	0.000189445	8	24	N/A		14.319	16.507	21.983	13.611	9.727	4.664	10.503	31.14	7.405	13.414	10.532	0.924	6.259
TRINITY_DN127553_c0_g1_i26	0.000191388	8	24	sp|P97360|ETV6_MOUSE	Etv6	24.877	57.386	22.838	56.033	23.165	15.502	19.773	48.528	28.514	26.812	23.572	28.129	18.098
TRINITY_DN1373_c0_g1_i2	0.00019457	12	24	NP_003650.1	AGPS	5.857	7.414	8.39	5.322	2.615	0	3.393	7.896	8.208	6.678	3.71	5.655	6.858
TRINITY_DN1280_c1_g1_i6	0.000196034	12	24	N/A		15.125	13.067	24.988	15.208	12.305	5.922	7.285	15.178	7.518	8.829	13.093	4.27	6.443
TRINITY_DN18268_c0_g1_i15	0.000197255	12	24	XP_005245150.1	KLHL20	0.957	1.597	4.85	4.452	2.454	1.742	1.473	5.26	5.164	3.279	0.089	5.138	0
TRINITY_DN28716_c0_g1_i1	0.000197995	16	24	XP_005245150.1	KLHL20	8.571	6.699	8.55	11.84	9.922	9.732	7.705	9.331	11.505	12.858	11.762	9.791	11.647
TRINITY_DN18619_c2_g1_i1	0.000198466	8	24	N/A		6.15	9.708	5.703	5.803	3.921	3.228	5.195	8.788	4.082	7.679	3.817	5.719	4.201
TRINITY_DN2972_c3_g1_i1	0.000198466	24	24	N/A		9.914	7.155	9.918	14.501	16.981	14.675	12.244	11.407	10.273	12.653	13.573	13.448	13.167
TRINITY_DN1488_c2_g2_i1	0.00020001	12	24	NP_001116291.1	KIF17	4.957	7.312	7.211	6.061	5.725	5.122	5.399	8.463	9.724	9.955	6.759	4.723	5.105
TRINITY_DN8867_c0_g1_i5	0.000200088	8	24	sp|Q54271|PPD_STRHY	bcpC	6.667	12.92	14.174	12.641	10.272	9.056	10.997	15.661	12.59	10.292	11.97	7.814	9.765
TRINITY_DN27914_c0_g1_i1	0.000211092	4	24	N/A		28.959	19.049	21.432	23.854	26.449	23.58	34.898	34.575	20.273	23.819	25.609	37.621	38.186
TRINITY_DN3302_c2_g1_i1	0.000211092	4	24	XP_016867436.1	AOC1	21.033	10.553	12.978	17.463	20.497	20.777	22.27	21.928	14.011	16.325	18.468	22.123	21.433
TRINITY_DN48528_c0_g2_i1	0.000212599	8	24	NP_079472.1	GRPEL1	12.138	12.168	16.892	9.489	8.731	9.028	13.547	17.771	13.471	9.567	9.922	13.289	14.049
TRINITY_DN83691_c0_g1_i1	0.000212599	12	24	sp|Q09575|YRD6_CAEEL	K02A2.6	4.293	4.863	9.375	4.21	2.947	3.147	5.344	8.262	9.4	5.115	6.303	2.028	2.408
TRINITY_DN34789_c0_g1_i1	0.000213492	16	24	N/A		12.462	13.342	14.842	23.155	15.362	13.615	10.031	16.122	18.228	20.774	15.035	15.907	17.667
TRINITY_DN3657_c0_g2_i1	0.000215995	24	24	N/A		3.737	6.992	7.253	5.206	14.567	16.311	12.891	8.188	7.038	4.946	6.868	10.89	7.668
TRINITY_DN17342_c0_g1_i4	0.000216241	24	24	N/A		6.833	3.658	2.455	2.098	4.296	4.323	7.443	2.858	2.764	1.906	3.115	5.446	4.775
TRINITY_DN1783_c0_g2_i2	0.000218678	8	24	N/A		1.033	8.699	6.812	9.028	1.651	3.518	2.812	6.675	6.111	7.822	3.502	1.07	1.093
TRINITY_DN4085_c3_g1_i5	0.000218678	8	24	NP_060267.2	BTBD2	5.577	6.093	6.403	7.119	5.702	5.395	4.775	9.1	6.351	5.593	6.703	5.428	5.022
TRINITY_DN2665_c0_g2_i1	0.000220184	24	24	sp|P25291|GP2_CANFA	GP2	2.511	1.783	1.567	2.36	3.939	5.13	9.082	2.103	1.578	2.715	2.345	7.458	3.757
TRINITY_DN107005_c0_g1_i12	0.000221144	4	24	sp|Q18120|TWK18_CAEEL	twk-18	3.438	3.634	2.983	3.361	4.412	3.163	6.393	3.511	2.46	2.668	4.701	5.772	5.573
TRINITY_DN4391_c0_g1_i7	0.000221144	20	24	sp|Q9D0B5|TSTD3_MOUSE	Tstd3	16.555	26.618	16.639	29.594	32.14	22.793	15.663	25.16	43.323	20.338	30.775	25.032	17.172
TRINITY_DN152203_c0_g2_i1	0.000221573	8	24	N/A		38.443	43.205	29.06	23.433	23.199	29.404	37.883	42.574	21.767	22.202	25.514	32.031	28.52
TRINITY_DN10699_c0_g6_i1	0.000222722	8	24	NP_077002.2	C1orf50	29.589	32.337	32.606	29.159	23.966	24.495	40.991	38.997	33.008	30.621	27.504	34.28	36.057
TRINITY_DN2514_c1_g1_i8	0.000222722	12	24	NP_001295158.1	C3orf33	4.665	3.781	7.34	5.293	4.403	4.199	4.249	6.747	6.873	6.154	5.749	4.035	5.311
TRINITY_DN5037_c0_g1_i1	0.000224167	16	24	XP_005253481.1	ATF7IP	4.738	3.687	6.674	8.411	3.296	1.105	3.521	6.388	6.631	8.079	8.292	3.314	0.162
TRINITY_DN14084_c0_g1_i4	0.000225763	8	24	sp|Q6P5F6|S39AA_MOUSE	Slc39a10	8.434	9.176	6.175	5.653	6.577	5.491	7.512	11.123	3.839	5.829	6.24	9.321	9.31
TRINITY_DN879_c2_g2_i4	0.000226075	12	24	sp|Q8CIZ5|DMBT1_RAT	Dmbt1	4.52	6.313	8.398	5.921	4.055	5.01	4.635	7.774	13.04	8.208	5.308	4.396	4.958
TRINITY_DN79963_c0_g2_i1	0.000232124	24	24	N/A		5.916	2.845	4.219	0	5.811	10.453	7.167	3.133	0	1.381	3.539	12.02	6.49
TRINITY_DN2043_c3_g3_i1	0.000234842	4	24	N/A		4.448	3.094	4.258	1.783	5.046	6.19	14.382	3.393	2.065	2.789	3.193	6.435	6.332
TRINITY_DN4387_c0_g1_i1	0.000234842	16	24	N/A		2.098	2.858	5.178	9.084	3.065	3.348	1.06	6.221	5.158	6.043	1.746	5.285	1.01
TRINITY_DN6203_c1_g1_i1	0.000234842	16	24	NP_002187.1	INSM1	2.934	2.981	3.544	4.425	3.448	2.24	2.58	5.838	3.596	5.374	3.478	4.565	2.903
TRINITY_DN2461_c1_g1_i1	0.000235926	8	24	N/A		11.999	12.296	12.739	8.888	8.915	7.196	7.097	12.613	11.226	13.443	6.183	8.381	8.16
TRINITY_DN17716_c1_g1_i3	0.000236835	16	24	N/A		1.853	3.358	4.092	5.34	2.84	0.647	1.137	4.331	1.522	3.052	3.106	1.116	0.639
TRINITY_DN47355_c0_g1_i6	0.000237893	8	24	N/A		5.677	8.589	6.835	9.914	6.073	4.135	5.064	11.292	8.263	5.829	4.833	5.277	3.416
TRINITY_DN2921_c0_g2_i1	0.000238558	8	24	N/A		7.99	12.807	14.149	12.865	10.164	9.04	7.591	14.185	11.595	10.703	10.988	9.632	10.091
TRINITY_DN8550_c0_g2_i3	0.00024665	24	24	NP_689653.3	C12orf66	18.755	10.626	11.747	12.099	17.746	19.622	13.155	13.904	16.769	14.085	23.053	29.33	27.496
TRINITY_DN6579_c3_g2_i4	0.000247041	12	24	XP_024306064.1	PDPK1	10.898	11.641	20.401	20.212	12.466	10.966	12.675	17.598	19.914	20.081	16.427	17.199	14.664
TRINITY_DN8507_c0_g1_i3	0.000248706	24	24	sp|Q923M0|PP16A_MOUSE	Ppp1r16a	4.445	0	1.881	2.094	8.055	7.788	5.471	1.087	1.579	1.114	3.442	4.866	5.822
TRINITY_DN46728_c0_g1_i2	0.000249589	8	24	NP_005414.1	TFF2	25.048	27.37	34.524	78.261	26.713	20.818	17.62	57.451	44.307	24.367	27.367	24.12	20.527
TRINITY_DN3045_c2_g1_i1	0.000253921	12	24	XP_011514934.1	CUL1	8.738	8.6	11.154	9.664	7.35	6.543	6.358	11.506	13.116	10.664	8.647	8.985	10.512
TRINITY_DN36359_c0_g1_i1	0.000253921	12	24	NP_426359.1	CDC42	12.138	10.761	16.692	12.585	12.27	8.789	10.261	15.543	14.243	12.034	10.032	10.084	11.561
TRINITY_DN4846_c0_g1_i5	0.000253921	24	24	sp|O42574|ADRB1_XENLA	adrb1	9.281	6.276	9.539	11.343	13.109	14.082	11.725	12.436	8.705	8.807	12.914	13.693	13.557
TRINITY_DN2434_c1_g2_i2	0.000256191	16	24	gi|156375673|ref|XP_001630204.1|	v1g244569	2.9	10.964	6.687	10.493	5.314	5.165	3.253	5.793	5.928	6.695	7.901	7.744	3.843
TRINITY_DN6386_c0_g2_i1	0.000256191	4	24	N/A		4.27	3.566	3.784	1.175	2.115	3.352	4.324	2.175	3.27	2.079	2.387	5.629	2.736
TRINITY_DN38579_c0_g2_i2	0.000258805	12	24	NP_006316.1	RAN	88.272	100.846	179.664	155.038	127.5	116.953	120.498	158.414	135.336	159.559	127.258	147.102	117.017
TRINITY_DN2323_c0_g1_i12	0.000260934	8	24	sp|P78364|PHC1_HUMAN	PHC1	1.365	14.968	3.373	11.519	6.149	2.669	1.172	7.629	4.637	4.372	4.494	1.635	1.561
TRINITY_DN2323_c0_g2_i1	0.000260934	8	24	N/A		7.411	68.332	16.008	45.586	18.528	9.096	11.867	28.279	18.713	21.011	18.078	10.214	11.992
TRINITY_DN8063_c0_g1_i2	0.000260934	8	24	N/A		12.405	29.469	17.444	22.695	15.402	18.548	16.763	23.736	25.798	19.993	18.102	17.635	15.867
TRINITY_DN5765_c2_g1_i2	0.000260949	8	24	XP_005250027.1	TPK1	5.563	7.451	6.288	6.655	5.443	3.918	4.528	6.999	9.46	7.851	7.193	4.916	4.088
TRINITY_DN44476_c0_g1_i2	0.000261783	16	24	XP_024309928.1	CFAP97	12.818	16.538	17.091	19.231	15.652	10.532	11.535	15.499	16.637	18.495	14.206	12.249	13.466
TRINITY_DN2876_c1_g1_i1	0.000265487	8	24	NP_005871.1	DNAJA2	15.505	17.123	19.718	15.395	12.836	11.817	14.167	20.404	18.323	23.14	16.473	14.598	16.482
TRINITY_DN6258_c1_g1_i1	0.000265487	12	24	NP_665735.1	MGST1	39.41	50.744	47.576	46.23	40.102	35.647	40.735	55.676	63.372	48.262	44.133	41.536	34.596
TRINITY_DN3799_c0_g4_i1	0.000266012	20	24	sp|O73874|EFNB2_DANRE	efnb2a	7.904	5.175	7.392	8.729	11.664	10.887	9.594	6.483	6.046	8.98	12.933	7.781	7.813
TRINITY_DN39156_c0_g1_i2	0.000266012	8	24	N/A		3.942	5.396	5.96	3.73	1.305	4.206	2.066	6.552	5.071	2.811	2.631	3.171	4.272
TRINITY_DN4528_c0_g1_i1	0.000266012	24	24	N/A		2.454	0.936	1.666	2.376	6.636	5.554	5.094	2.718	0	3.161	3.643	4.388	2.47
TRINITY_DN10879_c0_g1_i1	0.000271692	24	24	N/A		2.919	3.689	2.734	1	3.85	5.76	5.055	2.058	2.458	1.106	3.03	6.363	3.585
TRINITY_DN5604_c0_g1_i8	0.000271692	16	24	XP_024303046.1	CSPP1	28.06	25.418	38.233	41.308	30.078	26.627	26.77	44.321	27.75	36.861	37.128	24.348	30.66
TRINITY_DN645_c0_g1_i3	0.000271692	12	24	XP_011515658.1	DGAT1	7.003	5.839	8.721	5.303	4.799	5.17	5.902	7.602	8.303	6.254	5.353	7.18	6.89
TRINITY_DN12527_c0_g1_i2	0.000272278	8	24	NP_001106818.1	ECE1	5.142	10.893	11.681	11.595	6.582	7.019	5.77	13.921	7.039	7.791	6.363	8.522	6.189
TRINITY_DN8550_c0_g1_i4	0.000272616	12	24	sp|Q9U3S9|N/AS6_CAEEL	nas-6	2.357	4.481	3.387	4.788	1.447	1.164	0.883	2.514	5.649	2.769	2.774	1.164	2.204
TRINITY_DN8885_c3_g3_i3	0.000272616	8	24	N/A		23.566	32.151	31.678	40.246	10.455	12.108	25.834	44.855	35.123	24.293	13.652	16.133	16.557
TRINITY_DN118250_c0_g3_i1	0.000277474	16	24	N/A		13.574	17.765	6.469	17.939	17.005	14.001	0	13.594	14.964	22.433	17.487	0	5.302
TRINITY_DN12567_c0_g1_i1	0.000277474	16	24	sp|P97360|ETV6_MOUSE	Etv6	31.303	43.965	35.673	56.696	38.63	29.162	30.451	52.396	86.729	47.535	51.28	34.333	36.965
TRINITY_DN34830_c0_g3_i1	0.000277474	16	24	N/A		3.629	6.58	5.352	8.832	8.575	7.145	3.979	10.142	8.763	10.138	8.498	5.873	6.771
TRINITY_DN5250_c0_g1_i4	0.000277474	16	24	XP_005274112.1	WDR74	1.8	0.565	4.457	5.966	3.141	3.226	2.408	4.563	5.443	6.74	1.633	5.747	2.69
TRINITY_DN9950_c1_g1_i9	0.000277474	4	24	N/A		19.503	7.488	30.6	0	12.894	3.891	14.436	14.046	5.285	0	11.674	8.601	14.192
TRINITY_DN36907_c0_g1_i1	0.000277853	16	24	NP_006323.2	IFI30	37.372	43.406	63.812	91.256	48.416	47.497	44.122	71.647	60.668	67.297	63.351	57.184	34.46
TRINITY_DN6782_c0_g1_i9	0.000277853	12	24	NP_065733.2	AS3MT	34.144	28.575	48.232	44.818	39.265	24.375	25.983	54.152	47.289	47.038	38.978	33.776	33.464
TRINITY_DN20099_c0_g3_i1	0.000278104	20	24	N/A		2.1	1.321	2.397	4.248	6.261	2.128	3.68	2.872	3.305	2.975	4.963	7.458	3.498
TRINITY_DN7189_c0_g1_i4	0.000278104	12	24	sp|P56101|DNJC5_TETCF	dnajc5	19.551	22.465	30.03	22.788	24.275	19.463	24.356	26.657	32.012	24.525	17.54	25.538	20.699
TRINITY_DN11843_c1_g2_i4	0.000278143	20	24	gi|449672235|ref|XP_004207668.1|		8.671	7.592	10.746	11.847	11.306	10.435	9.459	10.039	9.904	12.874	12.055	9.723	10.56
TRINITY_DN18260_c0_g1_i8	0.00027995	24	24	N/A		21.02	4.496	9.308	9.402	11.896	14.091	5.893	6.018	3.004	6.237	7.045	11.06	4.859
TRINITY_DN2723_c0_g1_i5	0.000284564	8	24	NP_001264891.1	STIM1	6.32	9.087	7.009	8.682	5.979	5.696	5.562	7.628	8.043	8.358	7.312	6.556	6.042
TRINITY_DN607725_c0_g2_i1	0.000288681	12	24	N/A		11.675	19.582	42.588	37.52	15.235	8.63	9.468	28.252	21.591	18.496	25.799	23.944	10.515
TRINITY_DN940_c2_g1_i1	0.000288681	20	24	N/A		11.501	17.473	16.172	25.468	24.828	19.708	16.73	17.294	18.568	21.68	22.826	16.03	17.061
TRINITY_DN940_c2_g2_i1	0.000288681	20	24	N/A		11.501	17.473	16.172	25.468	24.828	19.708	16.73	17.294	18.568	21.68	22.826	16.03	17.061
TRINITY_DN2605_c0_g1_i2	0.000290086	16	24	N/A		32.657	24.482	30.24	49.33	8.076	13.528	4.501	64.739	26.268	54.117	42.641	40.132	12.211
TRINITY_DN2189_c1_g2_i1	0.000290201	12	24	N/A		3.204	1.914	6.992	5.48	4.364	3.797	2.93	0.792	3.831	5.16	5.513	4.354	5.371
TRINITY_DN28179_c1_g1_i8	0.000291387	24	24	sp|P00745|PROC_BOVIN	PROC	8.972	4.107	6.846	5.928	9.048	9.463	8.747	6.383	4.763	4.649	6.202	9.203	6.898
TRINITY_DN61767_c0_g1_i1	0.000291387	24	24	N/A		6.687	2.37	3.587	3.277	9.442	23.106	11.005	2.92	3.387	1.013	9.8	9.489	5.473
TRINITY_DN83854_c0_g1_i1	0.000291387	12	24	NP_006215.1	PITPNA	24.024	35.805	55.181	39.531	25.553	26.503	31.127	48.566	45.917	48.926	34.268	34.028	37.161
TRINITY_DN12537_c1_g3_i3	0.000292675	24	24	N/A		5.487	0	6.173	0	8.156	9.086	2.592	4.007	2.03	5.048	6.91	8.698	6.228
TRINITY_DN6692_c0_g2_i10	0.000292675	24	24	tr|I8QR28|I8QR28_9ACTO	FraQA3DRAFT4743	45.715	16.168	43.491	41.553	46.554	48.324	22.607	8.485	25.871	42.047	32.424	50.228	37.051
TRINITY_DN21038_c1_g1_i3	0.000296669	8	24	N/A		19.165	42.515	31.44	48.321	31.268	21.256	16.332	63.42	43.7	33.539	35.165	27.006	26.963
TRINITY_DN39859_c0_g1_i1	0.000297498	8	24	NP_005262.1	GLUD1	6.223	15.78	11.581	22.205	9.288	9.355	11.22	16.435	14.084	18.836	9.516	12.796	8.334
TRINITY_DN47014_c0_g3_i1	0.000297498	8	24	sp|Q9K9H0|ACEA_BACHD	aceA	0.17	0.803	0.244	0.789	0.062	0.117	0	2.308	0.369	0.177	0.134	0.749	0.034
TRINITY_DN7190_c1_g2_i1	0.000302287	8	24	N/A		9.831	9.605	4.963	9.27	0	3.171	4.565	7.206	2.429	2.893	1.899	2.97	3.535
TRINITY_DN1332_c1_g1_i10	0.000303392	12	24	tr|A7SHE9|A7SHE9_NEMVE	v1g245289	22.547	17.844	25.755	6.474	18.094	18.113	19.319	23.807	23.044	18.166	16.626	22.534	22.963
TRINITY_DN70829_c0_g1_i5	0.000307679	16	24	sp|Q0VA82|MFSD8_DANRE	mfsd8	5.791	5.813	6.428	8.149	6.012	5.482	4.574	6.543	8.303	6.843	7.562	6.091	6.387
TRINITY_DN19183_c0_g1_i2	0.000316175	12	24	N/A		15.397	20.389	21.489	22.123	16.455	16.967	14.819	30.837	32.098	33.413	13.896	18.306	15.697
TRINITY_DN4268_c0_g2_i2	0.000316175	12	24	N/A		16.215	15.912	21.794	16.86	14.177	14.498	13.942	17.503	19.963	13.501	13.792	17.396	12.125
TRINITY_DN234678_c0_g1_i2	0.000317098	20	24	N/A		17.898	9.923	13.357	18.034	19.331	16.122	14.939	14.188	12.506	18.953	23.007	15.969	22.406
TRINITY_DN6126_c0_g1_i3	0.000317098	12	24	XP_005262262.1	TMEM164	4.019	5.028	6.017	4.434	5.027	3.89	4.539	6.274	5.69	5.894	5.239	4.354	5.023
TRINITY_DN6240_c0_g3_i1	0.000317493	16	24	N/A		46.626	18.738	43.155	132.45	49.721	75.148	32.297	23.734	70.581	100.407	43.5	55.08	54.453
TRINITY_DN3907_c0_g1_i1	0.000322331	4	24	tr|Q66IT7|Q66IT7_XENLA	LOC446940	6.463	3.23	5.463	5.839	7.332	7.266	7.301	5.674	3.424	5.443	6.659	7.718	8.367
TRINITY_DN59096_c0_g1_i3	0.000322331	16	24	NP_000670.1	ADRA1B	0.332	0.776	0.931	0.766	0.259	0.425	0.171	0.534	0.723	0.837	0.651	0.679	0.147
TRINITY_DN7756_c0_g2_i4	0.000323368	8	24	N/A		1.009	5.432	4.76	3.953	3.828	1.492	2.165	10.402	3.615	4.275	3.144	4.002	3.241
TRINITY_DN5914_c0_g1_i13	0.000325698	16	24	sp|Q96AY4|TTC28_HUMAN	TTC28	9.899	12.366	9.386	29.949	9.86	6.704	6.899	11.02	14.386	12.367	11.243	8.566	9.82
TRINITY_DN2829_c0_g5_i1	0.00032729	16	24	gi|156406046|ref|XP_001641042.1|	v1g231845	31.38	30.307	29.545	37.94	31.634	28.955	22.593	32.165	33.175	29.917	31.524	28.905	30.141
TRINITY_DN5146_c1_g1_i1	0.00032729	16	24	NP_004921.1	CAPZB	48.352	39.179	69.398	75.749	66.649	53.345	50.594	82.309	67.68	84.262	74.086	74.466	67.426
TRINITY_DN5899_c2_g2_i1	0.00032729	16	24	XP_016861247.1	ZCWPW2	4.942	5.777	6.173	7.786	7.246	6.439	5.111	5.802	6.926	10.346	12.083	7.156	7.369
TRINITY_DN5990_c0_g2_i2	0.00032729	16	24	N/A		6.563	4.772	9.578	12.258	3.56	6.187	2.208	15.151	5.825	12.023	10.375	5.569	3.561
TRINITY_DN713249_c0_g1_i1	0.00032729	4	24	N/A		5.989	3.934	2.02	0	6.243	6.6	15.891	4.144	0	0	3.57	2.432	4.408
TRINITY_DN167_c0_g3_i1	0.000331512	8	24	NP_001077071.1	PTCH1	3.907	6.148	4.171	3.734	2.731	3.958	3.769	6.756	3.656	6.396	3.276	5.182	3.864
TRINITY_DN6359_c3_g1_i1	0.000331512	24	24	N/A		13.41	9.011	8.258	12.641	11.261	15.222	13.394	11.096	6.95	11.082	12.815	17.836	16.712
TRINITY_DN2155_c1_g1_i21	0.000331594	8	24	tr|C3YNB6|C3YNB6_BRAFL	BRAFLDRAFT76899	3.632	3.167	4.178	1.876	1.874	1.285	2.524	4.959	3.212	4.649	2.24	2.063	2.699
TRINITY_DN6077_c0_g1_i1	0.000331925	16	24	sp|C3PH19|IF2_CORA7	infB	2.002	6.077	13.481	11.53	6.687	5.337	7.645	6.762	10.539	10.691	12.008	1.934	11.007
TRINITY_DN24164_c0_g1_i2	0.000336982	12	24	N/A		3.829	7.201	9.63	6.927	5.417	5.218	7.206	5.347	9.252	10.351	4.248	5.032	4.09
TRINITY_DN853575_c0_g1_i1	0.000336982	12	24	N/A		2.284	2.02	3.481	2.157	2.168	1.052	0.602	1.69	1.991	1.488	2.086	0.679	0.689
TRINITY_DN4559_c0_g1_i5	0.000337147	12	24	NP_660143.1	MAP2K5	21.824	30.098	45.948	34.122	24.039	16.989	39.94	42.556	28.999	29.382	18.304	27.257	26.283
TRINITY_DN223822_c0_g2_i7	0.000338827	8	24	N/A		2.413	5.433	5.881	6.011	2.919	3.505	4.032	10.811	3.597	3.802	2.666	3.138	1.23
TRINITY_DN5931_c0_g1_i8	0.000343451	12	24	sp|Q8VDF2|UHRF1_MOUSE	Uhrf1	5.335	1.852	15.003	13.724	6.189	7.953	7.627	6.302	13.283	8.98	6.697	9.228	8
TRINITY_DN6710_c1_g1_i6	0.000343451	8	24	XP_011509808.1	SLC39A10	10.363	14.829	5.681	7.045	8.851	5.356	8.287	12.888	7.491	7.951	7.339	10.713	11.294
TRINITY_DN32075_c1_g1_i1	0.000345925	8	24	N/A		3.108	5.575	3.325	2.203	1.624	3.484	1.707	3.592	0.832	2.304	1.311	0.719	2.276
TRINITY_DN43648_c0_g1_i3	0.000346003	8	24	sp|Q13114|TRAF3_HUMAN	TRAF3	14.714	22.228	16.894	16.337	11.968	8.573	8.471	12.459	11.453	10.952	10.032	9.688	9.12
TRINITY_DN50575_c0_g1_i8	0.000346356	16	24	N/A		4.859	3.923	5.729	7.716	6.38	5.086	4.661	3.582	4.969	9.301	6.325	4.353	6.268
TRINITY_DN15163_c0_g1_i2	0.000346667	24	24	sp|Q8BMD5|CDAC1_MOUSE	Cdadc1	3.98	0	6.296	0	4.658	8.978	4.65	2.92	2.42	3.988	8.585	9.858	3.769
TRINITY_DN4874_c0_g1_i2	0.000347881	24	24	N/A		6.615	7.231	6.896	0.252	8.895	4.865	13.415	8.724	7.094	1.748	8.241	16.723	8.775
TRINITY_DN9429_c0_g1_i2	0.000347881	16	24	N/A		6.844	2.019	13.899	28.754	19.542	17.735	5.475	5.721	12.856	26.06	3.353	18.657	9.512
TRINITY_DN1738_c3_g1_i4	0.000352882	12	24	N/A		5.513	21.478	56.79	33.829	16.094	10.108	6.54	13.393	21.935	23.985	22.51	5.691	14.517
TRINITY_DN36591_c0_g1_i4	0.000352882	4	24	XP_011511808.1	LYAR	8.478	7.339	12.965	6.197	5.028	7.972	7.512	9.169	5.51	5.783	5.13	7.402	9.128
TRINITY_DN39884_c0_g1_i11	0.000353213	12	24	N/A		10.131	8.212	12.268	11.203	8.384	7.953	11.063	12.311	13.725	12.988	10.129	10.403	11.577
TRINITY_DN39884_c0_g2_i5	0.000353213	12	24	NP_055958.2	METAP1	10.131	8.212	12.268	11.203	8.384	7.953	11.063	12.311	13.725	12.988	10.129	10.403	11.577
TRINITY_DN72981_c0_g1_i2	0.000353213	12	24	N/A		6.188	5.01	10.245	7.988	3.065	2.682	2.776	8.404	20.94	3.665	0	2.696	4.995
TRINITY_DN4485_c0_g1_i3	0.000353586	16	24	sp|P00514|KAP0_BOVIN	PRKAR1A	49.278	52.965	57.836	65.337	48.255	46.883	49.198	65.173	58.823	69.643	61.899	53.81	50.141
TRINITY_DN1294_c1_g1_i5	0.000354004	12	24	NP_036602.1	TNPO3	6.069	7.249	8.562	7.158	6.871	6.12	6.297	7.878	8.66	8.958	8.103	6.745	7.502
TRINITY_DN4087_c0_g1_i4	0.000356424	16	24	N/A		4.824	21.142	10.213	42.08	4.789	2.202	1.949	11.924	29.33	9.04	10.46	10.475	3.832
TRINITY_DN7023_c2_g1_i1	0.000357044	16	24	N/A		27.985	31.97	29.961	51.99	26.561	32.966	25.117	41.17	34.039	38.824	30.676	31.561	27.999
TRINITY_DN60445_c3_g1_i1	0.00036173	12	24	N/A		10.928	30.153	31.598	20.753	17.526	10.451	19.747	47.637	56.904	42.754	13.726	40.493	13.35
TRINITY_DN122600_c0_g1_i1	0.000364447	24	24	sp|Q3UW68|CAN13_MOUSE	Capn13	3.108	2	3.653	1.69	5.537	6.945	6.431	3.119	2.933	1.663	3.507	4.883	4.338
TRINITY_DN112644_c0_g2_i6	0.000367883	4	24	N/A		33.108	19.643	19.16	17.756	43.084	26.061	55.955	24.554	6.134	10.737	18.615	29.581	36.001
TRINITY_DN65935_c0_g1_i2	0.000368728	8	24	sp|O57460|TLL1_DANRE	tll1	9.096	49.889	33.192	68.175	8.878	2.624	5.354	37.46	45.211	71.965	19.458	8.241	3.581
TRINITY_DN6048_c0_g1_i4	0.000368922	12	24	sp|O24145|4CL1_TOBAC	4CL1	5.932	6.448	10.86	9.324	7.618	6.267	10.681	11.209	12.052	10.529	8.802	9.43	6.088
TRINITY_DN7075_c2_g2_i1	0.000370862	4	24	N/A		9.096	9.268	6.348	8.215	4.591	6.415	10.187	14.055	7.591	6.515	7.045	6.762	10.44
TRINITY_DN118966_c0_g1_i1	0.000375219	16	24	N/A		6.393	1.87	7.458	16.764	6.6	7.234	3.516	0.802	7.993	10.236	14.892	3.808	13.167
TRINITY_DN7304_c3_g1_i3	0.000375219	24	24	N/A		3.861	4.882	3.613	0	1.679	6.081	3.423	1.939	0	0	1.926	8.029	3.106
TRINITY_DN10953_c0_g2_i3	0.000376503	16	24	N/A		11.192	4.463	9.022	10.527	13.126	11.909	5.291	0	7.055	12.408	6.952	10.469	8.659
TRINITY_DN1849_c3_g1_i1	0.000376503	24	24	NP_689922.3	STOX1	6.359	4.698	5.525	6.265	7.125	6.785	6.916	6.052	5.227	6.558	7.93	7.676	7.608
TRINITY_DN18174_c0_g2_i4	0.000384962	12	24	sp|Q14BP6|YV012_MOUSE	Lrrc74b	3.194	2.887	5.549	3.39	3.775	4.008	2.818	4.875	7.08	5.679	4.588	4.153	3.857
TRINITY_DN56462_c0_g1_i4	0.000384962	12	24	N/A		0	0	32.835	18.868	0	0.692	0.507	1.23	20.717	25.282	0	1.703	0
TRINITY_DN3268_c2_g1_i1	0.000385489	4	24	N/A		4.875	0.397	4.638	0.429	6.568	2.481	13.489	1.854	1.528	1.069	11.62	3.313	32.157
TRINITY_DN1432_c0_g1_i3	0.000392068	24	24	sp|Q6BZW3|BTN1_YARLI	BTN1	2.27	1.464	3.891	2.613	4.269	3.12	5.31	3.012	3.088	3.934	4.399	5.032	3.226
TRINITY_DN30804_c0_g1_i1	0.000392068	24	24	NP_003375.1	VRK1	14.651	7.347	11.448	14.657	15.214	15.071	10.612	11.06	9.274	14.294	13.61	19.371	14.627
TRINITY_DN2867_c3_g2_i4	0.00039246	20	24	NP_689920.1	SLC25A16	9.636	8.351	9.101	20.092	16.657	8.47	7.162	8.912	12.345	10.271	15.633	10.407	9.982
TRINITY_DN8444_c3_g3_i3	0.00039246	12	24	NP_945179.1	SERINC3	35.797	33.805	43.168	38.5	43.368	38.058	32.531	37.37	46.69	53.641	47.361	38.015	35.941
TRINITY_DN2912_c0_g2_i5	0.000394414	12	24	N/A		92.966	99.359	188.291	108.656	138.156	37.174	78.467	98	109.691	78.051	86.859	76.94	79.571
TRINITY_DN2507_c0_g1_i1	0.000401002	4	24	NP_001077354.2	WHRN	6.667	3.175	2.565	6.247	2.947	4.209	4.725	4.046	2.583	3.094	3.717	3.697	8.001
TRINITY_DN51785_c0_g1_i6	0.000401002	4	24	N/A		17.327	0.495	2.553	3.921	0	4.038	9.217	4.965	4.441	2.947	1.391	2.626	9.734
TRINITY_DN12405_c0_g1_i4	0.00040292	4	24	XP_024304510.1	DIXDC1	19.674	9.36	14.522	5.701	15.411	8.695	18.59	20.115	9.973	9.43	20.032	12.82	22.125
TRINITY_DN15089_c0_g1_i9	0.00040292	16	24	NP_001180211.2	CFAP99	2.672	11.365	5.623	15.04	8.109	11.503	11.185	17.584	11.772	14.745	16.935	10.749	8.966
TRINITY_DN11362_c0_g5_i1	0.000404098	24	24	N/A		5.326	3.29	3.743	0	5.841	5.371	2.676	1.986	3.155	0.943	4.767	6.586	4.132
TRINITY_DN4086_c2_g1_i5	0.000404098	20	24	tr|W4ZDS6|W4ZDS6_STRPU		5.868	1.622	1.075	0	6.505	5.244	1.941	2.638	1.227	5.893	7.996	4.39	4.878
TRINITY_DN110978_c0_g1_i4	0.000411148	12	24	NP_001907.2	CYC1	11.057	13.838	21.936	17.526	16.394	9.49	14.493	16.8	17.133	15.28	15.444	12.567	13.103
TRINITY_DN1437_c1_g1_i17	0.000411148	12	24	NP_003640.2	DDO	5.206	4.294	9.195	8.439	6.184	5.564	5.227	6.711	8.462	9.515	7.382	8.322	5.473
TRINITY_DN16629_c2_g1_i1	0.000411148	12	24	N/A		6.492	15.815	17.904	15.229	9.625	2.071	0	14.507	11.742	23.707	8.637	10.009	6.951
TRINITY_DN43330_c0_g1_i1	0.000411148	4	24	N/A		14.318	11.934	11.755	11.025	13.483	11.738	25.598	21.354	14.025	9.446	10.328	18.048	18.598
TRINITY_DN48293_c0_g1_i9	0.000411148	12	24	NP_005714.2	TSPAN5	8.957	8.075	14.21	14.569	12.888	9.174	9.288	13.636	13.14	11.851	10.016	11.827	9.845
TRINITY_DN2231_c0_g1_i1	0.000419009	4	24	NP_150374.2	BTBD6	11.103	4.384	7.651	11.388	10.86	10.863	10.562	8.155	7.405	9.204	8.097	10.152	16.771
TRINITY_DN107257_c1_g1_i1	0.000420438	16	24	N/A		2.002	4.49	2.482	5.844	4.6	3.709	1.455	3.392	1.854	4.918	3.937	6.266	1.315
TRINITY_DN96461_c0_g3_i1	0.000420438	16	24	N/A		0	0	11.714	9.339	1.578	3.595	2.551	6.569	6.642	8.965	2.9	11.242	0
TRINITY_DN41307_c0_g1_i4	0.000421273	8	24	tr|A7RRY0|A7RRY0_NEMVE	v1g240279	5.359	6.637	7.363	4.842	4.939	4.087	9.298	12.983	6.124	6.015	4.177	7.394	5.023
TRINITY_DN12065_c0_g2_i6	0.000426793	12	24	NP_079232.3	TMEM62	2.793	5.05	4.285	2.811	4.274	3.145	1.907	5.321	3.315	5.098	4.858	3.406	3.339
TRINITY_DN9117_c2_g1_i3	0.000429837	12	24	NP_002789.1	PSMB6	38.839	34.36	49.543	73.547	42.95	33.404	37.925	61.058	68.865	52.976	43.906	43.313	46.273
TRINITY_DN15492_c14_g2_i1	0.000431597	16	24	NP_005339.3	HSP90AA1	237.002	283.835	355.245	378.911	280.972	252.291	258.157	322.227	364.691	352.365	314.867	290.487	325.984
TRINITY_DN2220_c0_g1_i1	0.000431942	16	24	gi|156384952|ref|XP_001633396.1|	v1g242847	0.73	2.152	3.857	4.76	0.529	0.701	0.189	0	1.71	1.405	1.351	0.351	0.327
TRINITY_DN18345_c0_g1_i1	0.000432482	16	24	N/A		18.918	21.69	20.584	21.22	20.238	15.953	14.382	17.78	22.666	25.417	17.175	20.616	19.421
TRINITY_DN43924_c0_g1_i1	0.000432482	16	24	N/A		5.281	25.315	8.333	13.182	8.368	7.528	3.782	4.201	10.833	8.59	5.392	8.289	4.329
TRINITY_DN5491_c1_g1_i1	0.000432482	16	24	N/A		1.99	1.658	2.195	4.176	1.149	1.541	0.744	3.378	3.088	2.744	2.407	2.662	2.108
TRINITY_DN6479_c0_g1_i10	0.000432482	16	24	sp|Q3SZZ0|BRX1_BOVIN	BRIX1	16.764	64.081	42.926	73.243	16.558	29.633	9.801	64.258	81.741	76.045	67.979	34.515	16.914
TRINITY_DN8532_c0_g1_i1	0.000432482	16	24	NP_001035284.1	AGTRAP	21.787	22.673	22.229	23.248	18.695	15.421	10.007	17.882	20.758	20.633	20.06	12.416	15.601
TRINITY_DN943_c1_g2_i1	0.000437114	12	24	NP_071384.1	STEEP1	11.937	11.331	17.484	16.121	12.726	11.524	12.26	16.639	18.589	13.945	13.547	12.014	14.072
TRINITY_DN6487_c0_g1_i6	0.000438117	8	24	sp|P41821|MID1_YEAST	MID1	6.103	23.233	19.767	18.017	10.565	6.947	9.927	18.832	9.029	14.23	8.581	11.725	12.895
TRINITY_DN23831_c0_g3_i1	0.000445003	16	24	NP_113627.1	SOX7	3.475	3.934	3.265	5.332	3.132	1.823	1.647	4.126	4.81	4.109	4.229	2.081	2.818
TRINITY_DN16191_c0_g2_i1	0.000447993	24	24	N/A		17.845	10.99	8.915	16.871	21.42	17.735	14.652	8.748	12.533	11.058	18.314	22.414	21.239
TRINITY_DN2723_c1_g2_i3	0.000447993	20	24	N/A		10.131	4.498	7.863	11.062	10.072	12.545	12.46	6.907	14.883	11.037	14.165	12.606	14.61
TRINITY_DN101429_c0_g2_i1	0.000448526	12	24	NP_660298.2	MRPL10	2.236	3.34	4.638	6.88	3.546	4.235	3.909	5.828	5.969	4.241	3.478	3.886	3.125
TRINITY_DN8183_c0_g1_i8	0.000448526	12	24	NP_006576.2	CCT8	14.552	13.712	25.489	12.209	12.124	15.319	10.861	17.916	19.095	22.889	16.313	13.255	16.019
TRINITY_DN19745_c0_g2_i1	0.000451109	8	24	NP_001316905.1	LONRF1	7.984	9.64	13.653	5.937	10.3	9.273	9.953	15.84	10.038	8.4	6.68	12.593	12.626
TRINITY_DN5160_c0_g1_i5	0.000451109	24	24	N/A		550.869	239.277	470.841	3.548	765.614	651.339	771.466	258.441	358.491	129.794	3.539	2260.28	1293.58
TRINITY_DN587924_c1_g1_i1	0.00045215	24	24	N/A		27.046	28.354	19.741	20.601	40.413	26.744	17.176	20.202	3.367	15.385	38.148	25.982	23.892
TRINITY_DN3842_c0_g2_i2	0.000453076	16	24	tr|M1T236|M1T236_9CNID		73.326	72.319	155.72	168.546	147.652	97.582	74.821	126.085	138.418	174.82	121.814	109.116	119.35
TRINITY_DN1007_c3_g1_i1	0.000456596	12	24	sp|Q07749|ADF2_CAEEL	unc-60	187.569	244.313	381.597	332.892	305.577	169.554	241.565	320.501	287.38	310.403	304.057	277.206	253.755
TRINITY_DN13230_c0_g1_i2	0.000456596	20	24	N/A		24.367	45.637	37.119	38.417	52.836	43.957	32.849	35.919	53.033	63.246	50.76	27.073	33.396
TRINITY_DN12315_c0_g2_i1	0.000456983	12	24	NP_054785.2	COMMD5	19.304	20.014	34.019	30.13	22.051	21.428	26.204	32.366	41.067	29.681	27.231	25.63	26.514
TRINITY_DN96711_c0_g1_i2	0.000457945	16	24	sp|O54991|CNTP1_MOUSE	Cntnap1	6.207	5.142	5.779	7.199	8.347	6.851	4.633	6.087	4.833	9.883	9.006	5.722	6.396
TRINITY_DN14114_c0_g1_i1	0.000462754	24	24	NP_004948.4	FPGS	6.707	3.819	4.72	7.45	7.737	8.25	7.106	6.827	4.567	6.046	6.627	7.625	6.89
TRINITY_DN12607_c0_g1_i1	0.000467214	12	24	N/A		2.028	2.174	3.448	2.113	2.17	3.676	0.836	2.612	5.133	2.807	2.122	2.844	1.938
TRINITY_DN17242_c1_g1_i1	0.000468356	8	24	N/A		6.626	9.727	10.205	8.505	5.675	8.045	10.512	14.224	7.741	11.161	6.626	8.267	8.923
TRINITY_DN9864_c0_g2_i1	0.000468356	24	24	N/A		1.39	2.074	1.502	2.231	6.868	7.491	6.227	2.807	1.807	1.395	3.049	3.859	2.826
TRINITY_DN16982_c0_g1_i14	0.000469145	8	24	N/A		2.51	4.128	3.211	3.127	2.757	0.797	3.939	5.41	4.523	2.036	1.569	3.498	1.828
TRINITY_DN53_c0_g1_i2	0.00047199	8	24	sp|Q9QUM7|MSH5_MOUSE	Msh5	2.252	4.966	4.493	3.65	2.892	2.256	2.884	9.509	10.453	2.829	0.687	2.534	1.298
TRINITY_DN7002_c0_g1_i6	0.000472702	4	24	sp|Q8JG33|WFDC1_CHICK	WFDC1	14.56	29.448	25.669	12.151	26.018	30.231	31.397	31.898	35.703	11.601	16.835	30.446	35.841
TRINITY_DN14621_c2_g1_i1	0.000473789	16	24	N/A		14.084	20.199	19.589	25.132	15.983	14.395	18.973	23.995	28.971	32.056	21.099	20.194	19.665
TRINITY_DN3558_c0_g2_i5	0.000474885	12	24	N/A		79.037	202.898	199.943	284.739	41.408	46.542	26.813	158.203	155.881	124.239	115.001	146.54	62.459
TRINITY_DN16548_c2_g2_i1	0.000476214	8	24	N/A		17.358	32.942	19.8	27.448	20.292	14.797	10.277	31.06	15.578	17.032	21.086	18.718	15.148
TRINITY_DN7101_c0_g1_i17	0.000476214	8	24	gi|156370009|ref|XP_001628265.1|	v1g245639	9.883	13.875	12.55	11.841	11.199	10.333	8.64	13.306	12.436	15.923	13.035	11.342	8.861
TRINITY_DN19939_c0_g1_i10	0.000476968	16	24	N/A		3.497	7.744	5.344	8.934	0	2.283	3.279	5.472	4.102	5.422	0	2.67	3.134
TRINITY_DN1374_c0_g4_i3	0.000478339	20	24	N/A		11.196	14.352	24.668	13.746	20.524	18.773	8.237	19.438	20.252	13.215	39.722	22.199	13.314
TRINITY_DN27462_c0_g2_i3	0.000478339	20	24	N/A		1.962	3.6	2.641	6.245	5.182	2.232	1.756	4.622	2.42	2.872	6.618	3.763	2.411
TRINITY_DN2906_c0_g1_i12	0.000478339	12	24	NP_006251.1	DNAJC3	7.705	8.075	12.084	9.46	7.433	8.656	7.225	8.73	11.672	13.006	8.543	8.55	7.433
TRINITY_DN10324_c0_g1_i1	0.000483788	8	24	N/A		19.751	24.883	25.166	22.611	21.165	17.021	21.12	29.978	24.3	27.131	20.876	20.135	23.559
TRINITY_DN402_c0_g1_i6	0.000483788	8	24	N/A		2.208	8.681	7.363	4.35	3.784	3.02	2.256	9.171	6.514	7.202	4.163	2.475	4.647
TRINITY_DN62684_c0_g1_i1	0.000483788	8	24	N/A		20.858	25.579	25.3	22.368	20.926	12.626	9.416	24.491	14.135	21.541	16.096	14.12	11.818
TRINITY_DN20272_c0_g1_i1	0.000492981	20	24	XP_016859442.1	HPCAL1	3.258	2.623	4.161	5.163	7.127	5.669	6.205	5	4.317	6.013	5.985	6.958	6.204
TRINITY_DN12139_c0_g1_i1	0.000495264	16	24	XP_011541100.1	HSPA8	95.612	122.63	146.747	215.878	70.431	86.151	97.432	185.49	181.079	181.112	135.91	117.294	160.655
TRINITY_DN15453_c1_g1_i3	0.000497413	8	24	sp|Q9L9D7|COCE_RHOSM	cocE	0.767	5.061	11.106	3.846	2.686	2.777	2.65	6.06	3.034	3.879	2.827	2.704	2.545
TRINITY_DN39689_c0_g1_i1	0.000497413	4	24	sp|Q810B3|BSH_MOUSE	Bsx	10.823	4.717	9.301	8.139	14.692	17.671	26.833	6.991	4.667	8.005	8.962	20.957	14.576
TRINITY_DN9546_c0_g2_i1	0.000497413	4	24	sp|Q6ZQ18|EFR3B_MOUSE	Efr3b	7.221	1.394	3.458	5.713	4.598	4.655	6.155	4.724	3.853	4.202	3.103	6.829	5.2
TRINITY_DN1611_c2_g1_i2	0.000498968	12	24	NP_006102.2	ACAA2	25.739	20.648	45.861	35.289	30.688	24.96	30.552	45.656	52.018	40.997	31.577	34.162	37.469
TRINITY_DN41272_c0_g1_i2	0.000498968	8	24	sp|P12226|FGF2_XENLA	fgf2	1.994	5.832	4.972	4.154	3.605	2.376	3.692	6.007	6.568	4.629	5.117	4.768	3.663
TRINITY_DN18258_c0_g1_i4	0.000500081	12	24	sp|Q9DBG7|SRPRA_MOUSE	Srpra	33.357	30.979	49.514	40.218	35.426	38.822	32.987	46.523	57.391	56.577	41.805	36.581	44.924
TRINITY_DN608_c2_g2_i1	0.000500081	4	24	N/A		5.563	2.611	5.869	3.205	2.552	3.725	8.137	6.395	5.158	4.881	4.427	6.493	7.326
TRINITY_DN13827_c0_g1_i5	0.000501851	16	24	N/A		3.444	1.523	6.496	6.134	4.078	3.533	2.843	3.048	3.313	5.293	3.942	3.244	6.242
TRINITY_DN8765_c2_g1_i2	0.000501851	8	24	NP_996801.2	DEGS2	5.59	9.195	9.334	3.364	4.854	5.395	8.831	10.107	7.27	3.651	5.928	6.918	9.964
TRINITY_DN13240_c1_g1_i1	0.000504823	8	24	N/A		5.032	3.44	2.676	2.539	2.719	0.944	1.288	4.27	2.755	2.315	2.185	0.73	3.377
TRINITY_DN9590_c2_g1_i4	0.000504823	24	24	N/A		9.127	4.118	6.139	12.626	17.24	18.548	11.331	6.943	8.528	22.438	11.066	30.571	16.951
TRINITY_DN94476_c0_g1_i2	0.000509082	20	24	sp|Q98UK4|MAF_DANRE	maf	12.54	5.291	7.149	14.444	14.295	9.876	8.552	3.558	6.156	11.187	15.508	8.823	12.851
TRINITY_DN10009_c0_g1_i6	0.000514264	8	24	NP_115867.2	MRPL38	4.501	4.625	7.249	4.38	3.349	1.977	3.087	5.532	1.942	3.879	1.803	4.467	3.397
TRINITY_DN30531_c0_g2_i5	0.000514899	24	24	N/A		14.563	0	5.463	5.894	12.68	14.343	6.585	3.476	5.195	4.586	19.22	10.235	17.722
TRINITY_DN11954_c1_g1_i1	0.000516798	8	24	N/A		10.934	14.92	6.821	10.297	8.619	6.372	11.206	13.233	6.729	8.165	9.245	9.254	11.928
TRINITY_DN12932_c0_g2_i1	0.000521649	4	24	N/A		13.486	10.534	10.422	11.307	9.718	11.458	11.606	9.082	8.376	11.352	8.115	16.804	13.414
TRINITY_DN6729_c0_g1_i1	0.000521897	12	24	NP_219480.1	SLC25A51	8.302	6.798	10.553	10.082	5.866	6.363	6.559	10.272	12.475	9.901	7.266	8.121	9.166
TRINITY_DN132633_c0_g1_i4	0.000529446	8	24	NP_001098117.1	SLC25A36	3.713	7.171	4.249	2.557	2.965	3.974	4.223	8.244	5.433	6.164	3.483	4.917	3.106
TRINITY_DN20729_c0_g1_i3	0.000530446	12	24	N/A		6.406	5.073	6.287	6.106	5.225	4.305	4.198	5.695	7.88	6.647	5.088	5.009	4.833
TRINITY_DN4171_c0_g2_i5	0.000530446	12	24	NP_003706.2	USO1	4.015	0.943	12.911	11.14	7.368	8.807	8.848	14.705	14.616	12.932	12.262	0.084	1.389
TRINITY_DN23174_c0_g5_i3	0.000530973	24	24	N/A		3.475	1.464	0.855	3.79	3.98	3.81	1.94	4.451	0	0.893	4.088	4.579	3.561
TRINITY_DN13541_c0_g1_i2	0.000531755	16	24	gi|156384857|ref|XP_001633349.1|	v1g206903	23.72	18.623	24.567	26.788	21.389	20.144	16.215	24.652	26.365	29.232	26.006	24.179	19.442
TRINITY_DN9662_c9_g1_i1	0.000531755	16	24	N/A		5.781	11.397	8.313	18.513	25.628	6.686	7.167	12.308	18.855	19.009	10.606	7.217	5.812
TRINITY_DN14612_c0_g1_i1	0.000545233	24	24	N/A		4.644	2.784	1.42	5.629	5.666	7.041	4.516	4.102	4.74	11.743	13.499	8.557	10.383
TRINITY_DN44418_c0_g1_i2	0.000545233	8	24	gi|260802388|ref|XP_002596074.1|	BRAFLDRAFT_66195	14.556	13.723	27.759	9.393	12.109	3.64	13.232	32.067	8.613	13.93	11.477	2.047	7.309
TRINITY_DN40106_c0_g1_i1	0.000553316	16	24	gi|156387425|ref|XP_001634204.1|	v1g242377	3.204	5.23	8.086	12.053	5.555	4.062	4.698	5.9	7.384	7.131	5.203	4.212	3.481
TRINITY_DN7938_c0_g4_i1	0.000553316	12	24	NP_001530.1	DNAJA1	17.022	19.981	29.574	24.194	20.481	18.494	21.021	32.096	34.484	40.775	23.525	23.91	25.04
TRINITY_DN5378_c1_g1_i2	0.000555108	8	24	NP_005902.1	MAT2A	55.932	94.115	66.776	103.699	37.532	57.029	79.304	130.522	116.154	65.794	40.611	65.944	46.931
TRINITY_DN15102_c0_g1_i11	0.000555706	12	24	NP_690870.3	TANGO2	5.837	10.075	10.089	8.664	5.778	9.333	7.906	10.24	10.193	10.287	8.232	8.354	8.016
TRINITY_DN581_c0_g1_i6	0.000555706	12	24	sp|Q9CXT6|KDM8_MOUSE	Kdm8	31.008	27.826	38.755	46.118	30.018	26.888	30.633	49.847	50.728	38.425	38.007	34.582	30.763
TRINITY_DN6873_c3_g1_i2	0.000555706	20	24	tr|A7RVT1|A7RVT1_NEMVE	v1g241035	3.874	9.502	2.936	9.256	16.476	14.171	4.154	7.671	3.021	4.99	11.498	5.186	4.242
TRINITY_DN104303_c0_g1_i1	0.000555925	16	24	N/A		6.52	6.607	6.717	9.999	5.443	3.814	1.705	8.823	6.847	6.824	6.688	6.16	4.2
TRINITY_DN1372_c1_g1_i1	0.000555925	16	24	N/A		28.321	36.843	19.603	50.875	33.679	36.972	34.478	19.188	38.466	55.568	40.646	13.787	0
TRINITY_DN21366_c0_g1_i1	0.000555925	16	24	XP_024304644.1	DTX3	1.483	6.246	4.389	28.128	6.45	5.85	2.695	4.661	1.831	11.208	1.204	3.154	2.011
TRINITY_DN2297_c0_g1_i1	0.000555925	16	24	N/A		2.274	6.395	14.097	18.905	1.008	6.889	1.688	6.164	2.274	7.136	5.761	3.56	1.381
TRINITY_DN2565_c0_g1_i2	0.000555925	16	24	NP_001338549.1	POLI	0	2.166	4.11	5.937	4.483	4.664	2.569	5.792	2.582	5.671	3.032	5.411	1.657
TRINITY_DN8905_c0_g2_i1	0.000558039	16	24	sp|Q8K1P8|MOT8_RAT	SLC16A2	3.672	4.717	5.033	5.225	2.099	2.552	3.459	7.499	7.167	7.428	1.916	4.304	0
TRINITY_DN13361_c0_g2_i1	0.000558432	20	24	N/A		4.834	4.269	3.366	2.399	10.117	7.748	8.94	4.474	3.749	1.841	5.528	5.092	4.87
TRINITY_DN9808_c1_g1_i7	0.000562168	4	24	sp|P51475|OPSP_CHICK		10.368	2.91	9.687	7.329	11.815	8.687	18.317	10.968	3.034	6.503	7.894	13.924	15.082
TRINITY_DN43186_c0_g1_i1	0.00056415	8	24	N/A		1.213	5.818	13.586	3.258	2.124	4.262	3.21	20.172	11.672	3.892	2.051	3.62	2.442
TRINITY_DN121238_c0_g1_i3	0.000569343	8	24	N/A		5.269	4.199	2.996	0	0	0	2.614	6.69	2.427	2.029	2.078	0	3.561
TRINITY_DN21174_c0_g1_i1	0.000574175	16	24	NP_064507.3	KCMF1	15.134	15.674	20.993	23.124	18.501	17.245	16.567	19.696	22.793	21.573	18.512	16.385	18.026
TRINITY_DN27695_c0_g1_i1	0.000579244	8	24	N/A		4.802	10.277	8.193	9.606	5.943	6.219	8.168	8.902	7.105	5.955	3.79	5.828	4.978
TRINITY_DN1121_c0_g1_i1	0.000580965	4	24	N/A		11.397	5.451	5.586	9.363	6.568	10.721	11.908	11.49	5.152	7.136	7.109	5.897	11.91
TRINITY_DN53514_c0_g2_i1	0.000580965	12	24	gi|156321373|ref|XP_001618261.1|	v1g225333	4.741	23.491	28.177	18.406	6.059	7.899	3.688	8.271	8.805	6.861	11.385	7.514	4.08
TRINITY_DN5649_c0_g2_i2	0.000580982	16	24	N/A		12.163	11.048	20.055	24.979	12.261	11.393	13.031	13.429	19.803	13.118	10.7	12.478	12.525
TRINITY_DN32346_c0_g1_i8	0.000582775	16	24	N/A		12.365	10.039	14.345	32.843	28.903	20.517	10.967	0	19.219	33.218	10.668	12.895	17.146
TRINITY_DN3418_c0_g1_i1	0.000586056	12	24	NP_001407.1	EIF4A1	78.43	78.273	113.812	92.365	97.167	75.889	91.17	99.697	129.422	127.582	92.882	101.211	85.681
TRINITY_DN26998_c0_g1_i2	0.000594753	16	24	sp|Q8IDX6|RBP2A_PLAF7	PF130198	9.976	9.72	10.401	13.967	12.145	9.53	7.717	11.959	18.215	16.27	15.472	11.006	12.47
TRINITY_DN84843_c0_g1_i2	0.000594753	16	24	sp|Q8NDA2|HMCN2_HUMAN	HMCN2	2.445	5.165	2.487	3.817	3.364	1.713	1.863	2.566	3.806	4.983	6.868	2.089	2.755
TRINITY_DN16566_c0_g2_i2	0.000599392	12	24	XP_011524828.1	DPY19L3	10.235	11.564	13.481	16.879	11.083	7.594	7.539	15.006	13.371	11.202	11.45	10.126	10.238
TRINITY_DN1353_c2_g3_i1	0.000599594	20	24	N/A		2.534	0.863	1.781	3.302	3.519	3.059	1.622	2.807	0.884	2.186	5.58	3.047	4.815
TRINITY_DN1441_c7_g1_i1	0.000599594	8	24	N/A		4.085	5.965	7.725	3.865	0	1.159	4.172	4.976	1.081	0	0.847	1.797	5.73
TRINITY_DN5045_c0_g2_i1	0.000599594	12	24	NP_776155.1	FUNDC1	101.691	99.066	144.592	112.878	93.664	97.304	94.85	120.222	136.311	124.791	103.134	99.246	97.2
TRINITY_DN515_c1_g3_i2	0.000601517	12	24	sp|Q9FPM6|DES_SOLLC	DES	6.755	11.411	13.975	9.672	6.237	5.401	8.915	11.717	13.182	10.903	7.071	9.705	5.675
TRINITY_DN1324_c0_g2_i5	0.000601693	12	24	NP_001013685.1	PTRHD1	9.266	2.973	15.211	15.423	10.69	7.727	7.905	7.495	14.744	10.254	9.468	11.597	10.477
TRINITY_DN1059_c0_g3_i1	0.000601757	8	24	NP_000294.1	PMM2	11.412	21.729	20.514	27.951	19.345	15.359	13.933	27.111	25.054	25.883	18.116	20.41	14.37
TRINITY_DN13773_c0_g1_i1	0.00060394	8	24	XP_011517279.1	TRAF2	12.478	9.041	9.874	12.996	4.069	2.641	1.006	5.437	5.682	6.279	5.486	2.379	3.903
TRINITY_DN23152_c1_g3_i8	0.000609265	12	24	NP_008869.1	SNRPD1	49.479	49.44	77.952	66.316	56.096	39.206	63.575	71.82	104.207	56.652	46.899	88.392	59.397
TRINITY_DN141249_c0_g1_i3	0.000615358	12	24	NP_002003.1	FHIT	10.069	9.766	18.268	15.161	10.985	8.904	8.588	12.755	12.806	11.766	10.129	10.135	11.203
TRINITY_DN30846_c1_g1_i1	0.000615358	20	24	N/A		3.83	4.693	4.269	3.127	6.3	5.218	3.674	3.444	4.921	5.476	6.75	5.129	2.611
TRINITY_DN14529_c0_g2_i1	0.000623075	16	24	N/A		8.531	12.814	16.082	17.542	13.967	11.802	10.336	13.712	9.878	16.802	17.464	13.122	12.322
TRINITY_DN190617_c0_g1_i1	0.000623075	16	24	NP_054829.2	PPP1R8	9.266	7.121	8.645	9.593	6.851	6.705	6.393	8.618	8.376	9.306	8.459	9.161	7.497
TRINITY_DN79595_c0_g1_i1	0.000623075	16	24	sp|Q9CQ52|CEL3B_MOUSE	Cela3b	2.394	3.987	4.693	8.271	1.742	2.274	0.636	5.187	5.226	3.765	3.757	2.97	1.119
TRINITY_DN13259_c0_g1_i3	0.000628146	12	24	sp|Q9Y365|PCTL_HUMAN	STARD10	21.991	46.208	50.961	37.828	32.116	25.594	29.196	32.664	43.667	37.973	32.814	30.415	41.89
TRINITY_DN21128_c1_g1_i5	0.000628146	12	24	N/A		27.999	29.724	35.343	33.985	38.681	16.675	26.122	24.64	40.349	32.39	34.342	23.407	29.35
TRINITY_DN8131_c0_g4_i1	0.000628146	12	24	N/A		8.671	3.212	14.991	18.736	4.333	3.89	2.192	7.852	9.025	3.077	7.894	0	2.004
TRINITY_DN14910_c0_g3_i1	0.000629798	16	24	N/A		18.451	23.564	25.156	35.728	15.009	15.527	18.326	32.544	24.28	28.309	16.594	13.007	15.399
TRINITY_DN1019_c0_g2_i2	0.000631392	12	24	NP_001291946.1	DYNLRB2	18.346	17.676	22.43	24.17	8.834	8.025	11.911	29.643	25.154	13.406	6.618	18.885	11.844
TRINITY_DN2914_c0_g4_i2	0.000631392	24	24	sp|Q98925|IRF2_CHICK	IRF2	27.502	8.719	10.048	23.143	23.254	12.932	11.557	8.823	9.278	13.416	19.934	36.184	23.482
TRINITY_DN9985_c0_g1_i1	0.000635754	16	24	N/A		40.741	23.949	40.405	107.489	39.111	74.49	41.208	27.626	81.266	89.924	40.477	62.911	38.989
TRINITY_DN3686_c0_g2_i8	0.000639796	12	24	XP_016867956.1	PSPH	6.207	10.709	27.037	9.62	7.522	8.271	12.594	20.285	15.865	14.809	9.479	13.06	9.948
TRINITY_DN16413_c0_g4_i2	0.000641302	8	24	N/A		0.417	7.604	4.326	9.345	3.001	0.809	5.837	11.14	0.961	3.04	6.449	0.554	5.021
TRINITY_DN20082_c0_g1_i4	0.000641302	8	24	N/A		8.16	10.479	8.053	12.597	5.434	4.568	4.215	9.93	1.21	6.512	4.075	2.089	5.054
TRINITY_DN10095_c0_g1_i11	0.000644661	12	24	XP_016881271.1	NDUFV2	28.62	32.459	41.221	42.832	33.006	36.351	32.699	49.152	53.077	42.031	28.953	50.496	27.63
TRINITY_DN4099_c1_g2_i1	0.000644661	12	24	NP_002796.4	PSMC5	28.909	31.107	47.254	41.404	34.828	36.414	32.932	43.403	48.559	54.198	41.027	43.441	38.502
TRINITY_DN585_c0_g1_i1	0.000644661	12	24	NP_055567.2	SPCS2	12.787	13.033	16.979	20.342	15.199	14.007	11.892	21.853	21.49	19.909	15.359	15.298	14.952
TRINITY_DN16865_c0_g1_i1	0.000651397	16	24	sp|P20004|ACON_BOVIN	ACO2	12.97	20.261	22.943	44.26	16.503	21.661	19.452	36.976	30.313	44.809	25.237	28.526	32.919
TRINITY_DN7352_c1_g1_i15	0.000656201	24	24	NP_201570.1	CDC14A	1.832	2.337	3.791	4.293	4.551	6.938	6.252	2.163	6.487	7.029	5.444	6.888	3.689
TRINITY_DN2737_c0_g1_i5	0.000656698	12	24	NP_001139255.1	BORCS8	33.709	29.91	43.231	33.149	32.704	23.833	27.775	44.649	42.311	35.17	33.173	23.533	31.624
TRINITY_DN10718_c0_g1_i9	0.000662244	16	24	N/A		1.598	0	2.081	5.123	3.631	4.302	2.852	1.373	5.019	5.355	2.131	4.656	3.074
TRINITY_DN12878_c1_g1_i11	0.00066307	12	24	NP_006494.1	PSMC4	14.794	20.151	21.315	17.934	12.664	14.805	17.526	21.657	22.528	21.058	15.501	19.432	17.052
TRINITY_DN10415_c3_g1_i1	0.000671724	16	24	XP_005248394.1	AGXT2	103.853	102.222	182.648	179.791	124.654	121.48	110.998	147.986	152.663	155.119	156.536	111.606	135.138
TRINITY_DN26032_c0_g4_i1	0.000673964	12	24	N/A		23.293	36.338	52.87	47.117	31.994	22.431	34.153	88.562	72.736	65.001	33.805	41.251	34.803
TRINITY_DN5730_c2_g1_i4	0.000673964	12	24	XP_016857428.1	CCDC181	6.605	4.843	7.809	7.722	6.952	8.151	5.072	8.538	7.57	7.227	5.4	6.316	5.576
TRINITY_DN19939_c0_g2_i1	0.000679718	16	24	N/A		3.166	4.276	2.891	9.208	3.409	1.752	2.718	3.719	2.824	4.483	5.099	3.358	2.411
TRINITY_DN29140_c0_g1_i1	0.000679718	16	24	N/A		34.839	22.661	48.725	53.613	25.418	36.333	23.193	57.841	46.943	44.105	43.16	39.187	30.655
TRINITY_DN2962_c0_g1_i1	0.000684051	16	24	XP_006715771.1	BZW2	53.201	56.227	68.742	68.941	50.373	48.78	59.325	78.571	77.15	79.915	51.118	56.436	57.766
TRINITY_DN1272_c0_g1_i2	0.00068525	12	24	NP_036205.1	CCT5	7.525	8.984	16.213	11.684	10.262	6.367	12.343	15.704	10.713	13.622	10.25	8.348	10.422
TRINITY_DN16259_c5_g1_i1	0.00068525	12	24	N/A		9.117	6.821	12.593	11.533	7.426	5.35	5.963	13.853	10.448	8.015	7.401	5.545	10.546
TRINITY_DN13324_c0_g2_i1	0.000692005	4	24	N/A		12.679	11.652	12.582	17.252	9.004	7.953	14.998	18.199	12.665	10.137	10.354	11.606	15.322
TRINITY_DN9399_c0_g2_i1	0.000696847	24	24	N/A		2.255	3.157	2.783	0.991	6.18	6.794	7.717	3.452	2.096	0.707	4.491	4.556	3.817
TRINITY_DN17133_c0_g2_i9	0.000702257	20	24	NP_872371.1	UBALD2	8.88	8.35	12.474	12.257	16.704	8.484	7.493	9.109	10.906	11.277	11.394	9.874	8.677
TRINITY_DN63793_c0_g1_i1	0.000702257	8	24	gi|541044414|gb|ERG83333.1|		1.582	5.283	1.511	5.099	0.848	1.67	1.513	2.638	8.76	3.654	3.05	2.732	0.598
TRINITY_DN1794_c1_g2_i1	0.000703267	12	24	NP_001127666.1	ACP3	19.669	26.721	32.739	29.958	27.588	21.998	25.65	28.661	29.223	29.88	24.457	28.004	20.135
TRINITY_DN19182_c0_g1_i3	0.000703717	8	24	NP_079022.2	HHIPL2	9.459	10.846	9.804	10.792	6.76	5.455	7.985	14.572	8.943	7.8	7.344	9.791	7.21
TRINITY_DN989862_c0_g1_i1	0.000706426	24	24	N/A		2.996	2.462	2.447	2.24	5.475	8.034	6.841	3.16	3.057	2.203	2.577	4.321	3.621
TRINITY_DN5638_c0_g2_i1	0.000707896	20	24	N/A		2.857	1.714	3.439	1.405	5.985	7.306	6.27	2.849	0.826	1.247	4.816	3.448	2.011
TRINITY_DN2843_c1_g1_i1	0.000707986	8	24	N/A		0.644	2.285	1.933	0.756	0.455	0.518	0.343	1.114	1.648	0.94	0.906	0.596	0.658
TRINITY_DN4650_c0_g1_i1	0.000708009	24	24	sp|P84239|H3_URECA		5.269	6.588	3.344	6.048	6.904	7.202	12.952	8.033	5.364	3.914	6.382	9.517	5.948
TRINITY_DN3370_c1_g2_i2	0.000728122	16	24	XP_016868590.1	CTSB	541.181	425.809	634.032	982.749	569.691	524.083	600.744	991.501	1211.17	923.646	798.955	543.028	478.142
TRINITY_DN16236_c0_g1_i1	0.000728893	16	24	N/A		3.228	3.808	5.418	7.73	6.407	3.585	4.049	8.429	6.566	5.722	6.585	7.032	5.318
TRINITY_DN2373_c1_g1_i10	0.000728893	16	24	XP_011530063.1	WDFY3	2.903	3.01	4.031	4.479	3.467	4.368	2.991	5.095	4.296	5.231	4.701	3.456	4.005
TRINITY_DN3104_c10_g1_i1	0.000728893	16	24	sp|P16295|FA9_CAVPO	F9	3.061	9.103	1.796	12.715	1.35	3.027	0.28	5.26	3.255	3.617	2.577	2.182	0.649
TRINITY_DN7075_c1_g1_i7	0.000728893	4	24	N/A		28.647	20.812	24.364	9.224	21.302	22.359	20.648	20.454	9.697	12.558	14.821	15.871	22.516
TRINITY_DN1638_c2_g1_i1	0.00073714	20	24	N/A		4.286	3.324	1.675	4.951	5.028	4.865	3.944	3.693	2.35	6.408	7.231	5.349	6.37
TRINITY_DN21035_c0_g1_i4	0.000741723	12	24	NP_036256.2	CHORDC1	6.362	9.747	16.082	16.309	8.011	8.951	10.788	17.843	18.246	15.517	9.747	10.193	14.765
TRINITY_DN3112_c2_g1_i2	0.000741723	8	24	N/A		5.42	8.626	8.826	7.833	5.082	5.787	9.567	12.718	7.89	9.725	6.514	8.239	8.958
TRINITY_DN4650_c0_g2_i1	0.000741723	24	24	sp|P35061|H2A_ACRFO		2.995	2.184	1.929	2.875	4.516	4.143	3.027	3.048	1.136	1.432	3.295	2.894	2.212
TRINITY_DN7289_c0_g1_i2	0.000741723	8	24	N/A		6.141	11.664	13.455	10.484	5.796	6.111	12.444	20.198	15.062	5.048	2.06	12.153	3.919
TRINITY_DN668_c0_g3_i1	0.000746723	16	24	N/A		11.922	10.54	13.918	18.121	13.812	10.028	12.051	16.36	14.684	15.002	14.636	12.458	13.321
TRINITY_DN1720_c4_g1_i1	0.000746793	12	24	sp|Q9NJ15|PCSK5_BRACL	PC6	0	1.714	33.601	4.313	6.077	0.797	1.305	6.492	1.281	4.499	2.728	1.904	1.293
TRINITY_DN217755_c0_g1_i4	0.000746793	12	24	N/A		4.556	2.973	18.163	14.462	1.031	1.474	0.661	4.74	9.026	4.882	5.948	8.977	2.012
TRINITY_DN26771_c0_g1_i8	0.000746793	12	24	sp|Q80T14|FRAS1_MOUSE	Fras1	10.235	14.519	22.582	23.909	4.233	8.968	2.125	13.404	18.693	8.693	14.982	9.577	7.505
TRINITY_DN3083_c1_g2_i1	0.000746793	12	24	N/A		3.002	2.845	4.622	3.807	2.543	3.236	2.03	3.719	7.557	4.191	4.041	2.852	1.543
TRINITY_DN4470_c0_g1_i2	0.000746793	12	24	XP_016877505.1	CEP152	5.173	8.903	12.443	7.246	9.542	9.517	9.876	11.485	14.564	12.816	9.569	8.817	9.06
TRINITY_DN732_c0_g1_i1	0.000753006	8	24	N/A		92.769	163.776	38.935	56.505	19.096	19.769	50.032	70.658	51.786	44.094	62.272	26.024	20.152
TRINITY_DN838_c6_g1_i2	0.000759407	16	24	N/A		10.88	6.686	9.291	18.895	8.63	7.279	8.982	14.215	15.422	15.41	14.241	8.46	0
TRINITY_DN678_c4_g1_i3	0.000762025	16	24	N/A		126.022	148.412	194.963	243.512	169.53	187.164	167.497	205.091	190.3	260.676	229.001	203.219	120.106
TRINITY_DN102590_c0_g1_i1	0.000764683	16	24	NP_001073279.1	GLB1	27.805	25.747	32.158	50.739	41.372	43.56	35.943	55.143	38.852	60.272	34.834	41.226	34.963
TRINITY_DN14227_c0_g1_i7	0.000775438	8	24	XP_024302630.1	GALNT11	14.623	18.701	22.496	16.048	13.73	17.246	18.383	29.009	21.999	18.881	16.832	21.402	20.605
TRINITY_DN335_c2_g1_i2	0.000775438	12	24	N/A		13.404	14.551	22	16.73	13.647	8.045	16.565	17.584	17.233	15.687	11.81	12.475	15.417
TRINITY_DN7362_c0_g1_i1	0.000775438	24	24	N/A		47.564	32.933	22.238	65.784	53.542	55.968	31.159	38.82	34.442	48.111	61.861	61.802	62.95
TRINITY_DN14155_c0_g2_i5	0.000780738	12	24	gi|260803734|ref|XP_002596744.1|	BRAFLDRAFT120517	5.668	5.689	12.379	7.741	9.235	5.868	3.773	10.702	7.943	8.302	6.353	7.517	5.831
TRINITY_DN97739_c0_g1_i6	0.000780738	12	24	sp|A8XI14|SWET1_CAEBR	swt-1	5.682	7.598	11.276	7.178	4.867	5.787	6.122	7.736	8.035	8.869	6.514	6.628	7.061
TRINITY_DN5551_c0_g1_i9	0.000782282	16	24	N/A		3.212	2.991	7.314	7.907	4.817	2.84	3.883	4.608	3.193	6.512	3.181	0	2.902
TRINITY_DN7300_c0_g1_i1	0.000782282	12	24	tr|I1FLR5|I1FLR5_AMPQE		9.863	6.925	11.267	8.178	7.183	7.54	9.585	12.329	10.338	8.465	7.005	10.244	8.548
TRINITY_DN6429_c0_g1_i1	0.000782453	8	24	gi|156372449|ref|XP_001629050.1|	v1g245241	2.841	10.571	9.247	8.023	1.419	4.528	7.2	10.427	10.547	6.628	7.232	6.521	4.16
TRINITY_DN230649_c0_g1_i1	0.000787234	24	24	N/A		2.623	1.38	2.364	1.952	5.149	3.306	3.655	0.927	1.964	1.156	2.113	3.826	3.108
TRINITY_DN230649_c0_g2_i1	0.000787234	24	24	N/A		2.623	1.38	2.364	1.952	5.149	3.306	3.655	0.927	1.964	1.156	2.113	3.826	3.108
TRINITY_DN572_c0_g1_i2	0.000795156	16	24	NP_055303.2	RAB30	1.838	7.1	2.446	5.555	4.06	2.265	2.174	3.084	5.814	4.067	5.413	2.995	2.715
TRINITY_DN772_c1_g1_i4	0.000795569	16	24	sp|Q9P2J5|SYLC_HUMAN	LARS1	5.07	0.771	7.42	12.49	6.859	7.979	5.394	11.301	7.879	14.308	7.684	6.583	7.566
TRINITY_DN13239_c0_g1_i1	0.000798143	12	24	NP_001032755.1	CASTOR1	7.799	8.038	9.793	4.967	6.441	6.479	8.037	7.852	8.365	6.406	6.104	6.561	9.091
TRINITY_DN32809_c0_g1_i7	0.000812615	16	24	NP_005304.3	PDIA3	14.995	16.415	22.978	33.285	22.771	21.981	19.275	34.575	32.358	36.481	28.689	28.147	26.266
TRINITY_DN392629_c0_g2_i1	0.000814683	12	24	NP_055227.1	CACYBP	35.797	38.668	51.294	51.219	37.659	35.407	37.793	49.763	61.55	56.042	43.33	43.818	43.69
TRINITY_DN6737_c0_g3_i1	0.000814683	4	24	gi|156408215|ref|XP_001641752.1|	v1g237974	7.164	4.095	4.671	5.676	4.859	3.927	5.812	3.128	2.317	2.873	3.634	4.597	6.667
TRINITY_DN4957_c0_g3_i2	0.00081784	16	24	N/A		15.771	5.625	12.609	29.391	11.896	24.792	9.082	8.913	23.456	28.159	31.728	15.054	26.804
TRINITY_DN70512_c0_g1_i1	0.000818019	4	24	sp|P18762|ADRB2_MOUSE	Adrb2	4.757	2.186	3.753	4.49	6.466	5.901	6.489	1.702	1.434	3.793	3.099	5.445	4.978
TRINITY_DN3144_c0_g2_i2	0.000819421	24	24	sp|P55113|N/AS7_CAEEL	nas-7	18.366	14.668	17.129	24.354	25.592	26.005	23.374	16.283	13.364	19.395	29.639	32.421	29.119
TRINITY_DN3767_c1_g2_i3	0.000828288	4	24	N/A		4.262	1.093	2.783	0.878	5.622	0	4.416	3.369	3.166	0	5.214	2.215	7.873
TRINITY_DN9951_c0_g1_i5	0.000828288	16	24	sp|O75339|CILP1_HUMAN	CILP	2.95	7.868	6.419	23.694	7.457	7.554	4.95	14.269	4.634	7.887	5.968	7.839	4.086
TRINITY_DN36379_c0_g3_i1	0.000828486	16	24	NP_001019636.1	SOD2	15.999	17.447	25.407	24.191	14.817	13.039	15.496	25.63	19.044	22.28	17.719	16.553	17.318
TRINITY_DN7153_c5_g1_i1	0.000828486	8	24	N/A		8.864	21.234	11.287	12.316	6.487	8.483	11.789	21.313	17.02	13.506	12.886	8.851	14.064
TRINITY_DN16598_c0_g1_i4	0.000848629	20	24	N/A		6.82	25.015	2.898	19.449	23.826	8.823	0	3.375	6.103	8.058	16.284	1.823	3.168
TRINITY_DN2896_c7_g1_i2	0.000848629	4	24	N/A		8.281	6.672	6.616	7.136	2.161	4.607	8.78	6.75	4.667	4.621	3.905	3.286	9.118
TRINITY_DN4639_c2_g2_i1	0.000848629	20	24	sp|O04619|ADNT1_ARATH	ADNT1	7.894	11.008	10.762	9.868	13.894	12.934	7.678	14.447	8.428	9.231	13.235	11.579	7.227
TRINITY_DN9555_c2_g1_i11	0.000851311	16	24	sp|P0CT40|TF29_SCHPO	Tf2-9	1.422	0	1.174	4.274	1.491	1.33	0	2.29	4.1	3.365	1.935	1.163	0.838
TRINITY_DN154396_c1_g1_i2	0.000855689	24	24	N/A		18.047	0	15.003	19.28	14.072	30.356	25.537	0	14.155	16.558	15.547	25.768	31.466
TRINITY_DN74106_c0_g4_i1	0.000856668	8	24	N/A		10.409	14.051	14.423	12.855	10.494	9.032	11.357	16.727	11.209	9.873	11.339	12.081	10.356
TRINITY_DN3700_c0_g2_i6	0.000862345	16	24	sp|Q4R1I4|OPN4_BRABE	OPN4	2.672	2.6	3.587	6.078	2.436	2.948	2.316	3.921	6.248	5.476	3.665	1.798	2.938
TRINITY_DN7854_c2_g1_i2	0.000862345	12	24	NP_003084.1	SNRPC	14.532	17.435	21.385	25.925	15.893	17.605	20.698	29.668	24.906	25.373	17.38	18.616	16.751
TRINITY_DN8936_c0_g2_i3	0.000863195	8	24	N/A		52.378	47.508	28.614	18.114	22.694	31.352	30.469	46.933	32.601	23.102	40.838	33.311	33.159
TRINITY_DN3009_c0_g3_i2	0.000863885	4	24	NP_898898.1	CYP2U1	3.857	1.3	2.793	3.155	2.331	2.657	3.944	3.653	1.745	2.162	2.104	3.624	4.663
TRINITY_DN7763_c2_g2_i1	0.000863885	12	24	NP_057260.2	SDF4	15.021	17.129	22.517	22.436	15.848	17.344	17.528	27.744	25.472	26.487	14.321	22.551	13.884
TRINITY_DN15877_c1_g1_i1	0.000874228	24	24	NP_001073951.2	AJM1	4.957	1.76	3.325	4.011	4.507	5.603	4.177	4.107	3.313	6.437	4.816	5.839	5.123
TRINITY_DN49598_c0_g2_i2	0.000874228	8	24	N/A		20.735	46.265	13.766	39.527	10.458	12.733	27.714	38.002	34.979	19.627	13.287	15.642	9.666
TRINITY_DN15327_c0_g2_i3	0.000876324	12	24	NP_004861.2	MPDU1	22.284	23.674	41.011	32.217	26.502	21.428	29.796	38.002	49.572	35.105	33.503	29.321	30.293
TRINITY_DN21134_c0_g1_i6	0.000876324	12	24	NP_003282.2	TPP2	2.793	5.212	6.339	5.594	4.37	4.421	4.743	9.126	6.61	8.637	5.126	3.792	3.585
TRINITY_DN527_c0_g1_i12	0.000876324	16	24	NP_849143.1	DAW1	33.295	33.089	46.987	51.165	45.831	35.947	28.408	46.964	41.062	45.498	40.772	36.729	37.813
TRINITY_DN15114_c0_g1_i1	0.000876582	24	24	sp|P97393|RHG05_MOUSE	Arhgap5	13.713	8.809	9.802	13.986	13.448	14.058	13.874	15.053	9.646	15.963	15.401	19.338	18.567
TRINITY_DN16057_c0_g2_i1	0.000890007	4	24	N/A		1.575	1.321	3.857	1.098	0.976	1.024	3.611	1.241	0.684	0.621	1.811	2.362	5.069
TRINITY_DN2504_c2_g1_i2	0.000890007	16	24	N/A		1.782	2.643	5.273	9.298	3.202	4.116	3.665	6.302	5.158	7.908	4.209	11.759	2.048
TRINITY_DN2374_c0_g1_i1	0.000903152	20	24	N/A		4.103	10.801	2.86	13.718	11.741	10.084	2.886	6.535	3.69	4.167	9.601	4.887	3.26
TRINITY_DN65522_c0_g2_i1	0.000903152	12	24	NP_001311.3	CSNK2B	67.733	57.553	86.907	88.793	72.654	64.989	65.229	85.63	103.078	80.279	73.35	79.373	70.78
TRINITY_DN5577_c1_g1_i8	0.000903409	12	24	NP_004300.1	ARHGDIA	167.432	131.072	224.594	258.72	168.965	127.946	152.093	176.331	267.396	239.312	162.04	230.343	149.211
TRINITY_DN9598_c0_g1_i1	0.000903409	16	24	XP_006716588.1	EEF1D	97.306	56.416	100.943	130.927	80.025	76.393	79.789	97.996	99.718	123.379	106.633	103.241	96.448
TRINITY_DN4901_c1_g1_i2	0.000904299	16	24	NP_694591.2	TDRD9	10.468	9.506	12.892	18.143	13.813	12.188	10.942	17.021	14.779	23.056	15.066	14.64	16.403
TRINITY_DN7549_c0_g1_i2	0.000904299	16	24	N/A		8.71	6.062	11.78	9.121	6.171	2.624	2.852	8.677	6.258	9.705	7.071	5.52	7.52
TRINITY_DN8230_c0_g2_i1	0.000904299	24	24	N/A		3.598	4.478	4.415	2.166	7.127	10.14	9.865	4.374	4.988	3.496	4.764	6.217	5.303
TRINITY_DN970_c0_g1_i5	0.000904299	8	24	sp|Q8BH31|MFSD8_MOUSE	Mfsd8	2.085	3.449	1.587	0.915	1.35	1.896	3.892	3.494	2.799	1.85	1.746	3.406	2.922
TRINITY_DN32068_c0_g3_i5	0.000913966	20	24	NP_057494.3	CHMP5	26.052	23.766	30.704	26.205	35.849	35.605	29.918	16.461	28.349	30.903	46.648	22.636	42.311
TRINITY_DN3109_c0_g1_i10	0.000915648	16	24	XP_016878248.1	PPIP5K1	8.108	11.507	13.54	11.218	6.779	8.759	8.706	14.171	8.84	13.973	8.32	9.346	11.37
TRINITY_DN14913_c2_g1_i1	0.000915889	20	24	N/A		5.343	14.206	4.931	25.564	41.548	2.177	1.222	14.545	6.642	10.143	14.155	2.105	7.697
TRINITY_DN22998_c0_g1_i5	0.000924008	8	24	sp|Q54J48|PDX2_DICDI	pdx2	7.83	13.85	9.996	9.839	7.691	9.771	9.837	17.736	14.747	12.374	12.836	9.923	9.564
TRINITY_DN66663_c0_g1_i2	0.000928639	8	24	N/A		32.349	132.413	113.516	114.77	28.472	55.947	29.888	131.146	172.457	165.921	101.331	81.833	39.29
TRINITY_DN1675_c0_g3_i1	0.000930024	4	24	N/A		7.61	1.332	2.364	4.687	2.998	7.807	12.637	5.98	7.467	0	6.91	9.614	12.974
TRINITY_DN34966_c0_g2_i2	0.00094242	4	24	N/A		15.22	5.004	5.549	4.799	8.549	7.807	6.849	9.232	4.303	6.772	9.894	6.333	10.018
TRINITY_DN8302_c0_g1_i8	0.00094242	12	24	N/A		6.037	3.336	12.164	17.224	7.612	12.637	1.004	11.31	12.827	6.77	2.237	4.997	4.857
TRINITY_DN1768_c0_g1_i12	0.000944004	12	24	NP_443115.1	TXNRD3	8.794	13.61	13.914	12.556	9.816	9.28	12.577	16.06	22.576	16.63	11.781	10.302	10.994
TRINITY_DN28924_c0_g1_i1	0.000945404	12	24	N/A		7.181	7.586	7.967	7.877	5.811	6.081	6.445	7.069	9.253	7.277	6.093	6.309	7.344
TRINITY_DN6482_c0_g2_i1	0.000945404	24	24	N/A		2.749	2.606	2.693	1.197	7.065	7.45	8.187	1.158	2.692	0.383	4.711	5.336	4.854
TRINITY_DN7176_c1_g2_i1	0.000945404	16	24	N/A		5.146	6.313	5.947	8.664	4.85	4.319	6.157	6.537	7.456	7.131	5.172	5.807	6.182
TRINITY_DN216_c0_g2_i2	0.000947579	16	24	NP_037423.2	CPSF1	6.888	6.809	10.057	11.66	9.752	8.021	7.51	9.892	9.552	11.401	9.667	10.954	9.485
TRINITY_DN7039_c0_g1_i1	0.000947579	16	24	N/A		4.151	3.278	4.154	6.719	4.707	5.077	3.612	4.349	5.27	4.948	3.465	3.56	3.877
TRINITY_DN15487_c0_g2_i3	0.000952576	12	24	N/A		1.753	3.347	6.058	8.551	3.923	1.899	3.548	6.096	14.033	8.674	2.479	7.66	1.511
TRINITY_DN585_c1_g1_i14	0.000952576	4	24	NP_000262.2	NPC1	17.949	20.83	19.619	17.794	14.135	8.869	26.786	25.596	16.834	9.501	14.856	22.037	25.628
TRINITY_DN12565_c0_g2_i4	0.00095447	12	24	NP_116211.2	FAM136A	7.74	8.256	14.628	11.636	8.529	8.165	10.277	13.502	11.236	9.348	7.58	9.01	10.697
TRINITY_DN1122_c2_g1_i2	0.000959693	16	24	NP_002931.2	ABCE1	5.023	9.048	10.237	11.81	7.244	5.604	7.608	10.695	10.536	11.643	9.185	9.119	7.993
TRINITY_DN10543_c0_g1_i5	0.00096291	8	24	N/A		13.729	28.795	15.966	14.113	16.847	14.113	14.831	23.751	15.628	11.077	16.929	15.579	12.681
TRINITY_DN6788_c1_g1_i1	0.00096291	8	24	sp|Q91372|DDX4_XENLA	ddx4	6.548	9.363	16.274	6.09	7.71	4.806	9.738	15.989	6.873	6.553	9.319	6.636	6.978
TRINITY_DN1279_c0_g2_i1	0.000964182	8	24	N/A		1.156	4.26	2.766	2.493	2.4	1.824	1.224	2.424	1.45	1.543	1.382	1.318	0.542
TRINITY_DN4599_c0_g1_i5	0.000964182	4	24	N/A		4.492	2.519	5.482	4.633	6.672	7.423	10.031	4.58	2.504	5.822	3.947	7.006	6.225
TRINITY_DN3703_c0_g1_i8	0.000967793	16	24	N/A		1.431	1.162	1.567	1.82	1.704	1.248	1.41	1.399	1.425	1.697	2.251	2.593	1.421
TRINITY_DN12391_c0_g1_i2	0.000992702	16	24	sp|O34736|YJMC_BACSU	yjmC	7.304	8.609	11.903	14.501	7.7	7.687	9.015	15.471	10.762	14.28	9.28	10.915	8.08
TRINITY_DN14495_c1_g1_i13	0.00099635	12	24	N/A		14.331	14.827	17.005	14.734	10.838	12.321	12.007	19.197	20.376	14.894	14.056	16.774	15.625
TRINITY_DN4169_c0_g1_i1	0.00099635	12	24	XP_011523040.1	CCDC137	4.852	4.509	6.51	5.265	3.895	4.044	4.24	6.001	4.575	5.165	4.21	4.824	5.243
TRINITY_DN4966_c1_g1_i1	0.000997353	4	24	sp|P17141|ZFP37_MOUSE	Zfp37	2	0.943	2.405	1.719	2.599	2.794	6.743	2.094	1.666	2.719	2.096	3.691	6.26
TRINITY_DN1031_c3_g1_i3	0.000997936	12	24	NP_003553.2	SLC25A11	17.003	16.357	28.614	26.943	21.867	15.454	17.578	24.27	26.428	22.504	23.232	23.371	19.64
TRINITY_DN2328_c0_g3_i1	0.000997936	12	24	NP_001735.1	CAMK4	28.724	34.319	43.615	41.3	30.479	32.478	29.83	49.312	49.271	42.862	39.903	35.874	37.584
TRINITY_DN7199_c0_g3_i2	0.000997936	20	24	N/A		6.065	6.113	10.032	9.674	6.541	5.482	5.246	6.242	6.763	7.901	9.761	7.005	4.439
TRINITY_DN7659_c0_g1_i1	0.000997936	4	24	N/A		4.786	2.876	3.439	2.749	2.188	4.135	6.138	6.643	5.887	4.974	3.424	4.292	6.84
TRINITY_DN8066_c0_g1_i5	0.000998657	16	24	NP_002426.1	MPI	5.003	5.818	5.204	7.988	6.104	5.122	5.579	7.166	7.477	6.894	5.617	4.715	5.328
TRINITY_DN148_c0_g2_i2	0.00100303	24	24	XP_011536795.1	TPCN1	10.889	7.65	10.491	12.879	15.189	19.663	15.978	14.046	18.868	20.957	14.255	18.494	15.812
TRINITY_DN19805_c0_g2_i3	0.00100303	8	24	N/A		6.061	13.269	18.003	5.604	12.664	0	7.635	16.478	10.792	0	4.38	4.589	6.122
TRINITY_DN73498_c1_g1_i1	0.00100303	8	24	N/A		2.426	19.637	6.242	2.353	7.788	2.151	9.72	8.431	6.686	2.017	4.397	1.913	4.455
TRINITY_DN83368_c0_g2_i11	0.00100312	20	24	N/A		1.876	2.637	1.498	1.088	5.144	4.251	3.755	2.665	1.601	1.952	2.837	3.222	2.156
TRINITY_DN50359_c0_g1_i3	0.00100539	12	24	N/A		9.883	10.876	21.689	14.154	8.138	6.93	8.57	21.452	17.714	12.132	13.056	18.656	12.807
TRINITY_DN660_c0_g1_i3	0.00100539	24	24	NP_054742.2	WDR37	9.752	6.074	7.331	7.87	7.958	9.57	8.696	8.653	7.05	8.315	8.857	8.868	10.753
TRINITY_DN13255_c0_g1_i1	0.00102853	12	24	sp|Q9XI84|RBCMT_ARATH	LSMT-L	2.18	2.519	3.579	4.341	3.126	2.35	2.459	5.249	4.954	2.986	3.644	2.294	3.162
TRINITY_DN133_c0_g2_i1	0.00102853	24	24	N/A		2.663	2.105	1.14	3.146	4.917	5.895	7.757	3.636	0.993	2.445	5.214	6.812	3.274
TRINITY_DN68712_c0_g1_i2	0.00102853	20	24	NP_001073888.2	UNK	8.509	6.203	7.838	10.232	8.539	8.101	8.282	8.007	9.742	9.427	10.998	8.936	8.3
TRINITY_DN97_c0_g1_i5	0.00102853	12	24	sp|Q6ESG1|BASS4_ORYSJ	BASS4	4.947	5.283	7.809	4.147	4.564	3.586	4.069	9.064	6.977	6.991	4.324	5.973	5.032
TRINITY_DN1368_c0_g3_i2	0.00103782	16	24	NP_067022.1	SQOR	14.073	30.184	16.935	23.573	17.3	14.19	15.101	23.667	34.565	22.072	26.619	18.717	18.42
TRINITY_DN5424_c0_g2_i1	0.00103782	16	24	N/A		2.98	7.586	4.832	9.878	6.185	5.564	3.865	5.966	11.463	8.208	8.229	5.155	4.79
TRINITY_DN7660_c0_g6_i2	0.00103782	16	24	N/A		2.3	17.368	1.606	7.123	4.399	2.16	1.671	2.962	1.562	2.915	5.214	2.309	1.432
TRINITY_DN918289_c0_g1_i1	0.00103782	4	24	N/A		3.953	1.982	2.142	0.644	6.441	3.091	4.75	1.206	0.73	0	1.15	3.473	3.125
TRINITY_DN18376_c0_g3_i1	0.00104269	8	24	N/A		10.081	45.161	16.967	19.425	9.361	7.932	16.969	24.83	25.43	25.371	10.603	19.213	9.811
TRINITY_DN5980_c1_g2_i1	0.00104269	4	24	NP_006079.1	TUBB4B	0.818	0.202	0.479	0.845	1.206	0.773	1.188	0.646	0.651	0.366	0.651	0.906	4.637
TRINITY_DN1970_c1_g1_i4	0.0010433	4	24	N/A		10.633	7.763	8.168	7.154	2.928	6.652	10.337	5.981	6.145	6.22	7.036	5.503	9.645
TRINITY_DN46040_c0_g1_i13	0.0010433	12	24	sp|Q8N4H0|SPA6L_HUMAN	SPATA6L	1.921	2.439	6.147	8.141	2.918	3.487	0	5.552	4.265	2.893	4.041	3.543	0.256
TRINITY_DN668_c0_g1_i4	0.0010433	12	24	NP_006422.1	CCT2	9.322	12.296	17.171	6.236	12.109	10.676	10.145	14.764	13.612	16.019	11.548	12.897	12.016
TRINITY_DN8362_c0_g1_i8	0.0010433	12	24	N/A		7.013	12.058	22.097	20.256	5.109	3.525	2.102	7.197	11.618	6.601	8.69	7.66	4.995
TRINITY_DN19554_c0_g1_i1	0.00104379	24	24	sp|Q5FWI3|CEIP2_MOUSE	Cemip2	2.332	2.936	2.873	1.152	6.368	5.271	5.344	3.546	2.045	0.614	4.541	3.029	3.458
TRINITY_DN36020_c0_g1_i1	0.00104379	24	24	sp|P30974|TLR1_DROME	TkR86C	13.806	7.836	14.325	7.566	13.403	14.034	17.963	19.053	10.172	10.828	10.545	20.077	15.058
TRINITY_DN848_c3_g1_i6	0.00104379	16	24	N/A		39.841	100.148	65.13	145.002	58.856	62.637	51.091	118.962	185.336	139.433	136.335	13.265	31.261
TRINITY_DN3356_c1_g4_i1	0.00104479	16	24	N/A		0	11.599	6.674	23.71	6.377	12.429	0	12.7	3.729	14.13	2.22	12.82	0
TRINITY_DN11843_c0_g1_i4	0.00104621	12	24	NP_006421.2	CCT4	8.54	7.949	13.705	10.128	7.225	8.639	9.549	12.768	12.31	10.664	9.893	8.717	10.973
TRINITY_DN22773_c0_g2_i1	0.00104743	24	24	sp|P22983|PPDK_CLOSY	ppdK	1.946	2.441	1.773	1.568	6.698	4.727	7.178	2.709	2.2	1.322	2.577	4.38	2.792
TRINITY_DN2042_c0_g2_i7	0.00105068	16	24	XP_005272381.1	VPS28	9.343	9.95	14.308	13.981	12.2	10.91	7.162	9.376	15.76	14.828	10.523	12.637	11.266
TRINITY_DN34995_c0_g2_i13	0.00105109	24	24	XP_011521002.1	TRAF7	5.158	2.761	2.323	3.79	4.224	3.436	3.14	6.041	1.842	3.472	4.361	6.024	5.381
TRINITY_DN8122_c2_g1_i3	0.00105842	12	24	XP_006718069.1	SLC25A28	15.997	16.774	16.779	13.107	10.913	11.723	10.442	14.094	18.369	9.687	10.281	10.89	14.73
TRINITY_DN10221_c2_g1_i2	0.00106872	16	24	N/A		0.315	0.203	0.34	2.69	0.643	0	0.245	0.535	0.176	0.465	0.285	0	0.316
TRINITY_DN13072_c0_g1_i3	0.00107528	8	24	NP_079348.1	PTGES2	7.553	5.542	8.303	7.543	4.769	4.528	6.891	8.678	5.825	6.429	5.915	5.931	7.019
TRINITY_DN23107_c0_g4_i1	0.00107528	12	24	NP_001292510.1	Lrmda	28.106	33.06	47.428	37.335	31.62	26.407	33.233	44.223	39.327	40.135	32.71	34.951	37.767
TRINITY_DN39227_c0_g2_i1	0.00107528	12	24	N/A		1.004	2.276	9.244	5.894	2.98	4.992	3.516	8.48	6.651	6.262	1.397	1.367	4.022
TRINITY_DN4455_c0_g1_i22	0.00107986	24	24	XP_016869718.1	CNTRL	4.558	0	2.63	3.986	2.983	3.558	2.191	0.232	3.522	4.757	3.597	5.344	3.322
TRINITY_DN7354_c0_g1_i9	0.00107986	24	24	tr|A7RXD5|A7RXD5_NEMVE	v1g241340	7.813	3.842	4.679	5.592	8.119	11.433	3.797	7.292	5.991	6.063	7.329	7.987	7.585
TRINITY_DN8122_c0_g2_i5	0.00108295	16	24	sp|Q5Y4N8|EMR1_RAT	Adgre1	0.633	1.253	0.731	6.673	0.268	2.39	0	5.517	5.45	4.05	0.576	3.649	0
TRINITY_DN21941_c0_g1_i1	0.00108866	4	24	N/A		9.117	9.145	1.976	4.397	9.105	10.614	8.71	4.777	0	6.445	8.271	2.829	17.01
TRINITY_DN6964_c2_g1_i6	0.00108866	4	24	sp|Q4P983|PAM17_USTMA	PAM17	21.126	19.784	11.016	9.858	22.178	15.511	18.453	12.696	5.907	9.548	22.614	17.257	20.24
TRINITY_DN28396_c0_g1_i6	0.00109124	16	24	sp|E7FAM5|LIN41_DANRE	trim71	2.333	2.514	6.781	8.505	5.547	5.895	4.707	1.076	5.453	6.88	6.407	8.276	3.083
TRINITY_DN3305_c2_g1_i5	0.00109124	16	24	N/A		1.807	2.025	1.469	7.59	2.581	0.707	0.209	3.625	1.192	5.03	2.247	0.587	2.525
TRINITY_DN47954_c0_g2_i1	0.00109124	24	24	N/A		2.938	1.67	2.421	1.845	2.447	4.547	9.812	2.678	3.542	1.06	3.433	6.401	3.875
TRINITY_DN627_c2_g3_i1	0.00109124	16	24	sp|P76482|YFBL_ECOLI	yfbL	33.372	15.868	67.184	76.769	37.185	35.487	24.722	16.715	38.377	54.61	39.336	34.908	44.975
TRINITY_DN2021_c0_g1_i4	0.00109278	16	24	N/A		16.153	17.765	15.01	21.436	15.46	11.934	14.693	16.444	20.223	25.245	22.269	14.782	15.456
TRINITY_DN281_c2_g1_i1	0.00109504	24	24	N/A		41.881	35.915	36.908	34.427	126.517	200.523	505.077	54.067	114.83	28.653	154.238	537.306	102.144
TRINITY_DN5534_c1_g1_i3	0.00109886	12	24	NP_852615.1	MRPL21	11.165	9.064	13.017	13.034	10.592	10.754	9.839	12.51	13.912	12.944	11.272	10.416	9.709
TRINITY_DN8799_c1_g1_i1	0.00109886	12	24	NP_056968.1	MBTPS2	5.032	6.959	9.517	7.326	7.808	7.908	6.865	9.48	10.856	11.008	8.169	8.616	8.616
TRINITY_DN6604_c1_g1_i1	0.00109957	12	24	N/A		10.81	15.368	21.237	20.893	11.175	11.458	13.376	19.01	21.353	14.809	15.285	12.014	15.224
TRINITY_DN883_c0_g1_i5	0.00110034	8	24	sp|P04323|POL3_DROME	pol	0.633	5.245	0.589	1.457	0	0.863	1.069	2.192	2.24	1.179	1.382	0.419	0.744
TRINITY_DN71089_c1_g1_i2	0.00110299	12	24	N/A		39.395	39.295	44.685	41.998	31.321	27.004	34.797	59.448	60.353	37.615	31.452	33.231	31.782
TRINITY_DN11078_c0_g1_i1	0.00110321	16	24	sp|Q29RV1|PDIA4_BOVIN	PDIA4	10.547	13.442	17.423	28.507	16.722	14.639	13.263	32.905	28.354	43.695	25.253	20.128	22.227
TRINITY_DN1835_c0_g1_i1	0.00110321	16	24	NP_001316384.1	Gpx1	33.635	22.696	32.269	45.82	23.149	19.932	18.811	46.442	36.793	41.064	31.851	30.211	29.443
TRINITY_DN10117_c0_g2_i5	0.00112681	24	24	N/A		23.303	0	7.638	3.545	19.587	21.541	4.608	3.716	1.279	6.963	27.565	11.511	19.486
TRINITY_DN1799_c0_g1_i2	0.00112681	8	24	N/A		22.222	24.464	32.155	32.591	20.327	14.226	19.287	42.432	23.433	24.572	27.001	21.267	33.011
TRINITY_DN6250_c0_g2_i2	0.00112807	16	24	N/A		7.538	14.379	7.523	20.659	15.772	8.6	10.537	14.572	17.877	27.054	13.244	11.98	9.773
TRINITY_DN11839_c1_g3_i1	0.00112856	8	24	N/A		12.528	12.702	13.758	8.439	9.806	10.172	11.93	11.451	10.625	9.622	10.365	10.143	11.348
TRINITY_DN3575_c0_g2_i1	0.00113336	8	24	NP_002761.1	PRSS2	5.374	16.071	10.232	18.989	3.795	3.109	2.372	19.919	11.68	4.915	9.123	7.667	7.561
TRINITY_DN8278_c0_g1_i1	0.00113402	20	24	N/A		4.432	14.31	3.601	9.933	15.226	15.897	4.357	6.963	4.503	5.522	12.385	6.724	4.279
TRINITY_DN1335_c4_g1_i3	0.00114029	8	24	N/A		2.95	3.616	1.297	6.544	1.249	1.312	0.886	4.098	5.88	3.458	3.12	1.648	0.76
TRINITY_DN10572_c1_g1_i7	0.00115119	12	24	N/A		0	12.64	11.885	14.967	13.198	4.538	3.683	12.736	19.472	5.214	3.371	8.07	3.031
TRINITY_DN130102_c0_g1_i3	0.00115119	12	24	N/A		24.611	32.796	34.071	42.056	27.989	23.636	13.277	34.339	37.509	26.96	40.905	26.259	18.209
TRINITY_DN2201_c4_g1_i2	0.00115119	12	24	N/A		13.157	15.012	18.815	16.819	17.215	14.486	15.187	17.83	20.169	17.788	14.331	16.569	15.61
TRINITY_DN36609_c0_g4_i1	0.00115119	4	24	N/A		96.142	128.411	44.285	61.743	95.974	88.492	122.689	77.855	24.492	37.79	47.923	78.572	79.962
TRINITY_DN395_c0_g1_i11	0.00115119	20	24	NP_705898.1	CPNE8	5.729	5.744	4.975	7.945	7.609	7.402	2.358	5.2	14.438	11.844	13.035	7.942	3.513
TRINITY_DN84_c0_g2_i3	0.00115119	4	24	N/A		6.861	2.673	0.928	3.594	4.676	5.364	7.205	6.36	2.892	3.127	6.715	2.274	5.142
TRINITY_DN101_c0_g1_i1	0.00115574	16	24	NP_115545.3	ACAD11	2.208	3.336	4.427	5.387	3.465	3.003	3.521	4.875	5.164	3.784	5.966	5.195	2.498
TRINITY_DN10699_c5_g1_i1	0.00115574	4	24	N/A		11.227	7.33	10.675	6.265	6.591	4.608	8.426	10.98	5.274	5.214	8.864	11.624	15.114
TRINITY_DN24304_c0_g1_i5	0.00115574	16	24	NP_005733.1	PDIA6	27.612	32.098	45.904	62.734	45.24	42.049	37.758	62.625	58.884	73.009	59.171	49.782	53.719
TRINITY_DN355_c6_g1_i1	0.00115574	16	24	N/A		21.105	20.756	24.235	35.004	19.657	20.849	15.906	17.542	29.532	23.981	20.95	23.201	14.38
TRINITY_DN5649_c3_g1_i1	0.00115574	16	24	NP_001340584.1	CDCP2	18.982	19.141	17.575	24.852	17.342	17.976	14.939	19.492	28.177	31.418	27.011	20.41	17.717
TRINITY_DN70912_c0_g1_i7	0.00115589	12	24	sp|P15215|LAMC1_DROME	LanB2	8.122	11.756	19.01	9.149	8.504	4.278	13.339	17.584	17.586	10.911	7.146	8.9	6.959
TRINITY_DN28371_c0_g3_i1	0.00117348	16	24	N/A		18.794	9.129	6.928	28.661	20.872	16.859	11.49	20.213	14.531	29.722	21.955	23.163	29.278
TRINITY_DN147143_c0_g2_i1	0.00117544	8	24	NP_001658.2	ARL2	2.199	8.812	3.169	4.145	2.65	2.822	3.737	4.465	9.179	6.406	4.764	3.604	1.964
TRINITY_DN18800_c0_g1_i2	0.00117544	8	24	N/A		0.232	15.506	20.384	25.768	13.155	8.232	11.741	54.829	7.322	21.42	22.25	1.087	9.495
TRINITY_DN19951_c0_g1_i1	0.00117544	8	24	N/A		8.359	12.816	8.607	18.513	7.529	7.459	4.968	16.358	12.093	9.68	8.911	8.7	5.573
TRINITY_DN4315_c0_g1_i14	0.00117544	4	24	sp|B3EWY9|MLP_ACRMI		9.374	9.214	12.721	7.275	19.684	24.767	22.027	3.939	6.244	6.136	15.076	23.122	20.886
TRINITY_DN83950_c0_g1_i2	0.00117544	4	24	N/A		1.792	3.152	2.151	2.439	1.277	0	3.956	2.101	2.909	1.372	2.369	1.107	3.113
TRINITY_DN120689_c0_g1_i8	0.00117986	24	24	N/A		41.356	2.082	27.349	8.215	32.133	33.556	10.96	5.235	6.702	32.651	46.002	25.697	43.414
TRINITY_DN848_c0_g1_i1	0.00119721	12	24	N/A		3.722	4.437	3.604	5.079	2.545	1.689	1.455	2.602	5.196	4.399	2.23	0.965	1.809
TRINITY_DN10432_c0_g1_i4	0.00120303	16	24	N/A		9.281	7.166	15.438	17.173	9.869	8.444	11.526	13.086	18.29	17.465	11.213	11.427	11.494
TRINITY_DN972294_c0_g1_i1	0.00120303	24	24	XP_006723659.1	GPCPD1	4.891	4.578	1.716	2.72	4.242	5.428	7.075	3.616	4.248	1.441	5.315	8.169	2.617
TRINITY_DN2762_c1_g1_i4	0.00120351	12	24	NP_057175.1	EIF3L	13.487	13.827	28.681	23.165	13.653	18.813	15.234	18.204	28.09	23.244	14.375	27.812	16.421
TRINITY_DN2959_c0_g2_i7	0.00120351	12	24	NP_001559.1	EIF3E	15.891	12.538	24.136	20.903	14.415	12.082	8.457	22.07	20.932	24.351	20.028	21.035	19.734
TRINITY_DN7922_c1_g1_i6	0.00120351	12	24	NP_000734.2	CHRNA3	14.408	13.46	18.05	16.883	15.933	13.66	13.529	25.703	18.513	17.356	17.049	14.463	8.411
TRINITY_DN836_c0_g3_i1	0.00120351	12	24	N/A		17.142	20.279	27.094	31.091	22.006	25.464	27.38	37.638	40.236	32	22.695	23.893	22.675
TRINITY_DN10360_c2_g1_i1	0.00120788	24	24	N/A		5.617	5.418	2.945	7.767	7.043	8.829	8.929	9.668	6.167	6.071	9.827	12.461	8.24
TRINITY_DN21320_c1_g1_i3	0.00120788	20	24	sp|Q68CJ9|CR3L3_HUMAN	CREB3L3	27.345	30.84	38.171	59.328	53.801	47.232	39.748	41.678	59.3	49.882	59.813	46.565	51.371
TRINITY_DN26115_c0_g1_i1	0.00120788	20	24	N/A		0	0	4.556	35.364	60.721	31.333	35.394	2.718	4.051	13.93	79.741	46.855	54.9
TRINITY_DN428_c0_g1_i8	0.00120788	24	24	sp|E9PV86|MCTP1_MOUSE	Mctp1	4.061	9.415	4.572	8.079	13.529	9.108	12.611	9.066	6.083	9.957	10.903	13.021	11.092
TRINITY_DN49507_c0_g1_i5	0.00120788	12	24	N/A		5.08	10.134	19.472	11.985	9.602	2.948	2.396	3.866	7.012	3.701	2.293	0	6.584
TRINITY_DN43087_c0_g1_i7	0.00120828	16	24	gi|156362484|ref|XP_001625807.1|	v1g216288	4.947	5.395	7.296	16.702	6.077	4.269	5.085	5.887	10.239	15.43	7.13	13.453	6.969
TRINITY_DN2780_c2_g1_i3	0.00123115	24	24	sp|P34611|NCL1_CAEEL	ncl-1	30.838	19.659	25.442	30.546	33.213	28.964	26.088	20.338	18.049	29.382	33.154	30.604	29.246
TRINITY_DN966213_c0_g1_i1	0.00123449	24	24	N/A		3.784	5.706	2.906	2.53	8.288	8.034	6.369	4.18	2.788	1.255	3.852	5.193	4.252
TRINITY_DN1874_c0_g1_i3	0.00124134	12	24	sp|Q5F479|S11IP_CHICK	STK11IP	5.081	4.948	7.889	6.401	4.534	3.757	4.429	5.829	4.72	6.322	4.144	4.925	4.773
TRINITY_DN13209_c0_g2_i1	0.00125163	20	24	N/A		2.193	1.725	3.062	1.755	8.19	5.484	5.859	2.656	2.716	1.231	3.287	3.587	3.457
TRINITY_DN13209_c0_g3_i1	0.00125163	20	24	N/A		2.193	1.725	3.062	1.755	8.19	5.484	5.859	2.656	2.716	1.231	3.287	3.587	3.457
TRINITY_DN85637_c1_g1_i4	0.00125441	12	24	NP_001159831.1	SHMT2	10.093	10.606	25.299	22.349	13.432	13.662	16.834	29.427	19.054	21.225	10.603	14.364	9.629
TRINITY_DN43624_c0_g1_i2	0.00125584	12	24	NP_057068.1	UCHL5	18.223	19.233	26.026	22.858	16.512	20.061	18.089	23.627	24.867	26.917	21.652	21.687	22.475
TRINITY_DN10007_c0_g1_i2	0.00125772	16	24	tr|T2M5L9|T2M5L9_HYDVU	EPB41L5	75.919	79.64	80.598	148.764	57.824	42.223	54.108	136.339	77.68	100.804	75.297	54.867	64.018
TRINITY_DN10428_c1_g1_i2	0.00125772	12	24	N/A		1.189	1.508	4.449	2.448	0	0.982	2.994	0.875	2.171	2.304	0.847	0.941	2.47
TRINITY_DN3505_c0_g3_i1	0.00126081	4	24	N/A		8.975	1.552	9.933	0.663	2.363	0.53	1.689	0.898	0.364	0.343	4.664	1.113	3.279
TRINITY_DN7925_c0_g1_i2	0.00126081	16	24	N/A		6.027	5.786	15.708	19.494	5.629	9.056	6.615	13.603	8.831	12.799	13.003	11.148	3.122
TRINITY_DN13459_c0_g1_i2	0.00126157	8	24	NP_945351.1	LHFPL3	14.157	62.352	32.417	24.273	10.485	11.296	35.978	40.828	28.266	36.06	21.697	21.225	9.171
TRINITY_DN4207_c1_g1_i2	0.00126228	8	24	gi|156355270|ref|XP_001623594.1|	v1g233708	28.648	57.504	26.667	61.933	15.594	22.431	43.327	68.721	57.121	31.411	17.184	36.122	24.088
TRINITY_DN5553_c0_g4_i2	0.00126246	4	24	NP_001257353.1	DHRS12	17.219	11.008	5.484	10.917	6.477	6.623	22.705	14.871	10.441	6.275	7.999	24.221	28.863
TRINITY_DN10720_c0_g1_i12	0.00126278	8	24	N/A		83.027	213.976	56.639	47.435	19.301	31.642	61.436	106.253	41.495	70.807	24.702	44.882	25.72
TRINITY_DN23408_c0_g1_i2	0.00126278	24	24	sp|Q9WU63|HEBP2_MOUSE	Hebp2	9.54	9.897	5.824	8.489	10.829	13.669	16.148	10	7.663	5.615	8.407	13.507	7.608
TRINITY_DN943_c2_g2_i1	0.00126278	8	24	N/A		9.032	9.812	8.626	8.777	5.601	5.805	7.771	10.925	8.262	8.172	6.25	9.673	7.924
TRINITY_DN4471_c2_g4_i2	0.00126586	12	24	XP_016857324.1	PSEN2	29.542	34.383	38.38	39.505	32.833	36.054	33.267	42.66	44.594	42.497	36.883	31.637	36.231
TRINITY_DN49896_c0_g1_i13	0.00126586	12	24	XP_005248478.1	LYSMD3	6.1	5.763	8.299	6.352	6.166	4.806	5.185	7.941	8.307	6.451	6.269	6.074	6.541
TRINITY_DN54943_c0_g4_i3	0.00126586	12	24	N/A		5.876	3.661	17.366	18.391	6.931	1.393	1.863	6.248	5.56	6.759	2.722	4.741	2.547
TRINITY_DN1141_c0_g7_i1	0.00127765	8	24	NP_066972.1	COTL1	38.862	92.897	65.702	59.291	50.075	49.432	42.529	72.655	46.339	67.412	47.087	60.648	38.245
TRINITY_DN47657_c0_g1_i1	0.00128238	4	24	N/A		4.085	2.551	3.694	2.194	10.272	5.476	7.008	2.876	4.038	1.98	3.103	2.341	3.888
TRINITY_DN53047_c0_g1_i1	0.00129864	24	24	N/A		2.322	3.52	3.341	2.418	8.404	6.075	5.857	3.155	2.107	1.757	3.71	4.967	3.832
TRINITY_DN9263_c0_g3_i3	0.0013124	12	24	sp|Q9CZP0|UFSP1_MOUSE	Ufsp1	9.791	7.469	16.521	9.246	6.877	6.832	10.118	11.399	13.663	10.137	8.32	10.875	10.085
TRINITY_DN7300_c2_g1_i2	0.00131334	4	24	sp|Q02788|CO6A2_MOUSE	Col6a2	15.675	6.994	12.116	9.009	10.847	11.503	14.267	9.178	8.848	8.865	8.307	10.923	11.726
TRINITY_DN5838_c0_g1_i4	0.00131642	24	24	sp|Q8IS14|GEFJ_DICDI	gefJ	0.571	0.207	0.534	2.931	2.394	3.451	0.525	0.356	1.567	3.429	2.604	3.312	4.481
TRINITY_DN667_c0_g1_i12	0.00131642	24	24	sp|Q9NZJ4|SACS_HUMAN	SACS	15.087	5.744	12.673	28.584	11.404	19.158	6.909	6.218	8.871	10.373	22.675	18.254	35.362
TRINITY_DN9362_c0_g1_i3	0.00131735	8	24	sp|Q99715|COCA1_HUMAN	COL12A1	0.957	1.253	1.311	2.521	0.283	0.597	0.305	3.137	1.012	1.065	1.801	1.102	0.707
TRINITY_DN2216_c2_g1_i6	0.00131769	8	24	N/A		16.247	27.538	19.998	32.796	10.806	10.188	13.762	43.951	29.413	14.978	15.044	40.432	21.416
TRINITY_DN2708_c1_g1_i1	0.00131806	16	24	NP_612485.2	MDP1	4.302	5.359	8.759	10.083	7.52	8.085	5.884	9.41	8.506	10.603	7.288	7.551	7.869
TRINITY_DN3143_c0_g2_i1	0.00132614	12	24	NP_057390.1	DNAJB11	4.602	5.498	10.175	5.486	5.081	5.47	5.719	8.188	10.136	10.729	7.665	6.947	8.138
TRINITY_DN7470_c0_g2_i5	0.00132614	4	24	XP_011517279.1	TRAF2	26.469	18.964	16.901	22.378	27.136	21.775	29.025	19.135	17.649	23.017	35.303	41.268	38.109
TRINITY_DN2660_c0_g1_i1	0.00133943	4	24	N/A		3.232	2.163	2.691	3.79	4.251	4.952	4.851	3.52	3.278	5.356	4.735	5.023	6.823
TRINITY_DN13620_c0_g2_i2	0.00134345	16	24	tr|Q4KIB4|Q4KIB4_PSEF5	PFL0888	0.741	0	0.804	7.255	2.579	1.052	0.245	6.81	4.952	2.185	3.193	1.862	1.157
TRINITY_DN17563_c0_g1_i1	0.00134345	16	24	sp|D3ZVM4|LIN41_RAT	Trim71	2.801	5.504	2.906	6.302	4.114	3.123	3.052	5.847	4.379	7.261	5.716	3.428	4.056
TRINITY_DN2369_c1_g1_i4	0.00134345	16	24	N/A		0.767	0	1.567	3.492	0.639	0.647	0	2.228	0.423	2.919	2.97	0.973	1.046
TRINITY_DN3485_c0_g1_i3	0.00134345	16	24	N/A		6.301	2.071	8.115	8.644	6.121	5.516	5.427	7.157	6.455	7.194	5.434	5.126	3.535
TRINITY_DN4019_c1_g1_i1	0.00134345	16	24	gi|156369677|ref|XP_001628101.1|	v1g245736	32.6	101.074	33.573	64.006	39.236	30.798	22.916	31.622	113.558	45.211	52.997	32.023	30.202
TRINITY_DN5460_c1_g1_i1	0.00134345	16	24	N/A		18.376	17.772	30.176	26.285	28.329	31.001	17.744	14.765	22.319	31.952	23.864	26.231	15.585
TRINITY_DN897588_c0_g1_i1	0.00134345	16	24	NP_001184027.1	PRSS3	6.179	16.205	25.736	30.206	5.255	10.634	4.399	7.849	11.077	8.906	12.645	11.284	9.669
TRINITY_DN57785_c0_g1_i1	0.0013681	12	24	N/A		38.694	41.44	54.864	44.111	26.976	22.866	38.357	53.198	55.85	47.033	41.216	51.193	41.687
TRINITY_DN49974_c0_g1_i2	0.00136912	20	24	N/A		1.033	3.301	1.767	1.671	5.984	5.628	2.79	1.868	2.339	1.45	4.628	4.045	1.322
TRINITY_DN8015_c1_g1_i1	0.00137127	24	24	N/A		13.374	0	1.379	2.167	6.023	8.324	1.374	2.264	7.498	5.663	5.088	17.803	11.075
TRINITY_DN1421_c0_g2_i10	0.00137259	20	24	N/A		27.379	0	22.534	6.846	28.644	24.003	12.487	2.335	6.643	7.285	31.606	19.317	30.623
TRINITY_DN148_c1_g1_i1	0.00137797	16	24	XP_016861695.1	EOGT	4.397	4.544	6.083	5.667	5.421	4.809	5.3	5.295	6.134	7.934	7.278	5.94	5.234
TRINITY_DN23398_c0_g1_i1	0.00138455	24	24	N/A		8.849	3.131	6.2	6.012	9.806	8.591	6.01	6.672	6.322	3.622	6.47	11.211	7.377
TRINITY_DN6818_c2_g1_i4	0.00138455	20	24	N/A		38.746	28.344	30.951	43.168	46.888	39.469	39.383	33.99	38.625	35.039	42.651	39.436	47.878
TRINITY_DN852_c2_g1_i1	0.00138455	16	24	N/A		3.274	4.588	5.196	5.937	2.659	1.405	1.163	3.616	5.891	3.691	2.492	2.164	3.048
TRINITY_DN4765_c1_g2_i2	0.00138642	12	24	NP_001649.1	ARF1	130.462	135.271	218.699	178.846	161.09	136.018	153.857	190.286	217.031	194.938	189.775	184.485	166.224
TRINITY_DN2901_c0_g3_i3	0.00139296	16	24	sp|P14381|YTX2_XENLA		14.108	25.994	16.681	33.058	14.584	14.114	16.503	30.329	48.444	42.156	29.577	15.079	14.292
TRINITY_DN5997_c0_g2_i2	0.00140157	24	24	sp|A2AX52|CO6A4_MOUSE	Col6a4	7.676	2.79	0.657	0	6.782	6.632	4.725	2.884	2.504	4.648	7.598	8.608	11.864
TRINITY_DN1339_c0_g1_i3	0.00141597	8	24	N/A		4.066	8.497	4.769	2.437	1.82	1.959	7.794	11.679	7.235	4.5	3.638	7.819	4.775
TRINITY_DN13952_c1_g2_i1	0.00141597	24	24	N/A		3.413	2.569	1.855	3.019	2.491	3.147	3.279	1.369	1.208	1.627	4.004	3.524	2.323
TRINITY_DN1676_c0_g1_i5	0.001416	12	24	sp|P46434|GST1_ONCVO	GST1	31.97	69.06	61.429	69.355	47.411	45.876	40.835	74.953	88.392	63.563	59.159	71.416	31.137
TRINITY_DN284_c0_g1_i4	0.00142465	8	24	gi|585699057|ref|XP_006822697.1|		2.578	7.171	5.059	9.684	1.33	2.746	1.204	7.29	5.432	4.009	4.314	2.123	2.18
TRINITY_DN1841_c0_g2_i3	0.00143029	16	24	XP_016873715.1	UVRAG	9.05	8.041	9.096	11.053	5.957	7.886	7.577	10.499	10.691	11.008	9.182	9.136	9.286
TRINITY_DN3326_c0_g1_i1	0.00143029	24	24	N/A		3.213	2.22	0.616	1.532	5.636	4.628	5.256	1.943	1.26	0.567	2.643	3.649	2.288
TRINITY_DN18984_c0_g1_i5	0.0014377	8	24	sp|P41413|PCSK5_RAT	Pcsk5	2.578	5.186	7.61	5.876	2.847	2.81	1.397	4.813	2.901	5.02	5.239	5.302	1.414
TRINITY_DN24772_c0_g1_i2	0.00144409	12	24	NP_003722.2	SSNA1	20.993	21.766	29.191	18.376	20.207	24.455	26.33	22.023	25.962	19.288	18.919	21.964	20.266
TRINITY_DN29975_c0_g1_i4	0.0014467	12	24	NP_071363.1	NAPB	50.606	53.915	62.263	65.444	56.923	56.31	52.367	62.186	71.844	61.733	59.086	63.408	55.999
TRINITY_DN8182_c0_g1_i7	0.0014467	12	24	N/A		3.668	4.084	9.892	5.096	3.275	4.862	2.282	4.539	4.988	5.508	2.816	2.659	4.088
TRINITY_DN17577_c0_g1_i6	0.00144748	16	24	sp|P21328|RTJK_DROME	pol	2.421	0	2.093	5.141	3.195	4.793	0.937	1.537	5.021	5.422	3.323	4.354	3.535
TRINITY_DN7957_c0_g1_i9	0.00144748	12	24	sp|Q96MU7|YTDC1_HUMAN	YTHDC1	15.545	13.815	24.931	20.202	10.235	11.826	9.157	15.635	14.908	14.766	11.757	14.581	12.868
TRINITY_DN8840_c0_g1_i1	0.00144748	16	24	NP_000669.1	ADRA1D	4.748	3.475	3.727	6.7	4.379	2.695	3.201	5.909	5.412	6.192	6.774	3.507	3.928
TRINITY_DN24037_c0_g1_i2	0.00146558	16	24	NP_079382.2	SPSB1	4.909	10.929	4.852	10.645	6.118	5.302	5.44	6.061	9.488	6.745	7.863	6.309	5.669
TRINITY_DN34209_c1_g1_i2	0.00146558	16	24	N/A		1.82	2.39	3.164	4.271	1.761	1.1	0.542	3.039	2.086	1.314	2.157	1.327	0.766
TRINITY_DN59734_c0_g1_i2	0.00146558	16	24	N/A		0.355	1.265	0.77	1.098	0.921	0.512	0	0.963	1.229	1.073	0.749	0	0.239
TRINITY_DN161941_c0_g1_i1	0.00147141	8	24	N/A		11.315	31.789	24.586	41.327	16.107	14.87	28.082	39.931	19.877	27.046	30.404	17.626	36.001
TRINITY_DN21049_c0_g1_i10	0.00147141	8	24	sp|Q95SX7|RTBS_DROME	RTase	2.786	5.521	2.879	3.8	2.472	3.027	2.659	7.397	4.737	4.25	2.171	1.208	1.281
TRINITY_DN8530_c0_g1_i2	0.00147141	8	24	N/A		0.686	2.807	2.255	2.969	3.712	1.339	6.397	2.79	4.565	2.013	1.819	0.987	2.363
TRINITY_DN2443_c0_g2_i4	0.00148033	12	24	N/A		10.756	10.893	13.244	8.057	9.406	8.165	7.005	13.948	13.26	8.079	5.711	7.232	7.106
TRINITY_DN41124_c0_g1_i17	0.00148033	12	24	sp|Q6PBY7|TPC13_DANRE	trappc13	2.796	3.157	5.919	4.071	5.015	2.35	3.481	3.659	8.153	5.216	3.916	2.995	4.355
TRINITY_DN5197_c2_g1_i6	0.00148033	20	24	N/A		4.875	0	0.361	3.492	4.903	3.011	0	1.996	2.128	4.23	6.76	2.617	7.53
TRINITY_DN15747_c0_g1_i1	0.0014824	8	24	XP_024306446.1	CLUH	1.513	8.24	3.164	5.078	0.286	2.523	6.639	11.692	5.561	2.957	0.455	9.077	0
TRINITY_DN6666_c1_g1_i8	0.00148833	16	24	NP_006339.3	COG5	4.245	7.788	11.816	11.296	13.62	9.145	8.772	13.199	11.887	14.68	15.774	11.624	11.386
TRINITY_DN3412_c0_g1_i10	0.00148941	8	24	NP_387512.3	DRD3	0.751	2.048	2.914	2.439	0.775	1.618	1.216	4.198	1.807	3.44	0	1.057	0
TRINITY_DN9842_c0_g2_i1	0.00148941	4	24	N/A		10.038	5.199	8.702	7.244	6.761	7.261	8.92	5.527	2.437	7.485	10.337	12.657	9.118
TRINITY_DN1118_c1_g2_i1	0.00150616	12	24	NP_001257363.1	CDK2AP1	34.777	30.612	39.575	40.153	34.949	29.487	25.398	41.273	39.74	36.235	32.314	32.107	34.839
TRINITY_DN252_c6_g1_i2	0.00151041	16	24	XP_005259735.1	TMEM259	19.473	20.093	20.418	26.33	17.926	17.856	17.336	28.359	24.151	26.36	24.3	21.947	22.876
TRINITY_DN2955_c0_g1_i2	0.00152559	12	24	XP_005259774.1	ILVBL	4.221	4.877	7.524	6.624	4.671	5.604	4.825	4.907	6.564	8.233	5.549	6.443	5.389
TRINITY_DN11554_c4_g1_i2	0.00152673	8	24	N/A		3.658	7.385	5.738	3.992	3.974	1.999	2.501	3.711	4.534	2.507	4.104	3.96	2.587
TRINITY_DN798292_c0_g1_i1	0.00152673	20	24	N/A		9.652	3.219	5.358	7.954	19.845	14.361	15.279	5.829	3.883	3.486	11.318	9.858	5.183
TRINITY_DN979330_c0_g1_i1	0.00153148	24	24	sp|Q94EG6|Y5224_ARATH	At5g02240	4.179	1.979	2.471	2.623	8.484	6.198	10.42	4.109	3.883	1.748	4.022	4.248	4.398
TRINITY_DN48476_c0_g1_i5	0.00153582	24	24	N/A		4.397	0	2.071	5.032	3.141	8.331	0	0	8.119	4.822	0.321	9.303	5.004
TRINITY_DN8190_c1_g1_i1	0.0015447	24	24	N/A		10.98	8.225	6.641	12.413	10.548	11.952	11.229	10.552	6.626	11.294	9.081	24.288	9.412
TRINITY_DN31069_c1_g1_i2	0.00155417	24	24	NP_001166031.1	SSTR5	1.679	3.872	4.432	3.944	5.247	5.689	3.98	4.098	5.69	6.001	3.767	7.614	3.321
TRINITY_DN377_c0_g1_i2	0.00155921	16	24	XP_011532454.1	BAP1	3.979	2.567	5.396	6.824	4.819	4.43	3.602	5.493	5.948	6.21	5.036	4.262	5.413
TRINITY_DN4451_c2_g1_i2	0.00155921	16	24	XP_005251773.1	CTSL	464.584	670.516	649.289	1121.22	492.43	576.148	415.846	1045.62	820.31	847.331	765.577	686.187	548.913
TRINITY_DN57321_c2_g2_i2	0.00155921	16	24	sp|Q24JV9|L3BPA_DANRE	lgals3bpa	2.606	3.087	3.99	5.894	1.451	2.084	0.521	3.413	4.007	3.273	4.156	4.099	1.621
TRINITY_DN6367_c0_g2_i5	0.00155921	16	24	sp|A7SK48|EIF3A_NEMVE	v1g190699	3.197	4.515	6.025	6.873	4.221	3.605	4.653	5.804	5.27	7.019	5.015	5.537	3.039
TRINITY_DN6433_c0_g1_i14	0.00156123	12	24	NP_057370.1	DCXR	6.482	5.66	10.266	11.492	7.517	4.713	7.78	10.231	8.374	9.515	7.779	8.373	7.617
TRINITY_DN4968_c0_g4_i1	0.00157335	24	24	N/A		3.511	4.057	5.213	1.839	3.662	7.635	4.967	2.66	2.661	2.752	4.879	7.207	5.86
TRINITY_DN4352_c2_g1_i2	0.00158255	16	24	XP_016869782.1	CTSL	13.124	19.881	18.207	34.273	13.2	14.138	12.506	44.134	20.211	31.943	21.014	15.47	14.851
TRINITY_DN16792_c3_g1_i1	0.00158771	16	24	N/A		38.722	128.082	30.25	120.281	55.06	27.679	24.533	62.04	41.35	40.776	81.364	36.931	17.166
TRINITY_DN67498_c0_g1_i6	0.00158771	16	24	N/A		1.185	2.588	1.541	2.577	2.792	2.103	1.53	2.436	2.654	2.293	2.162	3.578	1.255
TRINITY_DN13920_c0_g1_i1	0.00159114	12	24	N/A		67.949	72.07	73.667	70.615	63.841	68.712	64.309	93.339	86.543	74.096	58.529	70.818	65.742
TRINITY_DN16728_c0_g2_i4	0.00159114	20	24	gi|449686415|ref|XP_004211166.1|		0.741	1.119	0.525	1.661	3.349	1.782	2.885	2.049	1.589	1.804	3.465	4.547	4.391
TRINITY_DN20763_c1_g1_i2	0.00159114	16	24	N/A		3.971	1.656	8.201	10.907	5.218	0	2.237	9.429	6.763	11.344	6.193	3.54	7.896
TRINITY_DN296_c3_g1_i1	0.00159114	12	24	NP_004444.2	ETFDH	11.666	8.353	14.866	11.208	7.982	10.518	12.519	17.193	13.405	12.751	9.827	13.183	11.849
TRINITY_DN681001_c1_g1_i1	0.00159114	24	24	N/A		2.454	0.587	1.74	0.725	3.695	3.244	2.248	1.541	1.691	0.39	0.717	7.367	2.809
TRINITY_DN20152_c0_g2_i1	0.00159493	12	24	N/A		7.06	8.938	23.158	11.131	13.421	3.226	4.951	3.788	14.894	10.951	5.494	5.671	1.645
TRINITY_DN4077_c0_g1_i1	0.00159493	12	24	XP_016883528.1	YWHAB	87.774	68.803	221.537	196.703	157.545	145.537	182.332	225.008	171.073	174.529	105.79	118.727	97.425
TRINITY_DN40928_c0_g1_i2	0.00159493	12	24	sp|P84104|SRSF3_MOUSE	Srsf3	19.346	22.212	48.099	40.968	32.14	32.833	34.329	34.036	41.289	39.328	29.105	30.202	29.398
TRINITY_DN709_c0_g1_i12	0.00159493	4	24	N/A		8.725	12.49	4.663	7.179	9.907	13.231	12.523	7.932	5.33	7.593	10.228	13.984	16.574
TRINITY_DN2825_c1_g1_i1	0.00159613	4	24	tr|A7SMW1|A7SMW1_NEMVE	v1g214701	58.491	14.977	30.308	21.341	34.21	31.917	25.782	18.906	14.241	28.118	54.727	21.855	62.164
TRINITY_DN103842_c0_g1_i2	0.00160133	8	24	N/A		0.896	3.094	2.126	3.949	1.642	1.049	1.845	4.652	2.231	1.214	0.736	2.181	0.922
TRINITY_DN1220_c0_g1_i1	0.0016039	20	24	N/A		2.796	2.249	1.584	1.836	6.511	4.608	5.422	2.139	1.673	1.555	3.729	5.21	2.34
TRINITY_DN1220_c0_g2_i2	0.0016039	20	24	N/A		2.796	2.249	1.584	1.836	6.511	4.608	5.422	2.139	1.673	1.555	3.729	5.21	2.34
TRINITY_DN23973_c0_g1_i4	0.0016044	12	24	sp|O88450|DEAF1_RAT	Deaf1	10.934	6.212	12.103	13.773	9.672	8.528	8.031	12.94	15.743	12.625	9.426	11.628	7.164
TRINITY_DN26093_c1_g1_i1	0.0016159	24	24	N/A		14.054	9.409	6.255	33.402	33.67	24.237	20.397	9.291	11.689	21.924	13.254	26.147	17.541
TRINITY_DN11061_c1_g1_i3	0.00161703	16	24	NP_006833.2	SF3B2	5.837	1.526	2.963	4.957	2.509	12.204	2.318	0.998	9.014	14.573	3.047	11.673	1.488
TRINITY_DN14759_c0_g1_i1	0.00163008	4	24	NP_001185757.1	LIPF	3.402	1.487	1.454	1.046	0.857	1.806	6.72	0.627	1.353	1.223	1.471	2.668	2.7
TRINITY_DN2410_c0_g3_i2	0.00163008	16	24	sp|Q99571|P2RX4_HUMAN	P2RX4	5.668	4.507	7.828	9.33	6.136	6.201	5.326	7.991	8.758	9.288	6.564	7.643	6.699
TRINITY_DN700_c0_g4_i1	0.00163008	16	24	N/A		10.747	9.217	14.592	17.234	10.949	8.546	10.066	17.477	20.565	17.415	16.06	17.228	11.25
TRINITY_DN7234_c1_g1_i1	0.00163008	16	24	N/A		5.405	18.17	10.205	28.887	12.133	9.015	9.885	11.827	16.979	10.371	9.586	7.081	7.841
TRINITY_DN7812_c3_g1_i1	0.00163008	16	24	N/A		0	3.361	0.993	5.303	1.34	0.257	1.399	0.775	3.687	1.015	1.407	0.414	0.639
TRINITY_DN93643_c1_g1_i1	0.00163087	16	24	NP_444264.1	NPFFR2	4.262	8.476	4.867	18.813	4.765	3.139	3.752	6.483	4.025	5.848	5.655	3.926	3.721
TRINITY_DN1204_c1_g1_i8	0.00163219	16	24	N/A		64.679	82.128	80.285	90.815	67.673	62.116	62.219	107.02	136.743	100.168	74.115	73.291	75.58
TRINITY_DN18515_c0_g1_i1	0.00163628	12	24	NP_150374.2	BTBD6	2.909	2.669	4.598	3.328	1.974	2.473	3.261	2.576	4.42	2.979	1.769	4.253	3.014
TRINITY_DN14496_c0_g1_i6	0.00163884	24	24	N/A		10.779	6.533	3.278	5.186	8.092	8.311	7.136	2.602	5.152	7.934	6.684	11.725	5.739
TRINITY_DN2016_c0_g1_i1	0.00163884	24	24	N/A		4.052	3.528	2.816	6.741	7.362	6.213	8.238	6.707	3.883	6.52	6.962	8.635	7.298
TRINITY_DN61676_c0_g1_i1	0.00163884	8	24	NP_057123.1	RTRAF	11.814	12.993	11.041	12.781	9.53	8.816	11.29	17.646	13.942	11.152	10.38	9.153	11.561
TRINITY_DN13946_c0_g2_i3	0.00164072	16	24	XP_011523599.1	CDK5RAP3	17.504	17.618	21.138	24.146	15.728	18.402	15.053	24.215	23.51	23.661	22.41	20.546	20.975
TRINITY_DN17165_c0_g1_i2	0.00164308	8	24	N/A		9.42	10.681	10.36	11.004	7.581	8.924	7.811	13.351	14.933	10.279	10.139	10.109	9.807
TRINITY_DN12309_c0_g1_i1	0.00164433	12	24	N/A		21.574	11.782	29.011	15.311	25.012	18.972	10.475	16.345	31.858	25.331	21.712	23.184	17.266
TRINITY_DN28303_c0_g1_i1	0.00164433	20	24	N/A		5.019	7.972	6.231	3.314	10.467	9.971	9.909	5.098	4.957	2.231	9.088	8.247	4.5
TRINITY_DN20327_c0_g1_i3	0.00164878	4	24	N/A		16.982	5.59	18.15	1.578	12.982	4.26	7.546	9.019	7.57	3.133	19.235	9.218	18.7
TRINITY_DN1388_c0_g1_i1	0.00164947	8	24	XP_016879385.1	LITAF	65.339	87.834	81.244	101.852	68.948	59.059	66.408	103.552	85.892	86.749	68.722	68.995	81.437
TRINITY_DN137862_c0_g1_i1	0.00165319	24	24	N/A		3.428	4.061	5.085	3.225	10.342	10.577	10.228	5.543	4.437	3.449	5.915	7.215	5.192
TRINITY_DN20848_c0_g1_i12	0.00165697	12	24	XP_005261054.1	RBM11	11.467	10.709	16.516	11.645	8.466	8.976	9.425	10.463	14.23	11.872	9.667	10.495	10.204
TRINITY_DN222_c0_g1_i3	0.00165697	12	24	NP_073573.2	MFSD1	13.296	12.587	15.613	15.608	12.361	12.698	11.535	17.83	17.568	16.149	15.812	13.851	15.72
TRINITY_DN4320_c4_g1_i10	0.00165697	20	24	sp|O16025|AOSL_PLEHO		3.197	0	6.304	5.633	7.63	4.554	5.561	2.362	2.383	5.963	5.434	4.564	8.365
TRINITY_DN31075_c0_g1_i1	0.00166333	8	24	N/A		9.855	72.566	75.611	9.457	60.393	8.006	33.158	139.653	37.654	27.77	33.304	15.91	44.941
TRINITY_DN1588_c2_g2_i1	0.00166346	8	24	N/A		2.815	5.222	3.004	2.315	1.669	2.256	3.9	4.27	3.356	1.683	2.511	5.094	2.499
TRINITY_DN15995_c0_g1_i1	0.00166346	12	24	NP_444283.2	THEM4	3.953	3.087	6.517	2.865	3.229	2.523	7.33	5.731	7.518	3.589	2.722	4.606	6.052
TRINITY_DN4187_c1_g1_i11	0.00166346	12	24	N/A		4.964	9.376	10.384	8.78	5.136	5.377	10.337	10.962	9.951	10.737	7.232	9.866	7.839
TRINITY_DN70675_c0_g1_i14	0.00166346	16	24	N/A		5.895	6.35	5.434	10.14	5.18	5.267	6.205	10.632	11.567	9.497	9.716	1.429	5.909
TRINITY_DN9280_c0_g1_i2	0.00166346	16	24	sp|Q8R3Y8|I2BP1_MOUSE	Irf2bp1	6.64	7.665	7.34	12.481	6.782	4.287	6.088	9.479	8.958	9.763	9.59	6.46	6.524
TRINITY_DN6223_c0_g1_i8	0.00166428	12	24	NP_683725.1	CYB5A	50.684	61.185	111.711	88.775	78.062	50.889	71.518	84.224	86.616	84.736	60.823	71.185	63.842
TRINITY_DN902345_c0_g1_i1	0.00167733	24	24	N/A		2.445	3.221	2.044	1.69	2.938	4.713	5.685	2.919	3.067	0.976	1.992	3.289	3.467
TRINITY_DN24633_c0_g1_i1	0.00168368	8	24	N/A		4.085	12.094	7.059	5.891	10.236	2.754	4.141	10.633	9.604	13.098	5.601	5.085	3.424
TRINITY_DN584_c3_g1_i1	0.0016983	20	24	N/A		115.198	147.754	305.046	370.101	274.98	114.352	203.505	159.926	119.857	162.574	408.607	319.851	224.38
TRINITY_DN16852_c0_g1_i2	0.00170095	4	24	sp|Q9NBX4|RTXE_DROME	X-element\ORF2	8.652	6.062	3.553	1.568	2.591	0.944	4.909	2.35	6.671	1.497	2.087	8.381	10.605
TRINITY_DN42352_c0_g1_i1	0.00170095	16	24	sp|Q9CYL5|GAPR1_MOUSE	Glipr2	0	0.477	0.276	1.26	0.675	0.412	0.368	0.455	0.589	0.502	0.566	0.214	0.307
TRINITY_DN7809_c3_g1_i2	0.00170095	16	24	N/A		55.297	49.73	73.312	115.809	27.225	33.215	19.51	87.76	76.488	53.749	62.701	56.611	32.499
TRINITY_DN9136_c1_g1_i4	0.00170095	16	24	N/A		1.801	3.347	1.942	5.915	2.436	1.911	1.89	3.601	6.403	3.263	2.659	2.741	1.387
TRINITY_DN9665_c0_g2_i2	0.00170095	16	24	sp|Q8CG08|CTHR1_RAT	Cthrc1	0.588	0.909	1.33	1.351	0.482	1.341	0.787	0.98	1.115	1.189	1.78	1.72	0.631
TRINITY_DN18352_c0_g1_i1	0.00173229	8	24	sp|O77728|CEBPE_SHEEP	CEBPE	6.586	13.012	8.816	5.839	5.898	6.56	6.693	14.93	6.205	6.731	6.098	5.622	7.043
TRINITY_DN32047_c0_g2_i1	0.00173229	12	24	NP_002138.1	HOXB5	3.953	4.515	5.076	4.789	3.175	3.517	3.428	6.497	7.248	5.829	4.236	3.381	4.466
TRINITY_DN3231_c0_g1_i1	0.00173229	24	24	N/A		8.787	8.256	4.047	8.877	12.708	17.218	14.283	9.296	7.529	5.922	10.857	15.772	6.763
TRINITY_DN2_c0_g4_i1	0.00173579	12	24	N/A		4.942	5.579	7.315	5.667	4.944	4.142	5.186	8.128	7.549	5.634	4.928	5.881	6.216
TRINITY_DN33342_c0_g1_i8	0.00173579	12	24	tr|C3ZPG8|C3ZPG8_BRAFL	BRAFLDRAFT99261	14.022	10.962	17.889	13.617	12.343	12.617	14.15	16.452	17.887	16.845	11.621	12.487	15.096
TRINITY_DN3814_c0_g1_i3	0.00173579	20	24	N/A		41.594	42.871	34.01	112.467	142.701	54.506	124.947	64.605	40.165	77.22	96.087	159.426	149.665
TRINITY_DN70377_c0_g3_i1	0.00173579	20	24	N/A		3.544	3.065	2.052	4.691	4.771	3.999	2.275	4.233	2.644	3.858	5.036	3.208	3.757
TRINITY_DN196910_c0_g1_i3	0.0017469	8	24	N/A		10.347	15.745	15.802	5.2	9.887	9.546	7.075	28.466	13.088	9.387	10.431	13.385	9.637
TRINITY_DN2590_c0_g2_i1	0.0017503	24	24	sp|P57506|EX53_BUCAI	BU431	3.984	2.439	2.816	1.315	7.297	5.749	8.195	3.405	3.201	2.166	4.219	6.326	4.982
TRINITY_DN29050_c0_g1_i7	0.00175179	8	24	tr|Q3UXR9|Q3UXR9_MOUSE	Tnip1	3.614	11.246	4.991	8.131	5.345	4.022	4.679	11.194	5.288	3.775	4.481	4.23	3.719
TRINITY_DN2043_c3_g2_i1	0.00175591	24	24	N/A		7.748	4.682	9.386	3.11	9.593	5.05	7.294	5.308	2.437	3.077	13.653	14.707	13.107
TRINITY_DN26289_c0_g1_i1	0.00176671	4	24	N/A		11.979	12.136	3.735	4.92	4.872	7.057	9.617	6.132	6.527	2.47	5.343	9.226	8.735
TRINITY_DN4016_c0_g1_i12	0.00177122	8	24	sp|Q7LHG5|YI31B_YEAST	TY3B-I	2.796	4.774	8.324	4.014	3.159	1.553	3.072	3.891	2.935	4.372	2.454	2.61	3.057
TRINITY_DN6007_c0_g1_i1	0.00177183	16	24	N/A		1.109	3.744	5.059	6.546	1.767	3.622	3.621	5.226	5.153	6.029	1.141	5.631	0.459
TRINITY_DN12378_c2_g2_i2	0.00177918	12	24	sp|Q8JHF4|MPP5A_DANRE	mpp5a	8.463	7.877	10.83	12.258	8.654	6.487	7.535	11.702	12.558	11.649	10.233	8.926	8.751
TRINITY_DN4891_c0_g1_i6	0.00177918	4	24	tr|E7EY77|E7EY77_DANRE	si:dkey-16j16.4	11.906	14.26	16.255	10.315	11.092	14.066	19.887	17.976	14.353	10.944	14.236	14.47	18.487
TRINITY_DN72554_c0_g1_i6	0.00177918	16	24	N/A		0.607	0	5.292	4.044	8.86	2.2	0	0	3.424	7.279	2.087	4.168	2.835
TRINITY_DN1616_c0_g1_i6	0.00178783	24	24	XP_024307775.1	HELZ2	16.895	8.369	14.809	14.19	13.529	19.437	14.077	9.622	15.956	28.309	18.905	18.709	26.179
TRINITY_DN40200_c0_g3_i1	0.00178783	8	24	N/A		1.679	11.966	3.546	9.326	6.514	2.248	4.591	12.887	4.668	1.395	2.549	3.943	4.671
TRINITY_DN8423_c0_g1_i7	0.00178783	24	24	sp|Q4V9Y5|CRLD2_XENTR	crispld2	5.298	2.214	6.365	8.945	14.468	5.853	12.343	6.363	4.906	4.76	8.918	17.441	10.515
TRINITY_DN10914_c1_g2_i1	0.00179697	8	24	sp|P31580|HCE1_ORYLA	hcea	1.174	3.193	2.63	3.808	1.795	1.718	1.81	4.26	3.398	2.724	3.332	2.653	1.515
TRINITY_DN2671_c1_g2_i1	0.00179697	4	24	N/A		5.125	3.634	3.971	4.74	6.468	5.455	6.632	5.089	4.148	3.435	6.221	5.126	7.409
TRINITY_DN1422_c0_g1_i8	0.00180682	16	24	NP_006043.1	VPS26C	16.987	18.848	20.102	29.566	26.297	21.229	17.946	19.664	17.321	28.224	23.355	22.191	16.685
TRINITY_DN75110_c0_g2_i4	0.00180682	4	24	N/A		20.199	19.82	18.618	2.421	36.008	23.829	30.967	0	9.604	3.515	17.532	21.477	32.841
TRINITY_DN5362_c0_g2_i1	0.00180811	24	24	N/A		9.107	6.177	9.447	5.797	21.033	21.131	22.956	9.754	11.011	2.622	9.883	16.007	12.855
TRINITY_DN11174_c0_g3_i1	0.00182226	20	24	N/A		5.096	0	0	3.399	14.049	8.061	12.415	0	0	5.015	7.59	13.163	3.856
TRINITY_DN7956_c0_g1_i17	0.00182226	4	24	N/A		9.482	3.071	6.974	7.151	12.252	9.474	12.007	0	4.821	1.125	9.176	13.876	7.548
TRINITY_DN107685_c0_g1_i1	0.00182594	16	24	sp|Q9UDY8|MALT1_HUMAN	MALT1	14.146	9.697	16.746	18.425	15.768	11.909	13.493	16.797	16.83	20.824	17.842	14.438	15.481
TRINITY_DN12323_c0_g1_i8	0.00182594	12	24	sp|Q99JW4|LIMS1_MOUSE	Lims1	32.384	30.955	51.59	46.595	32.107	30.006	28.125	52.993	51.125	37.748	27.216	39.238	37.35
TRINITY_DN14541_c0_g2_i1	0.00182594	12	24	NP_060755.1	IMP3	10.301	8.788	13.824	9.121	8.521	8.404	9.681	12.13	13.382	10.969	8.774	10.697	9.803
TRINITY_DN4909_c2_g1_i1	0.00182594	16	24	NP_002290.2	LCT	11.551	9.536	11.92	17.262	10.896	8.295	9.489	13.52	11.948	13.747	12.543	10.999	10.973
TRINITY_DN199_c1_g2_i2	0.00183231	12	24	sp|Q3SZV5|POMP_BOVIN	POMP	50.931	44.755	61.638	69.831	59.608	49.601	53.797	64.009	71.688	63.23	54.12	55.977	49.08
TRINITY_DN21947_c0_g1_i10	0.00183231	12	24	N/A		3.341	3.781	2.774	4.837	2.709	2.818	2.149	6.898	7.807	4.611	2.363	6.512	1.331
TRINITY_DN7564_c0_g1_i13	0.00183231	4	24	sp|Q96L93|KI16B_HUMAN	KIF16B	10.595	6.598	6.907	7.964	9.842	8.286	9.232	9.875	7.844	8.395	8.679	9.562	9.749
TRINITY_DN885_c0_g2_i1	0.00183231	12	24	XP_005244770.2	RER1	0	1.45	5.045	2.72	2.928	0.664	1.548	4.787	7.694	3.518	0.566	5.185	1.528
TRINITY_DN31398_c0_g1_i1	0.00183667	20	24	N/A		4.122	4.705	5.91	3.798	11.289	10.574	11.421	4.634	4.325	3.068	7.92	7.039	7.561
TRINITY_DN728376_c0_g1_i1	0.00184736	4	24	N/A		2.826	0	1.698	1.943	3.456	3.685	6.389	3.22	2.448	2.462	2.042	4.094	3.154
TRINITY_DN3040_c1_g1_i1	0.0018476	12	24	XP_011513081.1	BAK1	10.856	9.837	16.689	14.754	13.575	9.297	12.042	12.57	14.52	15.396	11.338	9.665	13.805
TRINITY_DN3151_c0_g3_i1	0.00185173	20	24	N/A		1.112	1.395	1.034	0.906	5.948	6.302	1.865	2.175	1.911	1.243	6.297	4.79	0.854
TRINITY_DN36933_c2_g2_i2	0.00185173	24	24	N/A		5.803	5.636	2.461	7.29	0	23.195	18.558	7.129	10.74	3.942	18.946	20.894	14.352
TRINITY_DN902140_c0_g1_i1	0.00186005	20	24	N/A		2.199	2.404	1.855	1.632	5.893	6.8	5.525	2.075	2.169	1.739	3.455	5.185	1.537
TRINITY_DN14935_c0_g1_i2	0.00186201	16	24	sp|Q8BZ20|PAR12_MOUSE	Parp12	5.729	2.77	5.024	6.759	5.081	4.514	4.315	4.693	3.682	7.261	5.591	4.582	7.162
TRINITY_DN4352_c3_g4_i1	0.00186996	16	24	N/A		0.556	0.67	0.944	0.831	1.104	0.359	0.494	0.62	0.382	1.274	1.204	0.134	0.453
TRINITY_DN18925_c0_g1_i5	0.00187991	8	24	NP_056081.1	SLC9A8	7.274	10.718	9.884	11.352	7.181	9.426	8.579	13.324	7.939	12.13	6.162	7.172	6.37
TRINITY_DN166_c1_g2_i13	0.00188895	16	24	XP_005273561.1	ASAH1	23.6	0	29.651	51.38	16.121	28.116	32.38	55.426	31.197	40.792	36.152	0.235	0
TRINITY_DN20743_c0_g1_i1	0.00188895	16	24	NP_004850.1	CLTC	50.065	52.189	68.978	76.07	60.608	67.16	59.364	83.391	79.964	95.963	85.034	70.245	76.48
TRINITY_DN38277_c0_g1_i1	0.00188895	4	24	N/A		1.483	0	1.093	0	1.205	3.571	6.375	4.15	2.479	1.106	2.078	2.081	4.986
TRINITY_DN10631_c0_g1_i9	0.00190519	8	24	N/A		2495.88	3333.97	3616.28	1276.34	669.951	805.3	1130.36	1681.67	1062.96	1152.35	1834.48	851.702	791.145
TRINITY_DN280_c2_g4_i1	0.00190519	24	24	sp|P16112|PGCA_HUMAN	ACAN	0.588	0.023	0.855	0.544	0.571	5.886	0.092	0.062	0.568	0.674	1.02	7.217	1.607
TRINITY_DN341333_c0_g1_i1	0.00190519	8	24	N/A		9.667	11.096	10.814	8.614	7.271	6.623	8.71	12.157	12.496	6.852	10.233	10.437	10.863
TRINITY_DN1043851_c0_g1_i1	0.00190894	24	24	N/A		3.413	2.569	3.136	1.514	8.145	7.315	9.441	3.235	4.224	0.539	4.628	8.557	3.817
TRINITY_DN10463_c0_g1_i2	0.00190894	16	24	N/A		49.68	27.864	3.895	132.903	51.498	85.12	15.226	0.556	72.272	78.736	34.051	58.76	38.133
TRINITY_DN14541_c0_g3_i2	0.00190894	16	24	N/A		30.7	17.795	40.692	107.286	39.361	58.673	29.909	20.592	59.793	78.057	25.567	49.902	40.338
TRINITY_DN24710_c0_g1_i5	0.00190894	16	24	N/A		2.322	1.921	2.394	5.041	2.206	2.376	1.401	1.927	3.067	3.386	3.21	1.138	3.388
TRINITY_DN14785_c0_g1_i2	0.00191939	4	24	N/A		14.346	12.314	7.692	10.985	9.985	12.427	10.06	9.875	10.338	9.065	13.715	16.662	15.123
TRINITY_DN6779_c0_g1_i4	0.00191939	4	24	sp|Q9XSK8|P73_CHLAE	TP73	101.83	60.676	50.711	91.202	91.191	98.166	118.885	105.264	108.714	88.616	125.894	146.271	128.461
TRINITY_DN1873_c0_g1_i15	0.00192907	12	24	NP_056016.1	BOP1	21.774	19.582	28.424	31.079	24.218	23.195	21.199	27.499	34.521	30.882	28.982	27.437	23.995
TRINITY_DN3224_c0_g1_i3	0.00192907	16	24	N/A		109.896	134.137	239.002	289.201	186.919	141.986	116.869	21.069	116.875	228.344	114.943	211.986	90.215
TRINITY_DN3600_c0_g4_i1	0.00192907	16	24	XP_005248694.1	SYNCRIP	26.748	25.179	43.083	34.159	22.26	29.441	23.33	35.54	32.686	43.997	25.849	29.355	33.447
TRINITY_DN8145_c1_g1_i2	0.00192907	16	24	NP_001106678.1	TSTD1	3.876	32.195	5.51	24.478	6.746	3.557	3.787	5.784	23.334	6.675	8.585	3.595	4.218
TRINITY_DN5100_c2_g1_i1	0.00193276	16	24	sp|P56839|PEPM_MYTED		7.119	6.501	12.826	15.581	8.476	7.486	5.318	13.508	10.9	12.192	12.951	9.052	9.948
TRINITY_DN11101_c0_g1_i11	0.00193559	12	24	N/A		7.799	5.901	13.233	12.449	8.976	8.398	10.002	12.802	10.857	9.348	8.855	8.49	10.541
TRINITY_DN13640_c0_g4_i1	0.00193559	24	24	N/A		26.8	5.46	14.602	13.093	19.851	23.101	21.627	21.575	6.042	6.903	23.735	38.676	27.122
TRINITY_DN1402_c2_g1_i3	0.00193559	12	24	N/A		8.935	13.177	24.102	13.598	14.51	10.98	14.284	33.56	26.882	15.066	7.58	5.27	11.553
TRINITY_DN18070_c0_g1_i7	0.00193559	8	24	NP_001009999.1	KDM1A	3.119	4.221	5.216	4.052	2.813	2.748	4.023	6.105	3.347	3.986	3.916	4.925	4.72
TRINITY_DN2762_c0_g3_i1	0.00195056	24	24	N/A		3.043	2.337	2.537	2.652	3.444	4.504	5.588	2.576	2.449	1.757	2.8	5.957	3.242
TRINITY_DN2762_c0_g4_i1	0.00195056	24	24	N/A		3.043	2.337	2.537	2.652	3.444	4.504	5.588	2.576	2.449	1.757	2.8	5.957	3.242
TRINITY_DN5051_c0_g1_i3	0.00195901	12	24	sp|Q05876|FYN_CHICK	FYN	22.933	32.724	30.231	37.427	21.89	25.932	27.478	37.916	45.233	34.638	30.18	29.682	29.342
TRINITY_DN1562_c1_g1_i1	0.00197108	4	24	XP_011541254.1	ABCG4	5.184	3.358	6.083	2.348	6.273	3.38	7.995	7.033	3.442	2.678	6.013	6.594	9.188
TRINITY_DN28845_c0_g1_i1	0.00197108	16	24	sp|Q61670|HLX_MOUSE	Hlx	7.961	5.407	6.705	9.961	3.275	5.195	1.622	5.936	6.608	6.415	8.313	4.572	2.323
TRINITY_DN34244_c0_g1_i4	0.00197108	4	24	N/A		49.711	25.008	56.65	10.997	32.34	26.547	30.561	25.037	23.19	22.554	33.042	41.083	63.625
TRINITY_DN13888_c1_g1_i3	0.00197378	4	24	NP_057129.2	PRELID3B	12.293	8.362	15.628	9.606	8.665	10.834	15.697	18.431	12.135	8.748	8.071	14.386	13.893
TRINITY_DN2293_c0_g1_i4	0.00198973	16	24	NP_064618.3	ADPRM	3.43	2.624	1.026	5.508	3.676	4.721	4.565	2.344	2.214	4.3	3.434	2.61	4.086
TRINITY_DN12383_c0_g1_i3	0.00199165	4	24	XP_024304286.1	COQ8A	8.262	4.745	5.871	6.365	7.234	5.178	10.96	7.86	5.939	7.476	7.454	9.438	11.844
TRINITY_DN762709_c0_g2_i1	0.00199194	24	24	N/A		5.39	3.14	2.044	2.894	4.016	10.011	10.704	4.706	6.351	1.831	5.057	8.121	3.021
TRINITY_DN7539_c3_g1_i1	0.00200101	12	24	N/A		11.477	12.366	13.085	14.571	10.119	12.52	11.301	17.896	16.306	17.316	13.673	7.582	15.821
TRINITY_DN3675_c1_g1_i13	0.002008	16	24	XP_024305925.1	Crym	15.787	24.207	39.531	45.271	25.15	16.805	13.816	46.078	19.126	26.247	21.439	19.291	12.194
TRINITY_DN1063_c0_g1_i1	0.00201079	12	24	NP_009206.1	TUSC2	26.886	23.583	31.964	30.5	27.359	29.7	20.735	27.379	36.617	32.139	24.686	24.422	23.508
TRINITY_DN690_c0_g2_i1	0.00201079	12	24	N/A		1.869	7.362	3.423	4.597	2.272	1.815	1.622	1.567	5.525	2.482	3.229	1.384	0.45
TRINITY_DN7901_c0_g1_i5	0.00201079	12	24	N/A		4.849	4.693	7.325	6.43	5.488	4.231	4.168	5.941	6.341	5.42	4.796	5.52	4.278
TRINITY_DN16696_c0_g1_i2	0.00201276	12	24	N/A		5.853	2.567	12.155	5.794	4.774	2.352	3.288	6.88	9.455	0	2.702	3.012	5.124
TRINITY_DN4138_c0_g2_i1	0.00202267	4	24	sp|Q8BG58|P4HTM_MOUSE	P4htm	6.53	3.652	7.675	4.761	5.006	5.194	6.655	8.265	3.199	4.765	4.711	9.539	7.352
TRINITY_DN18666_c0_g1_i3	0.00202357	8	24	XP_011521471.1	LPCAT2	4.587	6.88	5.664	3.716	2.813	2.802	4.189	5.445	3.166	2.586	3.002	3.28	4.471
TRINITY_DN4882_c0_g2_i1	0.00202357	24	24	N/A		3.552	2.289	1.601	2.857	6.493	6.598	9.235	3.779	2.791	2.343	3.413	4.321	5.27
TRINITY_DN7079_c1_g1_i1	0.00202357	12	24	XP_016859652.1	MTIF2	8.864	9.288	18.649	12.132	11.315	9.864	12.812	18.588	15.997	16.92	14.741	9.279	13.379
TRINITY_DN34733_c0_g1_i2	0.00203356	20	24	NP_003357.2	UQCRC2	2.227	3.278	5.443	4.37	12.209	6.094	11.072	3.93	5.99	3.3	6.43	6.259	4.72
TRINITY_DN22631_c1_g1_i1	0.00203806	4	24	N/A		3.784	0.789	1.732	3.062	2.885	2.087	4.869	1.266	1.759	1.506	1.602	2.332	3.761
TRINITY_DN4867_c0_g6_i1	0.00204805	8	24	N/A		89.028	99.359	91.269	92.785	85.228	92.697	67.219	136.235	135.781	106.766	59.369	83.098	58.595
TRINITY_DN7628_c0_g1_i12	0.00204805	12	24	N/A		10.977	25.284	28.951	20.367	24.945	25.118	11.9	16.186	36.631	18.645	16.266	10.663	16.328
TRINITY_DN23777_c0_g1_i9	0.00204966	16	24	XP_005251669.1	ZCCHC7	4.957	4.636	5.7	7.45	2.885	4.439	4.365	6.998	6.051	7.244	5.193	6.301	4.812
TRINITY_DN11635_c1_g1_i4	0.0020532	4	24	N/A		174.44	43.609	542.842	5.73	26.802	30.709	29.393	27.531	153.504	10.437	30.133	317.241	46.151
TRINITY_DN314_c1_g1_i9	0.00206451	12	24	N/A		4.664	17.637	8.324	10.176	8.538	1.528	4.005	4.348	8.359	7.851	4.361	2.181	8.121
TRINITY_DN3296_c0_g1_i6	0.00206451	8	24	N/A		7.256	13.451	10.022	15.178	6.505	5.612	7.815	18.803	9.715	12.649	3.03	6.727	3.234
TRINITY_DN3070_c4_g2_i17	0.00207839	8	24	N/A		3.554	5.267	3.907	3.426	0	1.22	0	6.586	2.515	4.436	2.871	2.23	0
TRINITY_DN4360_c0_g1_i1	0.00207839	24	24	N/A		5.036	2.002	2.266	5.422	4.501	6.187	3.881	2.184	3.122	4.693	6.537	7.163	5.158
TRINITY_DN5064_c1_g4_i1	0.00207839	8	24	sp|Q9BST9|RTKN_HUMAN	RTKN	5.601	6.016	4.58	5.513	4.47	3.517	5.02	6.274	4.678	5.697	5.101	4.656	5.344
TRINITY_DN12649_c0_g1_i5	0.00209054	16	24	sp|Q8NFW1|COMA1_HUMAN	COL22A1	10.548	8.618	13.322	18.043	4.461	5.868	3.613	16.185	6.94	10.129	14.919	11.376	8.527
TRINITY_DN198_c3_g1_i1	0.00209054	16	24	NP_060281.2	UBE2R2	18.622	15.33	19.589	22.378	17.534	17.039	15.361	19.337	24.777	25.203	20.504	17.131	18.007
TRINITY_DN3102_c0_g3_i2	0.00209054	4	24	N/A		4.556	3.854	4.867	1.83	5.684	4.994	13.25	4.539	4.503	2.272	5.249	8.935	9.145
TRINITY_DN4954_c0_g2_i6	0.00209054	16	24	NP_002800.2	PSMD3	4.359	3.705	8.373	11.828	6.651	5.191	6.715	11.046	9.372	13.244	8.628	8.425	6.538
TRINITY_DN6725_c1_g2_i2	0.00209054	16	24	XP_011535268.1	YLPM1	6.975	6.902	11.372	13.598	8.593	8.406	7.88	15.618	18.148	19.759	12.26	9.262	10.494
TRINITY_DN8444_c1_g2_i1	0.00209054	16	24	sp|P54417|OPUD_BACSU	opuD	4.511	22.131	6.213	19.67	10.208	6.094	5.498	11.537	12.796	8.386	9.087	7.323	5.702
TRINITY_DN914_c0_g1_i12	0.00209054	16	24	NP_001001549.1	GRB10	6.285	7.086	8.655	14.816	9.716	8.497	6.498	10.047	9.573	10.375	13.075	9.551	10.827
TRINITY_DN23678_c0_g1_i3	0.00210218	12	24	XP_011529246.1	LHFPL1	0	5.345	8.35	5.449	4.653	4.529	5.055	5.934	6.785	6.661	6.504	6.955	4.099
TRINITY_DN491_c3_g1_i5	0.00210218	12	24	N/A		3.68	5.733	5.871	2.782	3.885	4.044	0	3.168	8.716	6.52	7.448	2.668	1.78
TRINITY_DN942_c0_g3_i2	0.00210218	12	24	sp|Q1HQK0|KAD2_AEDAE	Adk2	22.778	27.675	41.246	35.037	33.371	28.465	33.81	40.705	37.86	38.996	34.419	30.421	32.991
TRINITY_DN11674_c0_g2_i1	0.00210898	4	24	N/A		22.747	4.279	19.751	14.638	23.81	32.448	50.094	16.319	21.9	12.132	23.504	33.435	29.007
TRINITY_DN58821_c1_g1_i1	0.00210898	8	24	N/A		12.567	23.142	18.202	28.235	12.137	16.419	15.523	21.194	17.567	20.955	20.84	14.823	15.252
TRINITY_DN61755_c0_g1_i2	0.00210898	8	24	NP_543136.1	RSPH1	4.587	7.356	5.486	10.325	4.023	2.705	2.857	14.108	6.155	9.794	2.738	6.124	3.223
TRINITY_DN5162_c0_g1_i6	0.00211155	20	24	NP_150374.2	BTBD6	10.573	7.12	11.389	12.818	13.785	11.404	10.771	10.986	19.373	13.381	15.935	14.523	13.159
TRINITY_DN6563_c0_g1_i2	0.00211684	16	24	NP_620581.1	MAPK14	24.045	18.738	26.435	43.299	27.186	24.681	23.779	32.75	36.264	37.675	31.555	28.583	30.827
TRINITY_DN96316_c0_g1_i1	0.00212512	24	24	NP_065095.2	PITHD1	6.842	5.157	7.166	8.363	8.27	9.108	5.013	7.682	8.2	9.082	9.572	10.227	7.33
TRINITY_DN3799_c3_g1_i2	0.00213533	16	24	N/A		4.948	10.962	6.805	12.757	5.081	9.453	6.252	9.457	11.792	12.494	0	10.937	0
TRINITY_DN73408_c0_g3_i3	0.00214466	24	24	N/A		11.453	9.36	8.102	20.28	18.893	15.865	11.942	14.688	14.111	10.33	20.202	24.137	25.435
TRINITY_DN10815_c0_g4_i1	0.00215041	8	24	N/A		21.606	30.148	24.266	32.106	25.998	19.41	14.526	33.028	27.399	21.302	24.645	21.444	18.222
TRINITY_DN54489_c0_g1_i1	0.00215452	8	24	N/A		15.474	19.996	17.994	11.548	8.493	9.957	13.506	14.18	9.15	14.52	12.489	15.99	15.806
TRINITY_DN1752_c9_g1_i1	0.00216499	24	24	N/A		22.179	18.92	24.738	31.003	26.876	32.846	32.034	30.24	24.846	29.349	26.027	35.681	44.782
TRINITY_DN2472_c9_g1_i1	0.00216499	8	24	N/A		3.582	3.727	3.866	2.539	1.704	1.975	0.878	3.53	0.898	0	2.238	0.747	3.219
TRINITY_DN720647_c0_g1_i1	0.00218557	4	24	N/A		4.509	5.671	1.341	1.232	6.877	3.653	8.63	4.326	3.696	1.125	2.429	3.261	4.049
TRINITY_DN14446_c1_g5_i1	0.00218754	16	24	N/A		9.374	7.304	9.656	13.637	6.797	7.828	7.284	9.169	9.235	11.231	10.218	10.059	11.015
TRINITY_DN7135_c0_g1_i1	0.00218754	16	24	NP_001307644.1	BCL10	12.03	12.002	11.824	13.879	9.971	9.984	11.481	13	12.963	13.471	13.082	10.957	11.724
TRINITY_DN598_c0_g1_i21	0.0021891	16	24	N/A		9.266	10.364	17.536	19.63	10.913	11.09	16.408	19.552	16.658	23.124	15.085	12.005	15.217
TRINITY_DN3315_c0_g1_i3	0.00219664	16	24	XP_011530593.1	CAMK2D	9.559	13.783	11.919	19.421	14.942	8.187	5.317	12.966	6.752	16.465	10.148	5.034	10.776
TRINITY_DN730_c3_g1_i1	0.00219664	16	24	N/A		84.102	107.233	166.659	167.825	138.502	114.616	127.966	166.989	150.79	168.923	153.327	144.442	153.42
TRINITY_DN9396_c0_g2_i1	0.0021993	20	24	N/A		4.061	4.969	2.865	3.632	7.85	7.423	7.661	3.495	2.969	1.841	4.293	5.772	5.192
TRINITY_DN219209_c0_g1_i1	0.00219953	20	24	N/A		34.205	0	18.478	19.322	36.863	20.058	5.165	10.695	16.109	11.019	21.072	26.64	24.248
TRINITY_DN75901_c0_g1_i3	0.00219953	20	24	XP_024304097.1	TRIM3	7.417	4.41	7.495	3.622	13.251	10.703	9.107	2.211	8.376	7.651	6.795	4.404	7.968
TRINITY_DN2921_c0_g1_i1	0.00221126	8	24	gi|595437132|gb|EXX51462.1|	RirG261600	4.833	6.735	5.73	4.543	2.376	1.633	4.198	7.223	1.677	2.891	4.851	1.532	5.328
TRINITY_DN6097_c0_g4_i1	0.00221126	24	24	N/A		6.301	3.285	5.278	8.115	6.842	7.346	6.684	6.233	6.874	6.246	6.418	8.293	6.515
TRINITY_DN140661_c0_g2_i1	0.00222047	12	24	tr|H3B562|H3B562_LATCH		1.889	4.015	6.781	2.558	3.153	3.509	5.702	6.135	6.653	3.172	3.622	5.713	5.491
TRINITY_DN19012_c0_g6_i1	0.00222047	12	24	sp|Q6ZUK4|TMM26_HUMAN	TMEM26	1.816	0.702	4.101	7.982	1.017	3.199	1.842	1.182	8.565	5.253	1.225	4.019	1.781
TRINITY_DN9_c0_g1_i7	0.00222047	12	24	XP_011516613.1	KIAA1958	7.289	4.56	9.264	3.609	6.368	5.895	7.033	6.726	10.646	3.257	4.427	3.631	3.884
TRINITY_DN30378_c0_g1_i2	0.00222984	4	24	N/A		7.135	0	5.993	2.959	6.121	3.386	13.673	2.157	3.047	6.712	9.176	8.582	10.793
TRINITY_DN3104_c1_g1_i9	0.00223641	16	24	NP_002634.1	PIGF	4.154	4.187	4.902	5.157	4.158	3.219	3.772	5.364	5.163	5.485	3.144	4.287	3.561
TRINITY_DN323_c0_g2_i4	0.00225159	24	24	N/A		1.706	0	0.019	1.795	2.338	3.864	0	0	2.561	4.05	1.756	4.758	4.885
TRINITY_DN36613_c0_g1_i3	0.00225159	8	24	N/A		1.639	7.286	3.496	2.331	1.779	0.467	0.446	2.995	0.867	1.136	1.813	0.77	1.781
TRINITY_DN2908_c0_g1_i7	0.00225712	12	24	XP_024307606.1	CSNK2A1	14.563	13.46	13.956	14.743	12.462	11.989	11.95	17.675	17.465	17.402	14.245	11.139	14.453
TRINITY_DN332_c1_g1_i7	0.00225712	24	24	N/A		10.804	4.772	5.196	7.11	5.574	11.577	8.614	8.007	5.947	8.787	13.216	9.654	9.924
TRINITY_DN37059_c0_g1_i1	0.00225712	24	24	N/A		13.511	10.338	6.214	18.678	17.726	14.283	15.153	17.201	9.677	12.173	14.898	20.947	18.071
TRINITY_DN62309_c0_g1_i4	0.00225712	12	24	XP_006715657.1	CCNC	5.601	8.202	9.276	8.478	4.721	5.098	6.693	7.554	9.587	6.772	6.292	7.165	5.555
TRINITY_DN3997_c2_g1_i2	0.00227399	12	24	N/A		3.713	9.791	5.631	6.404	4.6	3.236	4.842	7.763	7.954	11.768	3.654	1.666	2.93
TRINITY_DN54255_c0_g1_i4	0.00228059	16	24	sp|Q96RW7|HMCN1_HUMAN	HMCN1	1.194	1.993	1.796	4.186	1.465	1.553	1.489	1.986	1.125	2.352	1.331	2.944	1.142
TRINITY_DN17160_c0_g2_i1	0.0022853	16	24	N/A		0.749	0.997	0.637	5.565	3.088	2.698	1.848	0.775	0.386	2.203	3.446	2.009	0.679
TRINITY_DN45427_c0_g4_i1	0.00228751	12	24	N/A		1.359	1.632	2.487	1.092	1.107	0.571	0.647	0.918	2.396	1.564	0.576	0.539	1.469
TRINITY_DN5411_c3_g1_i2	0.00228751	20	24	NP_066268.1	GNAO1	21.358	10.708	18.668	24.609	20.982	20.373	19.368	19.087	17.226	30.141	25.995	20.856	30.425
TRINITY_DN5387_c0_g1_i4	0.0022886	16	24	N/A		0.445	2.426	6.46	55.182	1.125	0.377	1.128	21.55	1.214	31.278	0.865	1.292	0.331
TRINITY_DN1358_c1_g1_i11	0.00229681	24	24	N/A		17.57	10.973	21.211	17.2	22.292	18.883	21.094	6.158	13.46	9.697	14.511	23.15	28.528
TRINITY_DN10830_c0_g1_i1	0.00230385	4	24	N/A		5.05	4.601	3.481	4.207	9.288	10.076	12.838	4.741	4.887	4.546	6.055	8.46	8.301
TRINITY_DN2642_c0_g1_i2	0.00230385	4	24	N/A		5.44	3.07	6.137	3.79	2.627	3.155	5.462	5.9	3.155	5.755	3.172	4.111	6.079
TRINITY_DN717_c0_g1_i2	0.00230385	4	24	sp|Q0VBV7|CE126_MOUSE	Cep126	43.204	25.111	28.063	34.897	36.044	38.297	33.953	39.25	28.751	30.571	35.513	37.828	42.726
TRINITY_DN895_c3_g1_i1	0.00230536	16	24	NP_003357.2	UQCRC2	26.099	25.606	34.039	43.215	31.91	27.748	35.533	37.701	42.594	43.869	42.773	40.32	33.222
TRINITY_DN5627_c0_g2_i1	0.00231177	8	24	N/A		40.599	54.828	52.754	51.701	41.869	39.316	41.647	64.897	61.275	56.377	47.408	47.216	50.056
TRINITY_DN19111_c0_g1_i6	0.0023194	16	24	NP_001257904.1	IST1	22.284	18.842	23.389	35.985	31.812	24.875	21.29	32.544	37.169	37.798	37.017	35.295	29.033
TRINITY_DN14346_c0_g1_i3	0.00233361	12	24	sp|Q9NTG7|SIR3_HUMAN	SIRT3	2.641	1.945	3.981	6.381	2.354	4.61	2.71	1.17	8.376	4.993	2.24	4.807	2.268
TRINITY_DN4468_c0_g2_i5	0.00233594	20	24	sp|Q8AYA3|SLB2_DEIAC		2.161	1.835	1.141	2.017	5.073	3.186	5.168	2.602	3.625	3.235	5.088	5.042	5.629
TRINITY_DN78002_c0_g1_i4	0.00234121	12	24	N/A		0.944	8.919	7.581	25.079	3.813	2.822	2.701	42.797	10.627	4.993	9.553	5.218	1.648
TRINITY_DN10575_c0_g1_i2	0.00235971	20	24	NP_219489.1	SNX21	6.254	4.393	4.152	5.934	8.512	8.295	3.953	5.84	5.742	6.21	6.703	5.285	6.643
TRINITY_DN9031_c0_g1_i3	0.00235971	12	24	N/A		7.629	12.406	9.366	10.456	5.583	6.282	7.187	9.028	22.855	13.938	7.695	3.463	6.079
TRINITY_DN16423_c0_g1_i7	0.0023637	8	24	N/A		8.756	59.397	19.466	16.888	17.397	23.01	19.925	33.112	57.982	31.07	18.018	22.011	18.276
TRINITY_DN4683_c2_g1_i1	0.00237197	12	24	N/A		14.301	16.874	28.394	13.374	15.857	14.671	19.736	20.886	19.345	16.092	11.475	15.462	15.867
TRINITY_DN5989_c1_g1_i23	0.00237197	20	24	sp|Q80TC6|ZSWM5_MOUSE	Zswim5	5.914	1.561	6.838	5.723	7.806	7.45	6.405	8.975	4.126	8.425	12.417	10.16	8.513
TRINITY_DN1481_c0_g1_i11	0.00237562	16	24	NP_001335013.1	DLC1	3.923	5.597	4.827	6.478	4.828	5.13	2.875	6.06	5.711	6.043	6.994	5.269	4.408
TRINITY_DN18695_c0_g1_i2	0.00237562	16	24	N/A		0	12.792	14.866	25.136	7.788	12.752	10.035	16.171	9.132	22.762	7.747	0	0
TRINITY_DN39584_c0_g1_i2	0.00237638	4	24	N/A		1.122	0.767	1.757	1.331	0	0	1.851	1.61	1.136	0.75	0	3.305	4.351
TRINITY_DN5899_c4_g1_i1	0.00237735	4	24	N/A		6.285	2.255	7.636	6.084	10.119	6.399	14.041	7.459	8.142	6.879	15.436	15.087	17.245
TRINITY_DN13664_c0_g3_i2	0.00239443	16	24	N/A		9.328	8.006	10.343	11.412	11.297	5.355	8.003	9.367	8.788	9.456	6.986	4.9	7.126
TRINITY_DN713279_c0_g1_i1	0.00239443	24	24	N/A		2.471	4.946	2.619	1.662	6.167	6.535	7.317	4.349	2.623	1.357	2.513	6.552	4.099
TRINITY_DN79211_c0_g1_i1	0.00239443	16	24	sp|O23184|CML19_ARATH	CML19	4.911	11.782	11.049	40.929	12.816	5.837	8.723	10.891	12.334	17.187	11.46	5.358	10.411
TRINITY_DN5787_c3_g1_i1	0.00239667	12	24	N/A		2.437	9.317	7.654	12.015	4.783	2.906	11.999	11.511	41.571	21.157	5.529	21.772	0.871
TRINITY_DN1072_c0_g1_i3	0.00240584	20	24	sp|Q75WE7|VWA5A_RAT	Vwa5a	15.35	11.048	8.299	14.041	17.329	18.651	11.028	13.835	10.977	17.539	20.957	15.277	16.386
TRINITY_DN1484_c2_g1_i1	0.00240584	12	24	NP_002862.2	RABIF	8.077	6.845	11.763	9.937	6.568	6.616	8.328	10.793	11.209	7.801	8.133	10.671	7.915
TRINITY_DN135932_c0_g1_i2	0.00240794	20	24	N/A		22.593	58.792	22.813	48.826	45.415	31.962	16.949	37.762	22.132	21.624	31.237	26.259	12.014
TRINITY_DN15996_c0_g1_i8	0.00240844	12	24	NP_001165556.1	TBP	11.827	9.663	17.798	20.445	11.155	16.724	13.899	11.289	21.799	19.373	14.117	18.457	11.844
TRINITY_DN10819_c0_g3_i1	0.00240857	4	24	N/A		5.61	3.221	2.29	2.797	7.842	3.93	7.066	4.18	2.716	3.263	3.026	4.522	6.938
TRINITY_DN3119_c0_g1_i1	0.00240857	12	24	N/A		2.749	2.276	3.849	4.851	2.171	2.589	1.288	4.724	3.563	3.435	4.147	2.76	2.314
TRINITY_DN9556_c0_g1_i1	0.00240857	12	24	N/A		32.43	36.261	36.949	30.92	31.839	28.252	24.837	29.482	34.499	34.194	29.401	28.341	26.093
TRINITY_DN11456_c0_g2_i3	0.00241514	16	24	sp|Q9W6B4|TIMP3_SCYTO	TIMP3	20.91	26.717	23.222	37.763	18.519	14.99	15.829	60.711	47.443	45.518	29.598	21.586	21.462
TRINITY_DN1200_c9_g1_i1	0.00241514	16	24	N/A		3.188	3.052	3.411	5.758	4.212	4.544	2.422	5.26	3.888	6.312	5.779	4.644	3.829
TRINITY_DN1845_c0_g1_i2	0.00241514	16	24	NP_075066.1	MRPL44	17.049	17.453	21.024	24.142	18.054	20.984	16.5	25.035	29.777	25.438	18.795	23.706	16.446
TRINITY_DN35081_c0_g1_i1	0.00241514	16	24	N/A		11.275	20.031	28.009	55.989	16.567	14.46	25.746	41.558	29.082	37.82	45.291	23.96	25.527
TRINITY_DN42986_c0_g2_i3	0.00241514	16	24	N/A		2.123	10.516	11.429	11.37	2.272	12.745	10.32	8.109	9.037	12.207	6.774	8.297	0
TRINITY_DN8146_c4_g1_i1	0.00241514	16	24	sp|P35409|GLHR_ANTEL		2.333	3.193	4.066	6.002	3.769	2.948	3.358	5.946	5.647	4.499	5.915	3.689	3.561
TRINITY_DN1051939_c0_g1_i1	0.00242985	24	24	N/A		10.161	18.106	14.184	8.508	37.278	15.786	29.336	12.466	7.201	4.332	13.715	24.279	17.343
TRINITY_DN6617_c2_g1_i2	0.00243255	16	24	N/A		17.049	16.664	18.829	24.117	20.006	19.465	13.046	18.743	25.426	19.18	16.313	17.165	13.295
TRINITY_DN12130_c0_g2_i6	0.00244471	4	24	sp|Q29154|MSHR_VULVU	MC1R	1.436	6.88	0.266	1.278	1.423	1.288	2.92	1.239	1.446	0.446	0.453	1.224	2.296
TRINITY_DN3356_c0_g1_i2	0.00244631	12	24	NP_060679.1	ARFGAP1	3.042	7.194	5.634	6.483	5.497	2.826	3.189	7.636	5.973	8.05	4.789	7.623	4.224
TRINITY_DN40829_c0_g1_i1	0.00246231	20	24	N/A		3.241	0	0.575	2.33	3.596	2.453	0.544	0.428	1.622	1.506	2.794	1.401	2.024
TRINITY_DN479_c1_g1_i2	0.00246231	8	24	N/A		1.961	3.59	2.643	2.119	1.572	2.401	2.517	3.226	3.57	3.97	1.703	2.608	1.887
TRINITY_DN6021_c1_g2_i1	0.00246231	12	24	N/A		3.475	4.349	5.453	4.014	3.239	2.698	1.863	3.065	3.883	3.536	4.125	1.119	3.002
TRINITY_DN11196_c0_g6_i1	0.00246367	24	24	N/A		4.571	4.107	1.349	1.884	8.22	8.942	12.056	3.134	3.966	2.138	6.093	7.299	5.004
TRINITY_DN6320_c1_g3_i1	0.00246647	8	24	NP_060534.1	AKIRIN2	14.964	25.698	27.985	25.346	19.372	22.982	22.914	30.297	27.704	23.345	19.343	20.463	18.356
TRINITY_DN29114_c0_g1_i1	0.00247979	12	24	NP_001338016.1	EHBP1	9.405	9.376	12.483	10.624	10.19	10.183	8.597	11.373	11.386	12.087	9.28	9.094	10.872
TRINITY_DN7683_c0_g1_i5	0.00247979	16	24	NP_001309864.1	NFKB2	20.735	17.761	18.373	25.632	24.584	22.597	17.553	21.514	17.288	26.496	27.405	24.556	21.973
TRINITY_DN1317_c1_g1_i9	0.00250327	8	24	N/A		8.499	10.02	10.113	5.818	5.841	6.23	7.888	9.752	7.348	6.196	7.695	7.71	8.992
TRINITY_DN25164_c0_g2_i1	0.00250327	16	24	N/A		38.793	41.814	52.39	56.63	40.533	34.122	37.684	53.077	52.146	50.194	44.831	44.892	47.17
TRINITY_DN3645_c0_g3_i1	0.00250327	12	24	N/A		9.193	7.635	10.368	6.877	6.764	5.55	9.305	11.042	8.359	9.301	5.438	7.425	8.184
TRINITY_DN991661_c0_g1_i1	0.00250327	24	24	N/A		7.011	6.735	9.366	3.6	19.888	15.616	15.095	5.777	6.574	4.351	8.409	12.878	6.575
TRINITY_DN30862_c0_g1_i1	0.00250426	4	24	N/A		21.404	19.705	0	7.301	14.465	13.729	22.686	6.212	15.937	6.977	16.667	9.447	29.562
TRINITY_DN6739_c1_g1_i6	0.00251329	12	24	NP_003710.1	PDE8B	6.903	6.35	10.245	9.784	5.234	6.856	5.854	8.136	8.497	9.331	7.004	9.103	7.267
TRINITY_DN3324_c2_g1_i2	0.00251629	12	24	NP_057211.4	SARAF	23.815	27.776	32.844	27.643	27.297	20.794	22.611	24.795	30.502	30.796	26.583	22.954	23.176
TRINITY_DN21426_c0_g1_i2	0.00251791	12	24	N/A		30.16	40.539	46.561	46.26	25.024	28.578	24.623	26.172	28.802	38.48	22.517	23.928	28.64
TRINITY_DN13326_c1_g2_i1	0.00252491	4	24	N/A		5.391	3.854	9.473	0.831	0.839	3.386	5.168	3.461	2.571	0	2.203	1.128	5.11
TRINITY_DN2794_c1_g1_i4	0.00252491	16	24	sp|O57382|TLL2_XENLA	tll2	1.308	1.691	2.072	1.932	2.615	2.804	1.99	2.397	3.742	3.884	3.433	2.517	2.015
TRINITY_DN49820_c2_g1_i1	0.00252491	16	24	XP_024306336.1	HEXIM2	7.487	7.132	15.908	15.497	11.718	10.937	13.263	18.698	9.532	17.934	8.944	9.602	7.569
TRINITY_DN502_c4_g1_i3	0.00252491	16	24	NP_002047.2	GFPT1	31.324	28.378	46.824	50.282	35.805	32.833	26.285	48.11	37.798	49.067	38.572	36.511	35.481
TRINITY_DN30794_c0_g1_i2	0.0025261	12	24	N/A		29.11	37.753	64.752	50.131	37.662	34.688	27.146	46.706	34.098	46.548	44.048	30.605	34.436
TRINITY_DN149983_c0_g1_i9	0.0025403	24	24	gi|628068989|ref|XP_007699148.1|	COCSADRAFT36346	49	13.892	50.658	29.706	216.061	170.833	763.356	99.577	83.307	13.536	107.721	286.485	179.733
TRINITY_DN333058_c0_g1_i3	0.0025403	12	24	XP_011541416.1	ADAMTS6	1.138	2.588	2.917	3.118	0.94	1.923	0	5.169	4.141	2.464	5.021	1.232	1.637
TRINITY_DN14446_c1_g1_i9	0.0025649	12	24	N/A		19.201	27.141	21.122	18.718	22.649	16.354	13.197	18.252	21.171	18.945	19.333	14.917	21.781
TRINITY_DN5515_c0_g1_i9	0.0025649	20	24	sp|Q9H0Z9|RBM38_HUMAN	RBM38	4.334	6.557	6.452	8.487	16.817	15.002	16.023	6.474	17.242	12.123	20.91	13.39	7.227
TRINITY_DN3645_c1_g1_i2	0.00256566	4	24	N/A		9.791	9.755	8.406	8.006	8.046	0	12.271	7.305	7.167	0	9.081	10.822	12.185
TRINITY_DN4409_c1_g1_i2	0.00257565	8	24	sp|Q9C9U3|DOX2_ARATH	DOX2	3.383	5.089	7.201	7.553	3.436	3.677	3.009	9.251	4.689	5.904	3.436	3.886	3.691
TRINITY_DN3790_c0_g1_i1	0.00261194	12	24	N/A		10.316	10.038	15.597	13.229	8.744	8.623	10.236	14.445	14.882	13.544	9.157	10.906	13.688
TRINITY_DN5818_c0_g1_i5	0.00261194	20	24	gi|156407974|ref|XP_001641632.1|	v1g238114	1.637	2.533	3.119	3.875	5.649	2.023	2.342	4.365	4.976	8.507	5.315	1.116	5.217
TRINITY_DN1409_c0_g1_i2	0.00262523	16	24	NP_001231.2	CCNT1	3.99	3.987	4.066	5.293	3.694	3.581	3.944	5.519	4.137	4.843	4.165	3.913	4.573
TRINITY_DN44645_c0_g1_i5	0.00262751	12	24	sp|O77760|SOAT1_CHLAE	SOAT1	13.281	11.819	17.015	11.927	13.21	10.341	13.991	18.639	16.028	14.485	16.246	13.918	13.535
TRINITY_DN547_c1_g1_i8	0.00262751	12	24	NP_689487.2	CCNQ	10.825	11.03	14.545	14.946	12.091	6.254	9.124	16.348	18.961	12.533	11.781	10.294	12.093
TRINITY_DN5888_c0_g3_i2	0.00263469	4	24	N/A		5.468	3.74	8.202	1.074	5.051	2.191	7.339	6.513	3.016	3.501	4.345	6.75	9.99
TRINITY_DN12309_c0_g2_i1	0.00263612	12	24	N/A		5.335	5.487	7.109	6.283	5.547	5.131	4.315	6.016	6.906	5.439	5.842	5.534	5.592
TRINITY_DN18497_c2_g1_i2	0.00263612	12	24	NP_660274.1	EFCAB11	4.355	5.671	7.585	7.877	6.814	6.174	6.8	7.798	9.554	6.869	6.786	6.803	4.711
TRINITY_DN30886_c0_g1_i2	0.00263612	4	24	N/A		14.566	14.298	5.491	8.495	11.54	9.055	19.502	11.395	10.668	11.463	9.845	14.515	15.618
TRINITY_DN37643_c0_g1_i1	0.00263612	12	24	NP_037451.1	UBIAD1	4.697	4.877	6.713	7.624	5.145	4.857	4.457	6.948	7.477	5.63	6.082	5.023	6.722
TRINITY_DN95_c4_g1_i1	0.00263612	12	24	N/A		2.98	3.923	3.095	10.128	5.073	6.596	3.763	10.116	12.856	8.122	2.559	7.324	3.195
TRINITY_DN2236_c0_g7_i1	0.00264092	24	24	N/A		4.556	6.307	6.304	5.107	13.691	14.371	13.861	5.971	6.995	6.536	8.543	10.428	8.752
TRINITY_DN14760_c0_g1_i1	0.00264668	8	24	NP_066568.3	SLC15A2	3.251	6.227	7.809	6.478	2.445	2.804	2.751	8.645	1.095	5.589	7.727	2.944	1.653
TRINITY_DN34899_c0_g1_i6	0.00264668	8	24	N/A		1.63	2.752	3.059	2.409	1.447	0.503	0.726	3.883	1.983	2.25	1.492	1.602	1.267
TRINITY_DN19207_c0_g1_i2	0.00265074	16	24	NP_694998.1	TMEM151A	3.814	7.25	5.672	17.415	9.084	4.727	3.665	14.662	7.215	12.421	5.455	5.763	8.735
TRINITY_DN2343_c2_g1_i2	0.00265579	16	24	NP_653205.3	ZC3H18	9.752	9.635	12.597	14.761	10.455	9.238	9.307	13.556	12.178	15.479	12.689	11.309	13.819
TRINITY_DN11695_c1_g2_i1	0.00267886	8	24	NP_612464.1	CTHRC1	1.8	22.272	3.062	6.02	0.366	1.036	4.68	24.126	4.709	1.348	1.766	1.594	0.393
TRINITY_DN36970_c0_g1_i2	0.00267886	24	24	N/A		22.195	13.434	24.569	45.028	60.986	57.694	31.886	17.45	15.625	30.646	40.825	56.931	74.042
TRINITY_DN39149_c0_g1_i2	0.00267886	8	24	N/A		13.899	30.184	13.422	20.97	16.193	6.784	16.383	26.291	20.985	15.294	14.859	13.7	15.867
TRINITY_DN708951_c0_g1_i1	0.00267886	24	24	N/A		5.297	0	4.719	7.244	4.328	11.219	7.896	4.882	5.845	2.622	6.153	6.158	5.858
TRINITY_DN70485_c0_g2_i1	0.00268151	12	24	NP_005685.1	COX17	17.543	19.693	24.371	23.535	21.426	17.246	19.527	17.838	29.36	20.866	22.175	21.033	20.459
TRINITY_DN3701_c0_g1_i1	0.00271533	20	24	sp|Q6NXG1|ESRP1_HUMAN	ESRP1	2.985	3.046	3.415	2.81	8.699	6.945	8.466	4.046	3.387	2.594	4.837	4.623	3.646
TRINITY_DN9290_c0_g2_i1	0.00271533	20	24	N/A		2.255	2.459	1.444	1.587	7.815	6.372	6.944	1.782	2.324	1.755	4.334	3.389	1.901
TRINITY_DN52035_c0_g3_i1	0.00272273	4	24	N/A		31.395	29.459	22.846	27.54	22.31	29.081	29.618	17.382	29.849	29.656	22.411	24.833	34.959
TRINITY_DN12017_c0_g2_i1	0.00273067	20	24	N/A		1.791	0.752	1.092	1.447	7.654	2.894	4.416	1.383	2.127	1.206	3.077	6.636	2.547
TRINITY_DN19021_c4_g1_i1	0.0027362	16	24	N/A		5.359	12.481	20.046	24.889	24.841	20.103	14.328	13.949	19.157	26.762	24.836	16.15	11.175
TRINITY_DN2214_c0_g2_i2	0.0027362	16	24	sp|Q9BYK8|HELZ2_HUMAN	HELZ2	7.629	3.817	8.075	11.968	8.594	7.288	6.253	5.674	7.381	11.9	13.573	8.601	12.04
TRINITY_DN6531_c1_g1_i6	0.00273808	12	24	XP_016863951.1	BDH2	21.296	19.582	34.419	26.929	22.024	14.976	27.655	36.338	28.545	33.291	26.725	22.878	22.772
TRINITY_DN70283_c0_g1_i1	0.00274447	4	24	N/A		19.288	4.093	14.326	2.67	5.465	10.895	10.879	8.665	7.502	0	15.115	10.161	14.077
TRINITY_DN7266_c0_g1_i2	0.00274447	4	24	N/A		11.979	4.842	10.988	7.945	3.215	10.568	13.481	2.041	4.071	4.158	9.39	11.06	23.801
TRINITY_DN281_c2_g2_i2	0.00274456	24	24	N/A		16.57	12.186	13.496	14.106	41.94	92.45	175.533	15.282	38.084	6.889	52.484	182.771	17.727
TRINITY_DN197418_c0_g1_i1	0.00274695	24	24	N/A		5.003	5.855	1.56	6.843	8.74	11.521	8.17	3.866	4.471	3.737	9.381	8.18	7.437
TRINITY_DN2523_c3_g1_i1	0.00274695	12	24	NP_006311.2	PGRMC2	30.339	51.9	57.764	45.329	35.506	33.643	44.427	66.798	57.645	53.085	46.776	36.307	51.917
TRINITY_DN31413_c2_g1_i1	0.00274695	24	24	N/A		2.966	5.301	0.775	3.565	3.111	6.749	8.095	1.95	3.759	3.41	6.491	6.284	2.707
TRINITY_DN7106_c0_g5_i1	0.00274695	12	24	NP_001269701.1	POLR1B	4.123	4.314	6.008	5.099	3.671	3.276	4.114	5.891	5.285	5.504	4.739	4.656	5.381
TRINITY_DN9414_c0_g1_i9	0.00274695	20	24	XP_024305948.1	FCSK	4.748	3.524	8.607	5.704	8.645	6.72	8.162	3.747	2.781	5.401	7.854	7.232	7.173
TRINITY_DN29867_c0_g2_i1	0.00275594	12	24	sp|P70010|NDKA1_XENLA		19.38	18.279	26.828	29.314	18.072	15.64	20.069	28.823	24.827	22.294	18.286	19.661	17.753
TRINITY_DN4125_c1_g1_i1	0.00275594	4	24	N/A		3.697	2.726	1.663	4.96	5.122	1.885	3.512	2.393	0.558	3.012	3.219	3.428	6.005
TRINITY_DN5146_c2_g1_i2	0.00275594	12	24	NP_004672.2	EIF1AY	49.911	54.231	66.802	71.418	53.843	57.344	55.813	86.637	88.15	80.744	60.587	57.208	56.159
TRINITY_DN569852_c0_g1_i1	0.00278225	4	24	N/A		11.598	11.273	5.851	2.214	5.452	1.839	2.794	7.129	3.85	0	2.534	0	10.284
TRINITY_DN13952_c3_g2_i1	0.00278592	16	24	N/A		14.053	17.783	16.057	21.276	15.947	14.267	13.975	20.356	21.535	21.859	22.949	19.17	19.939
TRINITY_DN17596_c0_g1_i1	0.00278592	16	24	sp|A8MWY0|K132L_HUMAN	ELAPOR2	11.154	8.202	14.029	18.92	14.679	12.629	10.337	18.123	11.65	17.381	14.661	16.064	13.186
TRINITY_DN3795_c0_g2_i1	0.00278592	16	24	N/A		2.607	1.854	2.176	5.633	3.403	2.906	1.915	4.483	3.784	5.979	3.246	3.264	2.946
TRINITY_DN4142_c1_g1_i3	0.00278592	16	24	sp|Q68Y56|TLR4_PIG	TLR4	4.881	6.113	6.255	7.401	6.028	6.535	4.303	4.606	6.752	6.344	5.873	4.613	5.014
TRINITY_DN49976_c0_g1_i2	0.00279533	24	24	N/A		14.717	10.019	16.837	20.125	15.232	17.799	15.236	10.294	15.483	22.363	19.89	19.632	19.953
TRINITY_DN839140_c0_g1_i1	0.00279533	24	24	N/A		3.119	5.195	3.866	3.389	8.601	9.891	7.903	3.405	7.167	6.443	8.606	10.302	7.25
TRINITY_DN35793_c1_g1_i2	0.00282978	16	24	N/A		3.952	3.785	3.572	6.537	4.087	3.637	3.459	4.968	4.042	5.736	5.05	3.646	5.047
TRINITY_DN3444_c2_g1_i1	0.00284939	20	24	N/A		5.976	0	8.968	15.086	19.979	8.457	9.043	7.613	0	11.956	17.599	7.626	17.909
TRINITY_DN133963_c0_g1_i1	0.00286058	12	24	N/A		31.937	26.541	37.197	14.389	15.937	19.546	22.808	34.411	26.708	31.932	21.75	35.89	24.765
TRINITY_DN31393_c0_g1_i1	0.00286058	24	24	N/A		2.464	4.279	2.803	1.311	6.842	8.736	6.83	2.14	2.479	2.222	3.958	5.52	5.372
TRINITY_DN4156_c0_g1_i1	0.00286254	24	24	N/A		0.92	0	0	0.233	5.488	4.872	0.262	0.165	2.429	3.254	3.612	4.345	3.68
TRINITY_DN24869_c0_g2_i1	0.00286397	20	24	N/A		9.467	21.619	10.327	9.046	33.643	24.07	19.628	12.54	11.165	2.715	17.871	12.769	10.927
TRINITY_DN17745_c0_g3_i1	0.00287057	4	24	N/A		2.227	0.936	0.447	0.622	3.275	1.275	1.731	1.025	1.708	0.428	3.861	2.168	4.047
TRINITY_DN19357_c3_g2_i1	0.00287576	12	24	NP_056226.2	SUMF2	4.865	4.624	8.446	7.534	4.751	5.058	5.453	6.707	8.468	7.084	7.411	6.468	6.156
TRINITY_DN9559_c1_g5_i1	0.00287576	4	24	N/A		6.625	4.003	4.005	4.78	2.673	2.496	5.076	4.77	1.887	4.667	3.727	5.879	7.497
TRINITY_DN76728_c0_g2_i10	0.0028779	16	24	N/A		5.436	6.295	6.859	10.853	8.799	6.471	5.862	7.727	10.719	7.484	10.197	9.086	7.433
TRINITY_DN59790_c1_g1_i1	0.00290681	12	24	N/A		11.388	12.814	20.284	12.528	11.779	15.706	19.386	23.083	19.627	14.13	9.485	17.043	15.573
TRINITY_DN25164_c0_g1_i5	0.00290872	16	24	N/A		1.646	1.702	4.006	19.194	2.281	2.906	1.815	1.702	2.416	11.482	2.775	2.777	2.132
TRINITY_DN5203_c1_g2_i1	0.00290872	12	24	N/A		2.008	3.393	12.369	13.306	8.165	6.227	6.369	2.683	30.115	15.21	6.202	4.159	4.748
TRINITY_DN52245_c0_g3_i1	0.00291181	24	24	N/A		5.311	0	5.372	4.967	5.528	6.32	4.742	0.792	2.438	3.742	3.193	4.077	4.846
TRINITY_DN71806_c0_g2_i10	0.00291255	16	24	NP_001135765.1	ARFGAP3	4.617	5.257	4.085	8.351	4.506	8.331	3.989	8.109	11.835	11.036	3.884	6.299	4.72
TRINITY_DN22300_c0_g1_i2	0.00296067	12	24	NP_055054.1	EIF2B2	10.717	9.479	16.502	12.984	9.503	8.302	11.248	14.748	12.816	12.308	8.591	11.227	11.434
TRINITY_DN699509_c0_g1_i1	0.00296067	24	24	N/A		7.003	7.373	6.14	6.653	14.281	20.842	13.52	7.477	3.253	2.343	7.042	9.245	5.645
TRINITY_DN25608_c0_g1_i2	0.00296074	8	24	XP_016883087.1	MMP24	0.565	2.743	1.478	3.827	0.509	0.586	0.41	2.406	1.621	0.624	0.392	0.52	0.393
TRINITY_DN21585_c1_g1_i1	0.00296456	8	24	N/A		13.729	18.347	25.538	13.061	10.503	5.74	8.081	12.63	6.257	10.543	7.269	6.561	8.535
TRINITY_DN3579_c1_g2_i2	0.00296456	8	24	N/A		430.148	574.999	514.013	771.312	312.151	241.044	245.567	435.543	354.1	273.98	358.657	302.289	406.047
TRINITY_DN27590_c0_g1_i3	0.0029689	16	24	N/A		9.961	13.966	21.787	25.15	20.952	14.71	7.447	31.314	14.464	25.306	11.007	24.19	10.648
TRINITY_DN2729_c0_g1_i1	0.00298188	16	24	NP_066289.3	UBC	292.436	237.181	371.415	451.916	199.297	281.228	376.924	564.607	592.337	474.521	400.857	285.948	381.993
TRINITY_DN11967_c0_g2_i2	0.00298495	16	24	N/A		4.695	4.931	7.56	8.936	4.342	4.493	5.04	4.925	5.038	6.553	4.824	4.219	4.663
TRINITY_DN11054_c1_g1_i6	0.00298581	8	24	N/A		20.379	25.438	15.272	16.627	6.97	15.666	12.787	17.259	17.009	23.876	6.837	19.313	21.541
TRINITY_DN4769_c24_g1_i2	0.002987	20	24	N/A		8.567	4.269	5.529	8.382	10.146	12.228	5.3	5.517	0	16.03	7.203	8.356	7.796
TRINITY_DN5139_c0_g1_i5	0.002987	4	24	N/A		6.038	5.31	3.579	4.967	4.926	3.99	6.473	9.143	3.562	4.435	3.193	4.656	4.846
TRINITY_DN2724_c0_g1_i3	0.00300871	12	24	NP_002801.1	PSMD4	23.906	23.673	35.891	29.837	25.489	25.1	30.566	37.904	40.783	40.697	27.442	28.526	28.799
TRINITY_DN3966_c0_g2_i7	0.00300871	16	24	XP_016873655.1	CHID1	4.772	3.75	4.728	6.585	4.99	4.233	3.947	7.281	6.746	6.086	5.224	5.129	4.543
TRINITY_DN16961_c1_g1_i1	0.00301232	12	24	NP_003394.1	YY1	30.894	26.312	36.274	33.577	31.683	26.248	28.073	39.405	46.68	42.862	37.213	35.278	33.111
TRINITY_DN260476_c0_g1_i2	0.00301232	12	24	N/A		34.964	21.344	67.658	51.496	48.523	38.16	45.485	41.255	65.31	53.982	29.548	46.248	23.81
TRINITY_DN7367_c0_g1_i1	0.00301232	12	24	sp|Q8GY96|PGM_ARATH	PGM	8.482	8.772	13.635	10.849	11.11	8.922	10.394	13.405	13.136	13.523	10.903	9.187	10.771
TRINITY_DN77773_c0_g3_i2	0.00301232	12	24	N/A		13.065	12.113	19.513	18.639	17.561	15.334	16.399	20.276	23.395	22.164	17.266	17.199	15.833
TRINITY_DN11377_c0_g1_i11	0.00301947	20	24	sp|P10394|POL4_DROME	POL	4.964	2.814	3.814	1.027	4.435	4.062	2.835	1.898	1.262	1.608	3.665	2.987	3.976
TRINITY_DN40694_c0_g1_i2	0.00301947	20	24	N/A		4.756	4.772	3.39	4.453	10.4	9.956	11.22	5.966	4.565	4.388	6.561	7.97	5.277
TRINITY_DN7083_c0_g1_i2	0.00302828	8	24	N/A		5.231	12.223	6.382	16.496	5.591	3.172	9.262	14.86	5.664	7.565	10.05	5.797	7.944
TRINITY_DN37268_c0_g3_i1	0.00303918	16	24	N/A		0.379	3.025	1.055	3.322	1.423	1.076	0.437	2.727	1.673	2.148	1.303	0.579	1.515
TRINITY_DN46622_c2_g1_i2	0.00303918	4	24	N/A		9.636	6.571	6.042	0	3.715	4.594	11.474	7.412	7.432	0	8.808	10.428	7.777
TRINITY_DN6037_c0_g1_i9	0.00303918	16	24	NP_116291.1	PPP1R16A	4.123	2.312	2.072	7.777	4.352	2.641	1.974	5.024	3.806	6.043	4.484	3.205	3.885
TRINITY_DN8286_c1_g1_i4	0.00305346	12	24	NP_008965.2	DNAJB4	4.478	6.404	8.598	6.806	6.669	5.191	5.318	8.378	7.707	7.565	6.155	5.873	7.585
TRINITY_DN503_c3_g1_i3	0.00308947	8	24	sp|O75094|SLIT3_HUMAN	SLIT3	7.06	16.124	17.528	12.846	13.931	10.132	13.249	20	10.367	15.117	8.588	13.025	8.565
TRINITY_DN62412_c0_g1_i1	0.00308947	8	24	tr|W4Y0E0|W4Y0E0_STRPU		0.517	12.058	2.356	4.201	1.031	0.656	1.705	5.454	2.051	6.638	1.775	4.864	0.432
TRINITY_DN10753_c0_g1_i3	0.00309525	20	24	sp|Q460N5|PAR14_HUMAN	PARP14	7.875	0	4.129	8.551	6.752	5.419	3.086	5.769	4.954	7.279	7.446	9.602	9.477
TRINITY_DN13641_c0_g2_i3	0.00309525	12	24	NP_001307683.1	STS	7.057	7.176	10.583	7.323	6.933	5.271	6.863	8.724	8.05	7.951	5.966	6.204	8.007
TRINITY_DN14079_c0_g1_i1	0.00309525	12	24	N/A		0.559	1.083	4.901	2.987	1.24	1.051	1.999	5.691	7.002	0.744	0.868	1.762	1.543
TRINITY_DN912681_c0_g1_i1	0.00309525	24	24	N/A		4.077	4.256	4.249	3.305	8.037	7.025	6.234	3.2	1.559	2.343	6.089	6.51	4.244
TRINITY_DN2399_c0_g1_i1	0.0030988	24	24	sp|A4Q9E5|TTLL3_MOUSE	Ttll3	2.888	3.474	3.275	2.819	8.842	9.175	8.168	3.565	3.387	2.51	4.104	5.554	3.954
TRINITY_DN1100_c0_g4_i3	0.00309931	8	24	N/A		49.815	107.93	23.231	34.999	17.686	20.3	37.789	64.624	35.831	40.501	44.481	15.227	12.698
TRINITY_DN64437_c0_g1_i1	0.00309931	24	24	sp|Q32PP9|SOX14_DANRE	sox14	2.548	1.91	3.653	2.987	6.689	4.584	10.587	3.28	4.557	4.374	5.069	7.441	5.916
TRINITY_DN73798_c1_g3_i1	0.00309931	8	24	N/A		5.822	8.121	6.299	7.226	4.319	5.773	4.666	8.146	6.66	4.732	5.79	3.842	7.258
TRINITY_DN2624_c1_g2_i9	0.00310932	16	24	tr|F0XWT7|F0XWT7_AURAN	AURANDRAFT60931	17.741	12.571	27.933	23.293	28.803	19.424	15.82	14.989	19.737	30.582	19.11	21.866	18.523
TRINITY_DN12309_c0_g3_i1	0.00311541	12	24	N/A		8.586	9.36	10.015	7.926	8.538	7.504	6.881	8.489	12.07	8.391	6.542	12.039	6.443
TRINITY_DN214_c12_g3_i1	0.00311541	12	24	N/A		1.289	3.382	3.848	1.214	2.034	1.456	0	1.714	1.973	1.489	1.643	0.599	0.542
TRINITY_DN27694_c0_g2_i4	0.00312245	20	24	N/A		2.163	1.806	1.777	4.079	3.552	2.576	2.149	1.56	1.28	4.009	4.717	4.397	4.013
TRINITY_DN3976_c0_g1_i2	0.00312245	16	24	sp|Q7RTR2|NLRC3_HUMAN	NLRC3	10.115	4.056	10.31	13.994	10.083	9.028	8.195	8.627	15.47	15.916	12.951	13.479	14.243
TRINITY_DN4535_c0_g2_i11	0.00312245	12	24	N/A		6.102	6.717	12.264	7.586	4.872	5.751	4.572	7.977	6.641	6.489	5.511	7.146	6.31
TRINITY_DN47069_c0_g1_i4	0.00312245	24	24	NP_110388.2	WNT4	7.613	5.854	5.881	2.38	11.432	14.05	13.789	12.837	4.921	6.973	5.402	10.531	12.843
TRINITY_DN1428_c3_g1_i13	0.00313795	8	24	sp|P53199|ERG26_YEAST	ERG26	3.08	4.04	5.244	5.612	2.983	2.89	5.988	8.773	6.167	5.472	5.362	3.939	2.268
TRINITY_DN5952_c5_g1_i4	0.00314299	12	24	N/A		2.521	3.475	2.908	2.455	1.624	2.826	1.698	3.262	2.83	4.156	2.39	1.523	1.008
TRINITY_DN31048_c5_g1_i1	0.00314737	16	24	N/A		27.952	44.302	35.54	48.253	26.802	25.619	24.829	42.341	51.597	47.898	31.754	44.204	34.498
TRINITY_DN260_c0_g2_i9	0.00314924	4	24	sp|Q5AXT5|PIF1_EMENI	pif1	0.621	0.294	0.409	0.196	0.757	0.498	0.88	0.258	0.155	0	0.054	0.608	1.221
TRINITY_DN992_c3_g1_i2	0.00314924	4	24	N/A		6.691	25.179	0	0.738	8.326	17.91	34.256	6.25	3.453	3.665	5.796	14.724	20.807
TRINITY_DN4977_c0_g1_i2	0.00315075	20	24	N/A		15.999	20.058	12.103	11.548	20.202	17.533	13.272	13.831	10.282	5.422	19.956	18.222	17.625
TRINITY_DN2594_c2_g1_i1	0.00315551	8	24	N/A		11.106	14.15	14.407	14.918	12.352	8.277	6.396	11.89	7.595	7.428	4.554	6.947	11.497
TRINITY_DN22097_c0_g1_i4	0.00316165	20	24	N/A		0.888	11.008	2.273	15.414	5.484	0.926	2.624	6.07	4.609	3.965	21.641	4.793	2.323
TRINITY_DN4534_c0_g2_i4	0.0031624	12	24	N/A		1.483	1.633	2.138	2.726	1.972	1.051	1.509	2.764	3.089	1.563	1.822	2.688	1.409
TRINITY_DN20677_c0_g1_i9	0.00318117	12	24	XP_011532967.1	CANX	33.434	33.932	59.128	46.223	50.203	47.539	39.643	60.567	63.172	72.087	67.047	60.242	53.053
TRINITY_DN22091_c0_g3_i1	0.00318117	12	24	N/A		1.848	7.247	7.741	10.624	5.401	2.606	5.527	8.136	24.166	15.502	5.27	17.168	2.379
TRINITY_DN1835_c3_g1_i1	0.00319226	12	24	XP_006715635.1	TTLL2	3.052	1.99	3.628	3.201	2.719	1.753	3.278	4.322	4.909	3.172	2.568	3.012	3.306
TRINITY_DN24123_c0_g2_i2	0.00319226	24	24	N/A		7.6	3.819	2.621	6.554	7.797	7.355	7.717	4.728	2.541	6.637	6.177	6.368	5.677
TRINITY_DN47885_c0_g1_i6	0.00319226	12	24	NP_073591.2	SFXN1	3.573	5.028	5.634	5.277	2.983	3.163	3.629	8.387	8.603	6.944	3.772	3.951	4.647
TRINITY_DN49616_c0_g3_i1	0.00319226	24	24	N/A		18.508	12.358	12.74	15.463	17.943	16.357	14.328	14.042	11.732	17.102	15.914	17.912	15.977
TRINITY_DN245585_c0_g1_i2	0.0032088	16	24	N/A		3.132	5.965	8.74	5.223	4.206	2.328	1.041	3.487	2.154	5.347	4.173	2.6	2.724
TRINITY_DN2668_c0_g1_i1	0.0032088	16	24	N/A		12.559	18.848	17.953	19.921	14.884	12.059	12.262	22.781	22.168	26.604	21.457	16.091	16.184
TRINITY_DN2608_c4_g1_i1	0.00323245	12	24	N/A		7.998	6.809	17.805	5.508	6.261	5.293	11.239	11.046	11.871	7.586	4.432	6.932	13.09
TRINITY_DN29186_c0_g1_i1	0.0032337	12	24	N/A		1.791	2.239	2.627	1.952	0.675	2.022	3.096	1.426	3.762	3.3	1.548	1.653	0.799
TRINITY_DN316_c1_g1_i1	0.00323406	24	24	XP_016865819.1	E2F3	3.345	1.219	4.293	3.38	4.412	4.223	4.887	3.164	1.621	3.665	5.13	5.369	4.982
TRINITY_DN887_c1_g2_i1	0.00323406	24	24	N/A		1.404	0	1.658	0	3.587	3.505	4.842	1.567	0.738	1.58	3.654	9.123	5.67
TRINITY_DN13311_c0_g2_i4	0.00326438	16	24	N/A		11.59	7.414	10.869	16.647	14.804	13.372	10.989	5.201	14.221	14.847	9.613	9.474	11.13
TRINITY_DN31708_c0_g1_i2	0.00326438	24	24	sp|Q8BML1|MICA2_MOUSE	Mical2	2.95	2.462	2.742	2.399	7.404	6.126	7.399	4.107	3.914	1.813	3.436	5.017	4.107
TRINITY_DN6144_c0_g1_i4	0.00326438	20	24	XP_016873479.1	TCP11L1	5.529	2.257	1.863	3.215	7.344	3.864	5.256	2.932	3.976	4.667	8.392	5.443	7.171
TRINITY_DN8384_c0_g5_i2	0.00326438	12	24	N/A		2.938	3.502	5.697	2.838	1.446	3.942	2.16	3.823	3.733	2.765	2.052	1.727	1.924
TRINITY_DN1879_c1_g1_i4	0.00328616	4	24	N/A		12.415	7.084	3.42	5.096	4.551	7.483	8.614	3.986	0	0	7.967	6.678	16.89
TRINITY_DN3254_c1_g1_i4	0.00328616	12	24	NP_001269915.1	MED30	3.269	4.102	6.914	6.447	5.292	5.066	3.699	4.51	6.344	3.012	4.094	4.723	3.424
TRINITY_DN37699_c1_g2_i2	0.00328616	12	24	N/A		1.853	2.094	4.597	4.36	0	3.346	3.162	4.64	4.606	4.965	2.492	3.415	0
TRINITY_DN54659_c0_g1_i3	0.00328616	12	24	NP_065101.1	UTP3	6.836	6.46	12.295	12.556	7.891	9.072	8.998	13.146	11.286	12.109	9.8	11.93	5.14
TRINITY_DN6909_c0_g1_i10	0.00328616	12	24	NP_001265485.1	ARPC3	142.656	176.33	300.325	170.051	128.704	203.423	159.822	163.318	197.046	277.872	99.351	164.915	0
TRINITY_DN32333_c1_g1_i2	0.00329245	16	24	sp|Q5XJ85|MYD88_DANRE	myd88	2.623	3.308	3.087	5.381	2.954	2.456	2.03	3.823	3.381	3.105	3.821	3.154	2.507
TRINITY_DN3788_c0_g2_i2	0.00329245	16	24	N/A		39.781	40.442	31.146	60.005	36.135	37.205	31.711	44.855	66.601	47.041	42.269	41.285	33.805
TRINITY_DN11768_c0_g3_i2	0.00329895	20	24	NP_001124146.1	CALU	4.492	2.876	2.708	5.937	12.115	4.914	9.868	4.251	2.892	4.992	10.148	9.228	9.629
TRINITY_DN9772_c0_g3_i1	0.00329895	8	24	N/A		3.181	1.707	4.54	1.476	2.49	0.602	1.565	3.334	0.938	1.855	1.183	0.495	1.084
TRINITY_DN17474_c0_g1_i1	0.00330897	4	24	NP_476527.1	TWIST2	26.268	11.966	21.119	19.013	33.225	23.259	26.123	26.122	13.824	19.552	23.044	32.828	32.791
TRINITY_DN8642_c0_g1_i2	0.00330897	4	24	N/A		13.467	9.283	14.784	9.812	17.183	12.685	23.824	9.474	5.924	6.155	16.398	13.65	20.951
TRINITY_DN107231_c4_g1_i1	0.00332577	20	24	N/A		6.626	8.002	6.231	10.936	8.834	5.765	6.375	9.367	8.402	11.435	12.112	8.138	7.83
TRINITY_DN32863_c1_g1_i1	0.00333105	8	24	N/A		17.216	12.681	9.284	8.605	0	5.203	3.183	8.048	5.549	2.836	6.198	3.338	11.68
TRINITY_DN36490_c0_g3_i1	0.00333105	8	24	N/A		3.573	5.381	2.619	4.779	0	2.585	2.56	5.365	3.542	3.086	1.141	3.303	2.299
TRINITY_DN9973_c1_g2_i1	0.00333105	12	24	sp|A4IF63|TRIM2_BOVIN	TRIM2	5.876	5.139	9.186	8.217	5.218	2.762	3.367	9.126	6.675	4.951	6.533	2.309	5.701
TRINITY_DN6186_c0_g2_i4	0.00333378	12	24	tr|I1FT66|I1FT66_AMPQE		8.652	11.054	15.408	13.401	9.548	8.776	10.537	21.479	25.932	12.188	10.752	20.529	8.624
TRINITY_DN13533_c0_g1_i4	0.00335157	8	24	sp|Q27128|PAPSS_URECA		6.435	6.57	4.449	3.518	4.872	6.219	7.493	12.223	2.53	4.686	7.161	7.57	7.328
TRINITY_DN17346_c0_g3_i1	0.00335466	4	24	N/A		2.965	1.854	2.682	1.802	6.048	4.395	7.789	2.825	3.253	1.171	2.167	4.115	4.27
TRINITY_DN1773_c0_g2_i1	0.00335466	4	24	N/A		13.41	8.501	6.948	5.284	26.802	12.281	19.738	7.111	8.004	2.873	3.927	6.754	8.573
TRINITY_DN4157_c0_g2_i1	0.00335466	16	24	N/A		3.336	3.405	2.447	8.561	6.202	3.091	2.562	8.663	4.111	5.539	5.928	3.209	3.21
TRINITY_DN5125_c0_g1_i11	0.00335466	16	24	N/A		1.591	7.304	3.605	4.633	1.535	2.73	1.112	2.557	4.81	5.206	4.512	1.164	1.486
TRINITY_DN6739_c6_g2_i1	0.00335466	16	24	N/A		8.586	10.663	10.962	13.492	10.289	10.196	10.672	11.657	13.353	12.516	8.481	13.851	9.773
TRINITY_DN1092_c1_g1_i1	0.00336882	8	24	N/A		12.642	20.093	13.914	12.23	12.002	2.948	6.908	20.072	7.012	5.323	6.837	4.459	7.419
TRINITY_DN503_c0_g2_i1	0.00336882	8	24	N/A		1.683	1.852	2.06	0.789	0.848	0	0.621	2.46	0.392	0.299	0.49	0.159	0.165
TRINITY_DN2157_c0_g2_i3	0.00339004	16	24	N/A		0.404	1.879	0.517	1.451	0.447	0.315	0.735	0.544	3.023	1.093	0.99	0.458	0.321
TRINITY_DN5301_c2_g1_i1	0.00339004	12	24	NP_110407.2	SLC25A32	3.336	3.505	5.18	5.06	4.242	3.945	3.905	5.123	4.634	5.056	5.308	3.28	4.583
TRINITY_DN1031763_c0_g1_i1	0.00340631	24	24	N/A		3.011	4.13	3.316	1.748	7.207	7.908	10.151	5.873	5.143	2.51	5.513	6.636	5.371
TRINITY_DN14170_c1_g1_i9	0.00340631	16	24	N/A		8.216	1.854	6.479	23.302	5.622	12.692	2.668	0.473	3.038	15.419	3.298	2.433	6.507
TRINITY_DN20724_c0_g1_i7	0.00340631	20	24	sp|P07338|CTRB1_RAT	Ctrb1	22.145	15.03	10.593	22.9	29.33	24.584	15.563	14.429	16.307	14.294	25.745	17.262	39.501
TRINITY_DN8597_c2_g2_i2	0.00340631	20	24	N/A		1.211	0.61	0.64	0.942	3.796	1.673	0.603	1.3	0.627	1.522	2.015	3.252	0.937
TRINITY_DN9472_c1_g2_i4	0.00340631	12	24	sp|P69478|CHSTB_RAT	Chst11	9.443	9.156	16.615	10.128	5.401	12.852	10.361	15.574	13.529	13.464	6.216	11.192	4.893
TRINITY_DN200264_c0_g1_i1	0.00341156	16	24	N/A		7.297	11.246	43.877	38.482	6.934	35.794	13.08	25.167	26.423	40.634	11.747	14.703	10.802
TRINITY_DN779192_c0_g1_i1	0.00341156	24	24	sp|Q1JP63|SVOP_BOVIN	SVOP	5.498	7.327	5.484	4.677	6.63	13.191	16.336	3.097	0	5.058	7.694	7.693	5.883
TRINITY_DN62053_c0_g1_i10	0.00341458	8	24	N/A		31.982	73.157	58.805	77.934	41.345	34.234	34.396	54.152	48.983	39.763	36.544	52.393	29.673
TRINITY_DN490_c0_g3_i2	0.00342249	16	24	NP_004822.2	MED26	15.319	12.55	14.095	22.349	13.228	12.77	13.874	16.408	17.645	17.432	14.132	13.339	15.243
TRINITY_DN2986_c1_g1_i3	0.00343769	12	24	N/A		112.718	139.037	215.888	245.22	187.127	86.271	128.075	147.348	157.833	146.175	114.981	177.263	133.695
TRINITY_DN37568_c0_g1_i29	0.00343769	12	24	tr|T2MEB0|T2MEB0_HYDVU	FOXK1	20.277	18.004	24.998	22.042	17.719	18.454	17.841	25.628	28.442	21.727	21.304	20.856	18.971
TRINITY_DN709_c1_g1_i4	0.00343769	4	24	XP_016877107.1	TRAF3	21.76	13.021	11.145	14.34	13.082	13.954	14.005	11.321	8.396	10.662	10.155	15.011	18.172
TRINITY_DN7435_c0_g1_i3	0.00343769	20	24	sp|Q9ULT8|HECD1_HUMAN	HECTD1	6.279	6.659	7.897	12.471	11.387	9.113	4.321	7.507	5.802	9.447	10.696	7.043	6.811
TRINITY_DN1399_c3_g1_i17	0.00345284	8	24	N/A		7.818	22.628	9.966	22.928	10.208	13.576	4.574	17.851	14.458	15.015	9.007	10.69	3.921
TRINITY_DN10712_c1_g1_i1	0.00350052	16	24	sp|P24668|MPRD_MOUSE	M6pr	0	0	17.718	54.498	13.959	31.729	9.057	23.063	15.422	45.524	34.877	16.922	0
TRINITY_DN17272_c3_g1_i1	0.00350052	16	24	NP_037511.2	DPP7	26.513	31.242	40.208	64.602	29.64	26.623	29.268	53.947	34.377	44.653	46.965	33.592	35.753
TRINITY_DN44605_c0_g3_i1	0.00350052	16	24	N/A		0	0.725	3.544	10.663	2.215	4.175	2.291	2.435	4.463	7.435	1.757	3.524	0
TRINITY_DN90369_c0_g1_i1	0.00350052	16	24	N/A		2.616	1.411	2.175	4.322	2.719	1.983	2.875	8.609	7.758	7.614	4.554	4.404	1.014
TRINITY_DN14328_c1_g1_i2	0.00350357	24	24	N/A		21.324	6.867	17.062	19.289	27.533	30.003	7.731	14.714	32.447	30.667	13.769	43.023	15.858
TRINITY_DN1630_c0_g1_i11	0.00350391	20	24	sp|Q6RY07|CHIA_RAT	Chia	0.351	1.119	0.698	0.682	1.715	1.156	1.627	0.844	0.206	0.902	3.21	2.697	3.361
TRINITY_DN6592_c0_g1_i6	0.00350391	20	24	N/A		5.992	6.2	5.634	6.206	12.557	7.218	8.011	6.818	7.75	7.975	13.849	9.932	19.469
TRINITY_DN1671_c0_g1_i18	0.00351181	8	24	sp|Q2VLG4|C163A_CHLAE	CD163	1.582	2.285	2.011	2.331	0.858	0.903	0.518	3.28	0.85	1.755	0.41	1.147	0
TRINITY_DN37342_c2_g1_i3	0.00351369	4	24	N/A		3.14	9.433	2.241	2.412	1.332	1.519	3.441	2.692	1.012	1.329	2.701	1.635	5.5
TRINITY_DN3273_c1_g1_i7	0.00352264	4	24	N/A		4.108	3.428	2.356	2.303	1.188	3.974	3.036	4.649	4.051	1.348	2.149	5.428	7.86
TRINITY_DN94194_c0_g1_i1	0.00352896	16	24	NP_663623.1	SLC15A4	7.635	6.867	11.961	12.84	6.377	9.679	9.865	15.876	12.083	12.504	7.703	12.534	4.701
TRINITY_DN30861_c0_g1_i1	0.0035317	16	24	N/A		25.416	41.917	42.117	49.796	37.413	35.555	34.478	58.18	41.968	54.824	46.213	32.888	41.918
TRINITY_DN23052_c3_g1_i1	0.00354245	12	24	N/A		25.543	49.633	39.411	38.762	32.081	26.987	31.452	39.767	50.25	34.161	38.393	33.6	43.224
TRINITY_DN25484_c0_g6_i2	0.00354245	12	24	NP_036283.2	F8A1	4.682	3.687	4.763	5.993	3.659	4.224	4.339	7.01	7.999	5.931	3.942	3.481	5.07
TRINITY_DN5396_c0_g1_i1	0.00354245	12	24	sp|Q6ZHE5|DCYD1_ORYSJ	Os02g0773300	15.366	14.689	20.418	22.812	16.428	14.781	19.853	39.163	31.52	18.482	23.695	18.994	19.099
TRINITY_DN6593_c0_g1_i11	0.0035713	12	24	N/A		5.203	3.439	12.724	7.132	2.472	1.141	2.606	6.147	3.51	6.703	0.906	3.111	2.263
TRINITY_DN30667_c1_g1_i1	0.00357328	16	24	tr|C3ZU76|C3ZU76_BRAFL	BRAFLDRAFT_124881	4.463	4.56	4.963	7.97	5.337	5.106	4.267	5.733	7.115	5.625	4.931	3.44	3.417
TRINITY_DN21536_c1_g1_i1	0.0035801	8	24	N/A		14.084	14.747	11.468	5.594	5.583	2.385	5.294	6.448	2.615	3.069	12.124	0.804	2.459
TRINITY_DN35632_c0_g1_i5	0.0035801	24	24	N/A		13.08	9.329	12.255	15.459	14.099	17.543	13.991	11.443	7.239	8.679	13.223	18.423	20.495
TRINITY_DN3170_c0_g5_i5	0.00359395	4	24	NP_001003794.1	MGLL	3.506	3.209	1.933	2.25	2.929	3.067	6.127	2.815	3.166	3.431	1.937	7.933	6.694
TRINITY_DN195_c0_g2_i1	0.0035967	8	24	N/A		0	3.29	0.827	1.263	2.24	0.586	0	0.895	2.375	1.422	0.66	1.326	0.643
TRINITY_DN20920_c0_g2_i1	0.00359693	24	24	sp|P43646|CATR_TETST		2.286	2.221	0.649	2.67	3.132	7.711	1.725	1.168	2.664	3.328	3.54	5.126	3.663
TRINITY_DN56896_c1_g5_i1	0.00360864	20	24	N/A		4.964	2.831	3.152	2.484	7.389	4.43	3.797	3.384	2.824	3.468	7.004	2.476	3.131
TRINITY_DN11851_c0_g3_i1	0.00363067	24	24	N/A		2.749	4.405	2.134	2.339	8.27	9.112	7.034	2.21	3.339	2.585	3.424	6.25	4.104
TRINITY_DN5828_c0_g1_i2	0.00363067	8	24	sp|O43610|SPY3_HUMAN	SPRY3	9.818	9.456	12.051	8.467	9.637	6.616	7.827	12.834	11.077	9.743	8.071	7.584	6.997
TRINITY_DN947_c0_g1_i6	0.00363067	20	24	N/A		7.366	6.093	4.772	8.55	10.95	7.643	5.478	7.341	8.488	7.179	9.998	11.51	14.141
TRINITY_DN191_c4_g1_i1	0.00364646	12	24	NP_001025230.1	PLPP4	7.657	7.029	8.439	7.916	8.085	7.54	6.463	6.956	8.859	8.894	7.769	7.895	7.566
TRINITY_DN2550_c0_g2_i1	0.00365626	20	24	N/A		5.184	5.102	3.579	2.956	11.066	10.678	10.672	7.318	1.777	2.495	6.386	4.17	3.958
TRINITY_DN1034852_c0_g1_i1	0.00367937	24	24	N/A		3.722	4.877	4.457	5.794	12.173	6.917	10.766	3.993	4.575	2.064	5.787	9.254	6.251
TRINITY_DN103_c1_g2_i2	0.00368526	4	24	N/A		2.161	0.532	1.387	1.039	2.766	3.109	6.2	2.834	1.092	1.015	0.793	5.42	3.505
TRINITY_DN52981_c0_g2_i1	0.00369017	16	24	N/A		21.697	22.316	9.243	34.047	18.059	7.8	11.114	18.855	19.086	25.689	18.512	12.725	17.3
TRINITY_DN16948_c0_g1_i1	0.00369039	4	24	N/A		1.876	0.918	0.665	0	3.302	3.704	6.638	4.403	3.831	1.729	3.675	4.807	7.393
TRINITY_DN1778_c1_g3_i1	0.00369039	16	24	XP_016884778.1	AMOT	2.98	3.002	4.415	4.905	2.249	3.316	2.702	3.298	3.16	4.308	3.895	2.341	2.468
TRINITY_DN32484_c0_g1_i2	0.00369039	16	24	NP_079104.3	CAAP1	6.532	5.625	7.478	8.133	7.618	6.559	6.019	7.879	7.93	10.041	7.684	6.953	6.619
TRINITY_DN336_c0_g1_i7	0.00369039	16	24	NP_705618.1	NUP155	10.102	8.098	10.647	12.471	10.692	8.663	9.609	13.491	12.144	15.477	13.075	11.267	12.008
TRINITY_DN4333_c0_g1_i4	0.00369039	16	24	N/A		5.042	2.778	5.121	9.709	5.921	6.327	4.513	7.353	25.739	12.757	4.38	5.085	4.961
TRINITY_DN11118_c4_g2_i1	0.00370347	12	24	N/A		25.053	19.608	26.731	31.34	15.674	13.887	11.239	13.734	23.945	17.814	15.715	4.133	18.291
TRINITY_DN11952_c0_g1_i3	0.00370347	8	24	sp|Q54SZ8|NPC22_DICDI	DDBG0282109	14.439	17.049	14.062	15.171	11.914	12.966	15.424	27.575	11.897	13.159	13.226	15.244	25.924
TRINITY_DN13053_c0_g2_i1	0.00370347	24	24	N/A		1.895	2.408	1.847	2.334	5.698	6.138	7.11	3.725	3.449	2.157	4.276	5.269	3.399
TRINITY_DN20351_c0_g2_i4	0.00370347	8	24	N/A		4.834	5.248	12.873	3.083	4.251	2.57	3	7.672	3.236	6.196	1.275	3.731	6.93
TRINITY_DN225_c1_g1_i7	0.00370347	12	24	sp|Q91WK5|GCSH_MOUSE	Gcsh	38.144	34.741	98.962	37.86	38.906	17.286	43.767	56.831	40.277	41.818	26.914	31.399	42.269
TRINITY_DN4747_c0_g2_i1	0.00370347	12	24	N/A		42.962	26.805	44.969	46.151	31.911	24.453	29.6	52.182	58.484	42.357	35.57	29.531	39.852
TRINITY_DN4960_c0_g1_i6	0.00370347	24	24	XP_011526371.1	ACP5	9.714	12.957	8.132	11.511	18.614	15.953	12.62	11.274	6.013	10.072	14.364	18.99	15.131
TRINITY_DN8230_c0_g1_i1	0.00370347	24	24	N/A		2.672	2	2.446	2.493	8.699	8.834	9.441	4.839	4.193	3.189	4.942	7.039	4.551
TRINITY_DN62201_c0_g1_i3	0.00370388	16	24	N/A		26.948	38.8	67.906	439.276	187.812	26.049	49.633	104.332	175.24	48.434	151.128	29.09	58.564
TRINITY_DN11427_c2_g1_i8	0.00372009	16	24	N/A		22.688	21.795	31.151	47.583	18.115	20.425	24.536	24.785	26.066	26.363	21.76	13.625	21.066
TRINITY_DN14701_c0_g1_i7	0.00372009	16	24	sp|Q8R151|ZNFX1_MOUSE	Znfx1	19.057	12.225	25.284	26.915	21.274	18.891	12.99	18.062	17.559	28.346	38.176	14.576	31.432
TRINITY_DN4301_c0_g2_i4	0.00372009	16	24	XP_011525420.1	IRGC	12.092	10.993	15.02	17.467	15.625	17.165	16.305	14.135	12.728	16.521	14.576	12.734	13.594
TRINITY_DN8439_c0_g1_i1	0.00372009	24	24	N/A		4.154	5.119	4.367	3.893	8.226	9.825	15.245	4.911	4.761	4.007	7.477	9.489	6.962
TRINITY_DN139323_c0_g2_i1	0.00372695	4	24	N/A		2.93	2.002	2.307	2.575	5.769	2.601	7.225	2.307	2.303	2.64	1.888	5.856	4.591
TRINITY_DN163577_c1_g3_i2	0.0037357	12	24	N/A		3.601	6.668	7.567	8.234	2.189	2.121	1.589	6.283	6.816	3.496	3.407	4.193	2.599
TRINITY_DN10751_c0_g1_i1	0.00373576	8	24	N/A		2.672	5.556	3.842	5.682	2.534	0	0.961	6.096	1.897	1.347	3.682	0.822	4.799
TRINITY_DN18047_c0_g1_i6	0.00375021	12	24	NP_005651.1	SLC35A2	6.007	6.801	10.412	7.73	6.85	4.922	5.912	9.918	10.426	10.354	7.433	8.784	8.667
TRINITY_DN24823_c0_g1_i9	0.00375021	12	24	NP_060882.2	ST7	5.335	6.324	6.043	6.61	5.484	5.379	4.671	6.809	7.568	6.162	6.589	5.781	6.1
TRINITY_DN3107_c0_g4_i1	0.00375021	12	24	NP_115744.2	LZIC	82.604	72.901	107.029	103.726	101.674	67.87	102.811	122.554	143.974	120.6	92.334	99.097	90.77
TRINITY_DN35352_c0_g1_i4	0.00375021	12	24	NP_006504.2	SARS1	8.88	9.007	14.445	10.723	10.191	9.533	11.248	12.561	14.427	12.773	10.826	10.795	10.734
TRINITY_DN36365_c1_g1_i1	0.00375021	12	24	sp|Q5EAB6|PMGT1_BOVIN	POMGNT1	8.849	8.65	13.734	10.672	8.361	9.169	8.737	13.87	11.97	14.782	12.102	10.932	10.495
TRINITY_DN6357_c1_g1_i2	0.00375021	12	24	NP_219481.1	LRRC46	12.71	13.451	20.045	17.427	14.236	19.636	15.889	22.976	24.589	18.066	14.736	18.674	14.26
TRINITY_DN2227_c2_g1_i2	0.00375332	8	24	N/A		7.227	5.504	5.782	4.887	4.872	3.878	5.387	6.782	5.009	4.641	4.711	6.309	5.126
TRINITY_DN42987_c0_g2_i3	0.00377687	16	24	N/A		2.978	3.065	5.311	7.172	1.086	4.992	1.076	3.672	3.831	9.325	0	4.168	2.842
TRINITY_DN6725_c1_g1_i4	0.00378703	4	24	sp|Q28298|RRBP1_CANLF	RRBP1	22.994	10.099	20.805	3.581	50.659	57.397	41.989	0	12.687	2.422	26.352	46.243	39.741
TRINITY_DN3882_c1_g1_i8	0.00378915	4	24	NP_065779.1	ESYT2	69.617	41.586	65.374	40.302	64.67	63.347	64	71.198	52.879	43.37	41.02	83.023	88.753
TRINITY_DN1049_c1_g1_i2	0.0037957	12	24	NP_001263254.1	SETMAR	5.464	4.038	10.565	9.384	6.733	6.174	6.486	8.698	10.648	10.637	8.43	6.435	9.182
TRINITY_DN12471_c0_g2_i4	0.0037957	12	24	NP_057437.1	ZDHHC2	18.686	25.479	28.896	23.777	25.06	22.488	19.808	29.954	33.905	28.234	28.483	23.952	29.084
TRINITY_DN14896_c1_g1_i2	0.00379716	16	24	sp|O60524|NEMF_HUMAN	NEMF	5.26	6.754	4.161	9.062	4.18	4.681	3.472	4.727	6.024	5.955	5.217	2.97	5.214
TRINITY_DN898_c3_g1_i1	0.0038086	20	24	NP_848591.2	MB21D2	6.578	3.432	6.104	6.666	7.368	6.156	4.784	3.877	5.112	7.179	5.109	5.811	8.846
TRINITY_DN17716_c2_g1_i1	0.00381739	8	24	N/A		9.619	14.884	20.418	24.68	22.406	0	12.452	22.183	18.678	13.024	11.022	12.238	0
TRINITY_DN31824_c0_g2_i1	0.00381739	20	24	N/A		12.32	19.908	9.726	13.9	28.801	30.618	18.741	11.435	9.097	3.142	19.379	14.212	10.494
TRINITY_DN4911_c2_g2_i1	0.00381739	16	24	tr|A7RKI5|A7RKI5_NEMVE	v1g198436	26.809	9.438	15.595	29.099	29.41	33.351	21.883	23.35	12.014	29.564	25.818	23.689	18.835
TRINITY_DN23307_c0_g3_i1	0.0038321	24	24	N/A		1.611	2.519	0.87	1.378	2.581	4.687	3.358	1.854	1.18	0	0.67	3.398	0.734
TRINITY_DN5453_c0_g1_i2	0.00385535	4	24	N/A		551.157	264.879	402.856	242.433	596.47	487.812	353.602	148.979	239.814	274.567	435.072	413.587	506.808
TRINITY_DN3555_c1_g1_i3	0.00385813	4	24	sp|B3Y683|MYD88_MACMU	MYD88	4.681	0.334	0.254	0	0.366	1.114	0.661	0.232	1.047	0.251	3.594	4.732	10.605
TRINITY_DN9321_c2_g1_i3	0.00385813	16	24	NP_660309.1	NUDCD2	3.734	0	5.33	5.919	5.189	4.912	2.86	7.718	6.971	8.037	4.789	4.415	3.407
TRINITY_DN8770_c0_g2_i7	0.00386348	12	24	N/A		4.189	5.694	6.487	4.623	4.76	4.381	6.026	8.227	7.017	5.056	3.172	5.323	3.151
TRINITY_DN11808_c0_g2_i1	0.00386449	12	24	N/A		5.819	5.098	8.25	6.684	5.113	3.532	4.743	6.845	5.112	5.625	4.785	5.151	5.142
TRINITY_DN161827_c0_g1_i2	0.00386449	24	24	N/A		1.023	2.408	1.297	2.205	3.322	3.93	3.052	2.103	1.845	1.627	1.937	2.609	2.14
TRINITY_DN3509_c0_g4_i1	0.00388184	12	24	NP_112190.2	CDT1	10.702	11.856	12.455	10.811	9.931	11.537	11.728	13.859	14.706	16.958	9.667	15.087	10.321
TRINITY_DN55762_c0_g1_i2	0.00388184	12	24	tr|A7T4R4|A7T4R4_NEMVE	v1g222317	9.225	11.123	13.988	12.09	7.836	10.253	8.438	14.3	15.419	12.209	7.684	10.751	11.698
TRINITY_DN558_c0_g1_i6	0.00388184	12	24	XP_016880190.1	PAFAH1B1	16.786	18.359	29.561	19.866	16.737	16.411	20.7	24.52	20.056	23.681	17.776	19.775	23.021
TRINITY_DN10575_c1_g1_i4	0.00391802	12	24	NP_063944.3	ERO1B	7.366	7.323	9.44	8.207	6.961	5.814	6.172	8.868	8.831	9.195	8.124	7.492	5.262
TRINITY_DN8199_c1_g1_i6	0.00391802	12	24	NP_006845.1	KDELR2	19.597	22.598	28.641	26.341	27.907	17.053	22.629	35.221	40.534	38.164	31.398	29.137	26.748
TRINITY_DN134958_c0_g2_i4	0.00393421	12	24	NP_003448.1	ZNF207	6.113	7.523	10.013	6.313	1.456	7.382	4.11	12.217	12.124	6.275	8.534	6.697	5.179
TRINITY_DN2846_c1_g1_i19	0.00394949	8	24	gi|156398849|ref|XP_001638400.1|	v1g239942	13.713	18.059	18.033	16.608	14.177	12.44	18.443	21.933	13.283	18.836	13.452	14.002	15.984
TRINITY_DN123399_c0_g1_i6	0.00396073	12	24	NP_653183.2	TEX261	4.321	4.643	7.192	5.695	4.917	4.74	4.8	5.501	7.25	6.248	4.059	6.502	5.405
TRINITY_DN18828_c2_g1_i1	0.00396139	20	24	N/A		7.278	5.836	14.029	9.647	8.654	7.315	6.414	7.825	7.447	7.921	11.187	6.299	8.273
TRINITY_DN1263_c13_g1_i7	0.00401599	4	24	sp|P53461|ACTC_HALRO	CA1	6.548	1.028	4.545	6.162	5.952	4.79	3.207	5.606	3.354	6.304	7.099	6.359	8.558
TRINITY_DN25457_c0_g2_i2	0.00401599	8	24	N/A		3.506	9.697	5.443	2.241	4.948	4.988	3.755	15.919	9.655	4.483	4.475	3.363	2.283
TRINITY_DN28746_c0_g1_i4	0.00401599	8	24	N/A		2.625	8.115	3.211	5.079	3.01	1.646	0.828	8.128	3.356	2.11	3.38	2.141	1.581
TRINITY_DN333_c0_g1_i15	0.00401599	4	24	sp|Q9C102|GLT1_SCHPO	glt1	7.216	4.684	10.423	2.875	7.44	6.648	12.026	5.237	6.178	9.73	11.637	8.438	12.868
TRINITY_DN9482_c0_g1_i26	0.00402551	20	24	sp|Q1ZXD6|ROCO5_DICDI	roco5	9.853	3.281	6.444	11.623	8.329	5.464	6.916	4.75	5.091	8.618	13.735	8.592	10.403
TRINITY_DN17754_c0_g1_i2	0.00402588	16	24	N/A		54.977	44.541	37.014	71.792	10.801	24.817	9.765	75.523	21.613	60.671	59.341	31.998	16.32
TRINITY_DN2995_c1_g1_i5	0.00402588	16	24	tr|F7BBP2|F7BBP2_XENTR	prr11	2.056	22.477	1.387	20.37	9.588	4.207	3.297	3.012	14.014	3.765	9.907	3.261	2.307
TRINITY_DN36291_c0_g1_i17	0.00402588	16	24	NP_065806.1	SERINC1	18.717	38.081	22.517	61.84	23.968	46.236	19.268	0.449	24.426	60.494	29.425	26.393	21.23
TRINITY_DN809_c1_g3_i8	0.00402588	16	24	XP_011518982.1	TSPAN11	75.747	76.235	5.548	94.485	76.194	99.617	74.894	63.62	117.244	118.619	74.079	66.051	2.296
TRINITY_DN8617_c4_g1_i1	0.00402588	16	24	N/A		3.906	9.711	6.37	12.947	6.769	5.355	7.154	8.652	13.261	10.973	10.668	6.762	6.587
TRINITY_DN545_c0_g2_i2	0.00402707	16	24	N/A		2.008	1.982	2.908	4.49	3.102	2.457	2.116	2.54	3.945	3.858	2.729	2.953	3.467
TRINITY_DN8593_c0_g1_i18	0.00404707	8	24	N/A		7.984	9.133	8.808	6.342	8.575	3.586	5.511	13.204	8.396	4.543	11.087	5.738	11.91
TRINITY_DN977596_c0_g1_i1	0.00404707	24	24	N/A		0	0	1.045	4.261	1.901	7.266	5.829	1.67	2.111	1.497	3.811	2.492	1.776
TRINITY_DN621_c0_g1_i14	0.0040496	16	24	sp|Q6PCJ9|PPT2A_XENLA	ppt2-a	19.628	27.694	34.245	41.684	29.832	32.819	32.046	22.448	41	46.252	42.742	25.563	35.036
TRINITY_DN13534_c1_g1_i2	0.00405681	16	24	NP_006779.1	RALBP1	29.064	20.096	32.705	33.002	27.195	23.59	23.105	31.433	35.911	35.468	31.624	27.434	31.697
TRINITY_DN103720_c0_g1_i3	0.00406576	12	24	N/A		1.412	2.831	2.167	1.746	1.339	1.553	0.988	1.257	1.322	1.246	1.917	0.458	0.863
TRINITY_DN761705_c0_g1_i1	0.00407087	24	24	sp|O08688|CAN5_MOUSE	Capn5	2.749	3.888	3.522	2.801	8.074	8.241	8.78	3.805	2.985	2.687	4.39	6.661	3.475
TRINITY_DN85249_c0_g1_i1	0.00407087	24	24	N/A		2.44	3.01	2.299	2.586	7.949	8.537	7.906	2.397	3.986	2.631	3.908	5.462	4.492
TRINITY_DN29701_c1_g1_i3	0.00407309	24	24	N/A		2.293	1.265	2.028	2.263	4.744	2.232	6.113	3.564	4.027	2.722	3.144	9.817	4.176
TRINITY_DN5118_c0_g1_i3	0.00407844	20	24	sp|P58912|TX60B_PHYSE		6.548	3.911	3.628	19.4	19.372	9.798	12.9	3.823	5.472	10.238	29.116	13.598	48.081
TRINITY_DN19921_c0_g1_i1	0.00409611	4	24	N/A		5.513	4.625	4.145	4.062	14.87	8.987	13.852	4.866	2.396	4.216	5.315	2.027	8.479
TRINITY_DN2823_c1_g1_i1	0.00409611	4	24	N/A		8.756	4.314	4.408	4.39	5.036	6.718	4.775	7.451	0.692	3.152	4.01	5.822	7.393
TRINITY_DN4677_c5_g1_i1	0.00409611	4	24	N/A		7.567	12.41	0	4.668	7.554	3.372	12.795	7.032	2.295	4.193	6.02	8.16	4.167
TRINITY_DN1764_c1_g2_i3	0.00410283	12	24	sp|Q9BUN8|DERL1_HUMAN	DERL1	28.122	28.49	33.419	36.876	27.733	23.088	29.645	32.414	42.704	28.176	37.383	31.981	32.145
TRINITY_DN184395_c0_g1_i1	0.00410283	12	24	N/A		15.117	24.521	32.622	28.606	17.731	22.08	12.774	22.735	20.62	14.113	19.61	11.976	19.713
TRINITY_DN45650_c0_g1_i1	0.00410283	24	24	N/A		1.564	4.44	3.544	3.5	7.065	7.274	8.379	3.538	3.012	3.858	3.946	4.371	2.878
TRINITY_DN114607_c0_g1_i2	0.00411684	24	24	N/A		3.043	2.055	3.694	4.798	6.35	8.403	4.524	3.805	3.729	1.35	6.407	6.442	7.621
TRINITY_DN17063_c0_g1_i4	0.00411684	4	24	N/A		2.066	1.07	1.1	2.146	1.911	2.657	7.32	0.792	1.704	0.773	2.596	4.433	4.168
TRINITY_DN2218_c0_g3_i1	0.00411684	12	24	sp|Q61006|MUSK_MOUSE	Musk	7.61	6.46	8.959	6.199	6.193	5.002	5.377	7.745	6.103	7.307	5.758	6.179	5.23
TRINITY_DN3724_c0_g1_i2	0.00411684	24	24	XP_016865676.1	FARS2	4.88	1.783	0	0.771	3.465	3.93	2.021	2.876	1.89	4.2	2.837	5.73	6.024
TRINITY_DN2386_c1_g1_i2	0.00412162	4	24	tr|R7TT16|R7TT16_CAPTE	CAPTEDRAFT215676	60.057	0.52	53.678	1.913	20.604	21.742	86.546	16.203	6.083	5.243	21.652	21.22	81.527
TRINITY_DN8023_c0_g1_i7	0.00412162	4	24	tr|W4YYM3|W4YYM3_STRPU		4.741	1.799	2.969	2.866	3.95	3.364	2.685	1.653	2.769	2.054	3.408	3.331	4.152
TRINITY_DN8308_c1_g1_i7	0.00412162	8	24	N/A		0.031	5.028	1.367	1.396	0.241	1.022	2.195	4.207	1.708	1.813	0.294	1.886	0
TRINITY_DN92987_c0_g1_i1	0.00412162	8	24	N/A		5.149	13.516	6.783	6.527	4.403	5.315	3.454	10.57	6.558	9.19	6.114	4.57	4.603
TRINITY_DN10800_c2_g1_i1	0.00412902	24	24	N/A		5.345	3.303	5.159	4.805	5.872	4.6	6.356	4.976	3.708	5.763	5.485	6.653	5.439
TRINITY_DN1128_c1_g1_i1	0.00412902	24	24	N/A		12.159	10.399	13.471	24.039	11.511	22.017	26.472	4.634	15.655	11.976	20.73	30.561	40.586
TRINITY_DN13823_c0_g2_i1	0.0041304	20	24	N/A		11.335	8.662	9.243	7.42	25.998	19.6	21.308	9.01	8.944	8.051	14.458	10.252	12.142
TRINITY_DN1488_c2_g1_i2	0.0041304	16	24	XP_016858857.1	ZFAND2B	11.401	12.746	12.303	13.882	9.145	11.325	11.348	12.736	20.417	14.359	7.842	10.783	6.779
TRINITY_DN241_c0_g2_i1	0.0041304	20	24	N/A		3.108	4.463	4.178	2.486	9.958	11.485	10.223	6.577	5.819	0.707	10.543	9.976	4.481
TRINITY_DN778507_c0_g1_i1	0.0041304	20	24	sp|Q6PGS5|TM56B_XENLA	tlcd4-b	2.255	2.807	4.351	1.855	7.946	4.769	5.049	2.077	1.776	1.283	4.059	4.107	3.194
TRINITY_DN917984_c0_g1_i1	0.0041304	20	24	N/A		7.49	8.351	7.134	7.291	19.514	17.133	17.829	7.772	7.178	5.955	10.261	14.623	9.47
TRINITY_DN18191_c0_g2_i2	0.00413362	12	24	sp|Q9W6I0|UQCC1_XENLA	uqcc1	9.219	10.461	18.407	13.727	12.608	7.659	16.152	17.29	15.884	16.109	10.805	12.487	14.536
TRINITY_DN4894_c0_g1_i1	0.00414096	12	24	NP_064508.3	TM9SF3	27.427	27.917	37.761	36.986	36.883	32.966	30.103	41.437	43.924	45.616	41.574	37.216	39.044
TRINITY_DN268374_c0_g4_i1	0.00417064	24	24	N/A		3.196	5.383	2.257	2.969	4.297	8.31	4.259	3.128	1.033	1.85	2.586	6.057	3.002
TRINITY_DN10169_c0_g1_i2	0.00417451	4	24	N/A		9.111	4.912	6.574	4.135	7.453	7.924	7.95	5.52	5.621	7.179	7.335	9.514	8.04
TRINITY_DN34575_c0_g1_i1	0.00417663	4	24	N/A		27.735	9.225	18.86	21.87	23.587	21.02	26.595	6.629	12.698	22.845	25.715	18.718	23.801
TRINITY_DN120878_c0_g1_i2	0.00417979	20	24	N/A		14.27	14.08	15.293	24.926	24.011	6.929	7.713	11.313	19.02	21.365	25.504	9.94	11.992
TRINITY_DN214_c12_g2_i2	0.00418653	20	24	N/A		14.746	6.404	20.03	6.694	22.46	11.773	6.576	3.369	6.583	8.691	17.191	5.428	10.99
TRINITY_DN9459_c0_g2_i1	0.00418653	20	24	NP_001248363.1	AARSD1	3.979	3.543	4.449	4.976	5.225	4.089	4.032	2.469	1.219	4.308	6.208	1.983	4.72
TRINITY_DN5240_c0_g1_i3	0.00420532	16	24	N/A		10.779	8.949	13.479	21.099	12.798	12.477	12.118	9.804	13.002	17.962	12.511	17.39	19.314
TRINITY_DN12011_c0_g1_i1	0.00420977	12	24	N/A		5.402	7.194	8.784	5.153	6.614	6.346	6.463	9.001	8.179	4.899	5.015	6.443	6.253
TRINITY_DN107365_c0_g5_i1	0.00423368	24	24	N/A		2.147	2.358	2.34	2.017	6.636	6.39	6.989	3.663	2.881	1.952	2.973	4.874	3.083
TRINITY_DN4635_c4_g1_i11	0.00423368	16	24	N/A		44.738	81.521	58.086	115.156	42.199	43.467	54.433	72.371	115.323	126.568	83.798	60.395	63.658
TRINITY_DN6959_c0_g1_i10	0.00423368	12	24	NP_006636.2	STARD10	15.798	17.068	25.859	21.174	16.83	11.365	17.266	22.083	19.529	18.259	13.367	18.528	17.437
TRINITY_DN846061_c0_g1_i1	0.00423368	24	24	N/A		4.141	1.07	1.116	1.96	5.519	8.259	6.03	3.11	3.278	0	3.947	6.015	4.594
TRINITY_DN3165_c4_g2_i4	0.00423798	16	24	NP_004119.1	GTF2F2	11.366	10.259	11.572	14.769	14.795	10.371	9.157	10.435	10.926	12.537	11.508	12.215	10.753
TRINITY_DN3945_c0_g1_i3	0.00423798	4	24	NP_065769.3	USP31	5.668	6.439	6.859	2.214	6.743	2.786	7.492	7.397	6.505	4.05	8.302	8.96	9.436
TRINITY_DN4442_c0_g1_i5	0.00423798	16	24	NP_060697.4	UBA6	3.656	3.439	7.823	6.41	5.765	5.805	5.326	7.602	6.692	10.05	7.175	4.803	5.182
TRINITY_DN7681_c0_g4_i3	0.00423798	16	24	NP_001485.2	GDI2	102.325	83.595	119.21	135.573	106.728	101.36	97.986	135.883	115.244	137.911	124.661	110.213	125.968
TRINITY_DN20359_c1_g2_i1	0.00424121	24	24	N/A		22.308	27.791	11.537	13.527	58.14	34.451	46.857	24.848	12.785	6.88	21.893	17.391	20.451
TRINITY_DN43278_c0_g1_i1	0.00425972	20	24	gi|156355311|ref|XP_001623613.1|	v1g247995	1.829	1.001	0.266	1.868	4.005	1.938	2.868	2.932	1.064	0.037	4.022	4.054	4.599
TRINITY_DN75110_c0_g1_i1	0.00425972	4	24	NP_061939.3	MAGEL2	4.88	1.783	6.575	1.161	12.611	11.746	6.746	0	1.287	2.25	5.725	6.762	12.68
TRINITY_DN4743_c2_g1_i1	0.0042742	12	24	NP_008826.1	HNMT	6.085	7.356	9.605	9.992	7.246	6.947	6.507	12.317	9.569	9.494	6.939	7.684	7.608
TRINITY_DN4883_c1_g4_i1	0.0042742	4	24	N/A		6.328	1.358	1.853	1.167	2.29	2.36	2.408	4.486	1.339	2.486	2.105	9.522	5.445
TRINITY_DN68873_c1_g1_i1	0.0042742	12	24	N/A		17.234	23.42	32.173	33.052	24.695	23.159	18.389	30.415	42.139	23.938	19.788	20.401	37.444
TRINITY_DN948_c0_g1_i15	0.0042742	4	24	N/A		2.559	1.921	2.963	1.813	1.099	2.372	7.145	3.192	4.358	3.407	1.466	4.102	3.824
TRINITY_DN14762_c0_g1_i2	0.00427835	16	24	sp|P97379|G3BP2_MOUSE	G3bp2	40.738	38.8	50.649	56.528	30.753	39.748	42.581	67.532	69.039	63.971	50.826	44.255	52.097
TRINITY_DN19224_c0_g4_i1	0.00427835	4	24	N/A		2.085	3.23	2.331	2.082	3.796	6.656	9.384	4.589	3.387	2.919	4.088	5.017	4.637
TRINITY_DN15416_c0_g1_i1	0.00428933	24	24	N/A		1.658	1.615	0	2.595	1.829	4.673	0.323	0.348	1.699	1.796	3.011	3.834	3.085
TRINITY_DN15416_c0_g4_i1	0.00428933	24	24	N/A		1.658	1.615	0	2.595	1.829	4.673	0.323	0.348	1.699	1.796	3.011	3.834	3.085
TRINITY_DN1588_c0_g1_i5	0.00428933	12	24	N/A		4.957	4.291	6.091	3.716	1.107	1.325	2.886	2.447	4.069	3.684	2.407	1.617	1.084
TRINITY_DN45755_c0_g1_i1	0.00428933	12	24	N/A		360.83	358.953	1330.01	145.562	240.451	182.884	96.925	549.679	319.959	282.98	207.308	210.16	254.802
TRINITY_DN6073_c5_g1_i1	0.00428933	12	24	N/A		1.869	2.196	3.857	2.269	2.171	1.221	1.383	1.961	3.527	2.877	2.452	1.409	3.498
TRINITY_DN6292_c0_g2_i1	0.00428933	24	24	N/A		3.99	3.12	3.544	3.706	4.069	3.822	4.51	4.007	3.853	4.029	4.209	6.759	4.759
TRINITY_DN144_c3_g1_i1	0.00429583	24	24	N/A		3.336	0	2.249	0	3.403	4.327	1.204	2.522	0	2.657	3.811	5.898	3.71
TRINITY_DN3709_c0_g3_i1	0.00430082	8	24	NP_001166368.1	CAV1	3.536	8.512	3.952	11.343	2.682	4.311	1.38	6.311	4.523	5.679	4.135	0	1.084
TRINITY_DN19386_c0_g1_i10	0.00430854	8	24	NP_001123537.1	MYO9B	6.492	5.98	4.646	4.36	4.569	2.84	6.279	7.826	4.844	7.21	4.931	0.659	5.525
TRINITY_DN3573_c2_g1_i1	0.00430854	8	24	N/A		18.044	22.236	7.471	9.946	9.619	4.93	8.798	9.01	20.256	6.708	11.205	6.47	8.407
TRINITY_DN6934_c1_g4_i3	0.00430998	12	24	NP_001094346.1	PHYHD1	8.832	6.854	13.548	12.23	9.601	7.196	7.384	5.276	9.77	11.784	9.289	6.31	9.504
TRINITY_DN6842_c2_g1_i1	0.00434559	4	24	N/A		26.905	22.792	15.647	22.504	20.622	21.469	24.829	29.591	14.324	18.645	23.368	28.978	26.969
TRINITY_DN10361_c1_g1_i5	0.00436021	8	24	sp|Q60431|CASP3_MESAU	CASP3	24.156	32.887	47.366	33.122	20.152	14.578	33.574	50.21	49.489	22.378	25.186	18.298	17.326
TRINITY_DN1951_c3_g1_i3	0.00436021	8	24	N/A		10.903	21.307	21.943	23.357	10.94	4.907	23.173	25.962	26.605	13.574	17.345	25.101	13.333
TRINITY_DN128211_c1_g1_i2	0.00436137	16	24	N/A		0	9.852	0	21.203	6.039	5.297	2.726	3.558	19.085	11.677	7.143	8.943	0
TRINITY_DN15307_c0_g1_i1	0.00436137	16	24	N/A		0	0	0	12.52	4.867	4.552	2.178	5.473	3.144	6.587	5.422	2.441	5.069
TRINITY_DN3981_c0_g2_i1	0.00436426	20	24	sp|Q8CGC6|RBM28_MOUSE	Rbm28	0.938	2.276	1.305	1.532	5.189	4.938	4.564	3.387	2.086	1.72	2.653	3.742	2.307
TRINITY_DN75955_c0_g1_i1	0.00436426	24	24	N/A		7.443	7.903	8.357	6.451	19.461	17.92	17.528	9.732	6.455	6.034	9.063	12.232	10.008
TRINITY_DN48458_c0_g1_i2	0.00436583	16	24	N/A		3.367	4.084	5.396	8.215	1.131	1.75	0.886	5.339	5.274	2.194	4.842	2.935	1.341
TRINITY_DN947_c7_g1_i2	0.00436707	16	24	N/A		0	0	5.902	5.247	0	0	4.923	5.028	6.906	10.728	0	0	3.609
TRINITY_DN4617_c2_g3_i2	0.00436978	8	24	N/A		28.023	74.4	70.685	40.227	31.857	26.475	43.535	100.726	78.581	69.243	31.152	81.956	31.442
TRINITY_DN12065_c2_g1_i1	0.00439328	12	24	N/A		23.398	22.537	29.002	21.708	15.79	18.315	16.747	22.264	23.816	24.098	18.95	26.679	25.344
TRINITY_DN7921_c1_g1_i8	0.0043939	4	24	N/A		10.491	2.533	7.857	4.154	10.473	8.072	7.276	2.103	5.274	6.296	10.302	9.525	13.03
TRINITY_DN6783_c1_g1_i14	0.00441236	4	24	N/A		2.644	1.799	1.683	2.539	3.204	3.059	3.379	2.222	0.248	1.515	4.764	2.987	3.911
TRINITY_DN2024_c0_g2_i7	0.00441775	16	24	NP_787103.1	ZADH2	22.223	12.014	22.344	24.874	20.533	19.118	17.645	17.46	19.302	24.774	21.651	23.08	20.137
TRINITY_DN26608_c0_g1_i1	0.00441775	24	24	N/A		1.403	1.829	1.478	0.734	2.402	3.172	4.114	1.064	1.732	0	2.247	3.358	1.445
TRINITY_DN295836_c0_g1_i1	0.00441775	12	24	N/A		3.07	0.752	6.001	1.759	0.547	1.022	3.192	2.852	4.245	0.707	0.883	2.379	1.443
TRINITY_DN5774_c0_g1_i3	0.00441775	20	24	sp|P0DPA6|PSID_PSICU	psiD	133.386	2.202	3.411	60.49	126.497	62.001	5.411	54.463	39.522	50.812	81.214	106.266	81.663
TRINITY_DN69726_c0_g1_i2	0.00441775	16	24	N/A		8.368	5.602	8.864	18.333	10.583	10.21	8.062	4.397	9.521	13.973	8.512	16.821	8.98
TRINITY_DN908090_c0_g1_i1	0.00441775	24	24	N/A		2.703	2.514	2.807	1.107	4.921	6.945	6.629	3.031	2.394	2.278	2.816	5.243	2.886
TRINITY_DN246680_c0_g1_i1	0.00442561	8	24	N/A		2.208	5.663	2.594	4.053	3.992	1.402	1.045	2.647	1.694	2.083	2.218	1.583	1.414
TRINITY_DN5961_c0_g1_i6	0.00442561	16	24	tr|V3ZS30|V3ZS30_LOTGI	LOTGIDRAFT161461	22.701	51.499	20.697	49.195	29.142	18.063	21.066	30.529	42.155	30.71	24.771	19.15	19.993
TRINITY_DN14154_c0_g2_i5	0.00443062	16	24	NP_002721.1	PRKACA	10.396	11.184	15.96	17.554	13.073	13.138	13.66	16.728	16.927	17.804	13.131	16.964	12.543
TRINITY_DN21804_c0_g1_i1	0.00443062	16	24	N/A		3.462	5.928	8.542	8.693	5.149	5.374	5.992	6.629	8.737	9.373	6.882	7.852	5.602
TRINITY_DN3578_c0_g4_i2	0.00443062	16	24	XP_011522858.1	ALDOC	301.414	261.796	305.502	373.521	268.63	262.797	238.17	420.263	288.764	327.805	276.228	293.799	233.61
TRINITY_DN23765_c0_g1_i1	0.00444493	20	24	N/A		3.15	1.56	2.516	4.528	4.189	3.415	2.886	2.299	2.551	3.622	5.164	3.038	4.124
TRINITY_DN2464_c4_g1_i1	0.00445968	4	24	N/A		6.126	3.505	3.899	3.417	1.222	4.271	4.836	5.897	5.021	4.212	4.824	3.278	7.352
TRINITY_DN8744_c0_g1_i2	0.00445968	12	24	N/A		4.602	11.929	21.598	15.161	4.207	2.283	7.317	11.167	9.295	7.044	5.413	6.292	1.657
TRINITY_DN100010_c0_g2_i1	0.00447282	16	24	N/A		14.536	19.27	26.285	25.02	8.645	11.548	20.673	25.994	22.076	18.938	17.63	19.371	11.716
TRINITY_DN18188_c0_g1_i1	0.00447282	12	24	XP_016862951.1	SLC33A1	4.077	3.466	11.02	4.633	1.195	2.748	5.633	5.205	6.741	6.944	3.776	2.039	3.345
TRINITY_DN4715_c0_g1_i1	0.00447282	24	24	N/A		1.886	2.853	0.975	1.486	3.786	7.049	7.016	1.481	2.901	2.399	2.917	5.277	2.139
TRINITY_DN4715_c0_g2_i1	0.00447282	24	24	N/A		1.886	2.853	0.975	1.486	3.786	7.049	7.016	1.481	2.901	2.399	2.917	5.277	2.139
TRINITY_DN63354_c0_g3_i1	0.00447282	16	24	N/A		49.433	48.071	58.33	54.166	45.308	55.259	47.899	58.884	67.409	51.005	39.135	45.404	43.067
TRINITY_DN84992_c1_g1_i1	0.00447282	12	24	NP_689895.2	RWDD4	9.482	7.189	9.916	5.556	5.465	4.487	7.518	8.713	10.977	6.977	5.702	6.804	8.723
TRINITY_DN18108_c2_g1_i2	0.00447582	12	24	NP_001269671.1	OSBP2	26.222	23.501	39.454	35.896	32.514	28.385	34.538	38.813	38.861	35.836	29.912	35.563	33.773
TRINITY_DN18498_c0_g3_i3	0.00447582	8	24	NP_997717.2	BOLA3	5.946	4.313	4.998	6.591	3.537	3.757	4.365	6.915	6.548	4.822	3.861	6.371	5.022
TRINITY_DN25202_c0_g3_i1	0.00447582	12	24	sp|Q5ZI69|RM37_CHICK	MRPL37	5.696	4.251	6.83	6.264	4.516	3.926	6.03	7.379	6.052	6.287	5.626	4.609	5.32
TRINITY_DN17464_c0_g2_i3	0.00448806	8	24	N/A		0.508	32.504	1.054	29.51	8.647	1.564	11.78	16.995	9.697	14.42	9.657	0.599	7.833
TRINITY_DN17700_c0_g1_i4	0.00448806	8	24	N/A		0	5.349	4.613	6.158	4.881	1.95	3.37	4.572	1.714	2.315	3.298	1.583	3.868
TRINITY_DN4277_c1_g2_i2	0.00450704	16	24	NP_150596.1	SEC11C	45.124	48.998	55.623	63.772	45.933	55.367	40.534	52.547	71.48	52.548	50.269	48.178	47.221
TRINITY_DN1973_c0_g1_i6	0.00454979	4	24	N/A		5.383	2.278	4.362	6.773	5.975	5.167	6.052	2.46	3.012	5.653	10.479	4.873	11.098
TRINITY_DN7327_c0_g3_i1	0.00454979	8	24	N/A		4.757	4.172	5.73	5.051	2.829	0	1.33	4.216	1.287	1.655	1.017	1.104	2.507
TRINITY_DN15670_c0_g1_i18	0.00455401	8	24	sp|P35556|FBN2_HUMAN	FBN2	1.431	3.634	3.004	1.96	0.759	0.62	1.635	4.216	2.284	2.362	0.196	1.639	0.769
TRINITY_DN2003_c0_g2_i1	0.00458822	24	24	N/A		2.44	2.427	3.078	1.315	8.36	7.315	8.265	3.966	3.769	2.371	3.2	6.519	3.296
TRINITY_DN52375_c0_g1_i1	0.00458822	20	24	N/A		2.733	2.423	2.118	3.807	11.057	6.728	10.721	4.394	4.265	3.198	7.465	5.906	4.842
TRINITY_DN18262_c3_g1_i1	0.00459362	8	24	N/A		15.703	24.886	20.153	23.946	19.596	19.088	18.774	24.976	22.173	23.681	16.256	19.167	14.481
TRINITY_DN2290_c0_g3_i1	0.00459362	8	24	N/A		3.135	14.157	11.722	3.445	5.743	7.603	5.659	9.008	7.02	6.836	8.836	3.671	2.34
TRINITY_DN5598_c6_g1_i1	0.00459362	4	24	N/A		2.464	0.391	4.244	0.728	3.968	2.984	5.662	0.758	0.276	1.904	1.322	2.679	2.493
TRINITY_DN13721_c0_g2_i1	0.00459939	16	24	NP_057067.1	UBE2D4	33.866	36.172	42.639	42.639	37.175	34.121	39.472	44.17	56.927	49.548	43.925	39.724	43.029
TRINITY_DN6668_c0_g1_i14	0.00459939	12	24	N/A		14.632	14.735	24.676	21.208	10.976	10.766	9.289	33.395	28.751	26.962	13.254	14.992	8.064
TRINITY_DN10651_c3_g1_i1	0.00460248	12	24	gi|156333662|ref|XP_001619381.1|	v1g238238	42.931	41.365	51.094	42.134	36.916	43.235	39.43	67.547	59.444	60.971	40.149	44.137	44.992
TRINITY_DN99039_c0_g2_i1	0.00460248	24	24	N/A		2.193	1.863	2.84	1.206	6.538	7.468	8.363	3.654	3.191	1.859	3.094	4.514	4.457
TRINITY_DN11950_c1_g1_i1	0.00462325	16	24	N/A		9.08	8.052	10.545	18.687	11.075	8.672	9.809	16.06	10.441	13.622	13.877	10.965	11.01
TRINITY_DN21644_c1_g1_i3	0.00462325	16	24	N/A		3.019	13.337	2.133	12.995	8.547	5.757	2.758	7.232	7.51	7.286	12.668	0	1.46
TRINITY_DN7925_c0_g2_i10	0.00462325	16	24	N/A		15.427	25.721	55.134	49.823	14.651	24.881	11.992	38.26	19.945	31.602	52.364	22.595	13.437
TRINITY_DN11950_c0_g1_i2	0.00466239	12	24	N/A		9.297	16.587	21.902	13.455	11.851	5.604	7.125	11.324	16.328	17.509	9.251	12.744	10.845
TRINITY_DN5628_c1_g1_i10	0.00466758	8	24	N/A		1.961	3.6	3.457	2.586	2.126	0.216	0.521	2.247	0	0.707	2.282	0.319	1.452
TRINITY_DN768027_c0_g1_i1	0.00469253	24	24	N/A		1.602	2.606	1.108	1.755	4.479	4.191	5.615	2.436	2.249	1.543	2.199	3.071	1.763
TRINITY_DN5250_c0_g3_i1	0.00469475	24	24	sp|Q86Y13|DZIP3_HUMAN	DZIP3	5.69	2.013	4.063	4.266	3.819	5.178	4.85	1.324	2.051	3.493	3.099	3.904	4.611
TRINITY_DN1890_c1_g1_i6	0.00470564	16	24	N/A		1.251	1.923	3.702	6.193	1.535	1.089	2.082	4.632	2.664	3.668	1.097	3.993	1.409
TRINITY_DN33909_c0_g2_i3	0.00472166	16	24	sp|Q8VEM8|MPCP_MOUSE	Slc25a3	102.293	101.78	126.011	144.974	108.723	91.807	125.374	143.757	161.254	138.357	129.49	134.056	106.951
TRINITY_DN36809_c0_g1_i7	0.00472166	4	24	tr|A2TLS7|A2TLS7_STRPU	REJ8	0.67	4.666	0.366	0.447	5.702	0.835	8.292	2.807	0.971	0.386	3.853	0.924	9.752
TRINITY_DN138760_c1_g1_i1	0.00473936	8	24	N/A		2.471	9.396	2.186	1.813	0	0	0	3.404	1.983	1.505	1.614	1.678	3.159
TRINITY_DN11953_c0_g2_i2	0.00474394	12	24	N/A		97.361	157.887	214.493	129.839	122.278	99.77	101.475	124.381	119.183	117.746	138.893	87.503	114.954
TRINITY_DN165451_c0_g2_i1	0.00474394	20	24	N/A		11.474	6.368	10.897	15.599	15.013	13.091	8.037	7.201	11.723	12.473	16.052	16.074	14.627
TRINITY_DN5256_c0_g2_i2	0.00474394	20	24	N/A		11.138	10.549	14.203	21.31	15.874	15.79	13.539	7.802	13.037	13.523	15.293	11.712	11.468
TRINITY_DN3123_c3_g3_i1	0.00474976	24	24	N/A		5.572	9.703	7.363	8.848	9.967	9.699	5.929	12.234	6.969	9.547	14.349	12.47	8.257
TRINITY_DN47374_c0_g1_i14	0.0047547	24	24	sp|P23253|TCN/A_TRYCR	TCNA	11.799	6.718	7.543	11.044	19.551	10.309	15.772	8.547	8.913	6.001	16.919	29.688	14.416
TRINITY_DN340217_c0_g1_i1	0.00477622	16	24	N/A		216.563	310.605	281.264	1031.27	0.696	210.599	343.292	528.633	516.189	718.831	0.784	280.218	1.598
TRINITY_DN8287_c0_g3_i1	0.00477622	20	24	N/A		7.799	11.617	8.063	4.461	22.202	15.335	14.166	2.057	5.244	0	7.798	6.108	6.396
TRINITY_DN52912_c0_g1_i1	0.00479335	4	24	N/A		18.973	11.74	17.616	14.918	12.015	8.403	13.89	15.19	15.405	14.928	12.645	11.648	21.134
TRINITY_DN45171_c0_g1_i4	0.00480846	8	24	NP_060979.2	LRRC59	6.764	9.782	7.454	9.747	6.609	7.89	7.259	12.053	10.606	10.338	9.232	9.861	7.992
TRINITY_DN48279_c0_g3_i1	0.00480846	8	24	N/A		18.281	17.588	10.621	9.076	17.067	11.369	9.72	15.133	7.106	8.225	10.417	13.104	14.909
TRINITY_DN10731_c1_g2_i6	0.00481169	16	24	NP_001309241.1	PHACTR1	3.713	6.704	11.049	12.529	4.963	6.524	9.118	12.26	5.724	12.03	6.407	0	5.636
TRINITY_DN13096_c3_g1_i1	0.00481169	16	24	N/A		19.319	18.735	20.207	26.373	14.465	14.28	17.946	23.086	21.61	30.085	19.164	15.806	18.324
TRINITY_DN19053_c0_g1_i1	0.00481169	16	24	NP_620153.1	MITD1	4.648	5.683	6.444	7.739	4.667	6.889	5.956	6.371	6.797	8.86	7.767	2.819	4.893
TRINITY_DN383899_c3_g1_i1	0.00481169	16	24	N/A		12.586	15.674	15.072	18.326	14.263	11.245	10.457	16.158	14.717	16.381	17.149	12.408	15.088
TRINITY_DN50370_c0_g1_i1	0.00481169	16	24	N/A		22.559	5.451	27.626	44.158	24.403	19.606	24.898	25.811	26.428	40.005	23.676	16.127	30.891
TRINITY_DN695123_c0_g1_i1	0.00481169	24	24	sp|Q9GMY4|PEPC_SORUN	PGC	3.058	2.734	1.593	1.764	4.01	6.904	6.064	2.08	3.573	1.796	4.333	4.623	1.802
TRINITY_DN770483_c0_g2_i1	0.00481169	24	24	sp|Q3SWT6|PPE1_RAT	Ppef1	5.235	6.062	7.043	5.321	14.683	13.352	13.815	6.827	7.539	4.063	6.889	9.245	7.011
TRINITY_DN1046_c0_g3_i1	0.00481589	4	24	sp|P08659|LUCI_PHOPY		6.368	3.237	5.159	4.759	5.51	4.568	6.1	5.552	1.973	3.338	2.952	4.23	6.419
TRINITY_DN6789_c0_g1_i1	0.00481589	16	24	sp|Q90617|LAMP2_CHICK	LAMP2	242.546	244.306	239.136	342.396	263.412	272.364	238.555	371.032	283.9	373.408	357.432	312.971	300.445
TRINITY_DN1228_c1_g3_i1	0.00482454	4	24	N/A		6.625	8.455	8.777	2.745	3.028	7.346	10.211	8.889	8.522	3.386	10.135	8.817	9.205
TRINITY_DN5272_c2_g1_i2	0.00482454	16	24	NP_000276.2	PEPD	41.989	39.513	51.794	70.783	43.105	39.485	43.67	61.446	55.631	65.72	63.863	53.517	54.855
TRINITY_DN740_c1_g1_i5	0.00483903	12	24	N/A		36.312	48.968	52.983	59.87	44.227	34.275	50.084	75.158	74.77	53.599	42.527	41.718	51.482
TRINITY_DN108275_c0_g2_i3	0.0048488	20	24	N/A		34.202	13.883	25.809	35.914	31.947	31.253	19.395	16.625	19.994	23.574	27.341	19.555	36.959
TRINITY_DN684_c1_g3_i2	0.0048488	20	24	N/A		3.536	0	4.646	7.168	9.788	3.926	8.509	2.376	3.107	5.15	13.509	0	4.49
TRINITY_DN1045_c0_g1_i6	0.00485969	4	24	sp|P39429|TRAF2_MOUSE	Traf2	3.829	2.214	4.055	1.068	2.338	2.184	5.055	3.315	1.258	1.996	0.868	5.579	4.455
TRINITY_DN22311_c0_g2_i5	0.00492879	16	24	gi|356467191|gb|AET09726.1|		13.25	14.957	28.116	53.93	15.388	3.864	3.035	16.656	6.651	11.701	7.412	10.646	5.637
TRINITY_DN2041_c6_g1_i1	0.00493629	16	24	N/A		26.142	27.822	36.805	52.355	39.12	34.545	36.185	47.851	55.09	49.815	36.146	35.362	33.249
TRINITY_DN3325_c0_g1_i1	0.00493629	24	24	N/A		3.83	4.831	3.489	3.09	5.707	6.965	11.255	4.331	4.506	4.566	5.069	5.747	4.551
TRINITY_DN3700_c0_g1_i4	0.00493629	24	24	N/A		5.951	6.942	3.483	2.292	6.457	7.143	8.431	5.627	5.401	6.271	5.768	6.256	7.346
TRINITY_DN8873_c0_g2_i6	0.00493629	12	24	NP_065138.2	PLXDC1	17.256	14.739	18.43	17.91	12.064	10.734	9.855	19.973	42.291	35.789	21.033	13.096	15.447
TRINITY_DN1201_c0_g1_i7	0.00495957	12	24	NP_008955.1	TMEM115	14.748	11.952	15.975	16.444	13.87	12.3	12.611	15.101	17.027	15.419	14.349	13.245	14.772
TRINITY_DN12596_c0_g1_i16	0.00495957	12	24	sp|P36404|ARL2_HUMAN	ARL2	9.072	12.498	15.675	14.754	12.441	12.923	9.497	14.094	13.636	13.647	10.962	9.422	12.1
TRINITY_DN1729_c0_g1_i13	0.00495957	12	24	N/A		9.373	8.13	14.678	7.877	13.164	3.664	5.291	6.943	9.367	8.294	9.642	6.393	9.675
TRINITY_DN43758_c1_g1_i4	0.00495957	24	24	N/A		6.901	4.937	4.617	6.404	8.712	11.312	8.522	7.435	5.748	4.779	10.951	18.381	5.373
TRINITY_DN9146_c1_g1_i4	0.00495957	20	24	NP_003575.2	DUSP11	30.857	25.306	28.647	34.665	34.546	31.75	30.804	27.212	29.403	34.032	35.44	38.583	30.339
TRINITY_DN24620_c0_g2_i1	0.00496143	24	24	N/A		2.712	2.973	3.657	7.935	7.362	14.28	6.154	3.031	3.332	5.578	4.918	7.014	4.878
TRINITY_DN36548_c0_g1_i1	0.00496143	24	24	sp|Q7XA42|RGA1_SOLBU	RGA1	3.987	2.968	3.661	3.828	6.237	4.079	2.893	1.328	2.768	8.99	5.947	7.953	6.618
TRINITY_DN36908_c0_g1_i1	0.00496143	24	24	N/A		18.254	5.936	6.813	20.627	16.083	20.04	10.111	11.622	16.924	15.795	16.587	17.844	27.709
TRINITY_DN1285_c0_g1_i14	0.00497522	16	24	N/A		8.51	10.241	7.629	19.62	6.618	13.038	9.603	4.386	6.487	19.319	9.714	14.634	8.567
TRINITY_DN1070290_c0_g1_i1	0.00498169	20	24	sp|Q9ZW06|PUM2_ARATH	APUM2	1.282	2.496	0.314	1.278	2.801	2.498	2.973	1.203	0.785	1.051	1.935	2.274	1.417
TRINITY_DN381_c1_g2_i1	0.00498169	16	24	N/A		29.743	13.447	18.972	45.31	32.027	21.361	21.567	20.721	20.091	37.253	53.185	18.675	43.446
TRINITY_DN44808_c0_g5_i1	0.00498643	24	24	N/A		3.845	3.911	2.821	1.34	4.939	4.466	6.522	2.986	2.458	2.653	2.01	3.507	2.878
TRINITY_DN16902_c0_g2_i3	0.0049987	12	24	N/A		3.829	4.001	4.564	4.229	3.704	3.163	2.985	6.225	5.339	5.697	4.177	3.943	4.099
TRINITY_DN12748_c1_g2_i6	0.00500066	12	24	NP_036242.1	CHIC2	7.891	9.623	12.313	10.295	9.232	8.723	6.078	9.513	10.771	8.401	9.006	9.01	8.59
TRINITY_DN32850_c0_g3_i1	0.00500066	24	24	N/A		2.691	2.588	3.793	2.53	7.234	6.758	5.001	1.987	1.931	3.765	4.05	5.864	3.219
TRINITY_DN3960_c0_g2_i1	0.00500066	4	24	N/A		6.226	3.303	1.79	5.853	9.69	9.731	4.145	2.128	0.441	0.793	2.911	1.267	4.064
TRINITY_DN4314_c0_g1_i16	0.00500066	12	24	sp|Q9D9W1|PIFO_MOUSE	Pifo	6.332	10.602	9.9	10.703	9.619	7.387	7.713	15.757	17.62	9.558	8.16	9.174	10.147
TRINITY_DN199742_c0_g1_i1	0.00500852	16	24	N/A		1.061	3.12	1.157	5.06	3.293	2.312	1.141	2.953	2.249	3.975	2.031	2.651	0.854
TRINITY_DN6645_c4_g1_i1	0.00500852	16	24	N/A		2.426	5.844	3.622	9.276	3.025	3.252	4.441	6.311	8.925	8.337	6.858	6.918	3.749
TRINITY_DN1418_c9_g1_i1	0.00502089	20	24	N/A		13.618	18.699	12.007	20.025	25.905	18.434	37.159	17.638	15.826	25.018	26.102	23.247	22.396
TRINITY_DN9492_c0_g2_i1	0.00502089	24	24	N/A		4.236	0.899	4.763	1.447	4.108	6.728	3.234	2.228	1.931	1.539	2.282	6.29	4.04
TRINITY_DN8048_c0_g3_i2	0.00503529	8	24	N/A		24.934	29.655	22.419	20.473	15.531	14.774	22.721	28.145	22.462	28.31	20.844	25.42	26.223
TRINITY_DN45330_c0_g1_i5	0.00505093	4	24	sp|Q8VZC0|UXS1_ARATH	UXS1	2.776	1.242	3.472	1.26	0	2.416	6.34	0	3.793	0.665	0.089	6.015	2.442
TRINITY_DN1049001_c0_g1_i1	0.00506804	20	24	N/A		4.355	7.028	7.56	3.618	15.228	11.32	11.481	5.668	4.926	3.477	7.609	7.106	4.679
TRINITY_DN267726_c0_g3_i1	0.00506804	16	24	NP_001367.2	DYNC1H1	59.758	38.034	41.762	77.828	59.169	54.328	52.227	66.981	46.645	74.091	86.51	54.946	61.908
TRINITY_DN52_c0_g1_i1	0.0050697	12	24	NP_068581.1	TGIF2	18.262	13.636	20.967	22.116	16.621	18.627	17.587	24.723	26.408	22.245	20.117	19.195	17.575
TRINITY_DN67402_c0_g1_i4	0.0050697	20	24	gi|156406873|ref|XP_001641269.1|	v1g238273	1.848	5.165	2.143	5.723	4.787	3.332	2.785	2.411	4.424	5.073	6.92	4.653	2.419
TRINITY_DN7383_c0_g3_i1	0.00508059	16	24	N/A		33.802	50.659	72.97	46.277	41.518	35.355	35.529	53.041	53.568	74.022	43.161	38.894	29.246
TRINITY_DN77186_c0_g3_i1	0.00508059	16	24	N/A		2.881	4.148	5.851	10.826	7.511	3.235	4.014	7.201	9.542	7.219	12.31	7.103	3.992
TRINITY_DN35992_c0_g1_i1	0.00508505	16	24	N/A		0	1.491	4.815	3.949	0	1.267	0.656	0.861	3.315	4.549	2.539	3.255	0.753
TRINITY_DN26132_c0_g2_i1	0.00515091	16	24	NP_001307697.1	CYYR1	21.13	26.299	23.962	33.59	18.738	22.841	20.313	31.622	34.904	32.501	23.871	26.796	18.457
TRINITY_DN2571_c0_g1_i3	0.00516816	24	24	N/A		4.56	3.669	5.463	0.725	5.069	5.195	3.956	3.877	5.973	3.514	5.392	8.264	4.551
TRINITY_DN9884_c0_g1_i3	0.00516816	8	24	N/A		2.417	7.047	6.888	3.809	6.724	4.574	5.282	12.361	1.621	5.104	4.701	0.847	5.841
TRINITY_DN10749_c0_g2_i1	0.00517521	20	24	N/A		1.388	1.449	1.929	0.85	5.839	3.073	1.968	1.241	1.368	0.428	3.622	1.972	1.716
TRINITY_DN16305_c1_g1_i1	0.00517521	24	24	sp|Q9TXQ1|TNKS1_CAEEL	tank-1	12.121	4.845	7.249	8.467	9.431	10.353	6.172	10.261	5.218	11.701	12.333	10.655	12.926
TRINITY_DN12155_c1_g1_i8	0.00518658	16	24	NP_001181973.1	YAP1	35.627	32.38	33.558	59.132	32.036	32.058	31.125	39.981	46.318	51.777	36.326	34.28	32.448
TRINITY_DN16762_c0_g3_i1	0.00522388	24	24	N/A		1.513	2.752	2.055	1.564	4.114	4.938	5.049	3.005	2.654	1.794	3.183	2.769	3.202
TRINITY_DN22112_c0_g1_i1	0.00522388	16	24	N/A		0.171	0.257	7.101	9.877	0.491	0.69	3	6.363	5.122	10.221	0.606	0.163	0.753
TRINITY_DN22112_c0_g3_i1	0.00522388	16	24	N/A		0.171	0.257	7.101	9.877	0.491	0.69	3	6.363	5.122	10.221	0.606	0.163	0.753
TRINITY_DN68_c3_g1_i7	0.00522388	16	24	NP_001073981.1	BICC1	8.406	6.298	9.424	10.204	7.654	3.983	5.252	9.66	8.014	12.151	11.489	7.976	9.29
TRINITY_DN766683_c0_g1_i1	0.00522388	16	24	N/A		7.629	6.568	6.687	9.246	7.951	6.957	7.292	7.873	7.877	10.394	7.981	8.91	6.72
TRINITY_DN3428_c9_g1_i1	0.00524561	12	24	N/A		5.942	8.662	10.126	14.87	2.115	5.572	5.887	15.49	21.047	7.951	11.887	9.43	4.359
TRINITY_DN15989_c1_g2_i1	0.00527093	20	24	N/A		39.688	22.293	13.158	3.688	32.331	28.903	13.739	17.318	0	5.131	36.424	25.882	50.764
TRINITY_DN3313_c4_g1_i1	0.00527093	4	24	N/A		1.283	0	0	1.07	4.019	2.682	3.98	1.052	1.229	3.709	3.549	8.255	5.491
TRINITY_DN11489_c0_g1_i4	0.00527222	12	24	NP_001269579.1	SLC35A2	2.888	2.117	3.553	2.69	1.624	0.755	0.77	3.743	3.467	2.038	2.136	1.938	0.854
TRINITY_DN56140_c0_g1_i1	0.00527222	4	24	N/A		8.169	2.637	3.916	3.881	5.805	4.134	2.816	0.686	2.648	3.558	6.813	5.319	5.704
TRINITY_DN6000_c1_g1_i1	0.00527222	16	24	N/A		9.59	9.562	10.187	10.605	7.317	9.014	8.328	9.72	9.058	12.495	8.145	6.496	9.308
TRINITY_DN267726_c0_g2_i1	0.00528839	16	24	N/A		33.987	19.16	30.684	48.826	40.879	36.112	33.6	46.68	39.058	57.117	53.523	45.865	47.981
TRINITY_DN8386_c1_g1_i1	0.00528839	24	24	N/A		3.8	4.003	3.335	4.079	1.349	4.343	6.052	4.77	3.243	2.55	3.776	7.039	5.269
TRINITY_DN5217_c1_g2_i2	0.00529342	8	24	XP_006711922.1	C2orf50	9.652	18.877	15.909	18.933	14.844	9.822	11.4	17.201	18.259	15.152	13.046	11.51	13.142
TRINITY_DN1262_c4_g1_i1	0.00530014	4	24	N/A		16.369	13.067	8.019	19.54	16.523	10.528	18.083	9.1	13.105	9.994	10.139	16.894	24.609
TRINITY_DN28126_c0_g1_i12	0.00530014	12	24	NP_004472.1	GALNT2	11.103	11.634	14.341	14.579	11.029	11.909	9.856	15	15.481	15.837	13.924	13.734	14.132
TRINITY_DN7815_c0_g1_i7	0.00530014	12	24	NP_006690.1	MAN1A2	11.057	13.654	17.144	17.939	12.635	13.488	13.765	20.155	23.907	19.588	16.058	15.554	15.665
TRINITY_DN3142_c0_g3_i1	0.00530148	16	24	N/A		3.791	3.819	5.442	7.553	4.662	4.191	3.554	5.339	3.573	5.323	5.05	5.529	4.288
TRINITY_DN16329_c0_g1_i4	0.00535738	8	24	N/A		0.692	5.744	1.133	3.436	3.01	1.22	0.551	2.927	0.589	1.664	1.907	1.366	0.535
TRINITY_DN13708_c0_g4_i1	0.00536891	8	24	N/A		6.558	9.25	7.567	3.081	4.551	3.93	6.255	8.795	3.109	4.518	5.853	4.556	6.951
TRINITY_DN47609_c0_g1_i1	0.00536891	4	24	N/A		3.629	2.278	4.088	3.263	6.809	3.253	4.516	2.469	3.212	2.42	2.907	5.059	6.547
TRINITY_DN7557_c0_g1_i6	0.00536891	24	24	N/A		11.732	10.075	9.643	15.936	31.592	23.893	44.113	26.706	21.223	7.047	44.768	57.177	30.834
TRINITY_DN38177_c0_g1_i1	0.00536943	24	24	N/A		3.336	3.102	4.345	4.453	11.146	8.053	11.859	5.392	4.379	3.477	6.731	10.252	6.105
TRINITY_DN56093_c0_g2_i1	0.00536943	24	24	N/A		10.686	8.064	7.134	10.082	12.593	15.776	10.521	6.747	5.112	3.44	12.868	13.969	13.705
TRINITY_DN11704_c0_g4_i1	0.00539084	24	24	N/A		5.639	4.287	3.306	6.032	5.345	7.567	6.924	7.06	5.384	5.422	6.189	7.156	3.407
TRINITY_DN3107_c2_g1_i2	0.00541423	12	24	sp|Q6P1S2|CC033_HUMAN	C3orf33	9.528	8.19	9.682	11.479	8.995	9.202	9.174	10.485	13.074	12.066	10.667	10.52	8.496
TRINITY_DN976011_c0_g1_i1	0.00543356	4	24	N/A		2.548	4.163	1.568	2.073	2.34	5.805	8.84	2.825	2.22	0.669	3.068	3.754	4.005
TRINITY_DN6642_c0_g3_i6	0.0054393	20	24	NP_110437.2	TXNDC5	13.003	14.186	5.862	13.319	14.843	14.172	12.388	11.622	5.924	12.674	17.767	12.475	14.755
TRINITY_DN10488_c0_g7_i1	0.00546133	24	24	N/A		1.374	2	2.072	1.783	5.054	4.52	3.367	1.438	2.014	1.283	2.115	3.532	2.818
TRINITY_DN11111_c0_g1_i2	0.00546133	24	24	sp|P11009|KCRS_CHICK	CKMT2	3.367	4.049	5.311	2.972	12.057	11.882	11.436	5.606	6.795	3.988	5.601	7.257	5.029
TRINITY_DN12891_c0_g4_i2	0.00546133	16	24	NP_001348.2	DHX9	5.312	3.34	8.516	9.98	5.001	4.063	5.327	8.121	6.471	8.35	6.287	4.071	6.409
TRINITY_DN13942_c0_g1_i11	0.00546133	12	24	XP_016870587.1	TSC1	9.837	9.176	9.567	10.829	7.189	6.961	9.366	14.231	11.319	11.017	9.015	8.297	11.587
TRINITY_DN4790_c3_g1_i1	0.00546133	24	24	NP_001157739.1	WDR46	3.675	5.015	3.842	3.51	9.433	9.086	9.576	4.447	3.888	2.036	4.088	5.462	3.872
TRINITY_DN63778_c0_g2_i1	0.00546133	16	24	XP_024310087.1	GNPDA1	4.672	3.658	6.223	7.081	3.555	3.195	4.875	6.684	5.949	5.872	5.79	5.201	5.812
TRINITY_DN682882_c0_g1_i4	0.00546133	24	24	N/A		13.087	15.886	12.756	11.231	18.016	15.062	12.929	14.8	14.055	9.427	10.417	16.955	19.281
TRINITY_DN7978_c0_g1_i1	0.00546133	24	24	N/A		2.733	4.613	3.653	2.829	9.78	9.22	10.813	5.757	4.875	3.877	5.636	8.901	4.731
TRINITY_DN9361_c0_g1_i4	0.00546133	16	24	sp|P98160|PGBM_HUMAN	HSPG2	12.647	4.647	7.479	17.43	12.352	14.657	7.573	11.502	8.411	19.031	13.38	11.93	6.382
TRINITY_DN992738_c0_g1_i1	0.00546133	24	24	N/A		4.88	7.431	4.457	5.247	11.923	12.639	15.156	7.456	8.119	3.659	5.277	8.809	5.996
TRINITY_DN3661_c2_g3_i1	0.00546678	8	24	N/A		0.065	4.931	2.914	4.528	0.116	0.207	2.183	4.279	1.401	2.501	0.245	1.468	0.294
TRINITY_DN1238_c6_g2_i2	0.00547616	8	24	N/A		7.433	6.183	9.407	8.333	5.693	7.607	11.325	14.188	7.487	9.994	6.665	7.618	10.046
TRINITY_DN14444_c0_g1_i1	0.00547616	8	24	N/A		23.041	33.553	30.945	25.645	21.444	22.312	26.393	59.339	21.378	31.266	22.977	27.66	27.777
TRINITY_DN2845_c0_g1_i1	0.00547616	12	24	NP_060037.3	NAGK	11.876	12.388	20.678	17.852	16.229	11.829	13.364	20.68	18.071	18.695	17.049	15.806	16.914
TRINITY_DN454_c0_g2_i6	0.00547616	12	24	N/A		2.796	3.025	5.18	1.363	2.135	1.007	1.405	1.756	2.24	1.988	2.275	1.024	2.052
TRINITY_DN26923_c0_g1_i3	0.00548243	20	24	N/A		3.645	6.982	1.378	1.75	8.815	7.483	10.645	3.724	4.234	1.231	4.125	6.661	3.361
TRINITY_DN1815_c2_g2_i5	0.00550874	12	24	N/A		3.592	0	8.55	8.029	5.359	5.019	4.537	5.426	12.007	8.442	5.989	8.404	7.548
TRINITY_DN8532_c0_g2_i1	0.00550874	16	24	N/A		5.575	4.86	5.111	9.8	5.332	5.981	5.238	7.731	4.755	8.73	8.24	6.583	6.968
TRINITY_DN1691_c6_g1_i2	0.00552238	16	24	sp|Q8BX17|GEMI5_MOUSE	Gemin5	2.502	6.57	4.798	9.783	5.902	5.098	5.291	8.42	5.33	7.605	5.107	6.689	6.538
TRINITY_DN6581_c0_g2_i8	0.00552238	16	24	tr|G7Y3H5|G7Y3H5_CLOSI	CLF100454	0	1.288	3.326	4.796	3.715	3.517	2.74	2.683	2.416	3.809	3.094	2.995	0
TRINITY_DN8290_c3_g1_i2	0.00552238	16	24	N/A		2.373	2.45	5.494	7.086	3.706	2.868	3.096	4.109	1.88	5.486	2.559	2.996	3.903
TRINITY_DN1300_c0_g1_i12	0.00553058	12	24	NP_003374.3	VLDLR	4.496	9.5	9.874	6.955	6.457	6.92	6.594	7.387	10.183	12.328	11.213	8.7	8.249
TRINITY_DN13487_c0_g2_i3	0.00553058	4	24	NP_995322.1	SLC24A5	6.814	2.99	1.872	6.555	5.809	3.958	9.127	8.779	4.921	4.146	5.088	7.223	6.216
TRINITY_DN2227_c1_g2_i1	0.00553058	12	24	NP_001337664.1	TXNDC15	9.281	7.469	15.986	10.727	9.851	9.707	10.445	13.878	14.144	11.9	8.496	11.838	9.803
TRINITY_DN89526_c1_g2_i1	0.00553058	12	24	N/A		17.173	18.232	24.546	27.652	18.008	21.296	22.772	28.671	36.231	27.761	24.363	24.525	22.108
TRINITY_DN789_c1_g1_i9	0.00555583	16	24	XP_016879599.1	SLC46A1	8.416	10.075	11.302	13.033	7.897	7.9	8.931	6.782	8.747	10.321	8.949	8.786	9.509
TRINITY_DN8099_c0_g4_i1	0.00555583	24	24	N/A		1.924	3.589	3.065	2.493	5.662	6.533	7.302	3.711	3.15	1.131	3.842	4.597	2.892
TRINITY_DN10415_c1_g2_i1	0.00555979	8	24	NP_036196.1	MIP	2.957	5.204	7.42	7.132	1.624	1.79	1.096	7.62	2.643	1.946	3.833	2.415	1.442
TRINITY_DN10415_c1_g5_i1	0.00555979	8	24	N/A		2.957	5.204	7.42	7.132	1.624	1.79	1.096	7.62	2.643	1.946	3.833	2.415	1.442
TRINITY_DN5674_c0_g2_i1	0.00555979	4	24	N/A		18.063	15.304	10.26	16.179	18.163	18.468	16.914	8.333	5.412	22.005	20.528	12.846	28.998
TRINITY_DN1979_c0_g2_i1	0.00556451	16	24	NP_002413.1	MMP3	7.907	3.395	10.735	24.562	9.209	7.714	3.441	17.365	4.634	9.901	10.11	3.586	5.875
TRINITY_DN743_c1_g1_i2	0.00556451	16	24	XP_024302778.1	SEPTIN7	14.81	13.672	26.461	24.954	18.478	19.105	19.176	24.859	18.568	25.299	22.802	22.752	12.45
TRINITY_DN7617_c0_g1_i6	0.00556451	16	24	sp|Q7Z460|CLAP1_HUMAN	CLASP1	3.769	3.652	7.04	6.809	6.684	5.019	5.344	6.552	5.965	7.526	6.504	6.678	4.936
TRINITY_DN913_c0_g1_i1	0.00556451	4	24	N/A		50.71	57.645	68.866	0.177	37.54	76.629	88.696	20.781	16.659	33.051	59.652	53.164	64.427
TRINITY_DN3264_c2_g2_i4	0.00557167	12	24	sp|Q9H3Y6|SRMS_HUMAN	SRMS	12.163	15.495	16.869	16.608	16.865	13.311	12.505	15.798	19.539	19.668	17.087	18.691	15.131
TRINITY_DN3695_c2_g1_i1	0.00558161	8	24	N/A		3.222	3.167	0.922	4.588	0	0	1.093	5.941	5.656	2.765	2.624	1.366	2.852
TRINITY_DN3879_c0_g2_i13	0.00560647	8	24	sp|O42254|IF2B1_CHICK	IGF2BP1	7.297	10.69	6.417	7.139	6.327	4.793	8.279	12.709	6.962	7.995	7.514	9.036	8.402
TRINITY_DN11978_c0_g1_i13	0.00560679	8	24	N/A		7.477	10.47	2.223	10.223	8.172	5.837	11.658	12.974	2.648	2.352	3.918	5.512	8.454
TRINITY_DN839437_c0_g1_i1	0.00560679	20	24	N/A		3.552	4.111	4.334	3.557	9.226	6.246	9.082	5.552	4.038	2.956	4.994	5.336	5.098
TRINITY_DN9331_c0_g2_i1	0.00564706	20	24	N/A		1.554	1.668	1.654	1.466	2.912	3.514	3.857	1.785	1.708	0	3.539	4.094	2.747
TRINITY_DN14555_c1_g2_i1	0.0056485	16	24	sp|Q5T1M5|FKB15_HUMAN	FKBP15	20.573	3.726	6.251	35.325	18.371	19.53	5.099	6.431	25.816	32.911	28.144	24.892	25.882
TRINITY_DN21435_c0_g1_i4	0.00567764	24	24	N/A		6.16	4.606	6.764	5.264	11.45	16.365	18.586	8.248	8.131	4.565	11.569	17.492	10.93
TRINITY_DN15281_c0_g1_i2	0.00568054	20	24	N/A		2.654	4.728	3.768	2.913	10.956	5.925	8.579	3.693	1.849	2.919	5.428	3.859	4.886
TRINITY_DN2193_c0_g2_i1	0.00568054	24	24	sp|P09917|LOX5_HUMAN	ALOX5	15.352	27.859	7.002	36.821	29.339	14.813	32.241	13.405	9.609	9.12	29.028	57.485	27.841
TRINITY_DN26836_c0_g1_i1	0.00568054	24	24	N/A		3.26	3.799	1.896	3.062	7.145	5.204	6.431	3.478	2.086	3.277	4.824	4.765	3.475
TRINITY_DN26836_c0_g2_i1	0.00568054	24	24	N/A		3.26	3.799	1.896	3.062	7.145	5.204	6.431	3.478	2.086	3.277	4.824	4.765	3.475
TRINITY_DN44751_c1_g2_i1	0.00568054	16	24	N/A		3.497	6.871	9.534	8.537	8.111	4.394	4.474	6.649	5.318	9.25	9.978	5.462	7.856
TRINITY_DN73311_c0_g1_i5	0.00568054	20	24	N/A		6.457	0	0	6.087	6.55	4.341	0	3.422	3.09	7.485	12.583	6.918	8.788
TRINITY_DN191751_c0_g1_i1	0.0056904	8	24	N/A		4.284	5.407	6.374	6.694	1.678	2.545	1.054	8.378	1.905	3.335	4.531	4.459	1.964
TRINITY_DN2594_c7_g1_i1	0.0056904	4	24	N/A		13.253	6.995	11.032	7.479	13.439	9.427	11.331	4.367	8.086	11.407	10.648	13.975	12.416
TRINITY_DN7971_c0_g1_i4	0.0056904	4	24	N/A		4.031	1.323	3.135	2.865	3.992	3.667	3.207	1.627	1.82	2.4	1.801	4.212	4.152
TRINITY_DN100994_c0_g1_i1	0.00569878	16	24	sp|Q6CEA4|MTC6_YARLI	MTC6	16.431	12.803	16.768	25.977	13.763	14.262	13.583	28.936	19.173	24.386	20.583	17.735	23.815
TRINITY_DN26244_c0_g1_i1	0.00569878	20	24	N/A		2.881	3.303	1.593	4.416	6.627	3.067	5.82	3.574	2.633	4.291	6.74	7.03	6.459
TRINITY_DN703109_c0_g1_i1	0.00569878	24	24	N/A		5.915	5.36	4.638	3.37	14.102	12.761	12.756	7.645	6.062	4.463	6.363	9.119	7.147
TRINITY_DN12438_c1_g2_i1	0.00570447	8	24	N/A		1.174	5.936	3.284	1.612	2.891	0.969	2.174	3.048	2.137	1.514	2.515	0.839	0.817
TRINITY_DN2691_c1_g1_i1	0.00570447	8	24	N/A		9.429	12.234	21.721	6.722	13.816	4.035	3.577	9.049	6.93	6.043	4.842	5.975	7.241
TRINITY_DN6759_c1_g1_i2	0.00570447	24	24	N/A		19.535	2.808	4.18	5.041	15.728	20.963	4.19	12.979	17.482	14.766	15.16	26.897	27.052
TRINITY_DN41_c0_g1_i4	0.00570975	16	24	XP_024301815.1	SMAD5	11.514	14.663	23.427	27.484	10.815	19.78	20.464	13.137	16.369	29.473	6.233	17.255	12.296
TRINITY_DN24_c0_g1_i7	0.00572507	12	24	sp|Q9WVL0|MAAI_MOUSE	Gstz1	9.647	7.88	13.705	11.287	6.532	4.859	8.247	12.062	8.936	8.815	7.231	6.944	6.004
TRINITY_DN28331_c0_g3_i1	0.00572507	12	24	NP_001332922.1	SLC35G1	4.617	3.946	6.247	7.828	4.388	4.209	4.635	7.932	7.095	5.281	4.758	5.017	5.405
TRINITY_DN4714_c0_g1_i7	0.00572507	20	24	N/A		5.464	3.872	5.995	13.481	15.709	7.868	4.365	7.695	6.509	12.774	14.117	12.117	10.409
TRINITY_DN75073_c0_g1_i3	0.00572507	24	24	N/A		2.502	5.866	0	4.18	7.654	6.664	6.431	2.495	0	0	4.789	5.226	2.672
TRINITY_DN2939_c0_g2_i1	0.00572608	20	24	N/A		2.795	3.428	3.39	3.38	11.53	8.582	10.671	4.563	3.641	3.412	7.245	8.901	7.642
TRINITY_DN3043_c0_g1_i5	0.00572608	16	24	XP_006723899.1	ZNFX1	14.624	6.787	14.842	24.142	16.451	15.205	13.178	16.821	14.581	28.833	26.53	12.786	27.41
TRINITY_DN556_c3_g1_i1	0.00574327	16	24	NP_001294975.1	TNK2	4.633	12.904	5.443	11.316	9.039	7.667	6.021	7.137	12.169	7.56	9.056	5.587	6.371
TRINITY_DN6151_c4_g1_i1	0.00575565	8	24	sp|Q99NG0|ARIP4_MOUSE	Rad54l2	4.216	6.536	4.589	5.013	4.814	3	3.772	4.158	3.768	4.222	2.354	1.674	2.283
TRINITY_DN1675_c2_g1_i12	0.0057558	4	24	N/A		10.831	1.702	0	6.171	5.948	3.943	6.234	3.128	4.1	5.106	5.466	11.645	10.688
TRINITY_DN56867_c0_g1_i4	0.00578394	16	24	XP_016866842.1	FBXO30	8.509	7.726	8.69	11.212	8.62	7.306	8.179	10.099	10.668	11.161	11.778	8.65	9.051
TRINITY_DN779841_c0_g1_i1	0.00581086	20	24	N/A		2.008	0.991	1.962	1.813	3.552	3.664	6.935	4.269	2.458	2.891	5.936	5.948	5.004
TRINITY_DN16658_c0_g1_i1	0.00581744	16	24	XP_024309649.1	KLHL2	4.818	5.119	5.477	6.746	5.332	4.934	4.599	6.72	6.597	6.451	6.313	5.655	6.14
TRINITY_DN18246_c0_g1_i1	0.00581744	16	24	N/A		3.052	5.249	3.399	4.388	3.135	2.678	2.309	3.627	5.209	6.386	2.471	3.731	2.507
TRINITY_DN2896_c9_g1_i1	0.00581744	16	24	N/A		7.167	0	31.744	56.304	32.696	24.273	31.19	59.971	29.104	46.205	23.289	31.108	21.006
TRINITY_DN33380_c0_g1_i1	0.00581744	4	24	N/A		4.634	4.056	3.998	3.691	3.516	6.11	12.011	2.591	3.697	2.492	4.439	5.42	4.15
TRINITY_DN7692_c0_g1_i3	0.00581744	16	24	gi|156362500|ref|XP_001625815.1|	v1g246927	2.817	4.661	6.365	13.761	5.51	3.64	4.374	3.511	6.134	6.861	3.036	7.334	5.32
TRINITY_DN102841_c0_g1_i1	0.00583577	20	24	N/A		17.011	10.846	18.7	20.97	64.902	44.944	53.093	15.187	26.754	8.088	25.687	24.858	18.043
TRINITY_DN287689_c0_g1_i1	0.00585056	20	24	N/A		14.073	21.142	14.55	13.742	45.272	30.191	31.193	16.277	18.971	14.187	27.288	32.392	19.944
TRINITY_DN31412_c2_g1_i1	0.00585168	8	24	XP_016862842.1	POMGNT2	4.634	8.809	19.069	4.39	4.158	5.165	7.088	7.8	6.66	6.729	4.437	3.649	4.338
TRINITY_DN286_c3_g1_i6	0.00588767	8	24	N/A		14.887	11.452	7.486	0	9.707	14.09	12.819	26.015	2.781	5.251	7.873	8.892	11.263
TRINITY_DN2378_c1_g2_i1	0.00592134	20	24	N/A		6.539	4.661	3.927	5.934	8.101	5.411	4.6	5.615	4.976	6.944	6.491	5.992	5.73
TRINITY_DN6656_c0_g3_i1	0.00592134	24	24	N/A		1.687	2.186	1.444	1.469	2.894	4.206	4.909	1.952	1.084	0.815	1.51	2.995	1.306
TRINITY_DN7118_c1_g1_i3	0.00592134	12	24	sp|Q95KG7|MANS1_MACFA	MANSC1	12.737	13.575	18.347	13.229	10.351	14.909	12.586	16.916	18.325	17.822	9.044	12.946	9.948
TRINITY_DN1030853_c0_g1_i1	0.00592752	20	24	N/A		3.44	4.061	2.651	2.362	5.154	4.576	6.655	1.761	2.086	0.902	2.879	3.616	2.135
TRINITY_DN6775_c0_g1_i1	0.00592752	24	24	N/A		3.8	4.322	1.463	2.14	4.064	4.456	1.224	3.859	0.289	2.428	5.319	3.966	3.202
TRINITY_DN10267_c0_g2_i1	0.00593623	16	24	N/A		3.963	4.243	1.888	5.177	3.275	1.487	3.295	4.185	2.867	4.993	5.402	2.651	2.109
TRINITY_DN224_c0_g1_i8	0.00593623	16	24	sp|Q9HCD5|NCOA5_HUMAN	NCOA5	3.984	3.163	4.824	5.573	3.471	2.987	3.699	6.087	4.802	6.461	5.249	3.613	6.152
TRINITY_DN2896_c0_g1_i1	0.00593781	4	24	sp|P35546|RET_MOUSE	Ret	15.304	7.121	9.35	3.352	8.861	10.542	9.944	8.297	8.694	8.079	8.953	9.422	17.804
TRINITY_DN10195_c0_g1_i2	0.00594215	8	24	N/A		1.421	2.679	3.161	0.598	1.259	0.377	0.404	1.927	1.059	0.557	0.925	0.916	1.524
TRINITY_DN6595_c1_g2_i1	0.00594215	24	24	N/A		12.785	4.992	13.717	29.957	18.666	20.364	15.914	14.008	13.713	20.714	20.655	17.613	18.478
TRINITY_DN10209_c0_g1_i5	0.00597399	8	24	XP_005249241.1	SERPINB9	2.934	6.453	4.663	5.975	0.858	6.142	4.783	7.682	6.754	5.541	1.487	7.735	5.422
TRINITY_DN30171_c0_g1_i13	0.00597399	12	24	NP_003829.3	FPGT	4.931	4.831	6.805	7.207	7.572	4.544	7.07	9.22	7.911	6.121	5.447	2.215	5.491
TRINITY_DN3302_c3_g1_i2	0.00597399	24	24	N/A		5.868	8.044	5.016	6.537	7.079	7.94	5.285	5.851	7.414	7.586	7.553	8.504	8.471
TRINITY_DN400_c0_g1_i1	0.00597399	8	24	N/A		3.563	6.956	4.397	3.66	3.302	3.099	5.875	4.666	4.154	2.399	2.171	7.391	4.647
TRINITY_DN8822_c0_g2_i2	0.00597399	8	24	N/A		3.251	3.707	3.387	1.331	1.205	1.991	3.638	4.18	1.768	2.994	2.336	2.735	1.298
TRINITY_DN129511_c0_g2_i1	0.00597504	20	24	N/A		3.241	2.258	2.856	4.08	9.789	6.466	7.1	4.287	3.244	4.528	6.028	7.458	4.132
TRINITY_DN73432_c0_g3_i1	0.00600301	16	24	N/A		119.018	104.091	154.917	159.633	119.198	125.237	105.905	206.032	152.114	183.94	156.338	135.877	130.381
TRINITY_DN6371_c0_g2_i5	0.00600304	8	24	N/A		6.126	12.543	6.715	9.239	4.305	5.138	6.498	11.8	11.54	14.87	5.758	2.433	4.902
TRINITY_DN1830_c1_g2_i3	0.00601743	12	24	NP_003366.2	VDAC2	126.817	112.518	201.258	182.056	162.76	141.236	149.325	179.094	176.542	177.233	140.271	162.238	139.988
TRINITY_DN9803_c1_g1_i8	0.00601743	12	24	sp|Q8BMS9|RASF2_MOUSE	Rassf2	0	11.784	14.612	13.789	0	9.715	5.964	12.553	12.248	8.302	9.15	7.785	0
TRINITY_DN24556_c1_g1_i1	0.00603095	24	24	NP_003027.1	SKI	6.81	3.612	7.044	5.891	10.436	8.647	7.744	6.622	6.317	7.368	9.297	10.923	11.409
TRINITY_DN38842_c0_g1_i2	0.00603095	8	24	sp|Q9QXV8|SPY2_MOUSE	Spry2	2.815	6.075	2.906	3.137	2.062	1.609	2.021	4.438	2.729	2.952	1.98	3.419	2.049
TRINITY_DN19185_c0_g1_i4	0.00603774	20	24	N/A		6.511	4.119	6.26	6.605	6.993	6.399	6.255	6.44	6.031	5.701	6.608	8.767	6.427
TRINITY_DN70070_c0_g3_i1	0.00604539	24	24	N/A		2.718	3.554	2.282	2.819	6.413	5.588	9.113	3.636	3.367	1.636	4.062	5.462	3.783
TRINITY_DN2282_c1_g1_i2	0.00607037	16	24	N/A		1.498	3.469	2.461	7.506	3.733	3.027	3.507	3.688	3.759	4.899	3.629	3.163	0
TRINITY_DN3443_c0_g1_i6	0.00607037	16	24	NP_001103373.1	RNFT2	2.796	2.367	2.328	6.47	3.257	4.529	2.4	4.029	6.079	6.564	3.578	5.957	3.554
TRINITY_DN34726_c2_g1_i1	0.00607037	16	24	N/A		85.329	117.595	117.479	206.963	161.591	106.65	115.723	159.998	132.721	169.753	116.446	194.722	100.726
TRINITY_DN7977_c0_g1_i1	0.00607037	4	24	N/A		8.988	0	3.325	3.03	6.171	8.915	9.828	2.015	5.463	1.381	4.628	1.544	5.812
TRINITY_DN8206_c0_g2_i1	0.00607037	4	24	N/A		2.255	5.971	3.988	1.65	3.868	6.535	8.956	5.045	3.646	0	6.171	3.079	5.373
TRINITY_DN584179_c0_g1_i4	0.00608521	12	24	sp|Q8WU66|TSEAR_HUMAN	TSPEAR	3.874	2.293	9.947	10.717	6.45	3.645	3.351	8.752	14.736	16.167	7.731	9.74	9.717
TRINITY_DN73446_c0_g1_i1	0.00608521	16	24	N/A		2.131	1.185	5.51	8.071	5.164	7.01	5.237	5.579	8.363	12.044	5.226	5.109	3.296
TRINITY_DN8336_c0_g1_i2	0.00608521	24	24	N/A		2.316	1.139	1.907	1.111	6.313	7.953	7.142	1.231	4.068	0.167	0.942	6.028	2.476
TRINITY_DN1826_c2_g2_i1	0.00609433	16	24	N/A		8.693	11.687	17.262	19.458	4.069	11.481	14.3	14.492	13.04	19.236	4.806	15.457	7.098
TRINITY_DN4182_c1_g1_i4	0.00610691	12	24	sp|Q9VS29|DSCL_DROME	Dscam2	5.487	13.222	16.126	12.449	12.923	9.506	15.056	16.925	14.178	15.923	11.53	13.231	7.456
TRINITY_DN24286_c0_g3_i1	0.00611178	4	24	N/A		23.504	22.868	22.148	12.34	28.481	12.56	22.647	20.285	19.528	7.984	15.748	15.079	20.997
TRINITY_DN2688_c2_g2_i1	0.0061745	20	24	N/A		3.164	0	1.322	0	3.305	2.103	2.475	2.742	0.916	0	5.465	3.992	2.599
TRINITY_DN9078_c0_g2_i6	0.0061745	8	24	XP_011541695.1	ARSB	29.017	34.084	29.469	41.647	23.309	18.881	24.745	32.994	20.779	31.711	26.09	25.085	28.232
TRINITY_DN94488_c0_g1_i1	0.0061745	24	24	N/A		8.103	1.34	12.825	16.991	6.452	11.521	3.782	6.064	6.702	11.508	8.94	16.954	12.001
TRINITY_DN251_c0_g3_i1	0.00617984	8	24	N/A		1.251	8.995	6.242	2.297	3.903	2.328	3.245	4.882	2.635	4.25	4.156	1.04	1.127
TRINITY_DN78561_c0_g1_i2	0.00618381	4	24	N/A		21.095	4.705	6.403	8.831	10.797	12.303	13.035	13.315	4.865	7.028	5.381	16.233	10.954
TRINITY_DN30559_c0_g1_i4	0.00618521	4	24	N/A		14.022	9.697	13.158	14.237	12.471	13.077	15.27	9.622	11.536	18.321	11.994	14.547	18.42
TRINITY_DN13369_c0_g1_i6	0.0061905	16	24	N/A		318.34	282.02	668.803	906.15	757.338	577.582	548.97	877.361	771.496	671.311	762.31	0	707.713
TRINITY_DN191496_c0_g1_i1	0.0061905	16	24	N/A		38.225	46.679	42.095	87.142	45.915	44.904	56.373	80.438	83.086	70.615	50.359	43.609	75.736
TRINITY_DN47721_c0_g2_i1	0.0061905	24	24	N/A		15.456	3.715	6.584	3.688	12.128	11.818	7.25	2.884	5.02	0	5.447	17.249	5.969
TRINITY_DN53860_c0_g1_i1	0.0061905	20	24	N/A		36.647	63.095	26.507	101.815	127.081	78.531	140.535	85.595	54.663	80.967	112.647	163.721	166.767
TRINITY_DN5477_c0_g2_i1	0.0061905	24	24	N/A		2.733	3.083	2.717	2.082	7.19	5.676	6.23	2.478	2.995	2.445	3.444	4.396	2.997
TRINITY_DN803302_c0_g1_i1	0.0061905	24	24	N/A		8.084	12.204	8.359	3.491	21.712	17.623	23.204	12.317	5.362	5.481	5.806	14.726	12.74
TRINITY_DN11584_c0_g1_i1	0.00619761	20	24	N/A		1.76	2.202	0.792	0.71	7.9	6.003	7.476	3.31	3.343	2.064	6.334	4.472	4.423
TRINITY_DN17079_c0_g1_i2	0.00619761	20	24	N/A		4.386	3.487	4.277	2.457	8.422	7.202	10.223	4.002	3.325	2.417	6.061	3.289	4.184
TRINITY_DN3558_c0_g1_i3	0.00620168	16	24	N/A		95.488	129.061	161.005	307.583	40.195	36.434	23.942	161.572	149.623	153.879	127.37	203.242	64.114
TRINITY_DN8572_c0_g1_i5	0.00621401	16	24	N/A		8.772	12.718	14.419	22.396	13.994	9.903	8.536	21.799	22.55	17.074	14.746	17.026	12.176
TRINITY_DN19654_c7_g1_i2	0.00622291	8	24	sp|Q09766|YA7D_SCHPO	SPAC24H6.13	9.638	7.972	11.41	10.83	8.833	9.345	12.541	15.506	12.196	11.194	9.261	11.594	11.184
TRINITY_DN1033132_c0_g1_i1	0.00626177	8	24	N/A		5.745	9.738	9.465	8.486	4.671	1.517	3.98	8.11	8.231	3.759	4.173	4.866	4.839
TRINITY_DN2572_c0_g2_i2	0.00627588	12	24	XP_016866400.1	SLC35B3	3.119	6.24	7.436	5.769	5.711	5.491	6.998	6.005	4.038	7.075	4.446	3.868	3.521
TRINITY_DN2191_c0_g2_i1	0.0062759	8	24	XP_016869235.1	SLC7A2	4.942	3.98	6.444	5.381	3.296	4.095	5.002	6.88	3.023	4.267	3.246	2.73	6.029
TRINITY_DN2493_c3_g2_i3	0.0062759	24	24	NP_001024.1	RRM1	18.963	10.443	26.574	19.124	27.963	30.051	18.524	23.902	8.861	21.024	35.638	33.84	21.653
TRINITY_DN628_c5_g2_i1	0.0062759	8	24	N/A		2.454	5.579	2.553	1.554	0.511	0	2.081	2.557	1.497	1.505	0.41	1.344	0
TRINITY_DN776435_c0_g1_i1	0.0062759	24	24	N/A		3.969	2.202	2.799	4.976	10.092	9.048	10.888	4.314	3.997	2.882	5.362	6.972	5.807
TRINITY_DN1049407_c0_g1_i1	0.00627906	4	24	N/A		11.655	8.681	0	11.221	11.093	18.627	29.892	18.648	7.359	8.795	19.739	20.401	11.469
TRINITY_DN19593_c0_g1_i2	0.00627906	12	24	NP_056496.1	B9D1	11.845	13.792	20.741	19.418	13.885	17.804	14.175	21.351	19.285	18.195	15.048	16.144	15.78
TRINITY_DN7703_c0_g1_i1	0.00627906	12	24	sp|Q9BXS5|AP1M1_HUMAN	AP1M1	24.909	24.329	39.705	35.393	27.879	28.598	34.019	42.221	42.122	41.624	34.288	35.999	33.012
TRINITY_DN6617_c0_g1_i3	0.00629578	16	24	N/A		10.239	13.728	14.522	15.208	14.394	12.815	9.725	10.409	12.118	16.632	11.951	13.897	12.006
TRINITY_DN112029_c0_g1_i1	0.00631102	24	24	N/A		3.258	2.679	0.394	2.428	4.042	9.811	1.428	1.221	2.195	3.059	3.918	5.814	4.21
TRINITY_DN207798_c0_g1_i1	0.00631102	20	24	N/A		1.266	1.175	1.454	2.611	6.091	3.678	3.836	1.132	3.622	2.11	3.937	2.911	1.862
TRINITY_DN9426_c0_g3_i1	0.0063233	4	24	N/A		6.085	0	1.511	0	1.858	4.08	8.39	2.672	4.645	2.036	3.785	1.326	7.364
TRINITY_DN9426_c0_g4_i1	0.0063233	4	24	N/A		6.085	0	1.511	0	1.858	4.08	8.39	2.672	4.645	2.036	3.785	1.326	7.364
TRINITY_DN6825_c5_g1_i1	0.00636182	16	24	N/A		4.682	7.433	7.782	9.188	5.255	4.44	5.851	7.014	8.539	10.45	9.372	7.35	8.419
TRINITY_DN13707_c0_g1_i2	0.00636234	16	24	NP_001124198.1	CCDC149	7.768	7.604	8.829	9.067	8.074	8.133	6.949	10.59	11.257	10.919	9.601	8.019	9.12
TRINITY_DN7763_c1_g1_i1	0.00636234	16	24	N/A		0.408	2.048	0.862	6.507	0.678	0.701	2.038	0.792	0.496	3.486	2.753	0.755	0.431
TRINITY_DN809211_c0_g1_i1	0.00636234	4	24	N/A		3.677	5.038	3.154	3.501	2.509	4.206	5.192	3.097	4.802	1.078	4.628	5.042	5.803
TRINITY_DN26053_c0_g1_i2	0.00637179	24	24	N/A		0.578	1.15	0.2	0.563	4.43	4.035	6.387	3.164	2.901	1.297	3.968	3.926	2.502
TRINITY_DN850525_c0_g1_i1	0.00637179	24	24	NP_004690.1	FAM50A	6.198	5.726	7.593	4.472	16.603	14.477	16.161	10.57	6.795	4.909	9.088	12.777	9.807
TRINITY_DN1699_c2_g2_i1	0.00638959	16	24	N/A		39.271	52.267	27.525	69.358	32.072	21.3	34.538	45.036	51.467	52.743	42.528	39.414	36.576
TRINITY_DN19089_c0_g1_i3	0.00638959	12	24	N/A		4.165	7.857	4.26	5.088	3.011	3.003	2.467	5.226	6.653	11.294	4.219	0.814	1.793
TRINITY_DN709708_c0_g1_i1	0.00638959	20	24	N/A		3.32	3.255	5.566	4.593	13.237	10.353	9.726	4.884	4.771	2.38	5.721	9.413	7.378
TRINITY_DN42725_c0_g1_i1	0.00639664	16	24	N/A		4.53	6.607	7.306	9.674	8.611	1.132	2.994	7.932	4.585	6.022	2.539	3.877	3.113
TRINITY_DN10493_c0_g4_i1	0.00639845	16	24	sp|A7RP64|PNO1_NEMVE	pno1	12.502	12.308	20.227	20.931	14.468	13.399	13.347	19.103	15.148	17.106	16.209	11.267	14.832
TRINITY_DN2474_c9_g1_i1	0.00641753	8	24	N/A		3.6	8.765	4.827	8.967	3.828	1.965	4.24	4.839	3.201	2.196	4.899	2.659	3.45
TRINITY_DN4334_c0_g1_i1	0.00641753	8	24	N/A		1.884	4.46	2.758	2.205	1.84	1.293	1.831	3.747	0.682	2.122	1.717	0	2.715
TRINITY_DN672_c0_g1_i3	0.0064492	24	24	N/A		12.017	10.606	6.622	11.007	10.922	14.891	15.75	5.223	4.286	6.043	7.779	16.44	16.647
TRINITY_DN16032_c1_g2_i2	0.00645965	16	24	sp|Q60865|CAPR1_MOUSE	Caprin1	87.175	89.908	105.6	130.998	90.011	75.172	86.894	125.21	93.783	123.286	107.061	93.635	102.238
TRINITY_DN2490_c0_g1_i7	0.00645965	16	24	XP_011539064.1	PHF13	10.934	14.483	11.911	16.646	14.438	9.813	10.993	14.646	11.981	12.858	12.121	11.368	11.777
TRINITY_DN3828_c0_g2_i1	0.00645965	24	24	N/A		6.409	6.246	7.273	5.76	15.308	15.592	20.882	10.641	10.985	5.857	9.517	13.406	10.284
TRINITY_DN4240_c0_g1_i6	0.00645965	16	24	tr|X6NZ94|X6NZ94_RETFI	RFI06517	4.231	3.808	4.076	6.694	4.733	4.897	4.6	4.804	7.69	7.758	6.221	5.688	4.711
TRINITY_DN4740_c0_g3_i1	0.00645965	16	24	NP_005098.2	EXOG	4.679	4.164	5.32	8.327	6.113	4.547	4.11	5.083	4.059	9.12	6.693	5.871	6.592
TRINITY_DN5443_c12_g1_i1	0.00645965	20	24	tr|B2KTD3|B2KTD3_9CNID		0.796	1.667	0.928	3.346	4.233	1.493	3.288	2.353	1.58	2.512	3.926	3.507	5.166
TRINITY_DN3861_c0_g1_i2	0.00646085	4	24	sp|P45508|YFAL_ECOLI	yfaL	5.729	3.566	2.413	1.606	6.184	9.346	2.735	0.971	0.361	2.212	3.085	4.195	3.657
TRINITY_DN12807_c1_g6_i1	0.00646489	12	24	N/A		133.442	180.635	207.162	173.653	148.318	140.012	105.47	181.536	184.894	179.847	119.625	138.284	129.968
TRINITY_DN13746_c0_g2_i2	0.00647182	8	24	gi|260804219|ref|XP_002596986.1|	BRAFLDRAFT_76485	0.559	3.81	0.57	1.326	0.509	0.947	0.665	1.479	1.477	0.449	0.689	1.41	0.624
TRINITY_DN22662_c1_g2_i1	0.00647182	12	24	N/A		0.51	0.6	0.932	0.753	0.464	0.345	0.481	0	0.961	1.04	0.387	0.386	0.439
TRINITY_DN4238_c0_g2_i2	0.00647182	8	24	N/A		13.834	31.034	15.83	14.984	14.51	18.351	27.128	30.746	13.302	5.743	0	27.543	13.422
TRINITY_DN29026_c1_g1_i4	0.00652647	12	24	N/A		44.825	48.671	88.988	69.458	55.15	24.11	39.388	59.454	68.115	39.382	46.077	53.051	37.702
TRINITY_DN4359_c0_g1_i6	0.00654068	12	24	sp|Q5XJS5|THOC6_DANRE	thoc6	10.625	17.036	20.854	18.843	22.086	17.47	11.056	16.969	34.142	15.473	17.445	11.527	17.599
TRINITY_DN13767_c1_g2_i1	0.00654639	12	24	NP_057162.4	TVP23B	16.879	15.416	24.406	19.144	21.291	17.1	15.254	23.606	24.538	18.773	20.627	19.447	20.983
TRINITY_DN35679_c0_g1_i8	0.00654639	8	24	NP_037470.1	ALG5	3.995	6.13	6.452	5.721	3.983	3.613	5.046	8.954	6.52	6.858	4.711	5.966	7.019
TRINITY_DN5188_c0_g1_i2	0.00654639	8	24	N/A		23.247	19.89	30.521	20.165	15.911	10.371	13.643	19.716	12.393	18.13	19.538	10.646	11.34
TRINITY_DN4520_c0_g1_i17	0.00654874	16	24	NP_001307526.1	DDX5	57.401	57.626	57.036	82.78	75.582	62.646	63.916	76.727	72.77	77.901	90.994	74.448	73.533
TRINITY_DN6105_c6_g1_i1	0.00654874	8	24	N/A		7.953	37.249	16.902	17.764	19.684	13.392	10.475	10.739	24.476	15.28	18.691	10.381	12.879
TRINITY_DN78909_c0_g1_i10	0.00654877	8	24	N/A		2.019	5.268	4.066	2.166	2.773	1.627	2.542	4.118	1.5	0	2.105	1.19	2.69
TRINITY_DN92311_c0_g1_i1	0.00655399	4	24	N/A		1.937	1.376	0.501	0.767	2.018	2.669	7.171	2.647	2.458	1.114	2.879	4.309	4.248
TRINITY_DN18267_c0_g2_i1	0.00657623	4	24	N/A		8.701	2.818	2.926	4.86	3.028	7.435	15.32	4.445	3.85	0	2.22	6.611	4.603
TRINITY_DN27319_c1_g2_i1	0.00657623	4	24	NP_003320.2	TXN	19.39	8.259	22.476	14.552	18.318	12.501	30.813	19.901	21.26	15.721	15.987	26.536	29.169
TRINITY_DN1044775_c0_g1_i1	0.00659789	24	24	N/A		3.722	3.301	0	0.845	5.483	7.707	5.431	1.179	1.053	3.185	2.605	5.302	2.835
TRINITY_DN1108_c0_g2_i1	0.00659789	24	24	N/A		12.168	13.672	8.838	13.658	10.938	13.721	12.375	10.796	11.783	9.788	14.84	13.087	14.883
TRINITY_DN172034_c0_g1_i1	0.00659789	20	24	N/A		21.679	16.291	18.259	25.039	24.905	18.137	24.155	13.894	19.988	24.168	42.705	22.685	12.093
TRINITY_DN20187_c1_g1_i1	0.00659789	12	24	N/A		5.529	3.106	6.608	2.735	3.108	2.111	1.364	2.692	3.184	3.45	1.801	0.546	1.58
TRINITY_DN262_c0_g1_i1	0.00659789	24	24	N/A		2.054	4.337	3.464	3.865	11.595	10.365	11.894	5.463	4.84	5.848	6.847	6.384	5.602
TRINITY_DN29543_c1_g2_i1	0.00659789	20	24	N/A		62.253	30.126	43.212	108.141	123.982	103.955	74.196	98.072	105.153	132.453	130.604	146.361	115.413
TRINITY_DN43403_c0_g2_i2	0.00659789	20	24	N/A		38.267	6.315	21.031	13.238	49.344	31.215	20.246	16.788	10.255	13.394	29.384	14.522	34.921
TRINITY_DN6916_c1_g2_i2	0.00659789	24	24	NP_000350.1	TGM1	12.679	5.672	10.672	14.852	13.278	10.975	12.711	14.361	6.677	10.265	16.846	23.6	17.478
TRINITY_DN4048_c0_g2_i7	0.00659979	8	24	N/A		29.913	60.773	69.626	88.12	57.869	32.169	24.586	74.311	61.948	43.835	56.096	58.568	44.847
[truncated: 457 more rows]

## Sheet: (B) DDsym24
Data S1B. Annotation and expression patterns of rhythmic transcripts in in each subgroup. Each subgroup: A) LDsym24, B) DDsym24, C) LDapo24, D) DDapo24, E) LDsym12, F) Dsym12, G) LDapo12, H) DDapo12. It corresponds to the significantly rhythmic transcripts with a precise 24-h period (Benjamini-Hochberg corrected RAIN p-values < 0.01) under constant darkness of symbiotic E. paradivisa detected by …
Transcript	RAIN			Annotation	Gene symbol/name	Normalized Expression
	pVal	phase	period			06:00:00	10:00:00	14:00:00	18:00:00	22:00:00	02:00:00	06:00:00	10:00:00	14:00:00	18:00:00	22:00:00	02:00:00	06:00:00
TRINITY_DN9263_c0_g4_i1	4.63e-07	12	24	N/A		4.453	4.402	5.246	5.074	4.868	4.779	4.186	4.728	5.933	5.275	4.843	4.487	4.315
TRINITY_DN71870_c0_g2_i3	7.11e-07	4	24	gi|156373196|ref|XP_001629419.1|	CIPC-like	80.135	44.828	21.726	31.824	28.711	38.949	47.909	33.893	32.221	26.749	30.793	29.472	40.829
TRINITY_DN38477_c0_g2_i3	1.08e-06	4	24	sp|A8WGS4|TLCD2_DANRE	tlcd2	13.307	5.313	3.486	3.6	3.14	3.381	4.439	3.85	3.742	3.581	2.43	4.538	4.893
TRINITY_DN60555_c0_g2_i1	1.53e-06	4	24	N/A		40.846	26.185	15.41	15.535	19.034	26.967	27.329	25.25	17.2	20.672	18.35	19.629	25.646
TRINITY_DN11298_c0_g1_i1	2.3e-06	4	24	N/A		7.822	7.399	3.087	2.183	2.486	2.922	5.391	3.503	3.032	2.744	2.541	0.984	4.502
TRINITY_DN1738_c1_g1_i8	2.54e-06	16	24	N/A		34.196	25.314	30.554	44.923	37.994	38.288	27.769	24.863	32.851	43.45	38.418	39.23	34.01
TRINITY_DN3790_c1_g1_i2	2.99e-06	4	24	NP_002117.1	HLF	66.004	50.614	38.04	37.355	26.261	41.982	54.055	34.972	40.559	36.798	32.675	28.258	40.2
TRINITY_DN1393_c0_g2_i3	3.18e-06	16	24	N/A		4.365	0.988	1.023	12.033	6.641	7.242	0.738	4.414	7.137	7.575	10.876	5.153	0.381
TRINITY_DN2323_c0_g1_i12	3.64e-06	16	24	sp|P78364|PHC1_HUMAN	PHC1	1.153	2.167	4.292	9.73	6.638	3.793	5.569	1.975	3.406	6.256	3.546	4.641	3.36
TRINITY_DN2981_c2_g1_i7	4.64e-06	20	24	XP_005248234.1	CC2D2A	4.248	4.155	3.982	4.711	8.223	7.689	2.665	4.459	5.227	6.854	6.679	4.675	2.604
TRINITY_DN473_c1_g4_i1	5.4e-06	16	24	N/A		12.832	15.076	14.445	18.509	15.049	11.689	13.539	14.539	20.639	19.767	16.042	13.802	10.443
TRINITY_DN9127_c0_g1_i16	7.54e-06	8	24	sp|Q08170|SRSF4_HUMAN	SRSF4	91.764	103.842	72.311	55.064	53.683	56.503	69.619	62.54	57.487	58.956	48.778	47.456	58.789
TRINITY_DN1749_c5_g1_i1	7.99e-06	16	24	N/A		3.841	5.22	5.797	7.749	4.309	4.932	4.931	4.902	5.665	6.032	5.073	3.262	5.296
TRINITY_DN23925_c1_g1_i1	9.51e-06	16	24	N/A		24.676	25.27	19.312	40.011	31.613	25.681	16.878	28.433	30.51	37.218	32.985	12.958	15.024
TRINITY_DN13885_c0_g1_i1	1.16e-05	8	24	N/A		22.309	7.305	1.142	1.092	0.844	1.28	1.511	1.66	2.957	0.949	0.524	1.335	1.26
TRINITY_DN4856_c3_g1_i7	1.18e-05	24	24	N/A		184.218	119.908	263.375	211.188	213.608	1597.2	366.074	162.825	251.263	120.703	297.507	388.453	339.238
TRINITY_DN61613_c0_g1_i4	1.38e-05	20	24	N/A		20.668	19.441	15.125	28.634	29.946	24.528	0	26.759	24.277	25.098	33.121	23.334	8.259
TRINITY_DN3530_c2_g1_i1	1.54e-05	16	24	N/A		3.746	3.387	5.915	8.91	5.063	2.903	4.075	4.481	5.293	6.564	4.371	3.911	3.139
TRINITY_DN84466_c0_g1_i2	1.92e-05	16	24	NP_001030584.1	AGBL5	4.947	4.537	6.217	8.668	6.354	5.802	5.218	5.694	6.603	6.48	5.835	5.51	6.547
TRINITY_DN2787_c0_g1_i4	2.37e-05	20	24	sp|Q8TEU7|RPGF6_HUMAN	RAPGEF6	6.499	6.643	7.456	7.667	9.419	9.183	4.736	6.347	6.924	8.491	7.757	6.703	5.579
TRINITY_DN6_c2_g1_i1	2.62e-05	8	24	NP_004066.1	CRY1	32.618	61.58	51.234	47.451	19.831	18.458	28.386	26.183	27.772	28.173	24.143	25.34	29.739
TRINITY_DN9249_c6_g1_i1	2.64e-05	16	24	N/A		4.066	5.843	6.155	9.718	5.755	6.612	7.658	7.38	8.318	10.022	6.904	7.257	5.169
TRINITY_DN267726_c0_g1_i1	3.03e-05	16	24	N/A		18.403	25.689	27.776	33.837	31.491	22.432	20.607	23.522	30.682	30.439	25.131	17.815	20.083
TRINITY_DN38916_c0_g1_i8	3.38e-05	12	24	NP_001138424.1	SDK2	7.092	6.294	9.243	7.922	6.761	7.199	5.298	7.972	8.256	7.554	6.852	5.424	5.917
TRINITY_DN8580_c2_g1_i1	4.62e-05	16	24	NP_005428.1	NCOA4	12.484	9.938	18.328	25.521	18.141	17.8	18.106	13.837	18.558	19.44	15.687	19.046	6.991
TRINITY_DN24464_c0_g2_i1	4.84e-05	4	24	N/A		5.309	2.627	1.35	1.251	1.634	4.469	5.657	2.615	2.091	1.077	1.324	3.551	2.794
TRINITY_DN8541_c1_g1_i1	5.41e-05	4	24	N/A		6.799	4.049	2.552	2.493	2.435	2.282	3.145	2.616	2.733	1.232	1.484	2.612	2.749
TRINITY_DN191_c5_g1_i1	5.95e-05	20	24	N/A		10.489	11.437	8.918	11.915	12.377	13.415	8.924	12.981	11.645	15.305	17.12	13.389	9.78
TRINITY_DN9676_c0_g3_i2	6e-05	4	24	N/A		45.014	26.14	15.345	15.532	19.208	20.853	29.672	14.738	11.956	12.229	12.403	19.571	26.299
TRINITY_DN14529_c0_g2_i1	6.2e-05	16	24	N/A		11.128	10.477	16.79	17.081	15.904	14.248	12.732	11.487	11.381	19.976	16.246	15.6	14.885
TRINITY_DN400_c1_g1_i1	6.96e-05	16	24	N/A		17.523	13.472	23.981	36.354	28.188	33.232	14.54	23.713	17.316	40.289	20.216	12.062	8.011
TRINITY_DN11486_c0_g1_i7	7.36e-05	20	24	NP_055495.2	KIAA0100	6.261	4.44	7.89	7.504	9.403	8.319	7.418	6.544	6.415	7.909	8.153	5.132	7.835
TRINITY_DN86410_c0_g1_i2	7.36e-05	24	24	N/A		5.491	4.407	4.772	6.626	13.48	19.077	7.005	9.063	6.737	8.716	12.362	12.671	13.123
TRINITY_DN368317_c0_g1_i4	7.37e-05	20	24	N/A		2.254	2.508	3.043	2.837	4.568	3.74	2.146	5.192	4.007	3.559	3.883	3.717	1.981
TRINITY_DN20287_c1_g1_i1	7.66e-05	20	24	sp|Q2VB19|PUM1_CHICK	PUM1	12.846	11.116	14.811	15.811	15.466	14.231	14.315	12.465	13.322	13.37	15.951	12.957	12.757
TRINITY_DN23266_c1_g1_i2	7.94e-05	16	24	N/A		1.312	1.357	2.02	2.401	1.015	1.996	1.19	1.253	1.505	3.427	3.146	1.457	0.792
TRINITY_DN1031_c1_g1_i2	8.13e-05	8	24	NP_001027026.1	LONRF3	20.811	16.315	3.203	1.98	1.118	1.049	3.002	1.998	2.243	1.617	1.352	1.025	0.752
TRINITY_DN1115_c3_g1_i13	8.89e-05	8	24	N/A		15.687	20.125	18.678	15.208	11.587	16.403	19.227	23.8	23.072	15.788	15.148	15.585	17.633
TRINITY_DN36740_c0_g1_i2	9.01e-05	16	24	N/A		4.197	5.985	9.844	11.469	6.641	9.481	3.002	5.868	10.623	12.325	9.495	5.881	5.129
TRINITY_DN2290_c7_g1_i1	9.4e-05	4	24	NP_001313309.1	HEBP2	282.431	237.138	116.072	78.87	80.589	98.95	128.716	65.929	93.092	75.091	49.621	86.809	97.336
TRINITY_DN57860_c0_g2_i2	9.49e-05	16	24	XP_011521965.1	DNAH2	6.164	6.144	7.913	10.405	9.651	6.783	5.133	7.427	5.057	7.563	5.669	2.388	3.315
TRINITY_DN35806_c0_g4_i3	9.76e-05	8	24	N/A		39.359	36.15	17.007	17.619	19.646	16.819	16.146	35.169	24.609	21.602	14.629	12.64	16.373
TRINITY_DN7809_c0_g1_i7	9.84e-05	16	24	sp|Q15637|SF01_HUMAN	SF1	10.645	9.271	15.886	12.663	14.27	7.389	8.767	12.227	11.392	13.16	10.601	5.882	8.565
TRINITY_DN15134_c0_g1_i6	9.85e-05	20	24	NP_877429.2	TPRG1L	18.251	24.304	20.097	23.839	40.441	34.811	25.051	37.652	40.089	41.512	47.434	19.6	0.067
TRINITY_DN45_c0_g6_i1	0.000106299	8	24	N/A		5.263	5.384	2.199	1.702	0.972	1.898	1.777	3.503	2.877	0.648	1.586	6.109	2.379
TRINITY_DN2307_c0_g1_i7	0.00011217	20	24	sp|P15989|CO6A3_CHICK	COL6A3	46.162	18.551	92.5	68.225	108.236	104.488	43.651	37.649	50.625	78.46	58.374	44.247	59.744
TRINITY_DN3910_c0_g1_i1	0.000116847	8	24	N/A		14.09	9.984	2.219	2.811	2.216	1.267	1.575	4.024	3.673	1.675	1.179	1.544	1.898
TRINITY_DN43330_c0_g1_i1	0.000122159	8	24	N/A		20.15	18.087	11.336	12.931	11.234	11.038	10.97	16.137	13.956	13.206	12.769	11.176	13.057
TRINITY_DN5961_c2_g1_i2	0.000124794	12	24	N/A		5.128	7.57	8.651	13.284	6.702	3.992	2.93	15.437	11.157	7.146	7.015	8.703	3.672
TRINITY_DN32270_c0_g1_i5	0.000134508	16	24	NP_001303693.1		7.972	7.709	9.844	11.951	9.436	8.406	7.319	8.286	7.347	9.412	9.068	6.15	7.397
TRINITY_DN23494_c0_g4_i1	0.000144341	20	24	N/A		3.59	1.965	2.124	7.613	6.156	4.671	3.051	3.648	5.316	4.775	7.238	5.852	3.748
TRINITY_DN20288_c0_g2_i1	0.000147318	16	24	N/A		3.225	6.209	4.679	5.939	4.385	4.758	3.687	4.895	4.727	5.266	4.676	5.031	4.009
TRINITY_DN12586_c0_g1_i13	0.000149856	16	24	N/A		6.428	4.526	8.74	10.901	9.118	13.511	11.405	6.245	7.128	14.787	11.986	10.548	5.817
TRINITY_DN877_c0_g1_i4	0.000159751	16	24	NP_000913.2	PDE3B	3.439	8.142	8.35	9.616	9.641	6.879	7.423	10.076	7.037	9.938	6.557	5.864	2.69
TRINITY_DN5810_c0_g2_i1	0.000160736	4	24	N/A		7.217	5.202	1.895	2.74	0	3.677	3.829	1.882	4.171	2.092	1.839	2.953	11.533
TRINITY_DN15646_c0_g1_i2	0.000167358	16	24	N/A		15.599	16.804	20.707	22.375	22.413	19.272	15.684	18.086	17.208	20.775	17.861	16.753	15.962
TRINITY_DN20315_c1_g3_i1	0.000168606	16	24	N/A		8.436	5.536	7.327	13.982	13.522	8.89	10.049	8.103	8.863	11.828	10.542	10.263	10.31
TRINITY_DN19441_c0_g1_i7	0.00017627	16	24	NP_065830.2	WDR35	8.633	6.263	7.725	13.043	8.972	6.792	6.835	5.588	8.971	9.165	8.377	6.389	6.04
TRINITY_DN7764_c0_g1_i2	0.000185428	20	24	sp|Q2IA00|SPEF2_PIG	SPEF2	6.199	4.754	6.772	11.224	7.002	6.474	4.728	5.704	6.889	6.854	8.408	5.967	5.872
TRINITY_DN1645_c1_g1_i1	0.000189401	16	24	N/A		17.896	10.953	21.28	24.5	23.027	22.621	16.48	23.65	24.257	34.859	14.03	11.727	10.672
TRINITY_DN28625_c0_g1_i3	0.000197255	4	24	N/A		9.382	8.716	10.289	8.468	4.731	4.522	12.481	7.856	6.416	5.184	5.398	10.196	14.93
TRINITY_DN29084_c0_g1_i5	0.00019842	16	24	N/A		66.806	76.821	72.099	101.616	78.629	87.24	69.836	94.225	83.818	85.468	74.387	56.144	49.357
TRINITY_DN1210_c0_g1_i10	0.000198466	8	24	sp|Q80U63|MFN2_MOUSE	Mfn2	8.514	9.554	8.831	8.735	8.06	7.84	9.67	9.931	8.323	7.806	6.949	5.163	8.748
TRINITY_DN27383_c0_g1_i1	0.000199865	4	24	N/A		17.15	11.793	11.79	5.038	3.516	3.301	12.202	8.937	7.541	4.159	5.456	5.016	4.979
TRINITY_DN6705_c0_g1_i13	0.000221573	16	24	sp|Q9V5N8|STAN_DROME	stan	8.395	8.521	9.918	12.416	10.554	9.568	9.241	6.412	10.078	9.16	12.372	10.442	8.277
TRINITY_DN412104_c0_g1_i1	0.000222722	12	24	N/A		6.061	14.878	12.096	21.309	17.386	5.633	7.622	11.292	24.128	12.614	7.106	5.33	13.677
TRINITY_DN4639_c2_g2_i1	0.000222722	20	24	sp|O04619|ADNT1_ARATH	ADNT1	10.725	8.825	11.692	18.8	23.346	13.449	16.48	8.405	11.829	17.106	19.603	11.262	16.72
TRINITY_DN20345_c0_g1_i7	0.000232124	16	24	N/A		27.019	25.938	35.24	37.299	32.601	27.494	26.824	33.085	28.749	40.252	31.856	14.181	27.249
TRINITY_DN1977_c9_g1_i1	0.000234842	4	24	sp|A4K436|RTEL1_BOVIN	RTEL1	4.04	3.959	3.715	2.954	3.808	4.376	6.956	3.326	3.486	2.859	3.304	3.807	4.359
TRINITY_DN4100_c1_g2_i1	0.000235926	24	24	N/A		5.445	3.51	5.765	7.29	4.944	8.042	4.993	5.01	3.811	5.266	8.265	8.206	8.182
TRINITY_DN6747_c0_g1_i11	0.000235926	24	24	sp|Q9UPN3|MACF1_HUMAN	MACF1	1.023	0.239	3.182	2.306	2.005	6.247	2.052	1.464	1.188	1.578	2.381	2.277	2.461
TRINITY_DN308_c6_g1_i7	0.000239169	24	24	N/A		2.936	1.556	2.851	4.378	5.301	8.223	0.836	1.515	3.276	2.195	3.501	4.822	0
TRINITY_DN9136_c2_g1_i1	0.000248931	12	24	NP_001360.1	DNAH5	9.55	6.176	9.473	18.036	9.995	8.042	5.9	7.277	10.865	8.515	11.905	6.225	7.411
TRINITY_DN36291_c0_g1_i17	0.000253921	20	24	NP_065806.1	SERINC1	28.359	16.608	1.015	26.386	91.265	70.293	0.715	0.608	20.184	89.114	67.525	32.692	33.028
TRINITY_DN1940_c9_g1_i6	0.00025952	20	24	N/A		4.826	13.402	4.516	15.339	13.88	24.795	5.206	9.487	12.54	13.728	16.439	6.263	0
TRINITY_DN25285_c0_g1_i3	0.000266012	20	24	N/A		14.91	4.364	4.119	18.016	23.531	22.205	3.115	0	4.559	19.292	7.747	16.704	17.35
TRINITY_DN3741_c0_g1_i13	0.000266012	8	24	sp|Q8R1R3|STAR7_MOUSE	Stard7	10.123	15.983	10.959	7.497	9.577	8.308	15.552	13.637	10.731	9.415	8.499	11.509	11.542
TRINITY_DN48885_c0_g3_i1	0.000277474	16	24	N/A		2.558	2.679	2.23	4.475	2.811	3.215	1.057	1.641	3.486	3.897	4.097	1.455	2.232
TRINITY_DN7023_c2_g1_i1	0.000277474	16	24	N/A		25.11	27.913	28.398	34.907	30.011	28.588	32.439	36.764	36.641	34.068	32.034	22.809	22.909
TRINITY_DN3331_c0_g1_i8	0.000277853	16	24	N/A		8.124	8.32	14.221	17.116	9.604	15.133	4.605	33.635	16.994	13.507	12.291	5.399	4.091
TRINITY_DN6872_c0_g1_i1	0.000284042	16	24	tr|K1Q688|K1Q688_CRAGI	CGI10014056	12.636	11.126	13.618	26.653	17.092	14.077	15.123	14.002	16.382	15.524	17.567	12.275	14.949
TRINITY_DN47826_c0_g1_i2	0.000303392	16	24	XP_005262791.1	C4orf33	4.056	4.324	4.313	4.956	3.389	3.497	4.472	4.864	4.879	5.959	3.456	4.299	3.252
TRINITY_DN7016_c0_g4_i1	0.000311538	12	24	NP_004789.1	KIF3B	8.866	8.999	10.718	13.046	10.184	11.115	8.71	9.564	10.249	9.617	9.668	7.554	8.584
TRINITY_DN12973_c0_g1_i3	0.000312413	16	24	XP_011516643.1	ABCA1	7.416	8.942	8.573	9.459	7.922	7.195	5.342	7.895	7.1	9.496	9.783	6.419	7.141
TRINITY_DN24013_c0_g1_i1	0.000312413	16	24	N/A		9.13	16.301	9.416	29.367	14.768	16.584	9.88	12.74	12.768	18.474	17.435	6.63	3.059
TRINITY_DN7293_c1_g1_i1	0.000312413	16	24	N/A		5.957	7.258	7.62	10.569	6.555	6.381	5.166	8.139	6.717	9.82	6.496	3.246	3.528
TRINITY_DN5723_c2_g1_i4	0.000317098	20	24	N/A		32.789	17.442	19.385	32.298	30.401	29.129	18.447	30.875	26.958	33.474	47.718	27.333	26.59
TRINITY_DN82239_c0_g1_i3	0.000317525	16	24	sp|P22682|CBL_MOUSE	Cbl	6.364	6.462	8.144	8.114	8.048	8.212	7.484	9.142	10.076	9.748	10.461	8.166	7.305
TRINITY_DN44161_c0_g1_i5	0.000331512	20	24	N/A		1.561	2.231	3.208	4.255	5.626	3.531	3.237	1.957	2.253	3.742	4.29	2.538	1.589
TRINITY_DN14990_c0_g1_i9	0.000336842	20	24	NP_001166953.1	CRBN	7.295	5.86	8.573	9.259	10.191	8.915	7.883	9.256	9.674	8.226	8.784	6.888	7.811
TRINITY_DN5493_c0_g5_i1	0.000352882	20	24	NP_003728.1	DCHS1	8.262	7.718	10.508	11.051	13.697	10.345	7.535	8.682	9.419	9.738	12.159	8.636	9.285
TRINITY_DN1107_c0_g1_i4	0.000367883	16	24	N/A		6.13	5.992	4.773	7.771	5.918	5.95	7.291	6.872	9.064	8.77	8.092	6.775	3.936
TRINITY_DN22631_c0_g1_i13	0.000368922	4	24	sp|Q10587|TEF_HUMAN	TEF	1.717	1.064	1.29	0.942	0.403	0.345	2.06	1.454	0.474	0.452	0.488	1.467	1.342
TRINITY_DN7893_c1_g1_i2	0.000368922	4	24	XP_011526371.1	ACP5	7.554	5.808	1.875	3.336	4.344	5.614	6.032	5.105	3.322	4.525	3.06	5.449	7.019
TRINITY_DN2211_c0_g2_i1	0.000370423	8	24	N/A		25.564	27.04	14.904	14.044	11.435	25.703	16.895	30.787	18.582	12.045	16.937	25.65	17.789
TRINITY_DN9520_c0_g1_i1	0.000377266	20	24	N/A		1.878	0.901	3.689	3.429	6.958	5.364	4.053	3.734	2.338	5.421	5.021	4.06	5.684
TRINITY_DN4296_c5_g1_i1	0.000382784	20	24	NP_001034485.1	MPEG1	49.952	23.471	43.624	67.57	74.368	51.171	27.395	29.643	38.723	44.183	63.184	23.084	33.084
TRINITY_DN2505_c2_g2_i3	0.000385402	16	24	N/A		10.423	7.425	5.598	15.999	11.933	10.089	4.493	8.725	8.292	16.308	13.898	5.321	4.397
TRINITY_DN943_c7_g1_i11	0.000387261	16	24	N/A		12.164	4.287	15.847	20.475	15.135	11.861	13.043	9.438	11.328	15.948	16.042	17.466	16.581
TRINITY_DN112195_c1_g1_i1	0.000392068	24	24	N/A		3.774	1.92	9.128	3.672	4.645	11.87	1.53	1.318	3.136	2.744	5.368	4.236	4.298
TRINITY_DN1816_c1_g1_i2	0.00039246	20	24	N/A		21.523	35.615	23.614	29.442	55.998	48.419	24.203	38.054	42.513	46.595	54.227	31.662	26.762
TRINITY_DN2659_c3_g1_i2	0.000394414	20	24	NP_001124162.1	PDE10A	4.377	4.217	5.323	6.969	7.243	6.698	6.249	4.426	5.859	6.667	6.821	6.871	6.712
TRINITY_DN37002_c0_g1_i1	0.000394414	8	24	N/A		2.702	5.755	1.371	0	0	0	5.769	4.006	3.085	2.199	1.351	0.897	2.849
TRINITY_DN6941_c0_g1_i11	0.000394414	20	24	XP_016877724.1	NEO1	8.774	5.649	9.924	10.651	15.655	12.873	10.302	11.046	11.285	14.314	15.604	10.203	15.962
TRINITY_DN14545_c0_g1_i4	0.000409889	24	24	N/A		10.535	7.113	7.526	7.327	10.744	13.641	12.855	1.042	12.634	11.298	10.148	16.956	16.919
TRINITY_DN7383_c0_g3_i1	0.000411148	12	24	N/A		35.096	28.809	62.078	32.346	58.915	42.342	36.36	45.791	53.109	60.467	30.773	24.419	16.976
TRINITY_DN18840_c0_g1_i1	0.000411562	20	24	XP_011523389.1	RNF213	22.204	6.35	22.901	24.158	31.742	27.889	20.56	13.627	15.94	27.227	18.086	24.143	24.573
TRINITY_DN4986_c1_g2_i1	0.000412309	12	24	N/A		4.568	2.616	7.212	6.091	4.176	1.977	3.095	4.454	7.078	5.949	2.42	0.939	0
TRINITY_DN7205_c0_g1_i1	0.000425655	16	24	NP_478144.1	PPP4R4	12.57	11.846	15.952	16.11	14.408	13.747	12.477	12.374	13.143	14.903	12.86	13.723	12.561
TRINITY_DN6677_c0_g1_i3	0.000429837	4	24	N/A		80.575	79.203	41.307	69.322	45.185	61.313	78.221	81.412	66.806	56.318	49.937	69.936	107.252
TRINITY_DN10681_c5_g1_i1	0.000432482	16	24	N/A		36.251	39.896	42.248	70.335	49.624	54.733	42.589	66.432	54.787	64.002	74.548	40.348	42.603
TRINITY_DN1127_c0_g1_i2	0.000432482	16	24	NP_001036068.1	KDM5A	16.429	15.661	19.647	22.109	21.444	17.82	15.194	18.87	17.701	19.421	18.883	15.671	17.378
TRINITY_DN11555_c0_g1_i5	0.000432482	16	24	sp|O42184|CLIP1_CHICK	CLIP1	6.682	4.592	8.133	8.35	6.535	6.686	5.569	5.962	5.777	7.769	6.201	4.4	3.826
TRINITY_DN2811_c1_g1_i12	0.000432482	16	24	NP_004791.1	TM9SF2	17.888	17.77	20.544	20.724	21.195	20.093	17.787	19.644	20.782	22.055	17.11	19.884	16.93
TRINITY_DN477_c0_g2_i1	0.000438811	12	24	XP_011509794.1	DNAH7	6.138	3.495	6.657	7.631	5.393	4.757	4.017	4.466	8.041	5.467	5.103	5.414	5.013
TRINITY_DN6914_c0_g1_i4	0.000440537	20	24	NP_001171593.1	ABI1	25.27	21.493	24.216	25.744	29.642	24.042	20.12	24.495	26.104	27.507	27.001	21.586	24.248
TRINITY_DN131127_c0_g1_i1	0.000445003	16	24	N/A		1.511	2.578	1.975	6.221	1.774	0.853	0.716	1.994	2.546	3.302	2.003	0	0.822
TRINITY_DN14656_c0_g1_i3	0.000456596	20	24	NP_001291289.1	CFAP74	7.468	6.811	5.056	10.68	9.367	8.381	4.031	8.514	8.274	8.106	9.241	6.08	4.995
TRINITY_DN11189_c0_g1_i2	0.000468356	24	24	sp|Q9NYQ6|CELR1_HUMAN	CELSR1	11.448	12.023	8.78	9.85	11.655	13.256	9.036	10.24	11.874	12.409	11.63	15.602	11.693
TRINITY_DN20858_c0_g1_i21	0.000468356	12	24	NP_060811.1	ERMARD	3.451	5.286	6.278	5.459	4.605	4.126	4.901	3.696	5.012	5.156	2.648	2.22	4.648
TRINITY_DN179378_c0_g1_i1	0.000478339	4	24	gi|156333662|ref|XP_001619381.1|	v1g238238	10.546	7.963	8.489	8.025	6.143	8.857	11.201	4.682	7.836	7.278	7.167	8.82	9.585
TRINITY_DN6278_c1_g1_i1	0.000481455	8	24	N/A		7.848	24.825	8.144	3.736	4.783	4.8	15.805	8.406	14.039	9.673	0	0	3.945
TRINITY_DN7874_c0_g2_i7	0.000490335	16	24	sp|Q04637|IF4G1_HUMAN	EIF4G1	5.079	3.648	5.401	6.549	4.425	3.793	4.615	5.094	4.794	7.21	5.189	4.275	6.181
TRINITY_DN158968_c0_g1_i2	0.000490889	8	24	N/A		8.783	9.314	3.224	5.31	3.398	5.51	8.24	7.531	7.586	3.361	4.372	7.827	5.73
TRINITY_DN37823_c0_g1_i3	0.000496351	20	24	N/A		5.448	5.833	6.825	3.532	8.798	7.466	5.375	6.881	8.935	14.839	12.006	6.061	6.319
TRINITY_DN86717_c0_g1_i1	0.000507584	16	24	N/A		3.073	2.29	3.412	3.843	3.488	2.773	2.113	2.644	2.692	5.189	2.277	2.351	2.122
TRINITY_DN7104_c0_g1_i1	0.000521649	20	24	N/A		5.638	6.171	4.647	9.65	9.207	9.318	5.536	7.527	8.328	10.659	11.872	9.049	8.492
TRINITY_DN37887_c0_g1_i1	0.000524662	16	24	N/A		24.812	25.91	27.372	31.398	27.079	24.988	25.189	36.887	30.021	29.901	31.505	23.122	25.179
TRINITY_DN4619_c0_g1_i3	0.000524662	8	24	N/A		9.156	9.6	2.627	3.863	4.456	4.138	4.513	12.688	6.779	2.561	5.785	7.411	4.673
TRINITY_DN2727_c2_g1_i1	0.000530973	12	24	N/A		5.818	5.254	8.615	7.14	5.092	5.259	6.157	5.597	6.598	6.224	6.923	3.889	4.721
TRINITY_DN29063_c0_g2_i1	0.000531755	16	24	N/A		8.055	8.951	14.071	11.925	5.823	7.379	7.331	9.886	9.203	11.494	13.023	7.817	4.101
TRINITY_DN46094_c0_g1_i3	0.000531755	4	24	tr|A7RJE4|A7RJE4_NEMVE	v1g238736	4.859	4.694	3.548	2.851	3.553	3.571	3.602	3.402	3.438	2.902	3.355	4.512	7.397
TRINITY_DN6173_c1_g1_i4	0.000545233	8	24	NP_077016.3	CHAC1	10.843	4.279	1.932	2.519	0.97	0.625	1.45	1.287	1.708	0.654	1.078	0.542	1.187
TRINITY_DN1231_c0_g1_i13	0.000555706	4	24	sp|D8VNS8|FCNV2_CERRY		16.472	11.452	12.624	11.882	8.395	9.452	12.336	8.58	7.356	5.985	9.09	8.145	18.636
TRINITY_DN16791_c1_g2_i1	0.000555706	20	24	N/A		2.063	2.167	2.24	3.714	6.773	4.217	2.185	5.983	6.683	9.206	7.879	4.075	5.465
TRINITY_DN80575_c0_g1_i13	0.000555706	20	24	NP_001034200.1	TRIM71	6.331	7.019	7.12	12.161	16.819	11.285	10.119	12.74	13.388	15.276	21.22	1.886	4.338
TRINITY_DN18663_c0_g2_i6	0.000555925	4	24	N/A		16.746	8.369	10.844	13.952	6.026	10.014	22.755	7.437	5.239	5.375	16.5	16.743	26.104
TRINITY_DN1543_c3_g1_i1	0.000580965	20	24	N/A		0	1.81	1.78	3.54	2.672	3.656	1.431	0.805	2.654	2.993	7.004	2.712	1.315
TRINITY_DN20616_c3_g1_i1	0.000580965	12	24	N/A		11.719	22.296	24.257	22.94	8.796	14.135	7.617	9.498	15.25	16.583	14.396	16.436	8.401
TRINITY_DN10814_c0_g2_i1	0.000582775	8	24	N/A		15.704	19.278	6.186	9.199	9.909	14.029	12.865	20.132	12.589	8.725	10.912	17.169	12.31
TRINITY_DN2374_c0_g1_i1	0.000582775	16	24	N/A		3.402	3.962	16.873	34.526	25.005	11.987	20.274	11.249	13.393	27.18	19.214	25.542	17.288
TRINITY_DN32041_c3_g1_i1	0.000594799	24	24	N/A		251.704	115.81	305.002	217.928	264.725	515.558	407.143	71.724	184.614	71.56	219.155	230.806	168.297
TRINITY_DN1871_c0_g1_i4	0.000601517	20	24	sp|Q86Y13|DZIP3_HUMAN	DZIP3	4.841	4.663	5.521	8.25	6.064	5.546	4.544	5.209	5.566	5.789	7.349	4.46	4.931
TRINITY_DN3270_c0_g1_i4	0.000601517	16	24	NP_001271209.1	PPP4R3A	13.39	10.149	15.837	16.677	18.064	15.806	13.335	14.853	14.071	20.262	13.613	13.182	13.387
TRINITY_DN34467_c0_g2_i1	0.000602415	16	24	XP_024302429.1	LRGUK	5.37	4.864	4.859	7.397	5.539	4.193	4.469	4.289	4.887	5.42	5.48	3.926	4.377
TRINITY_DN6375_c0_g1_i8	0.000603359	8	24	tr|A7SXH1|A7SXH1_NEMVE	v1g219039	5.836	6.674	1.895	4.136	2.413	2.946	3.918	5.542	4.619	5.998	4.025	2.344	2.644
TRINITY_DN19142_c0_g1_i3	0.000615358	20	24	XP_006716900.1	PTPRD	19.902	17.521	20.605	24.058	26.181	23.047	13.065	26.976	25.226	23.374	28.974	0	18.866
TRINITY_DN3881_c0_g1_i3	0.000615358	4	24	sp|B3EWY8|SAAR2_ACRMI		15.367	13.504	11.702	14.298	14.136	26.48	19.462	9.941	12.558	13.595	14.995	12.198	36.013
TRINITY_DN5947_c0_g1_i6	0.000615358	4	24	NP_689920.1	SLC25A16	8.159	11.528	7.757	7.161	5.292	8.735	11.16	6.731	6.489	4.65	2.338	8.817	7.477
TRINITY_DN103_c0_g1_i2	0.000623075	16	24	sp|Q9ULH7|MKL2_HUMAN	MRTFB	6.373	5.339	6.929	8.646	8.075	8.224	7.077	7.258	8.223	8.684	6.993	5.192	7.141
TRINITY_DN14317_c0_g1_i5	0.000623075	16	24	N/A		2.654	3.642	3.193	4.429	3.845	5.556	1.266	3.201	3.053	4.371	1.546	1.538	0
TRINITY_DN4353_c4_g1_i13	0.000628146	20	24	N/A		151.048	123.986	165.718	173.687	210.468	185.945	150.312	123.883	142.117	195.791	169.981	126.842	199.168
TRINITY_DN5510_c1_g1_i1	0.000628146	12	24	NP_660155.2	DNAI3	7.354	7.903	8.175	10.339	7.724	5.171	6.953	7.97	7.894	5.976	7.889	2.824	0
TRINITY_DN6978_c0_g1_i8	0.000628146	20	24	NP_001127911.1	PHLDB2	0.121	0	3.58	5.985	8.111	7.583	5.734	5.003	0.31	4.323	7.401	1.866	5.534
TRINITY_DN4487_c3_g1_i1	0.00063293	20	24	N/A		4.413	4.791	4.658	5.867	9.458	7.348	3.676	5.192	6.049	9.823	6.72	5.631	7.304
TRINITY_DN2032_c0_g2_i1	0.000644997	16	24	N/A		7.122	7.349	11.535	15.79	12.868	8.393	10.17	8.075	10.981	15.033	13.562	12.054	11.149
TRINITY_DN27335_c0_g1_i1	0.000644997	8	24	N/A		3.959	5.428	1.815	1.606	1.17	3.541	2.697	6.484	3.769	1.637	1.644	4.893	4.015
TRINITY_DN5113_c1_g1_i2	0.000651397	16	24	NP_064581.2	XAB2	6.665	11.84	5.199	12.39	13.047	7.22	9.135	10.188	10.58	10.962	9.506	7.258	5.322
TRINITY_DN11843_c0_g1_i4	0.000656698	8	24	NP_006421.2	CCT4	11.007	12.168	10.09	9.73	7.191	8.519	9.996	8.937	8.445	8.25	6.896	6.668	8.73
TRINITY_DN52981_c0_g2_i1	0.000660806	16	24	N/A		13.977	9.976	23.493	23.836	14.21	15.544	16.48	26.782	16.994	34.79	18.572	7.614	5.351
TRINITY_DN2837_c0_g2_i2	0.00066263	16	24	sp|Q4WJT7|MRD1_ASPFU	mrd1	4.379	4.349	5.056	5.344	4.933	4.45	4.534	4.463	4.387	5.165	5.109	3.747	3.552
TRINITY_DN22259_c0_g1_i2	0.000670452	8	24	NP_055994.2	RRP12	7.672	8.398	8.819	8.167	7.196	6.294	7.015	8.232	7.1	7.008	7.242	5.071	6.045
TRINITY_DN766_c0_g1_i2	0.000671724	16	24	sp|Q8IYB9|ZN595_HUMAN	ZNF595	1.305	1.042	2.322	4.003	2.039	2.709	1.777	2.683	1.441	3.698	2.826	3.31	2.246
TRINITY_DN107360_c0_g3_i1	0.000673964	20	24	N/A		5.62	9.671	14.739	11.432	22.795	21.33	4.678	16.8	7.037	18.474	14.777	13.317	9.186
TRINITY_DN56747_c0_g2_i1	0.000673964	12	24	N/A		0.732	0.778	3.862	3.238	2.369	2.977	1.652	2.323	4.932	2.537	2.248	1.584	1.114
TRINITY_DN40845_c0_g1_i2	0.000675712	16	24	tr|A7RFT1|A7RFT1_NEMVE	v1g237924	7.304	6.47	8.458	9.505	9.746	9.25	7.716	7.719	8.068	8.077	8.235	7.62	8.054
TRINITY_DN11543_c0_g4_i1	0.000692272	16	24	N/A		1.335	1.01	2.038	2.644	1.049	0.964	1.011	1.527	1.98	2.327	2.409	0.985	0.353
TRINITY_DN2505_c4_g1_i11	0.000699602	8	24	N/A		4.303	6.002	2.382	4.485	2.399	3.381	3.447	4.957	3.297	4.659	2.338	1.36	4.12
TRINITY_DN38109_c0_g2_i1	0.000706426	16	24	N/A		9.744	10.98	11.765	13.318	4.834	2.458	10.254	5.173	9.854	15.058	11.163	4.314	5.217
TRINITY_DN3136_c1_g1_i1	0.000708009	12	24	NP_066957.3	MRPL23	6.855	7.762	8.479	10.308	6.494	6.353	7.638	6.676	7.185	6.941	5.154	6.398	4.998
TRINITY_DN30915_c1_g2_i1	0.000712848	4	24	N/A		89.654	57.162	34.5	36.138	37.194	53.816	57.674	71.853	56.174	38.161	36.69	28.295	50.252
TRINITY_DN146307_c0_g2_i1	0.000728893	16	24	N/A		2.672	2.996	3.93	6.385	3.63	3.317	2.698	4.717	2.725	6.132	8.143	5.607	2.69
TRINITY_DN36945_c0_g1_i5	0.000728893	16	24	sp|Q8IDX6|RBP2A_PLAF7	PF130198	3.911	4.233	8.231	7.557	4.371	6.356	5.276	10.993	6.407	8.807	8.652	3.239	2.644
TRINITY_DN2901_c0_g3_i3	0.000746793	20	24	sp|P14381|YTX2_XENLA		34.064	20.819	46.47	58.146	74.337	93.564	39.535	70.657	62.36	74.105	111.315	18.168	17.387
TRINITY_DN4106_c7_g1_i1	0.000759407	12	24	N/A		11.445	10.736	17.355	17.011	13.772	13.022	15.214	13.142	12.577	17.078	12.372	10.634	8.832
TRINITY_DN5424_c0_g2_i1	0.000762025	16	24	N/A		4.774	3.96	12.467	13.434	6.894	7.711	7.275	8.765	9.829	12.32	10.39	8.613	7.428
TRINITY_DN27931_c2_g1_i1	0.000762794	8	24	N/A		5.838	8.858	7.473	8.238	6.244	6.858	5.983	8.023	9.438	7.628	9.073	5.51	6.657
TRINITY_DN910_c0_g1_i7	0.000775438	20	24	XP_011539812.1	RERE	9.215	8.201	8.358	10.141	12.03	9.738	8.332	7.371	5.167	11.873	11.325	9.755	10.218
TRINITY_DN4461_c0_g1_i10	0.000777084	4	24	tr|C3YB88|C3YB88_BRAFL	BRAFLDRAFT123716	11.525	7.982	6.793	5.941	6.326	6.751	7.506	4.445	5.061	6.726	3.955	4.13	11.349
TRINITY_DN3696_c0_g4_i1	0.000782282	16	24	sp|Q5IZC5|CRY1_ERIRU	CRY1	47.344	60.281	126.235	127.179	184.904	142.218	91.662	75.486	103.492	164.054	86.27	73.644	88.643
TRINITY_DN3306_c1_g1_i1	0.000787234	8	24	N/A		27.324	21.769	10.153	14.152	21.817	10.095	14.55	20.692	21.118	25.973	9.961	8.145	10.338
TRINITY_DN8880_c0_g1_i13	0.00081504	12	24	tr|A7SSV0|A7SSV0_NEMVE	v1g216927	4.904	4.939	6.772	10.76	6.253	5.77	4.7	4.874	7.389	5.914	5.957	4.762	5.527
TRINITY_DN15981_c0_g2_i1	0.000819421	20	24	N/A		16.075	12.416	15.393	15.462	18.253	17.885	18.018	13.636	16.967	16.884	23.255	18.857	18.741
TRINITY_DN84843_c0_g1_i2	0.000819421	20	24	sp|Q8NDA2|HMCN2_HUMAN	HMCN2	2.65	2.714	5.366	4.275	4.578	7.163	6.663	3.629	3.256	7.255	13.318	9.972	3.854
TRINITY_DN15039_c0_g1_i8	0.000821462	24	24	N/A		390.283	129.771	556.815	279.131	358.145	704.34	524.21	135.098	175.677	189.161	383.25	310.749	363.661
TRINITY_DN16453_c0_g4_i2	0.000824617	20	24	N/A		4.039	8.027	11.256	10.629	16.232	13.022	8.91	8.522	12.011	16.4	20.536	9.554	8.264
TRINITY_DN8657_c0_g1_i7	0.000824617	4	24	NP_001017405.1	MAEA	13.474	12.114	17.534	14.262	11.879	16.616	21.708	15.533	15.577	9.234	10.766	10.688	22.446
TRINITY_DN15122_c0_g1_i3	0.000831732	16	24	N/A		8.167	7.594	9.745	13.22	9.23	8.31	10.966	6.859	10.724	13.406	12.556	5.829	7.26
TRINITY_DN175_c1_g1_i11	0.000836492	12	24	XP_011542388.1	WDR64	4.722	3.636	7.602	7.195	6.491	5.489	5.065	7.563	7.478	6.069	5.598	4.865	5.656
TRINITY_DN5963_c1_g1_i2	0.000838764	16	24	sp|P11362|FGFR1_HUMAN	FGFR1	5.965	4.772	5.676	7.404	6.686	7.057	3.767	4.584	5.522	6.525	6.682	5.031	4.846
TRINITY_DN715107_c0_g1_i1	0.000856668	8	24	N/A		3.763	4.473	0.649	1.483	1.439	1.219	1.035	5.862	3.252	1.868	2.247	2.609	2.584
TRINITY_DN10699_c5_g1_i1	0.000863885	4	24	N/A		11.164	12.677	8.541	5.834	4.284	7.946	9.201	5.121	3.77	6.729	3.772	6.668	8.927
TRINITY_DN4412_c2_g2_i1	0.000863885	20	24	N/A		104.323	99.655	74.863	165.094	143.89	94.876	101.612	152.422	95.656	139.488	147.668	77.909	44.253
TRINITY_DN6376_c0_g1_i12	0.000874228	20	24	NP_510870.1	COX15	2.39	5.87	7.507	9.238	11.165	3.466	7.495	0.077	6.612	9.767	10.37	7.006	11.54
TRINITY_DN9664_c0_g2_i3	0.000874228	20	24	N/A		2.436	3.952	4.119	5.548	6.94	5.891	0.892	0	0.512	6.461	4.687	4.538	4.177
TRINITY_DN9970_c1_g1_i4	0.000903152	20	24	N/A		7.136	8.018	7.84	10.555	9.737	8.095	7.506	11.108	7.804	8.405	11.468	8.001	7.141
TRINITY_DN35992_c0_g1_i1	0.000913966	24	24	N/A		2.522	1.086	0.542	1.276	0.834	20.274	1.563	1.224	0.246	2.465	3.629	19.123	3.644
TRINITY_DN5334_c2_g1_i7	0.000913966	12	24	N/A		15.458	13.091	21.95	16.881	9.751	8.575	18.415	17.175	29.387	27.726	22.864	10.032	10.538
TRINITY_DN68751_c0_g1_i1	0.000913966	20	24	N/A		12.069	6.994	13.762	12.484	25.597	12.938	7.826	0	7.505	17.115	16.815	0	20.528
TRINITY_DN5444_c0_g1_i7	0.000916157	4	24	sp|Q96A58|RERG_HUMAN	RERG	4.561	1.161	2.338	3.736	4.468	4.042	5.789	5.259	3.029	3.783	4.043	2.597	3.555
TRINITY_DN1676_c2_g1_i2	0.000947579	16	24	sp|P21329|RTJK_DROFU	jockey\pol	8.366	7.735	7.652	10.924	7.043	10.91	8.574	10.087	9.757	18.362	11.681	8.843	3.405
TRINITY_DN22969_c1_g1_i1	0.000947579	16	24	N/A		8.573	13.136	18.05	28.656	23.586	15.44	15.255	17.056	19.403	16.004	17.496	13.423	15.113
TRINITY_DN4506_c3_g1_i1	0.000947579	16	24	N/A		19.352	23.789	27.832	30.333	24.937	23.495	24.952	27.409	25.052	28.814	31.709	22.422	23.669
TRINITY_DN4751_c2_g1_i1	0.000947579	16	24	N/A		6.508	6.756	7.913	13.316	9.629	7.849	8.975	14.069	12.822	10.57	18.03	9.524	7.214
TRINITY_DN120287_c0_g1_i1	0.000952576	20	24	N/A		16.317	13.705	20.958	30.534	28.833	28.702	14.326	23.805	21.584	23.278	26.931	24.965	21.436
TRINITY_DN66386_c0_g2_i3	0.000952598	24	24	N/A		3.704	3.429	3.598	3.361	6.469	9.193	2.082	2.643	5.339	5.079	4.168	6.732	3.824
TRINITY_DN2109_c8_g1_i1	0.000953704	12	24	N/A		6.691	7.04	5.349	4.138	3.785	1.276	4.648	3.649	5.348	4.043	3.924	2.162	4.28
TRINITY_DN58914_c0_g3_i3	0.000959693	20	24	N/A		1.006	1.262	3.224	2.201	2.477	2.4	1.322	2.707	3.976	2.09	10.603	1.877	1.479
TRINITY_DN103577_c0_g1_i1	0.00096291	24	24	sp|Q5UNS9|COLL7_MIMIV	MIMIL669	1.464	2.898	5.074	3.383	5.213	12.062	5.536	3.716	1.177	5.978	2.764	8.145	6.4
TRINITY_DN1392_c0_g1_i1	0.000964182	4	24	N/A		2.672	1.445	1.005	2.216	2.142	3.221	3.591	0.942	2.125	2.045	1.749	2.557	3.309
TRINITY_DN32472_c1_g1_i3	0.000967793	20	24	N/A		2.78	4.961	4.051	4.614	8.137	8.607	7.181	7.528	4.289	10.103	12.616	7.672	6.155
TRINITY_DN6086_c0_g1_i6	0.000981687	4	24	N/A		38.756	46.106	58.845	56.265	31.784	35.274	58.068	34.213	35.584	41.532	32.451	32.541	64.263
TRINITY_DN4708_c0_g2_i1	0.000992702	16	24	N/A		4.092	6.215	8.196	15.044	8.886	8.464	10.262	11.506	9.662	11.088	13.115	10.065	5.713
TRINITY_DN809_c1_g3_i8	0.000992702	16	24	XP_011518982.1	TSPAN11	89.328	78.901	109.017	93.336	95.173	83.87	88.42	92.382	111.024	121.15	88.396	58.22	1.982
TRINITY_DN8435_c0_g1_i2	0.000993441	20	24	N/A		3.832	0	9.107	9.148	9.367	4.385	10.761	0	1.868	7.096	5.663	3.203	5.164
TRINITY_DN9733_c1_g1_i2	0.000993508	20	24	NP_001025034.1	C6orf120	8.176	9.726	12.718	19.492	14.924	15.987	15.97	11.945	14.221	12.969	21.735	12.674	11.607
TRINITY_DN13773_c0_g2_i4	0.00099635	16	24	XP_011535420.1	TRAF3	16.622	13.111	16.954	18.347	17.633	16.975	13.481	12.118	16.966	17.924	13.725	14.707	16.625
TRINITY_DN3297_c0_g1_i8	0.000997758	20	24	sp|Q95SX7|RTBS_DROME	RTase	6.832	6.756	13.691	18.977	18.305	14.792	9.565	17.587	9.435	25.911	33.305	20.424	9.963
TRINITY_DN6271_c1_g1_i8	0.000997936	20	24	NP_001309154.1	Vldlr	5.094	6.489	5.796	7.397	10.245	9.065	6.725	6.715	10.9	11.447	12.128	8.257	1.242
TRINITY_DN105634_c2_g3_i1	0.000998657	16	24	N/A		6.682	9.411	9.737	13.735	5.772	6.813	8.128	13.068	7.55	13.304	9.935	8.151	6.172
TRINITY_DN14857_c0_g1_i1	0.000998657	20	24	N/A		6.933	4.136	4.846	9.327	11.131	7.86	2.994	5.195	7.516	12.493	14.202	7.421	5.73
TRINITY_DN1826_c2_g1_i11	0.00102853	20	24	XP_016861777.1	KY	3.009	1.938	2.029	3.906	4.215	2.668	2.08	2.21	1.984	2.783	3.06	1.245	1.736
TRINITY_DN42725_c0_g1_i1	0.00103291	24	24	N/A		3.548	4.544	4.532	3.618	6.015	10.151	9.065	3.237	7.529	7.584	3.985	10.057	7.616
TRINITY_DN4628_c1_g2_i4	0.00103291	8	24	NP_066923.3	NFS1	23.69	29.567	20.327	22.201	17.771	17.526	22.178	17.642	18.674	17.04	14.69	13.858	17.624
TRINITY_DN13824_c1_g1_i2	0.0010433	20	24	XP_011533343.1	INTS6	5.784	6.064	6.825	7.849	6.727	6.324	6.167	5.897	6.673	7.087	9.475	5.075	6.356
TRINITY_DN33928_c0_g1_i1	0.00104379	24	24	N/A		17.76	18.865	4.899	6.149	12.809	14.227	8.332	6.612	22.089	5.378	19.245	31.1	22.806
TRINITY_DN3534_c0_g4_i1	0.00104379	8	24	N/A		50.457	52.616	22.651	13.434	29.865	23.132	15.296	39.612	23.68	19.01	30.742	39.962	45.86
TRINITY_DN10103_c0_g3_i5	0.00104673	20	24	sp|O75197|LRP5_HUMAN	LRP5	7.166	9.271	11.927	14.989	21.324	10.974	17.027	7.552	12.854	12.867	23.372	7.016	11.531
TRINITY_DN2943_c0_g1_i4	0.00106872	12	24	NP_006659.1	CYP46A1	4.832	5.645	7.239	4.187	2.796	4.245	4.677	3.764	4.986	4.178	3.131	5.009	3.543
TRINITY_DN674_c0_g1_i3	0.0010696	12	24	sp|Q9ERG0|LIMA1_MOUSE	Lima1	3.712	3.723	6.427	5.659	5.647	6.58	3.577	4.362	5.754	5.487	5.408	3.969	4.568
TRINITY_DN12028_c0_g1_i1	0.00107528	20	24	N/A		2.745	3.235	4.73	3.802	6.064	3.349	3.665	3.274	4.476	8.122	6.496	3.252	5.846
TRINITY_DN1404_c0_g3_i1	0.00107528	20	24	NP_001291769.1	Hecw2	8.953	7.186	11.828	9.72	12.404	10.546	10.129	9.613	9.555	10.822	11.374	10.166	9.214
TRINITY_DN5260_c0_g1_i5	0.00108866	4	24	N/A		19.326	22.482	17.177	20.037	16.455	18.451	30.683	17.431	18.326	16.208	14.152	7.285	21.852
TRINITY_DN22182_c0_g1_i3	0.00109124	16	24	NP_659491.4	CFAP52	23.615	24.489	22.232	39.588	25.5	22.034	22.412	22.37	25.244	26.503	21.837	17.286	21.067
TRINITY_DN88450_c2_g1_i1	0.00109124	16	24	N/A		9.41	10.537	9.075	13.258	11.197	8.991	9.411	13.077	10.778	14.51	14.711	6.466	5.899
TRINITY_DN893_c0_g1_i5	0.00109124	16	24	gi|291229570|ref|XP_002734747.1|		15.946	16.699	20.359	32.235	33.711	20.967	23.117	13.553	20.175	24.394	20.536	14.271	24.749
TRINITY_DN4908_c0_g1_i4	0.00109886	20	24	NP_598000.2	CD109	35.897	28.121	53.462	39.649	57.899	56.493	24.154	76.346	54.306	63.423	76.288	58.099	37.167
TRINITY_DN88262_c0_g1_i1	0.00109957	16	24	N/A		6.798	6.73	8.887	12.643	14.038	8.089	9.135	6.548	5.879	12.773	12.911	4.536	5.827
TRINITY_DN16531_c0_g1_i4	0.00110321	16	24	NP_055160.2	ZNF318	30.59	34.706	47.179	39.315	37.952	36.229	27.15	35.637	35.784	37.308	35.409	24.169	27.67
TRINITY_DN3635_c3_g2_i1	0.00110321	16	24	N/A		47.245	54.883	57.382	74.642	68.656	56.425	60.897	59.235	66.428	61.556	59.391	53.599	29.327
TRINITY_DN9647_c0_g3_i1	0.00112681	8	24	N/A		1.734	4.341	3.172	2.547	1.287	1.152	1.948	1.774	1.68	1.953	2.206	0.792	0.229
TRINITY_DN1010840_c0_g1_i1	0.00114249	24	24	N/A		5.059	1.463	2.104	1.017	0	4.683	3.434	2.104	2.318	1.55	1.891	3.315	5.668
TRINITY_DN32401_c0_g4_i1	0.00115119	20	24	N/A		14.714	4.535	12.927	10.423	17.591	23.943	4.799	13.773	5.522	39.972	34.89	12.459	6.142
TRINITY_DN39874_c0_g1_i1	0.00115119	12	24	N/A		2.607	11.666	12.404	8.322	3.246	10.405	2.168	3.356	13.982	10.915	5.846	4.598	2.676
TRINITY_DN4144_c1_g1_i3	0.00115119	20	24	N/A		14.497	17.088	18.11	27.268	25.289	19.389	21.397	18.154	20.039	21.757	25.599	18.094	14.865
TRINITY_DN18868_c1_g1_i1	0.00115574	16	24	N/A		22.55	26.331	24.556	23.751	18.543	18.141	18.665	21.903	24.526	30.315	29.574	22.84	14.733
TRINITY_DN21319_c0_g1_i4	0.00115574	4	24	tr|A7S6C3|A7S6C3_NEMVE	v1g207484	10.141	10.468	6.694	6.508	6.363	8.905	12.17	7.49	7.463	7.109	7.401	10.961	15.201
TRINITY_DN5921_c0_g2_i1	0.00115574	16	24	N/A		7.019	10.92	7.636	12.203	9.075	9.727	8.71	11.794	14.995	13.726	15.284	7.334	7.789
TRINITY_DN23549_c0_g1_i11	0.00117348	12	24	NP_057323.3	MYO15A	15.167	12.907	20.683	19.947	18.528	16.688	18.436	14.413	19.987	19.192	15.799	15.122	16.446
TRINITY_DN5564_c2_g1_i2	0.00117544	4	24	N/A		5.829	4.972	4.489	3.682	10.913	7.958	8.283	2.897	4.289	7.19	8.347	8.584	8.604
TRINITY_DN1272_c6_g1_i2	0.00119721	20	24	N/A		67.021	44.846	46.046	89.124	69.879	62.881	62.407	71.101	74.588	83.194	108.934	45.833	48.812
TRINITY_DN2742_c0_g4_i1	0.00120303	16	24	N/A		12.251	9.042	12.121	16.399	15.482	13.55	15.204	5.533	12.446	15.22	14.538	10.186	15.475
TRINITY_DN9294_c0_g1_i1	0.00120303	8	24	N/A		12.962	20.014	4.437	3.855	5.049	4.693	5.283	12.709	8.765	3.148	6.039	4.632	5.686
TRINITY_DN1977_c2_g5_i1	0.00120429	16	24	N/A		4.497	5.004	4.927	6.944	7.251	6.943	5.573	5.962	4.476	7.692	5.563	5.135	3.958
TRINITY_DN20437_c0_g1_i4	0.00120672	8	24	XP_011540253.1	SRSF4	53.751	60.281	53.585	50.118	47.408	41.839	54.013	52.11	50.627	51.851	39.943	44.507	45.375
TRINITY_DN6869_c2_g4_i1	0.00120788	20	24	XP_011535717.1	AREL1	14.936	7.364	9.038	11.451	18.907	17.171	7.335	0	18.102	17.483	12.555	5.882	10.52
TRINITY_DN40064_c1_g1_i1	0.00121492	4	24	N/A		9.471	15.833	6.856	7.667	5.02	7.869	12.988	9.612	8.479	5.494	8.104	7.405	10.243
TRINITY_DN3395_c0_g1_i7	0.00123115	24	24	N/A		1.049	1.3	3.35	0	0.404	45.562	1.011	0.732	0.342	0	0.834	4.882	3.433
TRINITY_DN25642_c0_g1_i5	0.00125404	16	24	XP_016855692.1	FHAD1	9.735	7.268	7.782	16.072	11.565	10.151	6.362	9.027	10.498	10.824	11.834	8.521	9.442
TRINITY_DN20568_c0_g3_i2	0.00125584	20	24	N/A		11.014	9.064	0	12.943	19.171	31.174	0	17.575	15.041	25.061	35.197	10.461	8.967
TRINITY_DN3244_c0_g1_i11	0.00125584	4	24	N/A		3.281	5.817	8.049	2.701	2.28	3.008	9.301	4.527	3.733	2.513	2.359	4.176	7.935
TRINITY_DN2305_c7_g2_i1	0.00125772	16	24	NP_071334.1	EGLN1	16.041	15.219	28.764	48.624	36.896	34.213	40.146	22.301	28.858	44.529	35.012	30.463	27.334
TRINITY_DN5411_c4_g1_i1	0.00125772	16	24	N/A		9.823	0	17.883	40.27	15.711	15.544	17.756	6.886	10.988	27.871	15.941	7.875	5.541
TRINITY_DN8939_c1_g2_i1	0.00125772	16	24	N/A		8.358	7.056	6.527	10.688	7.948	8.735	7.301	6.063	8.872	13.06	9.17	8.772	6.457
TRINITY_DN2043_c5_g2_i1	0.00126081	16	24	N/A		10.569	12.58	22.39	19.41	13.415	12.702	10.375	16.846	16.249	22.724	11.274	16.463	11.497
TRINITY_DN10799_c0_g1_i5	0.00126278	20	24	gi|156371548|ref|XP_001628825.1|	v1g212424	7.847	6.674	6.542	10.433	9.918	9.606	7.848	7.789	8.283	9.391	9.455	6.089	8.348
TRINITY_DN4470_c0_g3_i5	0.00126936	4	24	NP_003306.3	DNAJC7	12.893	2.606	9.107	7.204	9.997	0	8.591	9.941	11.498	7.268	5.683	0.119	12.593
TRINITY_DN214_c3_g2_i5	0.00130545	20	24	sp|Q9NXL6|SIDT1_HUMAN	SIDT1	5.52	4.508	6.05	10.212	10.692	8.799	4.502	0	8.22	11.055	11.836	5.924	3.298
TRINITY_DN1866_c1_g1_i3	0.00131642	24	24	N/A		2.263	0	1.926	3.991	4.221	8.837	1.244	2.772	4.644	4.236	3.403	4.254	1.89
TRINITY_DN24819_c0_g1_i1	0.00131642	8	24	N/A		35.775	36.174	4.121	12.47	6.015	5.542	5.565	8.59	9.569	7.264	3.599	2.972	6.314
TRINITY_DN6035_c0_g1_i1	0.00131769	20	24	XP_011543331.1	LRP5	2.354	3.907	7.043	4.289	14.253	5.976	10.027	3.556	6.415	7.839	10.557	1.631	10.2
TRINITY_DN10092_c1_g1_i2	0.00134345	16	24	N/A		12.777	8.282	9.065	24.44	27.655	20.104	9.334	15.23	11.776	21.354	13.602	8.502	3.424
TRINITY_DN3499_c0_g2_i1	0.00134345	16	24	N/A		35.193	57.13	70.667	44.52	67.455	77.098	51.084	72.249	61.901	93.882	79.114	59.098	46.124
TRINITY_DN6373_c1_g4_i7	0.0013681	8	24	sp|Q6NUT3|MFS12_HUMAN	MFSD12	4.766	4.57	6.542	3.975	0	1.229	3.257	1.674	3.117	0.666	0.905	3.735	1.671
TRINITY_DN1917_c0_g3_i2	0.00138455	16	24	sp|P04088|INHBB_PIG	INHBB	7.335	3.392	3.098	5.513	5.2	2.495	2.052	3.301	4.281	9.059	3.507	2.548	2.609
TRINITY_DN24840_c1_g2_i1	0.00138642	20	24	XP_005252879.1	ANO5	16.844	15.552	19.426	20.156	21.642	16.64	16.878	17.771	19.911	17.899	17.994	15.292	16.324
TRINITY_DN4300_c0_g2_i1	0.00138642	4	24	N/A		27.751	34.768	25.582	18.746	21.131	25.127	25.876	24.167	22.596	25.232	17.852	23.749	37.043
TRINITY_DN53152_c0_g2_i4	0.00139296	16	24	NP_004247.2	SLC22A13	3.351	5.46	3.904	5.974	3.97	3.615	3.712	3.457	4.78	4.688	3.131	3.508	2.794
TRINITY_DN7593_c0_g2_i1	0.00140451	16	24	N/A		17.02	18.285	16.203	24.798	19.268	21.33	17.577	23.366	20.637	21.531	25.156	17.734	17.661
TRINITY_DN10575_c2_g1_i3	0.00141597	20	24	N/A		15.273	10.29	20.966	17.683	19.509	26.289	14.065	11.15	15.406	18.811	23.586	11.823	16.474
TRINITY_DN109443_c0_g1_i1	0.00141597	8	24	N/A		4.248	5.021	3.088	3.404	1.346	2.677	1.001	3.986	4.238	1.923	2.216	1.025	2.733
TRINITY_DN4819_c0_g1_i2	0.00141597	8	24	N/A		2.064	3.831	2.683	2.281	1.796	2.207	3.012	2.857	4.317	1.269	0.071	1.584	1.671
TRINITY_DN332_c4_g1_i2	0.00142749	8	24	N/A		14.012	13.738	11.294	6.615	8.378	13.223	5.606	18.366	10.999	12.64	2.409	6.509	14.468
TRINITY_DN8063_c0_g1_i2	0.0014377	16	24	N/A		16.786	8.228	8.698	25.522	18.652	13.833	5.248	27.907	16.858	36.231	30.326	24.347	14.745
TRINITY_DN46932_c0_g1_i4	0.00143891	4	24	NP_000982.2	RPL28	351.791	462.098	338.717	333.913	297.772	291.006	747.003	264.856	322.605	333.075	311.186	268.22	456.437
TRINITY_DN22182_c0_g3_i1	0.0014467	20	24	N/A		2.797	5.449	2.071	2.708	5.054	4.671	2.289	4.383	4.174	4.217	6.167	5.688	3.109
TRINITY_DN4883_c0_g1_i2	0.0014467	4	24	N/A		3.806	6.506	4.229	5.093	0.112	2.776	8.101	5.99	9.131	4.342	3.155	5.76	6.524
TRINITY_DN4889_c0_g1_i9	0.00145733	20	24	N/A		38.632	24.782	42.001	46.66	46.174	46.745	33.218	39.353	42.342	42.327	45.961	33.795	40.846
TRINITY_DN12807_c0_g1_i1	0.00148033	20	24	N/A		7.036	4.491	9.965	9.177	8.292	10.003	6.124	4.174	4.378	11.735	14.609	6.165	5.917
TRINITY_DN6545_c1_g1_i2	0.00148033	20	24	sp|P21328|RTJK_DROME	pol	8.236	5.905	7.748	9.816	12.247	13.043	11.513	11.118	7.934	10.474	18.838	9.23	10.594
TRINITY_DN69664_c0_g1_i2	0.00148833	16	24	NP_001341415.1	RC3H2	43.057	37.732	50.369	53.651	48.781	42.617	46.336	48.613	46.865	51.494	50.73	41.743	48.812
TRINITY_DN6050_c0_g1_i3	0.00152673	16	24	XP_006714885.1	CREBRF	8.961	5.569	9.504	11.033	12.55	14.771	8.299	12.576	12.822	19.253	13.999	16.734	11.578
TRINITY_DN6283_c0_g1_i1	0.00153538	24	24	XP_005245535.1	CACNA1S	3.22	2.944	1.826	3.766	4.541	5.834	2.135	2.615	4.883	4.765	3.802	5.571	4.015
TRINITY_DN32361_c0_g3_i1	0.00154473	4	24	N/A		12.68	11.077	7.989	4.848	4.382	5.343	11.365	4.6	12.357	6.963	3.572	1.956	11.972
TRINITY_DN103720_c0_g1_i3	0.00154966	24	24	N/A		0.673	0.836	1.717	0.996	2.014	1.842	1.624	1.245	0.758	1.578	2.389	3.461	0.849
TRINITY_DN87292_c0_g1_i1	0.00154966	24	24	N/A		127.317	149.446	135.312	165.329	210.167	230.581	183.842	112.763	108.54	167.786	128.695	192.943	212.796
TRINITY_DN2992_c1_g3_i1	0.00155921	16	24	N/A		11.746	25.249	4.825	15.908	10.73	14.579	6.285	6.727	9.319	12.783	18.767	5.028	3.458
TRINITY_DN59790_c1_g1_i1	0.00155921	16	24	N/A		11.471	10.909	11.556	14.189	10.884	11.208	8.516	10.782	9.766	16.308	11.051	10.912	9.625
TRINITY_DN214_c0_g1_i2	0.00157582	20	24	XP_016861619.1	DNAH1	7.2	7.11	8.281	8.286	7.725	7.293	6.076	7.024	7.657	6.717	8.296	4.732	7.601
TRINITY_DN2075_c4_g1_i1	0.00159493	20	24	NP_002949.2	RYK	6.95	11.739	8.897	8.968	17.212	17.992	6.862	13.444	17.249	18.926	17.049	12.623	6.991
TRINITY_DN69314_c0_g1_i2	0.00160444	16	24	XP_011530952.1	DNAH6	5.644	4.277	6.793	10.514	6.296	5.838	4.932	5.638	7.675	5.901	7.118	5.442	5.579
TRINITY_DN3604_c9_g2_i1	0.00163219	8	24	N/A		4.757	4.164	6.186	2.356	2.792	3.179	3.654	6.224	3.117	5.677	2.237	3.436	4.97
TRINITY_DN25460_c0_g1_i4	0.00166346	16	24	N/A		0.906	0.064	0	3.629	2.099	4.469	0.121	0	3.14	3.698	2.928	1.959	0.968
TRINITY_DN46917_c0_g1_i12	0.00166346	16	24	NP_776187.2	TCAIM	4.543	4.342	6.312	8.756	10.176	7.12	7.985	6.286	6.699	9.692	7.224	9.695	6.575
TRINITY_DN8308_c1_g1_i7	0.00166428	12	24	N/A		0.858	0.902	2.596	1.21	0.696	1.081	1.277	1.293	1.661	1.36	1.44	1.128	0
TRINITY_DN4007_c0_g1_i5	0.00167298	4	24	NP_003895.1	ZPR1	10.785	14.905	12.374	11.815	8.862	9.833	16.419	14.834	14.637	10.084	7.696	15.387	18.62
TRINITY_DN4062_c0_g1_i4	0.00167298	20	24	sp|O75976|CBPD_HUMAN	CPD	6.674	4.9	7.536	8.135	8.341	8.011	5.463	7.481	6.151	7.75	9.393	5.926	5.379
TRINITY_DN32070_c0_g2_i1	0.0016983	16	24	N/A		10.829	9.487	11.125	13.498	12.488	11.419	10.485	12.636	11.705	15.232	12.503	9.998	10.223
TRINITY_DN8061_c0_g1_i5	0.00170095	16	24	N/A		2.948	4.615	2.84	4.939	5.842	3.647	1.971	6.167	3.833	7.182	5.918	3.014	2.703
TRINITY_DN11648_c3_g1_i1	0.00171334	8	24	N/A		22.195	24.959	18.953	21.756	17.487	16.03	17.017	17.834	24.085	20.28	19.389	12.796	15.079
TRINITY_DN26613_c0_g1_i2	0.00171334	8	24	N/A		1.543	2.963	2.061	2.34	1.114	0.964	0.814	2.49	4.238	0.741	1.769	0.746	2.733
TRINITY_DN50963_c0_g1_i2	0.00171334	24	24	N/A		149.705	128.005	162.013	142.08	145.837	235.564	229.288	190.58	129.957	180.044	204.707	252.152	176.078
TRINITY_DN98264_c0_g1_i2	0.00171334	24	24	N/A		1.632	0	18.972	3.055	5.1	8.166	3.599	1.033	1.214	1.617	3.208	3.667	4.438
TRINITY_DN10575_c0_g2_i3	0.00171885	20	24	sp|P97432|NBR1_MOUSE	Nbr1	29.483	11.209	17.669	38.665	39.964	44.121	16.378	33.692	38.021	41.358	44.101	39.668	19.387
TRINITY_DN12116_c3_g2_i1	0.00173229	20	24	N/A		5.966	3.182	4.752	5.829	5.135	5.908	4.738	0.485	7.166	5.854	9.77	3.255	0.82
TRINITY_DN1032896_c0_g1_i1	0.00173778	8	24	N/A		2.228	3.757	1.172	2.629	0	1.996	1.879	4.1	2.626	3.65	1.515	2.308	2.319
TRINITY_DN2601_c0_g3_i2	0.00174129	16	24	N/A		29.362	20.509	16.057	37.255	38.039	31.696	22.913	17.989	29.923	36.313	35.419	22.321	32.39
TRINITY_DN1392_c0_g2_i8	0.00175265	20	24	NP_543137.2	SPSB3	1.813	1.326	2.533	2.783	6.383	5.674	2.289	4.855	4.485	9.01	6.087	5.459	3.805
TRINITY_DN18551_c0_g1_i14	0.00175265	20	24	NP_060546.2	ODAD2	7.448	7.835	6.71	12.637	7.432	7.255	5.195	5.54	5.459	5.546	9.638	6.561	4.072
TRINITY_DN1961_c3_g1_i19	0.00175265	20	24	XP_011519608.1	FSIP1	6.38	5.074	6.032	6.54	9.567	9.876	4.328	7.95	8.149	9.117	6.293	7.138	3.538
TRINITY_DN19699_c0_g1_i3	0.00175265	20	24	N/A		11.549	12.873	14.851	17.266	13.634	13.449	15.607	19.236	13.854	15.469	19.021	22.362	1.545
TRINITY_DN19699_c0_g3_i1	0.00175265	20	24	N/A		11.549	12.873	14.851	17.266	13.634	13.449	15.607	19.236	13.854	15.469	19.021	22.362	1.545
TRINITY_DN9648_c0_g1_i6	0.00175265	4	24	NP_000185.1	HPRT1	10.786	10.011	7.505	7.161	5.799	6.669	8.557	5.638	5.861	6.017	5.205	5.554	7.096
TRINITY_DN41676_c0_g1_i8	0.00177122	20	24	N/A		1.114	1.185	2.201	4.383	6.666	3.963	3.247	2.336	2.028	3.6	4.473	1.761	1.53
TRINITY_DN123_c2_g1_i1	0.00177183	16	24	N/A		7.442	9.856	7.474	10.28	9.867	11.796	8.42	10.502	10.089	9.813	8.011	9.041	8.419
TRINITY_DN25990_c0_g2_i1	0.00177183	16	24	N/A		4.472	5.851	5.512	7.049	5.319	5.141	3.535	5.941	5.007	6.321	6.079	6.62	4.683
TRINITY_DN967461_c0_g1_i1	0.00177183	4	24	tr|I1EJD2|I1EJD2_AMPQE		5.423	6.188	3.653	3.829	4.771	4.97	5.279	5.086	5.531	4.622	6.079	5.829	7.468
TRINITY_DN2884_c1_g2_i8	0.00179005	20	24	N/A		369.881	172.403	485.123	300.244	398.316	593.018	559.014	102.187	142.4	143.316	316.457	224.08	355.132
TRINITY_DN18469_c1_g1_i9	0.00180682	4	24	N/A		28.086	20.434	20.648	9.132	14.365	13.662	21.881	17.918	17.751	4.609	17.232	21.366	18.501
TRINITY_DN4216_c0_g1_i2	0.00180682	16	24	sp|Q0V8T7|CTP5C_MOUSE	Cntnap5c	3.333	4.455	4.281	5.066	5.512	4.644	3.441	4.791	4.644	5.854	5.998	2.893	4.006
TRINITY_DN4296_c1_g2_i1	0.00180682	16	24	sp|Q15751|HERC1_HUMAN	HERC1	3.809	3.745	5.935	6.176	5.703	4.991	3.809	4.628	4.49	4.544	4.479	3.627	3.625
TRINITY_DN46305_c1_g1_i3	0.00180682	16	24	N/A		7.318	8.272	8.032	14.708	8.731	7.572	12.415	11.391	8.278	15.136	12.637	10.953	6.34
TRINITY_DN56976_c0_g2_i1	0.00180682	16	24	N/A		13.526	12.168	11.936	50.316	18.558	20.605	12.624	23.828	20.765	22.085	20.861	12.642	19.971
TRINITY_DN13944_c0_g1_i2	0.00181603	16	24	XP_011537373.1	CFAP54	2.954	1.68	3.821	5.072	3.47	2.265	2.399	2.772	4.065	2.913	3.324	2.101	2.6
TRINITY_DN31751_c0_g1_i2	0.00182594	16	24	N/A		15.67	17.371	17.229	19.845	15.949	13.257	16.756	15.951	13.698	20.207	15.381	10.413	14.01
TRINITY_DN23266_c0_g2_i4	0.00183231	12	24	NP_078856.4	EFL1	3.16	3.165	5.16	4.578	4.585	3.125	2.379	3.448	3.556	3.559	2.653	2.627	2.594
TRINITY_DN454_c2_g4_i4	0.00183231	4	24	N/A		20.299	26.945	19.584	24.612	15.466	23.703	47.184	24.414	31.911	17.311	0	9.046	27.239
TRINITY_DN27894_c0_g2_i1	0.00184353	4	24	N/A		22.734	15.314	19.42	15.113	19.272	19.094	31.959	18.033	16.017	18.368	12.555	27.01	31.559
TRINITY_DN17302_c1_g1_i3	0.00184519	20	24	N/A		4.11	2.627	2.158	3.629	5.634	5.599	1.981	4.106	5.79	6.256	4.016	1.998	0.982
TRINITY_DN5534_c0_g2_i10	0.0018476	20	24	XP_005269033.1	PFKM	11.223	11.657	17.512	20.647	22.855	16.582	15.453	16.261	19.814	22.017	17.656	15.788	16.481
TRINITY_DN31031_c1_g1_i1	0.00186232	24	24	N/A		286.219	149.044	310.618	282.069	292.107	437.672	509.055	64.057	273.182	63.062	397.879	317.012	362.812
TRINITY_DN1128_c2_g2_i1	0.0018751	4	24	XP_016863029.1	DZIP3	35.785	20.928	52.327	43.995	24.375	24.286	66.193	53.863	37.944	22.605	19.245	13.974	70.692
TRINITY_DN17023_c1_g2_i1	0.00187991	8	24	N/A		14.081	15.122	11.095	15.522	12.726	10.604	8.734	22.565	14.331	13.623	9.81	10.688	7.433
TRINITY_DN1694_c0_g1_i1	0.00190894	16	24	sp|Q8K430|KLH17_RAT	Klhl17	5.456	4.722	6.793	9.35	7.931	8.201	6.465	6.109	7.593	8.375	7.167	6.939	6.484
TRINITY_DN391_c3_g1_i1	0.00190894	16	24	N/A		19.508	13.861	17.993	19.734	18.055	10.287	12.479	13.57	17.573	19.411	16.703	9.738	13.795
TRINITY_DN16318_c0_g2_i2	0.00191198	4	24	NP_004271.1	EEF1E1	11.845	14.806	13.587	12.781	4.047	5.023	15.122	5.53	11.178	4.842	6.578	10.358	11.798
TRINITY_DN18710_c0_g1_i2	0.00191198	4	24	sp|Q0P5B7|AAAD_BOVIN	AADAC	11.314	9.14	7.61	9.377	5.557	3.423	10.231	7.874	7.309	3.361	5.53	6.777	8.431
TRINITY_DN2090_c1_g1_i6	0.00191198	4	24	N/A		33.756	25.205	23.99	24.058	29.352	28.508	32.205	30.399	25.741	20.899	21.353	24.9	37.274
TRINITY_DN2548_c0_g2_i1	0.00191198	20	24	sp|Q9HCK4|ROBO2_HUMAN	ROBO2	8.589	6.259	11.022	8.459	8.499	8.713	5.994	8.797	8.669	10.763	14.182	7.575	6.774
TRINITY_DN3305_c0_g2_i1	0.00191939	12	24	sp|Q9H7R5|ZN665_HUMAN	ZNF665	6.691	6.884	8.367	8.018	6.933	7.205	6.575	7.518	7.377	6.984	6.069	5.747	5.527
TRINITY_DN15372_c0_g1_i1	0.00192907	16	24	sp|E1C2V1|LMBL1_CHICK	L3MBTL1	5.97	5.959	6.406	6.585	6.142	4.567	4.299	4.488	5.289	6.461	6.944	4.228	3.929
TRINITY_DN68641_c0_g2_i1	0.00193559	12	24	sp|Q05086|UBE3A_HUMAN	UBE3A	9.798	11.3	12.108	10.811	10.429	9.225	11.079	10.51	10.879	11.043	9.892	9.38	9.917
TRINITY_DN964818_c0_g1_i1	0.00195276	8	24	sp|Q54Z24|PITH1_DICDI	DDBG0277951	5.855	8.32	2.847	2.283	3.019	2.901	3.206	5.136	3.547	1.126	3.546	4.538	3.449
TRINITY_DN3746_c0_g1_i1	0.00195817	20	24	sp|P10079|FBP1_STRPU	EGF1	8.448	4.27	6.475	9.477	13.385	12.745	7.811	6.813	6.076	11.033	10.461	3.048	3.3
TRINITY_DN20493_c0_g1_i1	0.00196165	24	24	sp|B6YWH0|GYAR_THEON	gyaR	7.882	7.85	9.441	8.231	8.839	10.985	7.154	7.545	8.336	9.491	7.411	9.969	8.492
TRINITY_DN94488_c0_g1_i1	0.00197378	24	24	N/A		12.78	6.665	7.526	12.479	13.687	18.246	9.428	6.206	12.887	16.298	15.219	8.434	13.917
TRINITY_DN1108_c2_g1_i1	0.00199194	16	24	XP_005260747.1	CFAP61	5.965	7.468	7.704	9.902	6.812	4.472	5.382	5.554	4.901	6.288	5.398	3.995	4.529
TRINITY_DN1171_c0_g1_i4	0.00199552	16	24	sp|Q969T9|WBP2_HUMAN	WBP2	18.756	15.62	21.908	22.993	23.053	19.368	18.305	29.041	24.897	29.935	24.899	20.391	19.916
TRINITY_DN71524_c2_g2_i1	0.00199731	16	24	N/A		18.294	18.616	26.371	32.37	24.489	20.765	24.787	27.409	27.398	26.191	24.237	16.695	18.65
TRINITY_DN35242_c0_g2_i1	0.00201079	20	24	N/A		0.608	1.78	2.424	2.023	3.957	3.168	1.344	1.795	1.057	3.669	2.633	1.732	1.525
TRINITY_DN4941_c0_g1_i2	0.00201294	20	24	N/A		2.936	3.739	3.577	4.119	3.808	2.474	2.798	2.636	3.413	3.492	4.514	3.254	2.279
TRINITY_DN17205_c0_g1_i2	0.00202357	24	24	N/A		0.217	0.451	0	0	0.542	1.505	1.766	0.039	0	1.326	1.36	7.195	3.987
TRINITY_DN4280_c0_g1_i9	0.00202357	12	24	XP_016857234.1	DNAJC11	6.129	7.305	8.834	7.536	6.317	6.879	7.872	7.518	7.329	5.834	6.656	5.613	5.086
TRINITY_DN8390_c1_g1_i1	0.00202357	8	24	sp|O44252|ROST_DROME	rost	8.426	6.391	5.701	5.639	4.112	4.846	5.375	5.844	5.797	5.631	3.172	5.066	5.094
TRINITY_DN35814_c0_g1_i2	0.00205142	8	24	NP_001092282.1	SEPTIN8	38.809	40.237	35.693	39.135	38.183	38.192	36.953	42.967	34.873	38.672	31.922	33.666	34.993
TRINITY_DN7259_c0_g1_i4	0.00207493	16	24	XP_005245150.1	KLHL20	14.608	12.774	15.481	15.607	15.836	14.334	15.002	12.2	14.716	17.349	11.671	12.644	14.671
TRINITY_DN14064_c1_g2_i1	0.00209054	16	24	N/A		0	3.657	9.41	11.105	4.834	4.917	4.094	4.746	5.093	9.117	4.717	5.407	5.05
TRINITY_DN46747_c2_g1_i1	0.00209054	16	24	N/A		10.256	15.488	16.141	19.7	15.337	12.379	14.581	14.386	13.644	15.742	18.03	10.509	12.62
TRINITY_DN9288_c0_g2_i2	0.00209054	16	24	N/A		35.28	38.299	37.656	53.969	40.96	37.669	39.709	39.764	43.228	45.979	36.873	33.197	17.673
TRINITY_DN18365_c0_g2_i1	0.00209243	16	24	N/A		10.837	10.758	12.875	14.215	10.981	9.588	11.917	11.089	14.242	12.913	14.111	9.824	8.679
TRINITY_DN105529_c0_g1_i1	0.00209486	12	24	N/A		9.009	4.418	15.052	24.34	7.26	9.113	9.142	8.937	12.652	11.298	12.637	10.76	6.584
TRINITY_DN19199_c6_g1_i1	0.00210218	20	24	N/A		6.86	4.461	8.831	15.554	18.439	21.447	11.733	15.587	13.762	15.843	22.064	3.72	3.281
TRINITY_DN196956_c1_g1_i2	0.00210218	4	24	gi|156370191|ref|XP_001628355.1|	A7SJ43	9.746	22.937	17.31	16.872	8.395	10.068	22.188	9.825	15.091	7.096	9.444	16.316	19.094
TRINITY_DN5986_c0_g4_i1	0.00210898	8	24	N/A		7.925	18.714	15.673	15.165	10.098	9.634	12.304	12.761	11.696	13.68	8.906	10.882	8.708
TRINITY_DN3552_c1_g1_i4	0.00214466	16	24	NP_056404.4	SAMD4A	11.722	11.713	14.78	15.575	13.329	14.59	15.541	11.231	12.214	16.637	16.35	13.659	15.186
TRINITY_DN173971_c0_g1_i1	0.00215793	8	24	NP_001265722.1	RFC2	8.038	9.596	1.664	4.051	5.178	6.378	2.165	10.857	7.271	3.441	6.232	7.218	6.402
TRINITY_DN12591_c1_g1_i1	0.00218754	12	24	N/A		5.102	7.761	7.946	8.031	3.973	4.74	10.43	6.266	6.969	8.048	6.232	5.046	6.036
TRINITY_DN7854_c2_g1_i2	0.00218754	16	24	NP_003084.1	SNRPC	16.843	23.4	19.89	23.666	19.322	15.87	19.85	18.399	18.972	22.094	11.752	10.677	8.639
TRINITY_DN21585_c0_g6_i1	0.00219359	4	24	NP_063949.2	POLE4	10.546	7.832	8.333	7.461	6.253	8.032	13.019	6.731	5.872	8.204	3.803	3.995	7.314
TRINITY_DN44002_c0_g1_i5	0.00219359	20	24	NP_001257449.1	DAAM1	12.855	14.277	10.792	18.315	19.758	19.816	13.264	20.026	14.725	19.859	20.455	12.95	12.856
TRINITY_DN2434_c0_g2_i2	0.00219695	12	24	N/A		3.711	7.39	6.312	5.127	1.824	4.164	3.39	4.801	4.687	5.556	5.803	3.969	3.901
TRINITY_DN69190_c0_g1_i2	0.00220067	4	24	N/A		2.981	1.9	5.994	2.715	8.176	5.279	5.859	1.95	3.24	3.66	6.665	7.613	11.408
TRINITY_DN14910_c0_g3_i1	0.00221531	12	24	N/A		19.71	21.015	23.939	29.215	20.957	16.816	11.631	16.325	27.353	23.399	8.153	21.724	11.912
TRINITY_DN410_c1_g1_i1	0.00222047	20	24	N/A		2.445	3.282	4.377	7.704	6.615	2.384	7.005	5.341	3.181	4.111	7.645	0.637	3.844
TRINITY_DN2205_c0_g1_i3	0.00223438	20	24	gi|156359744|ref|XP_001624925.1|	v1g193524	23.553	23.506	27.214	34.636	34.588	25.884	22.502	23.211	24.204	26.366	27.429	22.611	23.638
TRINITY_DN35332_c0_g2_i1	0.00225712	12	24	N/A		4.448	3.703	6.604	7.301	2.993	4.373	4.747	6.148	5.686	5.444	5.307	0	4.201
TRINITY_DN5964_c1_g1_i1	0.00228559	16	24	NP_001180438.1	TTC27	2.672	3.072	4.532	4.442	3.589	3.466	3.278	3.301	3.578	3.485	2.613	2.015	3.071
TRINITY_DN19722_c0_g1_i1	0.0022886	16	24	sp|Q8VHE6|DYH5_MOUSE	Dnah5	4.256	2.16	5.851	7.331	5.393	5.599	3.753	4.362	5.906	5.064	4.626	4.642	5.446
TRINITY_DN9850_c1_g1_i12	0.00230124	16	24	sp|O81884|GALDH_ARATH	LGALDH	5.046	4.548	4.386	6.28	6.297	5.096	4.411	5.094	7.249	7.615	4.941	4.064	4.425
TRINITY_DN4897_c0_g2_i4	0.00230385	12	24	XP_016859637.1	MGAT5	12.38	12.765	14.24	14.353	13.037	14.474	11.774	15.465	17.048	15.098	15.239	12.364	12.3
TRINITY_DN5276_c1_g2_i1	0.00230385	20	24	N/A		12.165	11.409	3.873	27.257	27.173	15.432	3.357	11.883	14.323	23.555	17.283	10.196	14.802
TRINITY_DN19939_c0_g3_i2	0.00230536	16	24	N/A		35.923	38.101	31.046	53.765	43.835	33.26	36.817	43.984	45.727	48.78	49.296	34.846	42.332
TRINITY_DN11340_c1_g1_i1	0.00235971	20	24	N/A		17.69	15.936	17.156	21.989	26.809	23.301	16.345	22.362	17.84	18.021	22.62	16.411	18.632
TRINITY_DN4727_c1_g1_i5	0.00235971	20	24	NP_073622.2	EFCAB6	6.12	5.339	6.291	9.405	8.524	6.644	5.254	7.055	7.137	6.629	8.357	6.321	8.264
TRINITY_DN5139_c0_g1_i5	0.00235971	12	24	N/A		5.353	5.175	10.404	4.248	6.867	1.952	2.939	3.483	3.861	2.628	3.457	0	1.879
TRINITY_DN1029468_c0_g1_i1	0.00237197	4	24	N/A		4.835	7.717	3.716	4.595	1.419	2.72	5.107	3.567	2.819	0.924	1.208	2.643	5.105
TRINITY_DN587924_c1_g1_i1	0.00237197	24	24	N/A		43.87	31.89	39.539	62.164	91.49	46.35	60.447	39.497	30.857	39.909	40.591	71.057	59.457
TRINITY_DN3578_c0_g1_i1	0.00239443	16	24	NP_001782.1	CDC42	84.762	87.386	84.439	87.905	75.288	67.115	89.875	79.163	87.642	88.559	105.201	54.775	33.295
TRINITY_DN9617_c0_g2_i2	0.00239443	16	24	NP_001541.2	IFRD1	22.56	20.31	23.112	41.041	25.031	22.263	31.974	38.692	24.459	37.545	29.164	30.62	23.033
TRINITY_DN13297_c1_g1_i5	0.00240857	12	24	sp|P07942|LAMB1_HUMAN	LAMB1	4.25	4.434	6.828	6.703	5.049	4.261	4.932	5.878	4.539	4.611	6.964	2.574	3.157
TRINITY_DN140661_c0_g2_i1	0.00240857	4	24	tr|H3B562|H3B562_LATCH		4.092	3.66	3.747	3.757	0.934	0.975	4.646	4.106	3.19	2.884	2.491	6.031	5.244
TRINITY_DN2624_c0_g3_i1	0.00240857	4	24	N/A		1.772	1.317	3.58	2.137	0.916	0.736	4.34	1.728	0.956	0.712	0.701	1.015	7.789
TRINITY_DN401629_c0_g1_i4	0.00241514	16	24	N/A		0.958	0.345	3.352	4.711	6.486	4.683	1.707	5.945	6.206	4.409	4.392	1.042	2.064
TRINITY_DN979_c2_g1_i3	0.00241514	16	24	N/A		1.951	1.748	3.046	2.715	2.95	3.072	1.443	3.814	1.804	3.24	2.857	1.955	0.301
TRINITY_DN23050_c2_g1_i1	0.00241963	16	24	N/A		22.089	17.707	22.556	35.754	28.979	23.954	22.762	35.027	30.948	33.035	34.122	21.75	23.77
TRINITY_DN649_c12_g1_i1	0.00242045	20	24	N/A		7.226	4.537	4.721	8.75	9.65	7.873	6.126	5.607	8.104	10.224	10.847	6.485	4.66
TRINITY_DN9989_c0_g1_i1	0.00242985	4	24	N/A		63.615	36.836	14.894	16.59	21.332	34.693	22.943	43.21	37.902	20.544	23.628	60.903	56.726
TRINITY_DN2499_c1_g1_i1	0.00243968	24	24	N/A		3.035	1.444	1.476	1.456	0	1.708	3.811	1.525	2.261	2.166	0	5.781	4.621
TRINITY_DN30599_c0_g3_i1	0.00246231	20	24	N/A		2.581	0	2.242	3.156	3.028	2.994	1.378	2.497	1.451	4.809	4.483	2.135	1.194
TRINITY_DN42742_c0_g1_i1	0.00246231	20	24	XP_016867436.1	AOC1	2.249	2.214	2.669	2.447	5.75	5.648	3.412	2.067	2.359	5.238	2.989	2.732	3.141
TRINITY_DN69569_c0_g1_i8	0.00247979	24	24	N/A		135.666	37.43	246.645	134.913	148.326	280.853	330.199	63.254	81.247	88.152	215.85	117.048	156.828
TRINITY_DN36178_c0_g1_i1	0.00250327	8	24	N/A		7.589	11.908	2.167	4.047	3.148	2.965	10.936	11.404	10.078	4.444	7.384	8.897	8.059
TRINITY_DN185435_c0_g1_i1	0.0025128	24	24	sp|Q8K3Z0|NOD2_MOUSE	Nod2	5.081	7.208	7.593	10.314	8.335	18.706	6.31	6.914	9.419	10.45	11.925	13.694	12.529
TRINITY_DN13146_c0_g2_i2	0.00251329	4	24	NP_004392.1	DFFA	8.858	6.595	5.935	7.986	5.312	5.891	7.648	5.954	4.986	5.759	4.123	5.163	8.469
TRINITY_DN5652_c0_g1_i4	0.00252491	16	24	NP_055756.1	MORC2	11.613	15.195	15.167	21.453	15.61	14.163	15.453	11.161	10.986	17.258	19.203	10.565	8.288
TRINITY_DN6194_c2_g1_i4	0.00252491	16	24	N/A		28.352	32.806	31.025	29.589	26.67	27.176	25.409	28.741	32.232	35.11	38.449	28.97	18.855
TRINITY_DN8991_c1_g1_i5	0.00252491	16	24	NP_055789.1	DIP2C	4.444	6.85	5.851	7.577	13.032	11.209	6.872	15.674	12.79	16.172	13.653	5.643	5.89
TRINITY_DN3085_c0_g1_i3	0.00253485	20	24	N/A		69.317	104.783	0.23	83.797	121.74	128.322	0.176	98.684	54.493	184.578	209.008	105.018	84.277
TRINITY_DN8936_c0_g1_i4	0.00253485	8	24	NP_060599.1	PNPO	47.556	24.434	10.281	8.039	5.927	10.652	11.41	10.462	8.506	10.632	3.426	7.296	6.895
TRINITY_DN20616_c2_g1_i1	0.0025403	20	24	N/A		18.306	23.241	19.632	22.511	24.472	24.434	20.34	26.503	26.449	32.101	32.656	22.421	23.967
TRINITY_DN34980_c0_g2_i4	0.0025649	8	24	N/A		5.107	13.022	3.507	2.51	2.107	4.136	0	9.136	3.897	1.488	2.887	8.946	3.805
TRINITY_DN6194_c2_g2_i2	0.00261194	16	24	N/A		57.018	50.998	89.746	69.489	71.025	63.649	52.944	46.321	60.473	79.058	50.79	49.863	35.641
TRINITY_DN6852_c2_g4_i1	0.00261194	16	24	N/A		2.522	1.303	5.631	3.256	2.573	3.306	1.95	0.135	0.393	4.481	2.968	0.792	0
TRINITY_DN4183_c0_g1_i5	0.0026121	16	24	XP_024308956.1	LRRIQ3	3.746	3.96	3.998	6.604	4.257	3.253	3.696	4.227	3.878	4.152	4.311	3.426	4.137
TRINITY_DN56462_c0_g1_i4	0.0026121	16	24	N/A		3.564	3.527	8.939	15.157	12.842	10.324	11.403	0	1.34	8.716	5.744	2.519	0.466
TRINITY_DN6487_c0_g1_i6	0.0026121	16	24	sp|P41821|MID1_YEAST	MID1	9.109	8.23	10.991	12.748	12.021	14.358	10.762	8.021	8.466	17.722	9.007	11.194	6.88
TRINITY_DN917910_c0_g1_i1	0.0026121	8	24	sp|O95684|FR1OP_HUMAN	CEP43	5.776	8.177	5.506	2.856	2.563	4.705	3.267	6.318	3.534	1.99	4.717	7.537	7.517
TRINITY_DN646_c0_g1_i7	0.00261801	4	24	XP_016870039.1	AGTPBP1	3.439	2.746	6.657	3.702	2.033	2.794	6.994	2.552	3.363	2.387	2.125	2.335	5.881
TRINITY_DN16971_c1_g1_i1	0.00262751	20	24	N/A		1.481	0	1.47	1.402	4.165	3.157	3.778	3.585	2.349	3.81	4.985	3.619	3.281
TRINITY_DN2572_c0_g3_i1	0.00263516	20	24	gi|156397193|ref|XP_001637776.1|	v1g240290	1.825	1.445	2.638	4.166	2.866	3.53	1.475	2.291	3.438	4.622	4.932	2.557	2.833
TRINITY_DN1128_c0_g1_i9	0.00263612	4	24	sp|Q00808|HETE1_PODAS	HET-E1	38.764	30.915	61.935	55.01	19.32	24.487	57.839	63.341	40.997	25.03	14.741	25.525	53.649
TRINITY_DN12764_c1_g1_i3	0.00263612	20	24	N/A		4.533	4.672	5.412	9.141	7.243	7.892	7.363	14.644	7.958	14.623	10.98	8.405	4.416
TRINITY_DN39859_c0_g2_i2	0.00263612	20	24	N/A		9.208	9.981	16.029	18.045	14.054	13.939	6.531	19.224	11.794	14.412	46.928	14.331	17.076
TRINITY_DN166139_c0_g3_i2	0.00265007	16	24	N/A		1.535	1.167	3.139	1.135	3.47	3.73	1.596	3.127	3.384	4.864	2.735	1.998	0
TRINITY_DN5918_c0_g1_i5	0.00267886	24	24	N/A		299.693	81.692	318.796	244.405	248.075	916.203	401.614	69.14	149.575	88.824	195.102	176.118	137.989
TRINITY_DN13837_c0_g1_i1	0.00268151	16	24	N/A		2.478	5.504	4.025	4.502	6.545	0.883	1.399	2.992	3.342	5.959	3.954	1.139	3.297
TRINITY_DN24194_c0_g2_i1	0.00271382	24	24	N/A		1.431	0.731	4.26	2.474	2.82	3.071	2.157	1.177	1.036	2.859	1.037	3.404	1.498
TRINITY_DN1065797_c0_g1_i1	0.00272094	12	24	N/A		23.414	17.362	40.173	24.941	11.638	18.261	16.576	25.397	17.085	29.228	14.863	21.742	16.709
TRINITY_DN7369_c0_g1_i1	0.00273067	20	24	XP_015763525.1	tef-like	12.485	4.672	8.53	16.56	25.673	23.666	24.567	17.239	16.516	8.597	19.478	8.539	20.677
TRINITY_DN6153_c2_g1_i1	0.00273339	8	24	N/A		3.46	4.375	4.344	3.659	2.664	3.009	2.747	4.343	2.774	3.477	2.47	2.036	0.467
TRINITY_DN1245_c2_g2_i1	0.0027362	16	24	N/A		5.02	5.634	5.317	6.85	5.637	5.15	6.252	7.364	7.634	7.507	7.95	4.956	5.312
TRINITY_DN7435_c0_g1_i3	0.00273808	16	24	sp|Q9ULT8|HECD1_HUMAN	HECTD1	7.266	5.167	10.07	11.956	9.641	9.556	10.676	9.2	8.845	16.041	13.592	8.473	10.465
TRINITY_DN710_c4_g1_i1	0.00274447	16	24	N/A		30.804	34.128	31.957	42.903	36.989	32.415	30.268	34.67	30.807	35.447	31.312	26.741	16.784
TRINITY_DN12911_c0_g1_i8	0.00274695	20	24	N/A		1.122	1.637	0.982	3.393	7.672	7.615	2.862	1.109	4.575	9.365	6.807	6.148	7.15
TRINITY_DN376957_c0_g1_i3	0.00274695	8	24	N/A		9.531	9.238	27.182	7.295	0	5.566	14.858	9.77	7.456	3.408	4.479	0	4.529
TRINITY_DN67597_c0_g2_i1	0.00274695	8	24	N/A		1.569	4.809	1.608	2.291	1.447	0.763	0.796	3.928	2.647	1.765	0.701	3.339	2.461
TRINITY_DN28519_c0_g1_i1	0.00275594	12	24	XP_011507646.1	RPRD2	5.141	4.885	6.343	5.705	5.885	5.446	4.768	4.958	5.522	5.603	4.829	4.21	4.36
TRINITY_DN37707_c0_g1_i1	0.00278592	16	24	N/A		3.862	7.403	8.552	10.527	5.772	8.308	8.646	9.686	12.384	15.825	14.04	10.181	9.108
TRINITY_DN44412_c0_g1_i1	0.00278592	4	24	N/A		18.306	10.873	4.229	10.276	9.479	14.942	11.906	11.966	12.859	9.328	11.347	17.806	18.084
TRINITY_DN24781_c1_g2_i2	0.00279533	24	24	N/A		275.998	136.281	479.561	207.223	362.408	663.92	624.834	99.659	89.734	101.952	268.859	225.374	304.689
TRINITY_DN69359_c0_g1_i2	0.00279533	24	24	N/A		4.145	1.733	5.829	5.339	3.398	20.669	3.4	2.094	6.097	1.506	3.403	4.21	4.018
TRINITY_DN77186_c0_g3_i1	0.00279533	24	24	N/A		4.327	5.932	2.958	8.339	8.206	11.362	10.915	2.751	6.513	9.09	10.512	8.319	5.863
TRINITY_DN16612_c0_g1_i2	0.00282978	16	24	NP_036286.2	AGO2	12.57	11.895	12.46	14.598	14.313	11.669	11.579	13.415	10.132	13.314	10.965	8.326	11.908
TRINITY_DN10957_c0_g4_i1	0.0028452	20	24	N/A		15.988	19.607	13.759	18.145	21.573	22.654	18.271	13.995	21.265	18.243	25.405	18.512	16.13
TRINITY_DN113_c0_g2_i2	0.00286058	16	24	sp|Q5K651|SAMD9_HUMAN	SAMD9	6.312	5.01	8.101	10.796	8.653	8.948	7.362	9.1	7.655	8.818	4.026	3.436	4.529
TRINITY_DN13703_c2_g1_i1	0.00286058	16	24	N/A		15.711	17.444	22.013	27.564	17.221	14.663	21.386	15.784	16.236	18.152	22.122	12.674	15.66
TRINITY_DN4733_c0_g4_i1	0.00286254	20	24	N/A		1.455	0.076	2.617	3.591	4.404	2.936	2.72	1.535	1.054	2.309	2.47	3.224	0.057
TRINITY_DN127_c1_g1_i2	0.00286638	12	24	sp|Q9CY58|PAIRB_MOUSE	Serbp1	51.304	54.47	49.845	47.421	45.288	35.198	35.799	38.325	41.381	41.271	43.339	33.701	35.778
TRINITY_DN25217_c0_g1_i2	0.00286638	24	24	sp|Q58DS6|JMJD6_BOVIN	JMJD6	4.04	2.811	2.537	3.907	7.108	10.488	5.25	11.872	5.573	6.753	6.262	8.396	18.674
TRINITY_DN4179_c0_g4_i2	0.00286638	24	24	NP_008819.1	CALM1	3.583	4.196	1.556	2.885	3.127	3.656	3.522	3.19	3.47	3.604	2.775	5.235	2.849
TRINITY_DN687_c0_g1_i3	0.00286638	20	24	NP_001968.3	ENPEP	16.807	13.833	10.561	16.545	29.966	26.044	13.164	19.288	25.043	17.659	27.52	14.81	27.085
TRINITY_DN10514_c2_g1_i3	0.00287539	20	24	XP_024308976.1	KYNU	8.262	8.734	6.662	7.949	9.791	8.372	5.855	8.816	11.21	10.378	10.308	9.11	8.502
TRINITY_DN1098_c0_g1_i14	0.00287539	12	24	N/A		11.878	5.449	15.889	21.047	15.225	9.556	8.767	13.174	17.66	13.58	11.762	15.378	12.027
TRINITY_DN43676_c1_g1_i2	0.00287682	24	24	N/A		1.33	1.313	3.448	2.655	3.278	3.09	0	2.57	1.497	4.939	2.298	5.803	1.22
TRINITY_DN33090_c0_g2_i1	0.00289869	20	24	N/A		34.135	28.19	12.32	33.035	44.428	31.703	21.441	16.654	23.874	33.365	43.764	18.078	20.79
TRINITY_DN121261_c0_g1_i6	0.00290681	4	24	NP_065154.2	ADCK1	1.148	1.211	0.565	0.937	0.146	0	0.771	0.188	0.643	0.355	0.183	0.284	0.548
TRINITY_DN14611_c0_g1_i12	0.00290872	16	24	sp|Q68CZ2|TENS3_HUMAN	TNS3	18.061	16.814	22.083	25.895	22.046	18.837	17.28	17.949	18.531	21.924	20.687	15.798	18.455
TRINITY_DN4905_c0_g1_i6	0.00290872	20	24	NP_006280.3	TLN1	35.475	29.119	40.938	46.833	52.411	37.37	33.603	36.537	42.449	44.109	42.884	30.17	32.383
TRINITY_DN94180_c0_g2_i5	0.00298052	16	24	N/A		8.051	8.011	13.775	15.062	7.898	7.604	10.221	9.383	12.107	13.427	11.65	4.075	9.462
TRINITY_DN5659_c2_g1_i2	0.00298581	12	24	sp|O95671|ASML_HUMAN	ASMTL	4.353	4.451	4.591	4.175	3.965	3.624	3.701	4.353	5.713	3.287	3.772	0	2.749
TRINITY_DN6146_c0_g1_i2	0.00301232	20	24	NP_038469.1	RCAN3	4.42	5.207	6.545	7.643	25.607	23.559	6.239	24.455	25.57	27.698	19.469	5.795	6.52
TRINITY_DN15083_c0_g2_i1	0.00301947	20	24	N/A		11.586	13.154	16.751	17.139	15.122	9.076	11.719	10.545	11.29	11.818	12.779	7.524	10.567
TRINITY_DN5834_c0_g1_i8	0.00303918	4	24	sp|Q96JS3|PGBD1_HUMAN	PGBD1	344.277	416.937	360.318	298.721	316.786	388.196	468.314	343.034	321.975	282.398	335.154	197.093	961.005
TRINITY_DN15995_c0_g1_i1	0.00305346	8	24	NP_444283.2	THEM4	5.28	7.479	3.19	3.211	1.913	3.242	2.159	2.654	2.765	3.581	1.515	1.765	1.545
TRINITY_DN26289_c0_g1_i1	0.00305346	20	24	N/A		7.127	2.551	9.141	5.127	8.215	9.673	3.706	3.347	5.722	6.508	7.076	5.691	3.139
TRINITY_DN2699_c0_g1_i2	0.00305346	20	24	sp|O08722|UNC5B_RAT	Unc5b	18.924	16.31	29.832	30.775	27.183	22.129	25.612	19.699	24.571	24.722	31.78	29.757	37.897
TRINITY_DN4298_c2_g1_i5	0.00305346	8	24	XP_005257220.1	CASC3	4.365	10.723	11.919	5.566	2.315	0.911	8.789	9.941	8.881	1.606	0.234	8.085	4.33
TRINITY_DN3158_c0_g1_i12	0.00309525	12	24	NP_001339683.1	Armc9	8.192	8.565	11.545	10.127	10.053	9.932	9.598	8.445	10.281	9.72	9.007	8.55	7.976
TRINITY_DN20459_c0_g1_i1	0.00311491	16	24	N/A		39.567	17.259	48.242	97.667	49.073	63.248	25.244	61.42	41.261	62.142	86.006	47.62	18.302
TRINITY_DN2138_c0_g1_i2	0.00311541	12	24	sp|A2RAF3|DCL1_ASPNC	dcl1	5.124	3.845	7.61	5.412	7.01	5.881	1.629	5.908	11.526	3.395	4.89	5.33	4.854
TRINITY_DN15596_c0_g1_i1	0.00312245	16	24	XP_011509989.1	BMPR2	17.88	13.547	16.727	18.517	17.707	14.675	13.999	11.631	17.488	16.947	12.281	15.083	14.077
TRINITY_DN479_c5_g1_i14	0.00312245	8	24	N/A		3.571	3.607	2.082	2.037	2.159	1.89	2.566	2.259	2.562	1.329	2.577	1.403	2.308
TRINITY_DN13328_c0_g1_i14	0.00314924	12	24	NP_001273492.1	GRAMD1B	8.625	8.033	12.55	12.315	10.322	10.393	8.756	10.674	10.922	11.636	8.868	8.942	9.002
TRINITY_DN2373_c1_g1_i10	0.00314924	20	24	XP_011530063.1	WDFY3	3.416	3.528	4.888	4.263	4.971	3.455	3.492	5.753	3.753	3.324	4.372	4.71	3.196
TRINITY_DN998_c1_g1_i7	0.00315075	12	24	sp|Q18297|TRPA1_CAEEL	trpa-1	3.695	4.208	6.054	4.592	5.292	5.681	4.108	4.295	5.494	5.156	4.829	4.881	4.831
TRINITY_DN62614_c0_g1_i6	0.0031624	4	24	XP_024304096.1	TRIM3	36.711	17.947	20.338	18.958	32.621	28.412	33.515	20.138	19.38	22.652	21.491	9.987	29.167
TRINITY_DN62882_c0_g1_i1	0.0031624	16	24	N/A		9.139	13.796	5.296	12.816	9.759	11.253	8.437	15.337	13.027	13.324	11.196	4.598	6.409
TRINITY_DN40113_c0_g1_i3	0.00318117	20	24	XP_005274557.2	SHROOM2	10.097	9.064	11.179	11.548	10.959	9.62	7.936	9.661	10.879	10.159	11.437	6.794	5.284
TRINITY_DN13487_c0_g2_i3	0.0031891	4	24	NP_995322.1	SLC24A5	8.43	7.241	3.032	4.56	4.223	3.765	4.736	4.618	4.089	4.81	3.07	3.694	4.94
TRINITY_DN16680_c2_g3_i1	0.00319226	12	24	N/A		3.035	6.232	7.39	8.756	1.818	3.295	6.355	10.703	6.553	6.014	5.838	2.463	9.409
TRINITY_DN23569_c0_g1_i1	0.00319226	8	24	N/A		4.127	4.491	2.125	2.58	1.729	1.411	1.756	2.403	3.556	1.338	1.733	2.867	1.839
TRINITY_DN32938_c0_g1_i1	0.00319226	8	24	N/A		10.265	15.25	10.017	7.531	5.117	8.265	4.421	10.303	12.876	4.398	4.025	4.512	12.937
TRINITY_DN473_c1_g1_i1	0.00319226	20	24	NP_116264.2	FBXL20	14.673	11.575	10.663	14.18	18.012	18.035	17.181	15.606	15.967	19.832	23.672	14.196	17.081
TRINITY_DN9445_c0_g1_i10	0.00319226	12	24	NP_000117.1	ETFA	23.54	28.159	27.173	21.192	18.322	16.317	18.757	11.432	24.278	16.368	12.805	15.809	10.949
TRINITY_DN11080_c1_g2_i1	0.0032088	16	24	N/A		1.587	1.786	2.261	3.311	2.03	2.112	2.895	2.809	3.758	5.621	3.894	4.381	2.279
TRINITY_DN23325_c2_g1_i2	0.0032088	16	24	XP_024301955.1	MTOR	6.905	7.273	8.751	8.66	9.617	8.095	6.249	10.554	8.071	8.843	7.96	6.966	7.798
TRINITY_DN5986_c0_g2_i1	0.0032088	4	24	N/A		7.16	5.981	10.206	4.624	4.559	7.082	8.827	7.307	3.833	5.949	5.053	9.678	7.888
TRINITY_DN2273_c0_g1_i20	0.00326324	16	24	XP_024309579.1	KALRN	10.088	9.639	12.435	13.798	11.655	14.154	11.554	11.944	10.24	13.406	12.156	9.635	10.205
TRINITY_DN28277_c0_g1_i1	0.00326438	16	24	sp|A6QNP3|PPR3B_BOVIN	PPP1R3B	7.222	7.131	8.943	17.855	10.322	8.397	13.923	6.935	7.932	11.307	11.02	7.853	8.799
TRINITY_DN31454_c2_g1_i3	0.00326438	20	24	N/A		21.433	23.7	21.625	39.029	26.313	29.563	24.842	32.081	22.249	37.083	54.258	35.108	33.258
TRINITY_DN33123_c0_g1_i8	0.00326438	16	24	NP_852003.1	HIPK1	6.294	4.592	7.335	8.403	6.665	6.324	5.718	5.158	6.672	7.237	6.974	6.449	5.751
TRINITY_DN49138_c0_g3_i2	0.00326438	16	24	N/A		4.327	3.875	7.798	16.89	12.726	5.086	7.132	11.13	10.454	22.027	8.591	4.796	9.013
TRINITY_DN123698_c0_g2_i1	0.00328203	16	24	N/A		17.871	8.771	17.605	24.285	25.855	27.368	23.719	18.41	7.657	31.303	14.385	13.887	13.565
TRINITY_DN10618_c0_g1_i4	0.00328616	4	24	sp|O61462|RL37A_CRYST	RPL37A	543.382	691.371	457.98	471.801	413.934	452.77	964.564	404.831	497.526	571.144	411.811	477.776	603.104
TRINITY_DN32070_c0_g1_i2	0.00332577	16	24	XP_024306868.1	CFAP53	4.585	5.476	7.533	10.042	6.632	6.17	4.89	7.542	5.37	6.768	5.652	2.953	5.37
TRINITY_DN13400_c0_g1_i1	0.00333105	12	24	N/A		0	2.441	4.721	4.621	3.914	1.845	4.273	3.201	7.461	1.242	1.708	1.062	1.726
TRINITY_DN8126_c0_g1_i3	0.00335157	16	24	N/A		22.416	29.357	23.52	24.73	22.849	17.558	14.043	17.498	24.338	26.63	26.331	10.152	12.389
TRINITY_DN32825_c0_g1_i1	0.0033644	16	24	N/A		10.455	8.988	10.804	11.779	11.425	11.083	9.915	9.776	10.121	12.859	9.464	8.541	10.796
TRINITY_DN4138_c3_g1_i7	0.00336882	24	24	tr|A7RR56|A7RR56_NEMVE	v1g232141	4.058	0.439	12.555	3.72	5.475	15.258	7.892	3.803	4.45	6.71	7.34	6.664	6.332
TRINITY_DN22963_c0_g1_i9	0.00338143	24	24	sp|Q01484|ANK2_HUMAN	ANK2	3.277	2.988	1.675	1.809	4.999	4.503	4.557	4.324	3.651	4.91	5.163	5.732	4.917
TRINITY_DN327594_c1_g1_i1	0.00342309	4	24	N/A		16.318	11.227	4.569	8.468	0	6.439	18.175	10.563	16.838	7.115	5.439	6.105	5.424
TRINITY_DN21895_c0_g1_i8	0.00343769	4	24	N/A		7.994	3.09	3.246	2.248	0.696	1.76	5.024	0.86	1.068	0.224	0	2.015	1.669
TRINITY_DN2283_c0_g2_i1	0.00343769	20	24	N/A		11.137	18.642	15.342	20.577	24.051	11.836	5.052	15.84	16.377	22.055	29.869	13.768	12.127
TRINITY_DN6992_c1_g1_i1	0.00346985	20	24	N/A		7.936	2.997	4.878	4.731	8.671	6.686	3.87	4.847	4.317	7.918	6.974	5.106	5.032
TRINITY_DN11935_c1_g1_i1	0.00354245	8	24	N/A		3.486	5.366	3.311	2.729	1.868	3.37	2.159	2.876	2.528	2.339	1.901	2.49	0.982
TRINITY_DN13275_c0_g1_i1	0.00354245	20	24	N/A		55.331	40.886	56.607	105.952	98.602	75.434	62.407	55.759	73.489	47.713	78.747	43.62	70.692
TRINITY_DN7865_c2_g1_i1	0.00354245	24	24	N/A		8.897	5.276	3.38	2.869	6.899	7.903	5.616	4.507	5.312	8.357	4.707	10.169	3.271
TRINITY_DN100994_c1_g1_i1	0.00354459	16	24	N/A		4.179	2.999	3.908	6.808	4.671	4.683	5.789	4.257	3.619	5.372	4.626	4.362	4.42
TRINITY_DN10410_c1_g6_i1	0.00355835	16	24	N/A		11.215	12.763	9.801	13.969	12.361	10.105	16.136	8.652	14.582	12.325	11.742	8.137	9.607
TRINITY_DN23376_c0_g4_i2	0.00356001	4	24	N/A		12.09	5.124	5.255	7.729	1.263	5.802	9.618	2.542	2.968	1.964	1.288	5.211	15.355
TRINITY_DN31720_c0_g3_i1	0.00356001	4	24	N/A		1.332	0	1.359	2.425	0	1.44	4.315	1.332	1.442	0.972	0	0	3.537
TRINITY_DN229889_c0_g1_i1	0.0035801	8	24	N/A		10.405	32.753	29.654	41.612	3.14	2.596	24.038	18.82	8.881	9.094	20.068	5.743	6.942
TRINITY_DN3882_c0_g1_i6	0.00359395	4	24	sp|Q5R5U3|ZN271_PONAB	ZNF271	8.836	9.444	8.133	7.664	5.081	6.25	10.309	7.847	7.818	7.484	9.339	9.216	10.31
TRINITY_DN5885_c0_g2_i1	0.00359395	20	24	N/A		1.743	0.884	3.044	2.765	4.068	2.384	1.597	3.33	2.167	2.154	2.562	1.386	0.11
TRINITY_DN616_c1_g1_i5	0.00359395	20	24	NP_001298186.1	F2	63.182	53.023	82.364	84.988	78.577	76.394	50.216	84.385	61.123	67.591	101.214	44.037	50.27
TRINITY_DN8063_c0_g2_i13	0.00359395	20	24	sp|A0JPN4|ZC12A_RAT	Zc3h12a	4.256	2.062	1.445	3.274	4.654	4.565	0	2.837	3.69	5.284	5.805	2.996	0
TRINITY_DN140473_c0_g1_i2	0.0035967	4	24	XP_024308245.1	RGN	6.043	3.527	3.684	2.89	4.602	5.119	4.692	2.866	1.666	4.654	4.351	5.539	6.093
TRINITY_DN725_c0_g1_i1	0.00361692	16	24	N/A		3.704	6.068	6.71	6.949	4.834	7.544	4.835	6.255	5.327	7.268	5.408	4.4	4.835
TRINITY_DN199340_c0_g1_i2	0.00362237	16	24	N/A		19.021	4.772	19.176	26.825	20.145	16.115	8.597	17.138	14.164	30.72	7.704	5.954	2.804
TRINITY_DN45377_c0_g1_i1	0.00362237	12	24	N/A		6.945	15.497	14.637	16.308	16.756	8.089	5.701	11.012	19.121	14.034	13.409	6.27	9.02
TRINITY_DN4986_c0_g3_i1	0.00363067	24	24	NP_001128360.1	RTL1	0.702	0.239	0.021	0.364	0.851	1.102	0	0.324	0.548	0.999	0.874	0.852	0.904
TRINITY_DN19106_c1_g1_i3	0.00364637	16	24	N/A		46.482	46.871	53.083	55.501	49.063	50.12	45.248	53.535	51.611	53.388	60.744	65.459	43.129
TRINITY_DN27529_c0_g1_i1	0.00364637	4	24	N/A		7.023	6.763	3.918	0.919	3.94	1.305	4.777	6.632	3.842	5.107	4.229	1.851	7.959
TRINITY_DN310477_c0_g1_i1	0.00364637	16	24	N/A		4.912	0	8.947	12.424	6.664	5.823	0	5.839	10.988	15.578	5.101	0	0
TRINITY_DN3276_c6_g1_i1	0.00364637	16	24	N/A		10.405	4.613	9.253	14.783	13.037	17.075	4.13	20.202	15.1	20.251	5.185	11.658	0
TRINITY_DN8940_c2_g1_i1	0.00368239	8	24	N/A		3.364	3.639	1.382	1.064	1.462	1.461	2.726	4.719	1.666	1.001	1.271	0.975	2.117
TRINITY_DN1870_c0_g1_i1	0.00369039	16	24	XP_011533493.1	RBM26	6.207	6.736	7.051	7.157	7.81	6.65	5.892	6.161	6.942	6.717	5.616	4.288	4.922
TRINITY_DN9009_c0_g3_i1	0.00369039	16	24	N/A		8.642	8.548	5.998	12.033	9.35	10.543	6.229	11.203	14.296	11.167	11.834	7.431	7.899
TRINITY_DN50714_c0_g1_i1	0.00369472	24	24	N/A		1.951	2.816	2.012	5.268	7.097	5.754	1.619	0	0	5.709	3.741	4.176	0
TRINITY_DN1892_c0_g2_i6	0.0036955	4	24	sp|Q09318|YQY2_CAEEL	F36G3.2	11.077	8.704	11.399	13.034	6.729	8.351	14.264	9.465	7.979	9.464	8.22	7.595	10.529
TRINITY_DN17869_c0_g2_i9	0.00370347	8	24	sp|Q2KIB6|LIN7B_BOVIN	LIN7B	14.59	16.348	14.717	14.023	13.367	14.337	13.56	14.033	13.751	10.644	10.898	10.77	11.424
TRINITY_DN31861_c0_g1_i1	0.00370347	12	24	sp|Q9LS10|MT810_ARATH	At5g38100	2.115	1.755	6.971	4.389	0.806	1.92	5.851	7.711	4.609	2.446	4.967	0.56	0.467
TRINITY_DN9472_c1_g2_i4	0.00370347	12	24	sp|P69478|CHSTB_RAT	Chst11	11.698	11.669	12.173	11.56	9.073	9.174	11.366	8.316	11.947	11.244	10.908	6.882	5.607
TRINITY_DN12244_c1_g2_i1	0.00372009	12	24	N/A		4.429	3.218	5.705	4.453	2.716	2.257	1.174	3.455	6.306	4.226	1.12	3.642	3.086
TRINITY_DN4529_c0_g1_i1	0.00372009	16	24	N/A		5.896	4.178	5.555	7.467	5.841	6.22	7.474	8.42	6.243	8.833	7.675	2.75	3.617
TRINITY_DN136188_c0_g1_i1	0.00375021	4	24	N/A		16.702	10.692	25.581	11.518	7.63	5.923	24.044	19.8	18.567	4.409	4.29	12.002	19.037
TRINITY_DN42679_c0_g1_i2	0.00375021	20	24	N/A		4.645	5.655	0.421	6.158	6.995	9.353	0.551	7.132	4.687	10.43	10.388	4.807	4.429
TRINITY_DN40399_c0_g1_i5	0.00378915	4	24	N/A		2.443	1.243	1.918	1.336	1.06	1.536	2.532	1.726	2.018	1.139	28.273	32.531	38.097
TRINITY_DN8469_c0_g4_i3	0.00379232	12	24	NP_001258867.1	MEGF8	10.8	7.729	14.581	11.788	12.92	12.323	11.16	11.282	12.75	11.634	11.02	10.754	10.559
TRINITY_DN4680_c0_g1_i4	0.0037957	16	24	NP_004159.2	SDHA	29.32	24.877	39.106	38.536	50.575	35.728	32.705	29.302	33.266	40.766	33.314	30.948	34.077
TRINITY_DN3248_c0_g1_i1	0.00379716	16	24	N/A		4.471	3.832	4.446	11.042	4.652	5.919	7.219	8.483	5.709	10.682	9.77	7.614	4.109
TRINITY_DN7418_c0_g2_i1	0.00385535	24	24	N/A		0.867	2.194	2.434	6.68	3.488	5.245	1.464	2.803	2.007	3.968	3.06	4.288	2.273
TRINITY_DN499_c0_g1_i2	0.00385813	16	24	N/A		0.46	2.798	3.689	5.914	1.454	2.634	3.15	1.998	2.72	2.57	4.141	1.988	0.796
TRINITY_DN380_c2_g1_i7	0.00386553	16	24	XP_016876246.1	IFT88	8.357	10.822	10.586	12.215	10.055	8.954	9.088	10.983	8.676	12.987	8.062	8.778	10.157
TRINITY_DN13988_c0_g2_i7	0.00388184	16	24	sp|P08138|TNR16_HUMAN	NGFR	17.965	7.936	19.291	20.724	19.285	14.142	17.049	10.636	16.869	24.501	7.31	6.44	11.579
TRINITY_DN28256_c0_g1_i1	0.00388184	16	24	N/A		2.391	2.388	4.909	2.825	4.102	4.501	2.553	1.182	1.36	7.036	5.256	0	1.488
TRINITY_DN7812_c3_g1_i1	0.00388184	16	24	N/A		0.285	0	0.953	2.578	0.806	1.738	0.909	0.826	1.077	2.428	2.816	1.206	1.123
TRINITY_DN134898_c3_g1_i1	0.00389142	24	24	N/A		4.321	2.497	3.036	3.682	7.036	8.456	2.058	4.208	3.888	5.016	4.178	6.417	1.745
TRINITY_DN3402_c0_g3_i1	0.00389142	24	24	N/A		2.376	0.866	1.978	1.723	3.653	5.386	1.317	4.289	1.591	2.676	1.769	3.493	2.499
TRINITY_DN101920_c1_g1_i1	0.00391802	4	24	N/A		8.357	4.579	8.604	4.475	3.51	5.503	7.749	6.557	4.932	4.547	3.975	7.912	6.895
TRINITY_DN34821_c0_g1_i2	0.00391802	12	24	gi|156368819|ref|XP_001627889.1|	v1g245862	2.676	9.628	34.437	5.039	13.98	13.15	5.432	19.236	21.685	19.726	9.75	0.888	0.839
TRINITY_DN6913_c1_g1_i2	0.00393818	16	24	N/A		23.008	25.032	30.02	33.784	14.167	12.446	14.132	12.556	22.587	25.957	6.669	12.803	19.428
TRINITY_DN139015_c0_g3_i1	0.00396073	24	24	N/A		16.613	6.793	14.328	13.156	10.678	23.165	19.472	6.422	3.171	6.589	31.341	33.718	14.706
TRINITY_DN40_c0_g2_i2	0.00396139	8	24	sp|A7SFP1|SHOC2_NEMVE	v1g189306	13.179	15.815	16.45	18.54	9.87	8.329	15.067	15.739	13.715	9.81	6.588	13.414	14.866
TRINITY_DN2225_c0_g1_i3	0.00398346	16	24	sp|Q75JP5|Y2471_DICDI	DDBG0272472	4.453	2.725	5.056	5.795	4.619	4.01	3.236	3.195	4.458	3.698	3.705	3.504	3.37
TRINITY_DN4912_c4_g1_i1	0.0039898	16	24	N/A		3.427	5.358	5.234	5.106	3.484	4.078	2.165	3.326	3.145	4.13	3.341	3.001	2.913
TRINITY_DN5016_c0_g1_i5	0.00402551	20	24	sp|O00370|LORF2_HUMAN		10.619	6.519	16.382	14.472	21.083	19.378	16.29	12.411	10.641	14.643	24.429	17.264	19.968
TRINITY_DN26620_c0_g1_i1	0.00402588	16	24	N/A		19.468	19.593	22.348	30.186	24.059	24.805	10.61	21.397	20.381	32.366	15.493	14.483	12.711
TRINITY_DN14517_c0_g1_i2	0.00403146	4	24	N/A		4.453	1.335	1.978	2.644	2.434	2.448	4.006	2.03	2.564	0.971	1.972	4.142	5.022
TRINITY_DN169742_c0_g1_i7	0.00404358	16	24	N/A		2.019	2.113	5.178	5.514	0	2.013	0	2.094	2.19	4.295	1.586	0	0
TRINITY_DN7851_c0_g1_i12	0.00405681	12	24	N/A		9.295	9.936	11.915	12.471	13.711	10.974	11.106	12.365	15.898	13.102	13.196	10.823	12.818
TRINITY_DN4328_c0_g3_i2	0.00406272	20	24	N/A		5.379	10.24	5.822	8.522	11.019	8.98	6.953	12.904	14.374	14.739	13.165	11.435	6.455
TRINITY_DN6234_c2_g1_i1	0.00406272	20	24	NP_001245301.1	SPATA20	12.548	14.118	13.442	15.244	15.731	13.309	11.467	14.014	13.366	14.027	14.555	9.497	11.78
TRINITY_DN3757_c0_g1_i5	0.00409611	20	24	N/A		9.409	13.495	6.867	10.614	18.176	16.669	7.464	6.6	7.046	16.751	14.538	5.538	4.237
TRINITY_DN171_c7_g1_i2	0.00410283	20	24	NP_115990.3	MCEE	46.708	35.723	70.518	95.539	105.707	73.119	102.505	40.66	53.859	86.145	86.265	90.597	90.128
TRINITY_DN6590_c0_g1_i6	0.00410283	20	24	sp|O08774|RGS12_RAT	Rgs12	2.972	3.81	5.412	5.378	5.075	3.647	3.533	3.281	3.235	3.782	4.829	4.165	4.13
TRINITY_DN77079_c0_g1_i1	0.00410283	20	24	XP_024304041.1	RHOBTB1	13.509	10.714	18.234	21.152	20.243	23.879	16.928	19.833	19.602	16.61	23.495	16.308	20.656
TRINITY_DN86_c2_g1_i1	0.00410283	8	24	NP_059998.2	BUD23	7.304	8.293	5.979	5.449	4.662	5.51	5.534	5.607	4.396	5.444	4.819	4.864	5.379
TRINITY_DN6007_c0_g1_i1	0.00412162	24	24	N/A		3.894	4.352	1.666	3.684	5.442	6.794	1.144	1.985	3.708	6.662	4.412	4.926	1.443
TRINITY_DN20921_c0_g1_i7	0.00412902	8	24	NP_060911.2	PECR	3.6	5.684	4.816	5.302	3.646	3.509	4.574	3.745	4.399	4.062	4.763	2.963	3.051
TRINITY_DN29634_c0_g1_i1	0.00412902	8	24	sp|P94598|DHE3_BACTN	gdhA	50.168	59.989	32.114	43.995	24.546	0	51.094	50.524	39.171	32.498	0.897	2.586	31.121
TRINITY_DN34315_c0_g1_i5	0.00412902	8	24	sp|P79782|TCF15_CHICK	TCF15	1.718	3.209	1.599	1.788	1.223	0.864	1.234	1.555	1.403	1.606	1.027	0.964	0.875
TRINITY_DN4912_c3_g1_i17	0.00414096	20	24	sp|Q5GN48|DMD_PIG	DMD	6.384	9.671	11.723	10.696	15.253	9.556	5.483	6.312	7.067	11.027	7.533	5.623	9.28
TRINITY_DN74_c1_g1_i2	0.00417979	16	24	N/A		4.85	1.834	1.403	6.403	7.16	8.041	1.399	6.708	1.836	10.411	7.096	2.179	1.607
TRINITY_DN13212_c0_g2_i2	0.00423368	12	24	N/A		2.254	2.838	5.621	2.162	1.254	2.442	5.316	2.606	2.904	2.782	1.779	1.657	2.388
TRINITY_DN19176_c0_g1_i1	0.00423368	16	24	N/A		9.246	4.624	10.687	10.437	9.453	12.062	6.147	9.079	9.19	14.757	7.188	9.524	9.78
TRINITY_DN2688_c0_g1_i5	0.00423368	16	24	N/A		11.072	15.653	10.354	15.008	9.686	8.992	10.599	10.124	13.751	12.169	10.654	5.269	7.446
TRINITY_DN131510_c0_g1_i3	0.00424121	12	24	N/A		7.571	5.688	21.29	23.712	9.72	6.666	10.203	6.527	24.03	8.857	10.329	11.58	0
TRINITY_DN15353_c1_g1_i1	0.0042742	4	24	N/A		9.382	7.707	8.178	6.294	2.133	9.452	9.521	6.862	15.737	4.715	2.918	1.525	9.728
TRINITY_DN298_c8_g1_i6	0.0042742	20	24	tr|A7SGB2|A7SGB2_NEMVE	v1g245085	2.548	4.331	2.01	3.347	147.879	97.916	3.632	24.098	77.922	135.463	169.582	4.391	7.342
TRINITY_DN4618_c0_g1_i5	0.0042742	4	24	N/A		7.071	7.208	5.234	6.712	5.228	5.748	7.044	6.09	6.701	6.171	3.558	6.031	7.693
TRINITY_DN180_c2_g1_i8	0.00427835	16	24	N/A		35.133	34.475	55.906	48.625	42.983	39.334	39.291	32.29	36.561	43.755	40.898	30.562	34.828
TRINITY_DN13674_c0_g1_i4	0.00428933	12	24	N/A		7.278	3.495	5.263	7.353	3.397	3.359	5.065	6.411	7.595	5.065	4.656	1.866	0.329
TRINITY_DN20029_c0_g2_i1	0.00428933	24	24	N/A		4.942	3.126	1.694	4.476	7.919	13.051	5.136	3.33	3.636	5.293	4.745	7	5.013
TRINITY_DN2729_c0_g1_i1	0.00428933	8	24	NP_066289.3	UBC	315.379	349.618	278.252	243.14	234.114	330.819	358.296	382.25	355.749	287.385	223.252	253.952	328.361
TRINITY_DN46673_c0_g1_i1	0.00428933	20	24	N/A		24.823	22.914	24.267	28.559	33.538	28.337	27.153	29.33	29.214	29.244	32.675	30.394	32.491
TRINITY_DN779346_c0_g1_i1	0.00428933	8	24	N/A		4.048	4.287	3.193	2.665	2.873	1.61	1.134	4.634	2.797	2.875	1.759	4.169	4.712
TRINITY_DN3300_c0_g1_i1	0.00430854	8	24	N/A		3.212	6.701	6.699	5.084	0	0	3.492	9.853	2.082	2.359	3.121	0	8.445
TRINITY_DN4643_c0_g1_i7	0.00431529	16	24	NP_000928.1	POLR2A	7.379	7.945	11.242	9.761	8.516	7.504	5.105	10.952	6.609	9.55	14.944	5.407	6.639
TRINITY_DN151242_c0_g1_i2	0.00432919	12	24	N/A		32.027	19.922	53.886	29.833	32.007	33.979	11.884	49.239	51.684	66.247	17.994	11.021	8.364
TRINITY_DN1049_c1_g2_i5	0.00435839	24	24	N/A		3.208	0	1.769	1.91	2.661	6.453	0.836	1.419	2.09	3.572	3.629	3.401	0
TRINITY_DN7308_c1_g2_i3	0.00436021	8	24	XP_016879206.1	CENPT	7.864	10.441	5.851	11.115	7.498	6.834	9.19	8.56	9.209	7.249	5.021	5.508	8.144
TRINITY_DN19186_c0_g1_i15	0.00436426	8	24	sp|P27476|NSR1_YEAST	NSR1	9.612	12.173	15.109	10.22	10.703	8.713	9.823	11.176	8.524	11.071	9.465	9.867	6.904
TRINITY_DN180_c2_g2_i1	0.00436933	16	24	N/A		35.949	32.641	44.926	52.417	62.684	43.201	34.991	44.643	40.814	47.904	38.835	31.537	36.81
TRINITY_DN3759_c0_g1_i4	0.00436978	16	24	NP_037473.3	OLA1	7.531	9.033	12.758	9.65	10.787	9.404	8.475	11.244	10.532	11.609	10.105	8.645	9.984
TRINITY_DN21749_c0_g3_i1	0.00441775	8	24	N/A		11.975	12.403	8.311	3.115	5.944	7.476	3.574	8.316	11.294	4.18	3.162	5.493	7.191
TRINITY_DN6073_c0_g2_i1	0.00441775	12	24	N/A		5.246	4.44	8.315	5.221	3.011	4.673	7.413	4.382	7.164	4.388	3.843	4.001	0.134
TRINITY_DN6037_c0_g1_i9	0.00443062	16	24	NP_116291.1	PPP1R16A	2.46	4.482	4.249	12.406	6.881	5.471	6.096	4.253	7.922	9.225	8.575	2.731	6.628
TRINITY_DN17659_c0_g2_i6	0.00445229	12	24	N/A		5.396	3.136	8.04	4.346	6.621	7.295	2.875	5.293	8.52	12.288	6.079	8.541	3.519
TRINITY_DN262151_c0_g1_i1	0.00445229	4	24	N/A		5.009	4.102	3.01	2.028	0.774	4.366	4.909	4.131	3.908	3.623	4.15	2.747	5.045
TRINITY_DN42921_c0_g1_i1	0.00445229	20	24	N/A		2.328	1.932	2.038	1.938	4.685	5.527	3.053	3.745	3.208	4.407	5.52	1.042	1.023
TRINITY_DN7017_c0_g2_i2	0.00445229	12	24	N/A		6.997	8.858	9.054	8.146	8.469	6.792	5.085	7.2	7.21	8.524	7.5	7.276	3.753
TRINITY_DN1510_c2_g1_i1	0.00445968	20	24	N/A		7.278	7.835	8.189	9.196	9.369	9.716	11.436	7.984	9.192	9.589	11.925	7.353	8.666
TRINITY_DN480_c0_g2_i1	0.00445968	20	24	N/A		25.201	28.256	31.705	38.11	37.796	37.079	27.263	39.424	36.951	41.906	49.077	32.3	31.532
TRINITY_DN48358_c0_g1_i4	0.00445968	20	24	N/A		1.257	1.531	2.188	2.248	3.905	3.807	0.682	2.241	2.189	3.774	2.277	1.998	2.137
TRINITY_DN9785_c0_g1_i20	0.00445968	20	24	XP_011529580.1	DOCK11	14.012	12.482	18.334	17.327	22.15	16.648	12.104	15.602	15.296	17.619	15.479	15.619	14.684
TRINITY_DN106878_c0_g2_i1	0.00447582	20	24	N/A		9.182	4.738	4.124	10.742	22.925	5.403	10.992	4.97	13.688	9.113	21.975	10.212	9.177
TRINITY_DN11279_c2_g1_i1	0.00447582	8	24	N/A		2.425	6.936	5.018	2.204	1.417	4.021	5.099	4.481	3.735	3.687	1.164	3.789	6.276
TRINITY_DN158_c23_g1_i1	0.00447582	8	24	NP_005207.2	DDOST	108.807	129.598	123.515	119.069	96.133	113.24	158.612	104.317	114.666	114.175	78.066	85.415	99.646
TRINITY_DN9868_c0_g1_i1	0.00447582	20	24	NP_001139685.2	TBC1D15	15.837	11.387	20.15	18.4	14.769	16.918	15.794	16.098	14.402	17.157	20.221	16.734	19.158
TRINITY_DN45065_c0_g2_i2	0.00450857	24	24	tr|A7T1C6|A7T1C6_NEMVE	v1g220854	4.405	5.503	2.072	2.612	4.358	5.93	3.94	4.7	4.698	5.275	3.548	6.673	3.671
TRINITY_DN12901_c0_g2_i1	0.00459362	8	24	NP_001121631.1	VPS53	10.37	13.65	12.443	13.744	11.646	11.381	10.66	11.926	10.943	11.244	9.577	10.315	9.552
TRINITY_DN556_c3_g1_i1	0.00460248	16	24	NP_001294975.1	TNK2	6.069	5.312	8.824	15.772	10.967	10.505	10.357	14.168	8.881	12.717	12.586	12.401	9.07
TRINITY_DN6873_c3_g1_i2	0.00460248	16	24	tr|A7RVT1|A7RVT1_NEMVE	v1g241035	6.017	6.592	25.059	34.963	25.547	14.44	25.884	13.398	16.463	25.089	19.576	20.391	19.906
TRINITY_DN18433_c0_g1_i11	0.00462325	16	24	XP_016864000.1	PTPN13	4.709	6.498	6.604	8.756	8.851	7.159	6.945	9.173	6.827	9.391	7.18	5.502	6.724
TRINITY_DN19177_c1_g1_i6	0.0046388	16	24	tr|A7RVD8|A7RVD8_NEMVE	v1g240951	3.598	5.601	5.715	6.91	7.508	6.783	5.525	5.675	5.039	8.549	4.92	3.735	3.91
TRINITY_DN19142_c0_g3_i1	0.00465126	16	24	XP_016870459.1	PTPRD	149.864	125.278	235.311	200.847	214.253	225.41	120.257	214.649	200.22	196.737	175.454	186.111	155.391
TRINITY_DN166_c0_g1_i1	0.00466239	4	24	XP_011508340.1	HMCN1	7.125	11.298	9.476	9.268	0.082	0	14.285	6.987	7.73	0	4.331	10.634	11.372
TRINITY_DN44683_c0_g1_i1	0.00466758	24	24	NP_149362.2	B3GALT5	4.205	0	4.114	3.293	3.343	4.122	2.89	2.667	3.163	3.016	2.701	9.016	1.459
TRINITY_DN16668_c0_g1_i3	0.00466915	20	24	sp|Q8WUM4|PDC6I_HUMAN	PDCD6IP	25.396	25.407	27.812	28.04	28.154	21.074	23.565	26.641	27.269	27.333	31.261	21.198	24.537
TRINITY_DN6614_c0_g1_i5	0.00470564	4	24	N/A		5.905	3.554	4.344	4.999	2.51	2.976	6.076	5.685	5.129	3.264	5.246	4.994	6.118
TRINITY_DN14865_c0_g1_i5	0.00474394	12	24	sp|Q8K0V4|CNOT3_MOUSE	Cnot3	20.643	19.354	22.625	24.481	21.04	18.204	19.737	20.541	21.876	18.088	19.356	16.859	17.968
TRINITY_DN7016_c0_g3_i3	0.0047547	8	24	NP_002799.3	PSMD2	12.601	15.597	15.418	14.59	15.081	11.454	12.518	14.175	12.026	15.204	11.63	10.763	10.985
TRINITY_DN7021_c0_g4_i1	0.0047547	8	24	sp|Q9L9F0|NOVR_STRNV	novR	19.76	20.744	18.107	16.943	16.902	16.36	17.399	15.809	18.748	16.953	15.199	13.182	15.36
TRINITY_DN780027_c0_g1_i1	0.0047547	8	24	N/A		10.786	32.155	9.86	8.441	8.696	8.387	23.372	22.873	21.822	13.064	17.404	3.952	18.035
TRINITY_DN15062_c2_g1_i2	0.00481169	16	24	N/A		15.428	10.651	13.613	20.135	22.864	17	16.532	41.327	20.466	42.428	34.096	29.327	13.627
TRINITY_DN2045_c2_g2_i1	0.00481169	16	24	N/A		5.387	6.312	7.986	14.662	11.552	6.05	8.827	7.374	6.182	8.443	9.81	5.452	6.217
TRINITY_DN52392_c0_g2_i3	0.00481169	16	24	N/A		14.711	2.051	1.497	18.036	11.801	17.356	1.613	1.427	17.253	17.385	17.222	16.357	1.835
TRINITY_DN977736_c0_g1_i1	0.00481169	8	24	N/A		4.639	4.95	2.481	2.147	1.877	1.804	2.583	2.521	3.705	1.401	2.308	4.167	4.015
TRINITY_DN7321_c4_g1_i1	0.00481589	16	24	N/A		2.037	2.148	2.544	3.92	2.71	3.093	2.598	3.065	2.875	3.312	2.379	3.523	1.753
TRINITY_DN206348_c0_g1_i1	0.00483133	8	24	N/A		14.894	17.672	3.486	8.65	11.225	9.836	11.589	18.472	9.865	9.482	17.008	22.533	15.449
TRINITY_DN155423_c0_g1_i1	0.00485969	4	24	N/A		19.656	16.164	4.721	4.138	6.664	11.636	12.666	5.839	6.138	3.86	5.317	13.134	11.073
TRINITY_DN4610_c0_g6_i1	0.00485969	16	24	N/A		95.427	89.452	133.999	153.79	134.393	150.345	126.194	216.709	147.604	180.371	180.747	112.425	92.175
TRINITY_DN4805_c0_g1_i3	0.00485969	16	24	NP_001273088.1	CCDC83	5.948	6.592	6.862	7.886	5.333	7.743	6.278	6.119	7.826	6.359	5.907	6.613	5.055
TRINITY_DN204717_c0_g1_i1	0.0048651	12	24	N/A		1.725	1.628	3.534	2.71	1.639	1.685	1.432	3.237	2.511	3.651	1.586	1.834	0
TRINITY_DN2688_c1_g4_i2	0.00490583	16	24	N/A		30.714	27.422	39.294	46.423	30.57	33.749	39.434	24.905	37.33	35.35	59.219	34.857	26.217
TRINITY_DN38068_c0_g2_i1	0.00490942	24	24	N/A		2.974	1.965	1.041	2.808	3.527	7.894	3.313	2.845	3.243	5.227	2.674	5.304	6.2
TRINITY_DN3695_c9_g1_i1	0.00493629	16	24	N/A		9.277	10.989	9.385	16.185	16.042	13.147	11.557	14.278	13.281	13.744	13.169	10.45	10.52
TRINITY_DN1267_c0_g1_i12	0.00495957	8	24	N/A		4.446	5.702	4.783	5.181	3.14	2.638	5.912	6.669	6.147	3.679	5.195	4.702	5.483
TRINITY_DN2122_c0_g1_i3	0.00495957	20	24	sp|P70610|DOC2B_RAT	Doc2b	7.778	5.038	5.392	7.349	8.456	7.475	2.544	5.251	6.844	5.238	7.401	5.536	6.894
TRINITY_DN50760_c0_g2_i1	0.00495957	12	24	sp|Q9UGM3|DMBT1_HUMAN	DMBT1	5.855	3.604	7.313	6.549	3.296	3.925	6.395	8.85	6.562	4.408	5.541	0	3.735
TRINITY_DN34286_c0_g1_i13	0.00496143	24	24	sp|Q5UQ50|COLL6_MIMIV	MIMIL668	2.832	1.75	11.87	6.076	6.29	12.868	5.912	4.582	3.19	8.424	3.67	7.87	6.049
TRINITY_DN67624_c0_g1_i1	0.00501752	20	24	N/A		0	3.703	6.725	11.39	11.115	16.721	5.349	1.637	1.954	6.124	3.314	4.15	1.333
TRINITY_DN106460_c0_g1_i3	0.00503529	12	24	N/A		4.204	2.245	4.463	1.838	0	0	1.3	2.451	4.253	0.26	0.489	2.523	0
TRINITY_DN4032_c1_g1_i16	0.00504383	12	24	sp|Q4G0P3|HYDIN_HUMAN	HYDIN	4.824	2.714	6.521	8.168	5.746	4.426	4.513	3.969	6.147	4.755	5.469	4.116	4.669
TRINITY_DN63664_c0_g2_i2	0.00506327	16	24	N/A		0	0	9.431	13.573	10.474	0	5.922	17.395	12.285	10.386	10.21	0	5.541
TRINITY_DN220344_c0_g1_i2	0.0050697	20	24	N/A		13.254	15.859	4.698	17.341	14.804	10.517	9.445	16.114	14.099	18.426	26.098	16.483	11.269
TRINITY_DN7213_c0_g1_i12	0.0050697	20	24	sp|P35670|ATP7B_HUMAN	ATP7B	15.713	11.865	18.961	19.483	19.818	18.813	16.102	16.544	18.522	18.142	19.712	13.733	15.451
TRINITY_DN7979_c1_g3_i1	0.00508059	16	24	N/A		14.904	10.121	15.565	18.955	15.681	14.874	11.631	15.245	16.986	17.619	18.208	12.873	10.721
TRINITY_DN35317_c0_g1_i2	0.00511913	20	24	N/A		13.062	9.487	8.478	21.366	51.43	35.016	16.98	20.778	10.858	43.922	22.722	23.78	33.829
TRINITY_DN9803_c2_g2_i1	0.00513597	20	24	N/A		7.717	8.988	9.734	13.971	10.804	9.012	11.926	10.219	9.801	13.981	14.894	13.144	10.748
TRINITY_DN113329_c3_g1_i1	0.00515091	4	24	N/A		20.219	15.643	8.943	11.1	8.341	10.281	12.283	9.548	8.305	10.504	9.516	9.756	11.266
TRINITY_DN3120_c1_g2_i2	0.00516816	8	24	N/A		13.092	11.474	9.808	10.356	8.194	7.989	11.926	8.783	8.445	9.263	6.466	5.09	7.992
TRINITY_DN20276_c0_g1_i13	0.00517423	12	24	sp|P22897|MRC1_HUMAN	MRC1	4.023	2.313	6.343	5.631	4.662	4.98	4.006	4.391	5.02	4.717	4.47	4.657	3.917
TRINITY_DN11169_c0_g1_i5	0.00517521	20	24	NP_005173.1	CA7	1.614	1.183	3.632	3.415	5.952	3.114	3.205	1.719	3.359	2.932	3.06	4.064	4.607
TRINITY_DN28389_c1_g1_i1	0.00517521	20	24	N/A		0.97	1.4	2.91	1.837	4.23	2.524	4.174	1.715	1.625	1.652	3.768	2.133	3.92
TRINITY_DN7590_c1_g2_i3	0.00517521	8	24	N/A		3.781	6.556	6.651	6.631	2.488	3.762	6.648	8.45	3.27	2.68	3.579	6.591	1.866
TRINITY_DN12825_c0_g1_i1	0.00520116	16	24	N/A		10.318	16.521	14.946	25.049	11.372	16.112	16.862	17.179	15.556	18.435	17.709	13.286	11.693
TRINITY_DN46053_c0_g3_i4	0.00521808	8	24	N/A		3.818	4.418	3.637	4.903	2.748	2.257	3.293	4.082	3.669	3.283	2.094	2.394	3.643
TRINITY_DN5464_c0_g1_i4	0.00522816	16	24	sp|Q96AY4|TTC28_HUMAN	TTC28	3.404	1.911	3.35	4.346	5.101	3.119	2.478	2.944	4.644	4.267	4.534	3.793	5.16
TRINITY_DN18094_c0_g1_i8	0.00522909	8	24	NP_001263265.1	EIF4E2	13.21	15.772	12.55	12.229	10.262	10.974	9.031	14.245	13.58	11.158	11.223	10.181	12.904
TRINITY_DN473_c0_g2_i1	0.0052301	20	24	N/A		12.665	10.92	5.464	10.518	23.563	7.418	0	6.949	6.416	16.181	18.012	12.33	12.99
TRINITY_DN14353_c0_g1_i1	0.00526313	20	24	N/A		5.059	1.344	9.033	7.231	7.423	10.289	4.043	4.088	3.011	7.137	7.606	6.914	5.484
TRINITY_DN1457_c0_g1_i5	0.00529342	20	24	XP_005260030.1	CC2D1A	10.035	9.52	12.22	11.599	11.896	12.069	10.844	10.993	11.308	10.769	10.29	10.677	9.551
TRINITY_DN2240_c1_g2_i2	0.00529342	24	24	tr|I1JNU6|I1JNU6_SOYBN	100806452	16.187	12.105	12.374	15.253	17.995	17.599	12.435	17.42	14.734	17.258	16.307	15.326	13.963
TRINITY_DN8930_c0_g3_i1	0.00529344	20	24	sp|Q9H4G4|GAPR1_HUMAN	GLIPR2	4.189	4.092	4.48	4.56	6.486	6.17	3.304	4.048	5.272	5.718	5.266	4.391	4.328
TRINITY_DN2688_c1_g3_i2	0.00530014	4	24	N/A		1.881	6.839	7.946	3.425	0.941	1.507	8.046	5.03	3.806	1.29	0.924	3.418	5.059
TRINITY_DN4526_c6_g1_i1	0.00530014	20	24	N/A		1.347	0.326	0.167	3.329	2.581	1.888	0.163	3.494	2.52	2.847	3.609	1.164	0.83
TRINITY_DN5697_c0_g1_i6	0.00530014	20	24	N/A		16.162	13.384	20.264	23.785	56.883	51.555	17.17	24.693	18.164	53.334	25.263	26.408	22.674
TRINITY_DN61101_c0_g1_i1	0.00530014	20	24	N/A		5.517	2.908	0	3.872	8.439	5.552	1.19	5.397	8.551	6.277	8.997	2.971	0
TRINITY_DN76_c1_g2_i13	0.00530014	20	24	NP_543031.1	PTPRA	12.572	13.796	20.183	26.159	18.915	17.426	13.153	19.425	17.114	16.741	22.803	13.614	16.93
TRINITY_DN52245_c0_g3_i1	0.00530148	16	24	N/A		1.803	5.56	7.559	7.085	6.524	4.088	2.996	5.482	2.52	6.383	2.857	0	0
TRINITY_DN843569_c0_g1_i1	0.00531157	4	24	N/A		9.607	8.923	2.261	2.291	4.623	9.42	5.075	9.091	5.083	4.098	6.76	8.225	12.601
TRINITY_DN22831_c0_g1_i3	0.0053272	20	24	N/A		39.946	111.55	0	46.814	98.778	52.366	0	19.795	17.048	88.944	106.655	88.628	43.029
TRINITY_DN967333_c0_g1_i1	0.0053272	4	24	sp|Q5R9K8|AR2BP_PONAB	ARL2BP	6.459	4.82	1.11	2.109	3.433	3.512	2.175	2.479	2.733	2.416	2.613	4.429	4.447
TRINITY_DN26802_c0_g1_i4	0.0053374	24	24	N/A		7.292	5.286	8.112	7.204	10.267	13.033	3.569	9.95	8.586	7.788	10.756	13.225	7.334
TRINITY_DN4352_c3_g4_i1	0.00535738	12	24	sp|P04323|POL3_DROME	pol	0.794	0.434	1.204	0.773	1.282	1.155	0.396	1.39	1.399	1.28	0.675	1.312	0.621
TRINITY_DN52002_c0_g1_i2	0.00535992	12	24	NP_001186130.1	ZBBX	5.749	5.558	7.871	8.186	7.343	6.698	6.147	7.567	6.505	6.79	6.345	5.717	6.52
TRINITY_DN72929_c0_g1_i4	0.00536553	4	24	N/A		13.431	9.183	13.114	10.365	8.049	8.201	19.86	8.828	5.605	12.829	6.598	4.343	13.551
TRINITY_DN9987_c0_g1_i17	0.00536891	20	24	tr|K7J8D7|K7J8D7_NASVI		8.592	7.028	12.961	9.08	15.28	18.978	9.256	8.839	7.264	19.437	14.965	11.202	17.706
TRINITY_DN1705_c0_g1_i1	0.00536943	20	24	NP_079408.3	WDR19	5.952	4.924	6.16	6.919	6.482	4.895	3.727	5.021	4.467	5.704	6.327	4.899	5.341
TRINITY_DN1404_c0_g1_i4	0.00537488	24	24	NP_004043.3	BNIP3	33.234	21.208	31.81	22.73	37.263	44.758	27.131	27.39	49.195	37.91	30.57	43.282	41.487
TRINITY_DN6739_c1_g1_i6	0.00541488	16	24	NP_003710.1	PDE8B	7.891	4.818	7.652	9.368	9.169	8.742	4.89	5.241	8.205	7.779	6.882	8.12	7.935
TRINITY_DN30283_c0_g3_i1	0.00543078	4	24	N/A		15.177	6.817	16.506	15.136	19.5	18.6	23.279	17.719	9.291	14.333	13.764	16.521	20.304
TRINITY_DN11687_c0_g2_i4	0.00543356	8	24	N/A		1.631	1.664	1.118	0.928	1.144	1.067	0.507	3.366	2.434	0.895	0.711	1.171	1.875
TRINITY_DN53462_c0_g1_i1	0.00543356	20	24	N/A		5.15	2.643	7.527	7.104	8.487	8.415	3.271	3.88	3.958	10.397	15.229	2.712	6.733
TRINITY_DN109838_c0_g1_i2	0.0054393	12	24	N/A		11.67	7.046	21.051	15.753	9.834	14.483	7.985	13.661	14.669	12.375	7.574	10.384	14.75
TRINITY_DN1880_c1_g1_i1	0.00544407	16	24	XP_005253612.1	DNAH10	8.575	4.44	7.746	10.169	7.036	6.336	5.481	6.349	6.916	6.303	7.393	6.479	5.726
TRINITY_DN206_c0_g2_i6	0.00546133	16	24	NP_060497.3	FRMD4A	9.505	10.117	12.707	13.998	13.138	11.103	12.413	11.456	11.957	13.215	9.343	9.971	11.031
TRINITY_DN6736_c0_g1_i1	0.00546133	16	24	sp|Q6JAN0|AGRV1_DANRE	adgrv1	5.291	3.115	6.113	8.422	5.221	5.679	4.964	5.24	4.737	6.807	6.211	3.18	4.694
TRINITY_DN6802_c0_g1_i10	0.00546133	16	24	N/A		19.994	34.83	48.38	32.017	26.041	26.151	51.468	35.401	34.367	61.158	46.948	19.108	34.773
TRINITY_DN77871_c0_g1_i1	0.00546133	16	24	N/A		2.125	3.355	8.206	13.461	11.457	7.05	4.819	4.564	1.957	12.676	11.386	7.285	9.003
TRINITY_DN2995_c1_g1_i5	0.00546678	24	24	tr|F7BBP2|F7BBP2_XENTR	prr11	3.936	3.554	14.529	16.603	20.541	25.468	15.574	13.682	12.202	30.476	27.52	38.72	18.517
TRINITY_DN3521_c1_g1_i4	0.00547616	8	24	sp|Q8WU66|TSEAR_HUMAN	TSPEAR	5.853	6.958	15.685	4.714	3.424	5.806	13.571	9.931	7.529	5.218	4.443	12.132	8.41
TRINITY_DN8930_c6_g2_i1	0.00547616	8	24	NP_291022.2	RCCD1	4.11	5.322	4.114	4.084	3.17	3.518	5.371	3.329	3.511	2.031	2.648	2.895	3.251
TRINITY_DN1385_c4_g1_i1	0.00547712	16	24	NP_002309.1	LOXL2	9.091	8.841	16.078	12.324	24.541	11.582	9.582	8.716	8.488	13.297	15.239	9.285	10.081
TRINITY_DN6115_c0_g1_i1	0.00547712	16	24	N/A		11.878	8.489	17.156	19.373	22.193	14.337	20.252	9.831	14.046	40.481	26.382	16.85	8.056
TRINITY_DN464136_c0_g1_i1	0.00548243	16	24	N/A		4.351	4.429	7.43	6.748	3.011	1.962	7.049	5.076	3.699	7.404	3.554	2.821	2.458
TRINITY_DN19325_c0_g1_i1	0.00549056	24	24	N/A		5.388	5.021	16.1	10.255	13.35	18.636	6.912	6.977	7.644	16.564	13.587	14.525	8.905
TRINITY_DN27336_c0_g1_i3	0.00552238	16	24	sp|Q13887|KLF5_HUMAN	KLF5	0.355	0.337	0.258	0.578	0.335	0.224	0.077	0.261	0.256	0.502	0.418	0.134	0
TRINITY_DN96442_c0_g1_i7	0.00552238	16	24	N/A		5.776	6.583	5.719	7.421	6.563	7.167	6.417	8.011	6.927	7.118	8.896	6.649	4.949
TRINITY_DN113_c0_g1_i1	0.00553058	4	24	N/A		5.197	1.802	3.109	2.383	1.961	1.977	4.48	3.347	3.459	2.61	2.408	2.673	6.093
TRINITY_DN182981_c0_g1_i1	0.00553058	12	24	N/A		2.24	2.149	6.032	3.404	1.978	3.186	3.911	3.337	4.537	4.79	3.137	2.884	0.904
TRINITY_DN3233_c0_g1_i1	0.00553058	12	24	sp|Q3UZV7|K132L_MOUSE	Elapor2	42.536	36.755	53.402	42.966	47.353	43.359	37.436	45.892	52.239	51.401	46.195	41.519	42.042
TRINITY_DN8749_c0_g1_i1	0.00553058	20	24	N/A		6.251	4.452	9.623	9.727	11.024	7.11	6.218	8.789	16.866	10.878	15.737	7.628	3.599
TRINITY_DN841797_c0_g1_i1	0.00555583	8	24	N/A		3.087	4.059	2.199	1.306	1.996	3.423	2.554	5.669	1.599	1.665	3.162	2.738	3.196
TRINITY_DN10322_c1_g1_i8	0.00556451	16	24	sp|O36018|BUD22_SCHPO	bud22	2.775	4.297	4.463	5.631	3.296	3.698	2.736	2.406	2.018	4.098	4.758	0.637	2.556
TRINITY_DN1459_c1_g1_i7	0.00556451	16	24	N/A		8.421	8	7.834	10.79	10.217	9.929	10.61	10.645	11.787	13.231	11.112	10.114	7.689
TRINITY_DN7210_c2_g1_i1	0.00556451	16	24	N/A		3.933	1.628	1.246	5.739	4.851	5.162	0.888	4.671	1.17	7.807	5.541	2.747	0.831
TRINITY_DN8259_c0_g1_i10	0.00559898	20	24	sp|Q497V6|BAHD1_MOUSE	Bahd1	7.539	7.558	9.536	7.836	9.281	7.562	6.545	9.365	9.114	9.646	10.756	6.363	7.296
TRINITY_DN904_c0_g3_i1	0.00560647	8	24	N/A		0.63	3.828	1.936	0.609	0	0.605	1.838	1.612	0.509	0.366	0	3.299	0.448
TRINITY_DN47297_c0_g3_i1	0.00572507	20	24	N/A		25.309	22.551	39.818	65.014	66.638	47.086	63.878	30.143	41.178	58.376	70.866	50.542	57.243
TRINITY_DN4950_c2_g1_i4	0.00572507	12	24	XP_005252374.1	GDA	6.069	4.527	7.309	8.007	3.938	3.714	7.403	5.24	5.658	4.255	5.073	3.777	4.793
TRINITY_DN61330_c0_g1_i1	0.00572608	16	24	N/A		10.044	6.948	8.401	12.567	14.054	10.105	10.753	8.075	8.756	12.22	10.349	8.151	9.692
TRINITY_DN14444_c0_g2_i2	0.00574327	4	24	sp|Q2KHZ9|GCDH_BOVIN	GCDH	30.104	31.013	37.106	22.781	22.382	26.533	47.657	24.244	36.187	19.225	29.093	44.696	44.463
TRINITY_DN18881_c0_g1_i2	0.0057558	20	24	N/A		3.651	1.728	6.908	5.139	8.038	9.399	2.787	7.092	5.275	8.204	11.783	1.698	6.063
TRINITY_DN17173_c0_g2_i1	0.00579738	16	24	NP_002728.1	PRKCA	15.564	12.147	16.674	15.599	19.063	18.204	13.615	12.772	17.655	16.77	11.62	14.569	13.926
TRINITY_DN20287_c0_g1_i10	0.00581744	16	24	N/A		44.32	42.115	42.403	78.74	53.856	54.786	40.862	38.758	71.531	66.22	21.817	38.514	15.679
TRINITY_DN2434_c1_g2_i2	0.00581744	16	24	gi|156375673|ref|XP_001630204.1|	v1g244569	4.277	8.822	6.511	7.343	6.305	4.863	4.83	4.812	6.416	7.748	5.794	8.55	2.876
TRINITY_DN34966_c0_g3_i1	0.00581744	16	24	N/A		0.824	2.484	1.287	4.432	0.869	2.208	2.063	2.826	4.292	3.884	4.567	3.06	2.119
TRINITY_DN5888_c0_g2_i1	0.00581744	16	24	N/A		41.653	43.592	45.7	55.291	31.092	42.162	38.461	36.069	48.663	56.172	35.677	32.396	18.09
TRINITY_DN23099_c0_g3_i6	0.00582211	12	24	N/A		6.728	7.832	13.545	6.604	5.723	6.506	8.662	6.809	10.386	7.511	7.686	7.164	8.317
TRINITY_DN38799_c0_g1_i1	0.00582211	12	24	N/A		6.406	3.864	7.808	4.014	3.095	1.823	8.761	2.597	4.463	3.128	4.932	1.299	2.623
TRINITY_DN4557_c2_g1_i3	0.0058935	16	24	sp|Q5R4J5|SYT1_PONAB	SYT1	20.361	24.25	23.055	37.655	39.867	29.318	28.901	16.735	16.893	37.025	30.357	22.138	3.52
TRINITY_DN8278_c0_g1_i1	0.00592134	16	24	N/A		5.007	7.275	21.05	33.053	25.59	11.955	23.168	14.587	17.628	22.204	20.971	21.612	20.127
TRINITY_DN14_c4_g1_i1	0.00594215	8	24	N/A		4.444	5.278	3.267	4.86	3.776	2.812	3.645	4.681	4.676	3.495	3.538	3.392	3.077
TRINITY_DN66912_c0_g1_i1	0.00597399	24	24	N/A		14.53	13.047	0	0	20.498	34.066	2.928	13.299	13.643	10.641	14.507	21.793	3.415
TRINITY_DN6822_c0_g1_i1	0.00597399	24	24	tr|C3ZAW6|C3ZAW6_BRAFL	BRAFLDRAFT68569	0.717	1.317	0.459	1.456	0.723	0.837	1.205	0.801	0.267	0.799	0.559	1.06	1.07
TRINITY_DN4487_c0_g3_i1	0.00597504	16	24	N/A		13.058	6.657	9.609	10.186	15.045	8.628	6.961	5.862	9.459	14.537	13.612	8.84	11.388
TRINITY_DN3276_c3_g1_i5	0.00600301	16	24	N/A		5.652	6.285	4.988	7.604	6.322	5.482	4.83	3.947	6.598	14.469	10.004	5.27	3.714
TRINITY_DN8028_c1_g1_i12	0.00600301	8	24	N/A		9.685	11.767	8.605	11.282	2.661	11.007	12.631	16.82	9.363	9.991	7.95	7.62	14.512
TRINITY_DN4769_c3_g1_i7	0.00600304	24	24	N/A		43.396	29.22	41.105	38.028	40.105	50.596	28.177	36.088	36.424	45.175	37.574	34.731	42.813
TRINITY_DN440999_c0_g1_i2	0.00600457	4	24	N/A		6.069	1.4	6.605	4.28	4.175	5.775	8.613	1.443	6.334	3.486	5.581	7.691	7.678
TRINITY_DN1049_c5_g1_i1	0.00601727	16	24	N/A		9.194	9.183	10.035	12.186	9.376	9.886	9.598	8.569	10.258	10.367	11.915	9.486	8.074
TRINITY_DN1794_c4_g2_i1	0.00601743	4	24	N/A		10.229	7.268	6.088	5.299	4.12	6.852	7.275	6.539	8.333	6.47	4.229	7.594	6.776
TRINITY_DN4124_c0_g1_i4	0.00601743	20	24	NP_001128512.1	DCTN1	20.784	23.515	24.242	27.419	31.629	27.526	22.382	24.823	24.347	26.753	24.094	18.598	24.783
TRINITY_DN6462_c0_g2_i11	0.00601743	20	24	sp|P04186|CFAB_MOUSE	Cfb	10.968	12.907	10.687	12.653	13.771	13.651	12.996	15.046	14.493	14.575	19.153	11.176	8.913
TRINITY_DN7273_c0_g1_i4	0.00601743	4	24	sp|E7FAM5|LIN41_DANRE	trim71	6.975	6.133	7.946	5.224	3.312	3.69	6.388	5.103	1.484	2.336	1.342	6.44	9.064
TRINITY_DN3733_c1_g2_i2	0.00607037	16	24	N/A		8.457	14.921	10.991	18.136	14.098	12.014	11.722	13.792	13.827	14.903	10.929	8.998	11.479
TRINITY_DN5368_c0_g1_i5	0.00607037	16	24	N/A		19.744	20.217	19.426	27.997	26.7	23.789	21.76	34.889	30.893	28.64	29.448	22.257	20.546
TRINITY_DN67007_c0_g1_i2	0.00607037	16	24	N/A		4.394	4.91	3.854	5.931	4.63	5.492	3.657	4.545	4.789	6.267	6.252	2.642	2.83
TRINITY_DN3107_c0_g3_i1	0.00608521	20	24	NP_001129074.1	GLB1	12.478	9.954	13.168	13.584	12.68	12.763	10.507	14.4	11.082	15.586	15.686	14.553	8.712
TRINITY_DN78286_c0_g1_i4	0.00610691	20	24	XP_005268022.1	ARID4A	8.564	7.653	12.32	10.859	13.599	12.158	9.333	11.668	9.566	12.465	9.943	11.469	11.13
TRINITY_DN20275_c0_g1_i6	0.00611178	16	24	XP_011534434.1	ADGB	3.056	3.897	2.803	6.449	3.759	3.176	2.675	2.548	5.039	3.277	3.039	2.123	2.679
TRINITY_DN207404_c0_g1_i1	0.00617152	24	24	N/A		33.938	38.271	3.577	19.883	29.114	20.736	17.467	9.12	10.302	9.242	36.53	28.199	14.618
TRINITY_DN11807_c0_g5_i1	0.00617368	12	24	N/A		10.3	8.413	12.331	9.912	3.355	9.932	10.786	8.258	9.936	6.312	6.059	4.7	5.972
TRINITY_DN8580_c1_g1_i3	0.00617984	24	24	N/A		13.032	4.983	40.912	13.471	15.821	30.683	11.876	12.45	23.309	20.38	13.658	28.061	30.31
TRINITY_DN16413_c0_g4_i2	0.00617994	20	24	N/A		0.647	0.391	0.299	0.537	4.219	2.197	0.308	3.337	0.813	4.136	7.045	1.015	2.73
TRINITY_DN13535_c1_g4_i1	0.0061905	16	24	N/A		17.215	16.119	15.513	22.366	23.62	20.161	14.496	17.422	17.896	20.859	17.496	19.986	18.855
TRINITY_DN47644_c0_g1_i1	0.0061905	16	24	N/A		2.4	0.636	1.046	2.953	1.721	2.72	1.035	1.171	2.145	2.71	2.806	1.834	1.936
TRINITY_DN191_c17_g1_i1	0.00622291	20	24	N/A		7.04	0	17.712	6.658	17.808	13.658	5.866	0	3.824	15.297	25.08	0	7.344
TRINITY_DN412_c1_g1_i6	0.00622291	12	24	N/A		73.217	104.172	93.119	79.504	106.585	96.498	84.937	84.631	111.298	79.599	89.553	60.768	80.79
TRINITY_DN4802_c5_g1_i1	0.00626177	24	24	N/A		1.243	0.923	1.424	1.546	2.326	2.869	1.178	2.092	1.537	3.061	2.084	1.868	1.205
TRINITY_DN5370_c0_g1_i8	0.00627906	4	24	sp|Q53H12|AGK_HUMAN	AGK	9.294	3.255	8.071	11.633	1.859	3.327	9.994	5.858	2.437	1.357	4.575	5.356	9.241
TRINITY_DN56009_c0_g2_i2	0.00627906	4	24	N/A		54.699	55.622	38.198	51.999	38.915	49.87	53.81	47.996	31.004	48.068	27.479	53.233	54.721
TRINITY_DN750_c4_g1_i2	0.00627906	4	24	XP_016873709.1	TRAF6	10.635	8.402	14.958	12.279	3.707	4.895	21.371	21.783	11.901	1.811	4.188	8.412	21.64
TRINITY_DN31115_c1_g1_i1	0.0063233	16	24	N/A		3.386	5.994	5.453	5.342	5.042	3.942	4.097	4.42	3.043	4.9	5.296	4.672	1.497
TRINITY_DN32536_c0_g1_i2	0.0063233	16	24	N/A		12.269	7.717	8.995	20.738	18.399	25.841	7.434	17.962	24.633	26.165	12.769	0	0
TRINITY_DN16839_c0_g4_i3	0.0063248	24	24	N/A		5.079	4.544	2.816	6.289	6.512	7.721	4.868	6.302	6.317	6.76	7.096	6.688	4.612
TRINITY_DN3123_c0_g1_i3	0.00636182	20	24	sp|O75581|LRP6_HUMAN	LRP6	2.038	2.323	0.304	3.083	4.349	4.565	1.762	1.161	3.441	4.467	2.623	0	1.315
TRINITY_DN5105_c0_g1_i6	0.00636182	20	24	sp|Q96RW7|HMCN1_HUMAN	HMCN1	6.261	5.55	7.463	8.242	9.477	7.809	5.912	9.634	7.922	9.338	10.441	6.958	6.266
TRINITY_DN6668_c0_g1_i14	0.00636182	16	24	sp|Q15399|TLR1_HUMAN	TLR1	27.574	16.585	32.773	33.933	32.282	34.896	31.599	14.477	21.78	40.453	38.281	6.354	11.001
TRINITY_DN7464_c0_g1_i1	0.00636234	16	24	sp|P27540|ARNT_HUMAN	ARNT	27.065	25.415	31.391	31.942	34.072	30.001	29.417	30.372	30.602	35.501	34.806	34.529	29.705
TRINITY_DN1070408_c0_g1_i1	0.00638959	4	24	N/A		3.712	3.767	2.91	1.528	3.226	2.84	2.5	2.905	3.127	1.451	2.613	3.32	4.36
TRINITY_DN21871_c0_g2_i1	0.00638959	24	24	N/A		437.927	209.406	766.815	168.078	537.654	1043.36	648.338	248.944	183.396	385.753	183.585	571.207	679.5
TRINITY_DN69471_c1_g1_i1	0.00641113	20	24	N/A		10.599	11.536	3.852	6.467	18.479	4.347	3.06	4.765	6.969	8.125	18.086	7.942	14.939
TRINITY_DN20030_c2_g1_i2	0.00645204	16	24	N/A		45.558	37.765	43.439	67.416	39.304	24.604	31.755	34.966	57.269	45.07	67.422	43.769	28.475
TRINITY_DN1143_c5_g1_i1	0.00645965	16	24	NP_775753.2	CCDC105	10.494	10.467	8.917	25.01	9.961	9.43	8.668	9.155	9.9	11.59	10.502	6.703	8.649
TRINITY_DN6180_c0_g1_i1	0.00645965	8	24	N/A		3.652	6.489	2.617	0.5	2.761	3.483	0.643	5.889	7.693	2.378	3.172	7.947	4.006
TRINITY_DN563378_c0_g1_i2	0.00646707	16	24	N/A		17.945	14.171	6.626	23.794	30.781	13.075	12.636	13.295	10.552	22.72	21.477	5.658	6.977
TRINITY_DN2428_c0_g1_i8	0.00647182	20	24	NP_005828.2	POP7	5.133	2.569	6.155	5.072	6.427	6.292	7.096	4.526	3.31	5.509	6.872	4.236	5.598
TRINITY_DN4154_c0_g3_i1	0.00647182	8	24	N/A		5.247	8.608	2.23	6.321	3.191	4.002	4.431	9.987	14.778	3.856	3.263	8.352	4.493
TRINITY_DN17258_c0_g1_i6	0.00652647	20	24	XP_016868797.1	VIRMA	2.512	3.235	4.472	3.447	4.731	3.052	1.838	3.713	2.674	2.997	3.589	2.308	2.202
TRINITY_DN2195_c0_g1_i1	0.00654639	16	24	NP_001655.1	RHOA	30.608	31.131	30.054	33.409	27.588	28.535	30.755	25.507	34.325	29.276	33.625	21.144	23.815
TRINITY_DN8302_c1_g1_i15	0.00654639	12	24	N/A		4.653	3.648	5.103	3.918	3.289	3.762	4.84	4.426	4.623	3.669	3.163	3.9	3.306
TRINITY_DN114_c0_g1_i7	0.00654877	8	24	tr|A7RGQ1|A7RGQ1_NEMVE	v1g238125	2.196	4.187	4.553	3.896	4.63	3.889	4.304	5.163	4.645	3.501	2.918	2.325	3.908
TRINITY_DN42869_c1_g1_i4	0.00657623	4	24	sp|P41128|RL131_BRANA		9.381	9.357	4.206	3.474	2.047	3.073	4.462	2.36	4.196	1.877	8.987	7.846	10.948
TRINITY_DN11881_c0_g2_i1	0.00659789	20	24	N/A		2.098	0.423	2.787	2.638	3.415	3.264	2.08	2.899	1.537	3.803	3.83	1.949	3.113
TRINITY_DN6965_c0_g1_i2	0.00659789	20	24	sp|Q9FE17|SIR1_ARATH	SRT1	8.504	7.399	7.92	7.744	9.036	9.74	7.941	7.045	9.523	10.404	10.187	6.419	7.707
TRINITY_DN20743_c0_g1_i1	0.00663842	12	24	NP_004850.1	CLTC	56.471	58.519	78.46	70.2	67.928	57.288	53.484	61.329	57.118	61.122	57.91	47.575	41.796
TRINITY_DN11429_c0_g1_i2	0.00665153	16	24	XP_024305475.1	WARS1	8.933	13.417	7.547	13.888	15.493	13.775	11.313	22.553	19.011	19.206	15.053	7.797	6.562
TRINITY_DN15089_c0_g1_i9	0.00665153	16	24	NP_001180211.2	CFAP99	11.464	15.426	15.094	13.556	17.386	15.315	10.827	15.815	8.242	20.457	13.094	12.073	5.036
TRINITY_DN177792_c0_g1_i5	0.00665153	16	24	N/A		5.809	5.949	3.964	9.863	1.075	4.736	2.961	5.81	8.579	7.976	5.215	4.523	4.36
TRINITY_DN2902_c0_g2_i1	0.00665153	16	24	N/A		6.173	5.352	7.8	7.295	6.924	7.466	6.395	4.847	5.647	8.77	7.899	3.677	0
TRINITY_DN4639_c2_g1_i5	0.00665153	16	24	XP_016856482.1	CHTOP	15.661	14.639	20.38	18.99	18.641	14.624	19.305	18.671	16.851	19.851	17.181	16.018	14.766
TRINITY_DN41_c0_g1_i4	0.00670314	16	24	XP_024301815.1	SMAD5	21.481	9.715	9.19	22.023	26.958	21.565	10.067	7.106	10.025	28.12	21.644	8.927	7.34
TRINITY_DN52969_c1_g1_i1	0.00670314	16	24	N/A		18.8	14.339	21.644	29.369	30.974	22.244	25.288	18.838	21.14	33.585	23.24	20.43	21.505
TRINITY_DN3877_c0_g2_i1	0.0067563	20	24	N/A		3.937	3.315	6.021	5.472	5.393	3.391	3.029	0.898	3.737	3.81	4.402	3.384	1.176
TRINITY_DN740_c2_g1_i5	0.0067563	8	24	N/A		7.812	12.173	12.048	8.341	5.081	6.199	13.213	9.831	7.676	9.656	6.923	7.99	11.187
TRINITY_DN22082_c0_g1_i1	0.00680231	20	24	N/A		85.993	113.578	92.831	118.905	119.429	110.057	88.66	117.195	112.918	101.215	123.743	62.443	86.139
TRINITY_DN27176_c0_g1_i2	0.00680231	4	24	sp|Q8BKV0|TICN3_MOUSE	Spock3	174.406	159.423	121.494	126.072	127.444	146.1	169.304	122.173	127.671	146.449	120.928	81.535	148.52
TRINITY_DN1651_c1_g4_i1	0.00682163	24	24	N/A		6.017	1.498	0	1.182	8.043	13.648	0	4.613	8.944	3.119	10.888	11.434	8.803
TRINITY_DN29027_c3_g1_i1	0.00682163	24	24	N/A		5040.08	2553.48	6885.43	4738.64	4928.83	12429	7744.91	2108.24	2059.94	2087.75	5028.8	4305.62	5142.52
TRINITY_DN12171_c0_g1_i1	0.00682313	4	24	N/A		5.07	2.77	4.085	3.693	4.642	5.86	4.887	4.99	1.548	3.751	2.694	4.176	7.172
TRINITY_DN37699_c1_g2_i2	0.00682313	12	24	N/A		2.705	3.017	3.758	4.153	2.486	3.138	2.44	3.649	4.092	2.372	1.86	2.764	0
TRINITY_DN3997_c2_g1_i2	0.00682313	20	24	N/A		14.046	6.498	10.917	15.935	21.926	33.67	7.628	12.334	6.747	19.384	27.378	3.9	4.324
TRINITY_DN6000_c0_g1_i5	0.00682313	20	24	N/A		11.774	14.922	17.648	19.228	12.989	14.089	19.316	14.958	15.022	19.32	22.935	16.338	8.927
TRINITY_DN77566_c0_g2_i1	0.00682313	20	24	N/A		16.318	16.823	19.846	22.921	19.724	17.551	20.241	17.44	19.858	19.567	23.352	16.309	16.912
TRINITY_DN13969_c0_g4_i1	0.00686609	16	24	N/A		3.915	4.005	6.043	5.974	5.832	4.281	5.442	5.397	5.658	6.16	5.625	4.805	4.328
TRINITY_DN108644_c0_g1_i5	0.00689909	4	24	N/A		150.799	96.848	81.621	71.548	73.029	90.546	83.595	94.508	93.842	67.533	73.878	73.206	98.072
TRINITY_DN36609_c0_g3_i2	0.00692744	4	24	N/A		19.585	0	12.925	10.773	8.157	4.543	23.983	4.299	8.652	6.046	3.981	0	12.501
TRINITY_DN32775_c0_g1_i1	0.00694073	16	24	NP_002006.2	FOXO1	22.481	23.631	24.096	31.025	21.78	22.695	28.68	28.433	25.262	29.523	26.809	27.195	20.519
TRINITY_DN62593_c0_g1_i5	0.00694073	4	24	N/A		2.452	2.341	2.585	0	0.938	3.338	3.69	2.68	3.395	1.259	2.318	1.314	7.143
TRINITY_DN151_c1_g3_i1	0.00699795	16	24	N/A		2.766	3.582	1.975	8.596	3.346	4.991	4.295	3.61	5.111	5.391	3.548	0.926	2.573
TRINITY_DN15024_c0_g1_i15	0.00700783	16	24	sp|Q5RA75|F135A_PONAB	FAM135A	6.668	7.229	7.815	8.938	8.071	7.894	7.473	8.002	9.902	8.433	8.418	6.802	8.164
TRINITY_DN2323_c0_g2_i1	0.00700783	16	24	N/A		8.696	16.311	14.738	41.409	21.504	17.096	28.914	10.92	13.34	35.62	25.334	26.236	14.264
TRINITY_DN27366_c0_g1_i5	0.00706341	20	24	N/A		52.388	36.269	61.346	79.748	89.235	62.48	57.465	90.813	62.329	70.813	108.93	47.425	72.009
TRINITY_DN191319_c0_g1_i1	0.00706394	4	24	N/A		37.856	4.919	64.929	32.262	4.154	6.346	83.98	11.651	14.178	6.807	28.14	31.875	76.277
TRINITY_DN5898_c0_g1_i1	0.0070945	8	24	N/A		22.809	5.254	1.875	1.119	1.136	0	2.175	1.904	2.403	2.418	0.915	0	2.222
TRINITY_DN12877_c1_g1_i1	0.00711945	16	24	N/A		6.345	6.107	7.404	9.897	6.275	7.12	6.249	6.046	8.999	9.588	12.494	7.749	6.447
TRINITY_DN1948_c0_g9_i2	0.00711979	20	24	N/A		7.114	18.139	8.814	16.499	21.897	24.36	16.202	20.48	8.22	21.155	23.423	14.89	9.725
TRINITY_DN26622_c0_g1_i6	0.00714259	20	24	N/A		24.685	27.113	28.1	39.767	31.689	27.262	27.637	37.533	30.693	34.369	50.15	25.721	33.906
TRINITY_DN2980_c4_g1_i1	0.00714764	16	24	N/A		5.758	4.443	5.59	6.209	7.119	7.316	7.958	3.512	4.11	8.824	7.198	6.217	5.438
TRINITY_DN54_c1_g2_i3	0.00714764	24	24	N/A		7.179	6.86	7.077	6.238	8.002	9.14	7.396	4.948	8.104	7.461	7.889	7.658	7.607
TRINITY_DN172633_c0_g2_i2	0.00717162	20	24	N/A		5.211	3.703	6.886	7.097	8.99	8.937	4.601	4.456	4.101	4.697	6.872	3.299	7.878
TRINITY_DN29772_c0_g1_i5	0.00717162	20	24	XP_011539097.1	CFAP57	9.685	7.15	8.36	9.041	12.137	9.876	9.598	7.636	9.069	9.701	9.18	8.878	11.01
TRINITY_DN7591_c2_g1_i5	0.00717162	8	24	NP_777582.4	ADCK5	5.154	6.122	4.228	4.967	1.813	3.061	5.206	4.32	3.529	4.592	2.582	5.887	3.543
TRINITY_DN1233_c0_g1_i5	0.00717818	16	24	NP_116185.2	SYAP1	8.685	9.309	9.766	12.77	11.068	11.02	7.638	8.474	8.925	12.904	10.032	6.699	9.789
TRINITY_DN560_c2_g1_i2	0.00717818	16	24	NP_065930.2	CCDC146	7.795	8.036	8.259	13.224	9.625	8.377	7.668	7.943	8.944	10.002	6.11	7.479	7.369
TRINITY_DN1476_c4_g1_i1	0.00719386	24	24	N/A		1504.54	736.963	1616.89	1470.13	1629.87	2986.02	1366.15	425.375	635.373	424.392	737.823	828.024	1019.61
TRINITY_DN7516_c0_g1_i1	0.00721268	8	24	N/A		10.942	13.851	4.156	0	2.555	6.1	2.297	4.478	9.384	1.834	3.279	6.485	7.676
TRINITY_DN791847_c0_g1_i1	0.00722532	8	24	N/A		8.554	8.494	1.014	2.221	5.686	2.624	5.922	6.071	3.97	4.388	4.692	7.646	5.064
TRINITY_DN1465_c3_g1_i7	0.00726134	12	24	sp|P18460|FGFR3_CHICK	FGFR3	4.569	4.04	6.299	5.224	3.781	4.405	5.177	5.345	4.601	4.419	4.91	2.971	2.803
TRINITY_DN92166_c1_g1_i1	0.00726329	8	24	N/A		5.783	6.011	5.915	6.326	5.35	4.917	5.386	6.035	4.316	6.277	4.016	4.169	6.243
TRINITY_DN454_c0_g1_i6	0.00726413	16	24	NP_001005745.1	NUMB	15.608	12.983	17.689	20.049	19.922	18.131	16.184	20.345	24.961	22.209	20.544	13.793	16.346
TRINITY_DN530_c1_g2_i1	0.00726413	16	24	XP_011533861.1	AK9	5.547	5.961	7.438	10.805	8.825	7.391	6.571	6.196	7.595	7.647	6.445	5.967	6.733
TRINITY_DN649_c0_g1_i17	0.00726413	16	24	NP_079498.2	WDR82	17.936	18.79	13.335	25.308	21.708	21.341	13.927	22.69	18.908	28.383	25.343	15.464	21.211
TRINITY_DN1983_c0_g1_i5	0.00731252	16	24	sp|Q2YDN4|CC105_BOVIN	CCDC105	26.754	13.175	18.325	40.848	21.556	18.808	16.036	16.6	16.386	27.16	22.925	11.957	6.767
TRINITY_DN29212_c0_g3_i2	0.00731252	16	24	XP_005245074.1	PRRC2C	14.711	12.27	22.892	19.624	18.571	20.758	16.684	15.481	18.032	21.911	19.203	21.771	18.382
TRINITY_DN3123_c3_g3_i1	0.00731252	16	24	N/A		7.855	7.034	8.845	14.323	14.15	7.252	12.62	4.81	11.68	13.128	14.458	8.163	11.397
TRINITY_DN379_c0_g2_i1	0.00731252	16	24	N/A		1.252	1.118	2.062	2.051	1.932	1.354	0.98	1.299	0.705	3.726	1.718	4.508	1.424
TRINITY_DN5730_c2_g1_i4	0.00731252	16	24	XP_016857428.1	CCDC181	7.431	5.493	7.473	8.45	6.864	6.164	7.242	7.51	8.413	8.607	6.181	5.752	5.232
TRINITY_DN6641_c1_g1_i1	0.007329	24	24	N/A		0.173	0.082	0.377	0.408	0.266	0.615	0	0.046	0.267	0.116	0.533	0.31	0.071
TRINITY_DN2839_c0_g1_i4	0.00735874	16	24	NP_775899.3	DNAH17	8.421	5.97	7.542	11.475	7.654	5.722	5.657	5.89	7.461	6.909	5.622	6.138	6.743
TRINITY_DN2482_c1_g1_i2	0.007391	4	24	sp|O81916|YC22_ARATH	At1g02270	12.09	16.131	15.797	14.835	11.733	10.473	23.73	9.923	12.017	13.661	9.729	11.45	14.167
TRINITY_DN3550_c4_g1_i1	0.007391	4	24	XP_016865275.1	SMN1	7.945	7.779	7.207	7.367	7.526	9.197	9.578	8.106	6.719	7.576	5.419	7.151	7.932
TRINITY_DN9729_c0_g1_i1	0.0074402	16	24	N/A		2.831	3.324	3.412	3.474	1.84	2.922	2.757	2.918	3.359	3.613	2.328	2.635	2.858
TRINITY_DN4490_c1_g2_i1	0.00749028	24	24	N/A		2.694	1.432	0.722	1.37	5.182	9.621	3.084	4.82	2.395	4.267	5.572	4.4	1.443
TRINITY_DN3835_c1_g1_i6	0.00750664	24	24	N/A		11.232	5.737	4.676	9.437	20.934	19.758	6.3	0	0	10.933	10.431	18.745	5.789
TRINITY_DN783715_c0_g1_i1	0.00758719	4	24	N/A		28.769	16.293	9.86	14.062	13.361	7.849	19.482	11.437	13.089	13.151	24.046	31.591	32.463
TRINITY_DN1438_c1_g1_i3	0.0075914	8	24	tr|K1PPX8|K1PPX8_CRAGI	CGI10005097	26.692	26.505	26.189	23.667	16.837	18.653	23.852	19.544	17.432	12.474	13.826	15.855	16.556
TRINITY_DN146421_c0_g2_i9	0.0075914	8	24	NP_055404.1	PLA2G2E	9.876	7.835	7.83	5.716	5.139	6.559	8.343	11.35	5.759	10.137	5.053	7.319	6.922
TRINITY_DN17703_c1_g1_i3	0.0075914	20	24	N/A		2811.51	1581.16	4608.92	2418.2	3550.65	2463.5	3417.55	711.423	731.485	744.601	2477.13	2416.17	3111.59
TRINITY_DN1976_c1_g1_i7	0.0075914	20	24	sp|Q8T882|TADH_ARAIR	tadh	27.151	21.059	28.565	40.377	44.858	38.355	38.534	37.167	38.974	41.886	35.5	53.9	43.814
TRINITY_DN3078_c1_g2_i1	0.0075914	20	24	N/A		4.973	0	9.672	6.033	7.919	3.615	5.187	3.128	3.555	6.094	9.394	6.244	3.481
TRINITY_DN5443_c13_g1_i1	0.0075914	24	24	tr|W4YLQ8|W4YLQ8_STRPU		5.111	6.839	3.769	4.553	7.324	6.389	7.077	3.253	4.646	10.118	5.48	7.662	6.59
TRINITY_DN1317_c0_g2_i6	0.00759431	16	24	XP_024305351.1	MARK3	7.606	6.745	7.662	9.332	7.854	8.937	6.146	6.713	7.8	8.375	8.033	7.382	6.045
TRINITY_DN870_c0_g1_i4	0.00759491	20	24	sp|O73791|TIE2_DANRE	tie2	6.017	3.913	8.273	7.25	9.333	8.66	6.542	7.774	6.156	9.877	9.677	10.733	7.515
TRINITY_DN419_c1_g1_i1	0.0076172	16	24	tr|W4XHU4|W4XHU4_STRPU		11.063	8.768	9.743	16.467	9.867	8.656	9.395	9.545	9.866	11.91	10.512	7.853	9.926
TRINITY_DN181483_c0_g1_i1	0.00767762	4	24	NP_001353.4	DIO3	12.234	11.083	6.929	6.936	10.355	9.215	14.737	8.542	8.36	6.181	7.93	7.971	10.567
TRINITY_DN11967_c0_g2_i2	0.00770396	16	24	N/A		5.309	3.822	5.976	7.729	7.119	5.542	8.046	5.578	6.641	7.292	6.435	3.966	3.917
TRINITY_DN12502_c0_g2_i1	0.00770396	8	24	N/A		9.026	9.167	4.396	4.593	4.219	6.718	3.758	10.272	10.811	5.35	7.116	8.817	7.817
TRINITY_DN13128_c0_g1_i3	0.00770396	4	24	NP_001029031.1	ACADVL	0.624	0.521	3.276	1.255	0.314	0.64	3.326	2.149	1.836	0.766	0.63	1.567	1.607
TRINITY_DN18600_c0_g1_i2	0.00775572	16	24	N/A		2.853	11.885	5.776	9.249	2.383	3.819	4.108	4.655	6.876	6.392	2.572	4.52	1.565
TRINITY_DN11143_c0_g1_i3	0.00779271	4	24	sp|Q8MHZ9|CL46_BOVIN	CL46	6.91	9.646	8.616	6.467	6.469	5.086	14.193	5.627	14.224	4.818	8.024	2.165	11.24
TRINITY_DN7868_c0_g1_i1	0.00779742	8	24	N/A		3.399	4.959	0.384	2.281	0.86	1.96	1.739	2.395	0	1.634	1.768	1.194	1.726
TRINITY_DN6739_c5_g2_i1	0.00781106	20	24	N/A		16.093	5.49	33.024	60.405	65.976	56.617	26.405	44.79	59.051	31.364	33.61	28.883	26.528
TRINITY_DN92314_c0_g2_i5	0.00781941	24	24	N/A		1.614	1.531	3.14	4.548	7.004	6.9	6.382	2.287	1.743	5.733	4.647	6.854	7.019
TRINITY_DN25147_c0_g1_i1	0.00790832	8	24	NP_036452.1	PLA2G15	10.405	6.559	2.648	1.584	1.575	1.642	1.327	1.592	2.028	1.533	1.075	1.358	1.256
TRINITY_DN54442_c0_g1_i3	0.00792146	8	24	N/A		1.675	7.232	6.914	4.57	0	3.81	8.233	8.522	1.652	4.771	3.091	2.762	3.415
TRINITY_DN16707_c0_g1_i1	0.00792277	16	24	XP_005249241.1	SERPINB9	16.437	14.637	15.921	38.246	32.497	36.272	9.433	25.02	25.007	51.41	38.865	25.478	30.883
TRINITY_DN6862_c2_g1_i3	0.00792277	12	24	N/A		6.649	10.523	11.263	9.45	3.363	6.559	11.804	17.951	14.787	7.769	7.784	4.747	8.155
TRINITY_DN10832_c0_g1_i2	0.0079245	16	24	N/A		16.317	16.185	15.376	20.492	18.961	17.576	14.438	23.348	22.807	23.263	16.591	17.824	6.352
TRINITY_DN20893_c0_g1_i3	0.0079245	16	24	N/A		0.345	1.205	0.722	1.932	1.144	0.752	0.521	0.311	0.502	2.696	0.738	1.65	0.601
TRINITY_DN61689_c0_g3_i6	0.00794013	16	24	N/A		2.425	0.185	0.438	1.528	4.998	2.532	0	0.183	0.171	4.159	1.616	0.181	0.168
TRINITY_DN851573_c0_g1_i1	0.00794013	8	24	N/A		22.028	13.685	6.662	8.414	6.709	11.928	8.22	19.158	9.623	11.382	7.94	11.368	14.237
TRINITY_DN15863_c0_g1_i2	0.00799863	16	24	sp|P46939|UTRO_HUMAN	UTRN	7.658	8.141	14.099	12.288	12.464	10.824	10.221	8.505	10.541	10.924	10.468	11.417	9.744
TRINITY_DN16707_c0_g2_i2	0.00805414	20	24	NP_001278208.1		7.081	6.418	10.959	17.555	20.123	15.838	19.581	9.895	14.421	22.857	16.337	10.126	14.998
TRINITY_DN6105_c6_g1_i1	0.00805414	16	24	N/A		10.326	10.909	25.655	31.47	18.485	22.908	22.442	24.654	22.74	41.752	27.307	23.325	19.38
TRINITY_DN298_c2_g2_i15	0.00806291	12	24	N/A		3.451	3.099	5.125	4.83	4.23	3.125	1.96	6.502	8.947	6.922	4.453	6.002	4.187
TRINITY_DN15054_c0_g1_i1	0.00812231	8	24	NP_056477.1	IFT172	2.813	8.033	5.485	2.553	2.646	1.574	1.44	9.351	9.256	4.111	3.822	7.405	2.928
TRINITY_DN1213_c1_g3_i1	0.00813219	24	24	N/A		0	0	4.239	1.328	8.103	11.439	4.116	1.052	4.783	4.07	3.235	4.198	4.466
TRINITY_DN12933_c0_g1_i11	0.00814617	4	24	sp|Q9BZI7|REN3B_HUMAN	UPF3B	12.292	14.502	11.755	12.61	0.043	11.237	12.263	11.057	10.548	10.915	7.189	10.162	11.661
TRINITY_DN34593_c0_g1_i1	0.00814617	8	24	N/A		6.962	13.428	4.858	2.738	2.606	2.517	3.564	5.81	2.637	4.22	4.188	9.264	5.191
TRINITY_DN14410_c1_g1_i1	0.00816611	16	24	NP_113609.1	ODAD4	26.41	25.819	26.346	48.668	31.613	31.184	26.687	33.557	35.904	29.524	25.71	22.675	25.989
TRINITY_DN22325_c0_g2_i1	0.00816611	4	24	N/A		4.904	4.358	2.135	0.835	0.938	2.773	0.868	1.708	1.356	0.635	0.835	5.347	3.576
TRINITY_DN7732_c1_g1_i5	0.00816611	20	24	N/A		1.873	2.019	5.274	6.658	4.028	3.445	5.613	4.445	6.022	5.362	7.676	4.891	2.861
TRINITY_DN734_c2_g2_i1	0.00821059	24	24	N/A		4.509	1.243	2.769	1.756	0	3.528	2.335	2.521	1.004	1.335	1.616	6.595	2.767
TRINITY_DN985802_c0_g1_i1	0.00822658	8	24	N/A		3.272	5.163	2.062	1.167	2.124	3.402	1.959	3.243	5.167	1.559	4.585	2.445	4.386
TRINITY_DN63793_c0_g1_i1	0.00823368	24	24	gi|541044414|gb|ERG83333.1|		2.107	1.227	1.675	2.765	2.787	3.645	1.607	1.766	3.053	5.733	2.704	9.467	1.808
TRINITY_DN28194_c0_g1_i4	0.00825152	20	24	N/A		1.787	0	3.538	1.659	3.516	3.613	0	1.789	1.281	1.348	7.064	2.258	1.927
TRINITY_DN3979_c0_g1_i5	0.00825152	20	24	N/A		10.344	4.489	11.858	13.209	15.999	12.238	8.541	13.224	11.328	12.484	17.415	9.161	14.954
TRINITY_DN23192_c0_g1_i2	0.00826724	16	24	N/A		2.402	4.447	4.902	7.231	4.654	5.817	4.975	2.771	7.72	6.363	7.889	5.971	4.196
TRINITY_DN2934_c1_g1_i1	0.00826724	8	24	NP_057602.2	PIPOX	12.134	12.394	12.587	8.403	9.11	10.797	8.987	16.59	15.341	9.146	11.417	16.196	14.649
[truncated: 112 more rows]

## Sheet: (C) LDapo24
Data S1C. Annotation and expression patterns of rhythmic transcripts in in each subgroup. Each subgroup: A) LDsym24, B) DDsym24, C) LDapo24, D) DDapo24, E) LDsym12, F) Dsym12, G) LDapo12, H) DDapo12. It corresponds to the significantly rhythmic transcripts with a precise 24-h period (Benjamini-Hochberg corrected RAIN p-values < 0.01) under light/dark cycles of aposymbiotic E. paradivisa detected …
[truncated: 2,280 more rows]

[truncated: 6 more sheets: (D) DDapo24, (E) LDsym12, (F) DDsym12, (G) LDapo12, (H) DDapo12, (I) Venn analysis]
