# Supplementary material for: Temporal gene expression patterns in the coral Euphyllia paradivisa reveal the complexity of biological clocks in the cnidarian-algal symbiosis
Source: Sci Adv. 2022 Sep 16;8(37):eabo6467. doi: 10.1126/sciadv.abo6467 (PMC9481131; doi:10.1126/sciadv.abo6467)
Supplement: Supplementary file 3 — Data S1 to S3 [file sciadv.abo6467_data_s1_to_s3.zip › sciadv.abo6467_data_s2.xlsx]

## Sheet: S2A_GMM_24h_Clusters
Data S2A. Gaussian mixture models (GMM) clustering results for rhythmic transcripts of the LDapo24, LDsym24, and DDsym24 subgroups. It corresponds to the list of transcripts and expression patterns in each determined cluster. (A) Row-mean-centered expression values at a given time of day for each transcript. (B) Mean-normalized cluster expression at each time-point. Time '0' corresponds to the fi…
A																	B
Cluster ID	Experimental subgroup	Transcript	06:00:00	10:00:00	14:00:00	18:00:00	22:00:00	02:00:00	06:00:00	10:00:00	14:00:00	18:00:00	22:00:00	02:00:00	06:00:00		Time (hour)	Cluster Mean
																		Cluster 1	Cluster 2	Cluster 3	Cluster 4
1	symLD	TRINITY_DN10009_c0_g1_i6	1.16588	1.198	1.87768	1.13453	0.867478	0.512095	0.799613	1.43293	0.503029	1.00476	0.467024	1.15707	0.879912		0	1.04526	0.851891	0.851278	1.23765
		TRINITY_DN1007_c0_g3_i1	1.04499	0.68735	1.35494	1.5109	0.701496	0.95465	0.857923	1.70456	1.25734	1.28717	0.692712	0	0.945968		4	1.25129	0.6486	0.878949	1.2697
		TRINITY_DN1008_c0_g3_i1	0.41969	1.54709	1.70345	2.73427	0.27243	0.358188	0.449142	0.75319	1.51937	1.00873	1.02952	0.978411	0.22652		8	1.11084	0.81637	1.07808	0.966296
		TRINITY_DN10115_c0_g2_i1	1.03731	0.359057	1.46883	2.44883	0.282071	0.960116	0.898485	1.29635	1.41446	1.03058	0.811297	0.48884	0.503774		12	1.11472	0.863393	1.17892	0.831606
		TRINITY_DN10117_c0_g2_i5	2.00965	0	0.658702	0.305721	1.68918	1.8577	0.397394	0.320468	0.110301	0.60049	2.37721	0.992709	1.68047		16	0.976539	1.34962	1.00971	0.848307
		TRINITY_DN101329_c1_g1_i2	0.332236	1.41795	0.952579	1.96132	0.538324	0.751543	0.408757	2.18747	1.31988	1.13801	0.558234	0.628217	0.805479		20	0.823019	1.25618	0.930741	1.01029
		TRINITY_DN10160_c0_g1_i2	0.682551	1.94148	1.04881	1.43018	0.835142	0.672333	0.618582	1.73603	0.903774	0.883784	0.683439	0.803157	0.760734		24	0.845405	1.11289	0.833394	1.13792
		TRINITY_DN1019_c0_g2_i2	1.09936	1.05921	1.34409	1.44836	0.529367	0.480889	0.713753	1.77632	1.50732	0.803339	0.396576	1.13166	0.709738		28	1.2196	0.752518	1.05103	1.27591
		TRINITY_DN10195_c0_g1_i2	1.09913	2.07217	2.44499	0.462545	0.97382	0.291605	0.312489	1.49051	0.819123	0.430832	0.715476	0.708514	1.17879		32	1.06854	0.77045	1.11722	1.03915
		TRINITY_DN10209_c0_g1_i5	0.574177	1.26284	0.912538	1.16929	0.167909	1.20198	0.936022	1.50335	1.32174	1.08436	0.291002	1.51372	1.06107		36	0.948366	0.953665	1.15879	0.816411
		TRINITY_DN10221_c2_g1_i2	0.659102	0.424755	0.711412	5.62852	1.3454	0	0.512635	1.11943	0.36826	0.97296	0.59633	0	0.661194		40	0.833272	1.20901	1.06608	0.804254
		TRINITY_DN103_c0_g3_i81	0.763022	1.29014	1.13488	2.64244	0.660446	0.56605	0.574557	1.77013	0.711325	0.882939	0.707398	0.609403	0.687276		44	0.913519	1.2336	0.940731	0.863127
		TRINITY_DN1031_c1_g1_i22	1.79667	0.659614	1.15525	0.310545	0.301223	0.274156	2.73022	1.50264	0.47441	0.424992	0.331548	0.588857	2.44988		48	0.849631	1.1818	0.905085	0.899376
		TRINITY_DN1031_c1_g2_i11	0.409825	0.627359	0.841432	1.31574	1.13412	0.843163	0.264129	0.928273	2.13265	1.05695	1.56876	1.50558	0.37203
		TRINITY_DN1033132_c0_g1_i1	0.962684	1.63179	1.58604	1.42199	0.782715	0.254202	0.666924	1.35898	1.37926	0.629892	0.699265	0.815391	0.810866
		TRINITY_DN10361_c1_g1_i5	0.807847	1.09984	1.58406	1.1077	0.673942	0.487531	1.12281	1.67917	1.65506	0.748386	0.842293	0.611939	0.579432
		TRINITY_DN103720_c0_g1_i3	0.961097	1.92696	1.475	1.18844	0.911409	1.05707	0.672496	0.855595	0.899838	0.848107	1.30483	0.311744	0.587413
		TRINITY_DN103842_c0_g1_i2	0.438934	1.5157	1.04149	1.93454	0.804386	0.513886	0.903832	2.27893	1.09293	0.594717	0.360553	1.06843	0.451671
		TRINITY_DN10415_c1_g2_i1	0.815776	1.43568	2.04703	1.96757	0.448029	0.493825	0.302364	2.1022	0.72915	0.536862	1.05745	0.666249	0.397818
		TRINITY_DN10415_c1_g5_i1	0.815776	1.43568	2.04703	1.96757	0.448029	0.493825	0.302364	2.1022	0.72915	0.536862	1.05745	0.666249	0.397818
		TRINITY_DN10428_c1_g1_i2	0.666882	0.845802	2.49534	1.37303	0	0.550781	1.67926	0.490767	1.21766	1.29226	0.475063	0.527785	1.38537
		TRINITY_DN10443_c0_g2_i1	0.792045	2.89641	1.75328	1.37101	0.361655	0.517631	0	1.87066	0.698987	1.25839	1.16322	0.316712	0
		TRINITY_DN1046032_c0_g1_i1	1.61781	1.18252	1.18605	0.638965	0.857093	1.87256	2.02034	0.647318	0.45778	0.412163	0.573109	0.291694	1.24259
		TRINITY_DN10463_c0_g1_i2	0.9956	0.558402	0.0780568	2.66341	1.03203	1.70583	0.305133	0.0111424	1.44835	1.57789	0.682391	1.17757	0.764195
		TRINITY_DN105072_c0_g1_i7	0.326643	2.79501	0.977326	1.89219	1.14097	0.0865409	0.410906	1.14293	1.2594	1.02548	1.05899	0.545923	0.337705
		TRINITY_DN105365_c0_g2_i1	0.358644	2.23953	0.722127	2.79287	0.584078	0.143742	0.403332	1.48154	1.54502	0.857046	0.416426	0.682847	0.772793
		TRINITY_DN10572_c1_g1_i7	0	1.45667	1.36966	1.72484	1.52098	0.522973	0.42444	1.46774	2.24401	0.600878	0.388485	0.930012	0.349302
		TRINITY_DN10631_c0_g1_i9	1.56728	2.09356	2.27083	0.801472	0.420694	0.505686	0.709805	1.056	0.667482	0.723614	1.15196	0.534823	0.496797
		TRINITY_DN10712_c1_g1_i1	0	0	0.876565	2.69619	0.690595	1.56973	0.448078	1.141	0.762974	2.25221	1.72547	0.837184	0
		TRINITY_DN10718_c0_g1_i9	0.504285	0	0.656706	1.61668	1.14584	1.35759	0.900012	0.433281	1.58386	1.68989	0.672485	1.4693	0.970069
		TRINITY_DN10720_c0_g1_i1	1.30464	3.36231	0.889996	0.745369	0.303286	0.497206	0.965374	1.6696	0.652031	1.11262	0.388154	0.705253	0.404151
		TRINITY_DN10720_c0_g2_i6	0.989049	4.79697	0.881784	0.442548	0.365254	0.370696	1.02288	1.34113	0.21177	1.01082	0.541611	0.556754	0.468734
		TRINITY_DN10731_c1_g2_i6	0.499384	0.901663	1.48605	1.6851	0.667505	0.877453	1.22634	1.64892	0.769856	1.61799	0.861717	0	0.758021
		TRINITY_DN10751_c0_g1_i1	0.870795	1.81068	1.25209	1.85174	0.825821	0	0.313186	1.98666	0.618225	0.438982	1.19995	0.267887	1.56398
		TRINITY_DN1092_c1_g1_i1	1.24638	1.98097	1.37178	1.20576	1.18328	0.290644	0.681061	1.9789	0.691314	0.524795	0.674061	0.439614	0.73144
		TRINITY_DN1100_c0_g4_i3	1.28208	2.77778	0.597893	0.900765	0.455182	0.522458	0.97257	1.66322	0.922178	1.04237	1.1448	0.391895	0.326807
		TRINITY_DN1100_c0_g5_i1	1.06966	4.96415	0.410917	0.420088	0.137291	0.670403	0.532156	1.07119	0.787343	0.910589	0.758204	0.598652	0.669352
		TRINITY_DN11061_c1_g1_i3	1.03794	0.271356	0.526885	0.881461	0.446154	2.17013	0.41219	0.177466	1.60288	2.59139	0.541822	2.07571	0.264598
		TRINITY_DN11078_c0_g1_i1	0.477564	0.608648	0.788906	1.29079	0.757165	0.662848	0.600543	1.48993	1.28386	1.97849	1.14345	0.911388	1.00643
		TRINITY_DN11118_c4_g2_i1	1.37326	1.0748	1.46524	1.71788	0.859161	0.761207	0.616059	0.752821	1.31253	0.976464	0.861408	0.226548	1.00261
		TRINITY_DN11174_c0_g3_i1	0.911954	0	0	0.608268	2.51414	1.44256	2.22173	0	0	0.897459	1.35827	2.35558	0.69005
		TRINITY_DN11256_c0_g1_i2	0.498227	0.886468	1.577	2.95215	0.985258	0.411292	0.369142	1.96031	0.423806	2.11409	0.31382	0.508435	0
		TRINITY_DN11298_c0_g1_i1	2.04841	1.36448	1.29846	0.0700285	0.10458	0.408757	1.94506	1.17784	0.614215	0.0792833	0.071571	0.947698	2.86963
		TRINITY_DN113_c0_g1_i12	1.39893	2.95196	1.4933	0.845389	0.555235	0.594955	0.77947	1.09723	0.565658	0.806514	0.5958	0.451851	0.863699
		TRINITY_DN113_c0_g3_i2	0.89435	1.12045	1.90757	0.484322	0.67026	0.404405	1.20799	1.24133	1.34695	0.490748	0.948967	0.928084	1.35458
		TRINITY_DN113329_c3_g1_i1	1.53147	3.21337	0.0905207	0.0488701	0.0687037	0.625474	1.94124	2.8516	0.139311	0.0435547	0.0332412	0.979703	1.43294
		TRINITY_DN11456_c0_g2_i3	0.707397	0.903851	0.785613	1.27754	0.626508	0.50712	0.535504	2.05389	1.60502	1.5399	1.00132	0.730266	0.726071
		TRINITY_DN11460_c0_g1_i2	2.10884	0.68113	0.366858	0.990558	0.835705	0.543298	1.24062	0.843455	0.570975	0.984607	0.623146	1.30372	1.90708
		TRINITY_DN11473_c0_g5_i1	0.898452	0.84466	2.06217	2.12816	0.733695	0.565925	0.502675	1.08741	1.22184	1.15938	0.49385	0.598264	0.703522
		TRINITY_DN11489_c0_g1_i4	1.31397	0.963182	1.61653	1.22388	0.738879	0.343506	0.350331	1.70297	1.5774	0.927239	0.971827	0.881742	0.388549
		TRINITY_DN1149_c0_g1_i41	0.784295	1.24965	0.837596	0.224229	0.146996	0.716344	1.73872	3.84562	0.951596	0.257515	0.162225	0.784222	1.30099
		TRINITY_DN11554_c4_g1_i2	0.938875	1.89546	1.47273	1.0246	1.01998	0.51307	0.641915	0.952478	1.16371	0.643455	1.05335	1.01639	0.663988
		TRINITY_DN11635_c1_g1_i4	1.57642	0.394097	4.90569	0.0517823	0.242211	0.277519	0.265626	0.248799	1.38722	0.0943197	0.272314	2.86692	0.417069
		TRINITY_DN11695_c1_g2_i1	0.319794	3.95692	0.544006	1.06953	0.0650249	0.184059	0.831466	4.28631	0.836618	0.239491	0.313754	0.283196	0.0698218
		TRINITY_DN117079_c0_g1_i2	0.176781	0.766559	1.12887	0.869455	0.478358	0.27725	0.413223	2.10777	1.22121	2.77008	0.31106	2.33286	0.146527
		TRINITY_DN118250_c0_g3_i1	1.09923	1.43861	0.523861	1.4527	1.37707	1.1338	0	1.10085	1.21179	1.81663	1.4161	0	0.429357
		TRINITY_DN11833_c0_g1_i2	0.273822	5.32064	1.51721	0.806811	0.59161	0.155037	0.580812	0.708081	0.820695	0.66103	0.536846	0.750504	0.276908
		TRINITY_DN118966_c0_g1_i1	0.825042	0.241331	0.962485	2.16346	0.851757	0.933577	0.453754	0.103501	1.03153	1.321	1.92187	0.491438	1.69925
		TRINITY_DN11954_c0_g2_i11	0.242614	1.74856	1.37774	0.816753	0.81111	0.496555	0.918167	1.23674	2.16136	1.64962	0.315325	0.498382	0.727071
		TRINITY_DN11978_c0_g1_i13	1.05748	1.48078	0.3144	1.44584	1.15577	0.825529	1.6488	1.83492	0.374508	0.332644	0.554124	0.779564	1.19565
		TRINITY_DN1204_c0_g1_i1	0.457901	1.54634	0.552222	1.18734	0.493631	0.382764	0.503481	0.734178	4.14315	1.22466	0.82265	0.489378	0.462312
		TRINITY_DN121238_c0_g1_i3	2.14973	1.71318	1.22236	0	0	0	1.0665	2.7295	0.990208	0.827825	0.847817	0	1.45288
		TRINITY_DN121261_c0_g1_i62	0.896179	1.42641	1.36443	0.909951	0.241998	0.758456	2.13863	1.16867	0.690579	0.590238	0.555808	0.849943	1.4087
		TRINITY_DN12130_c0_g2_i61	0.8262	3.9584	0.153043	0.735295	0.818721	0.741049	1.68002	0.712857	0.831954	0.256605	0.260633	0.704227	1.321
		TRINITY_DN12290_c0_g4_i1	0.977931	3.07894	0.909695	0.397732	0.43317	0.481049	1.21695	1.56906	0.607343	0.541368	1.19584	0.383783	1.20715
		TRINITY_DN1236_c0_g1_i5	0.124309	0	0.19528	3.22234	1.13377	1.70727	0.0220406	1.78749	1.08572	2.52586	0	1.19592	0
		TRINITY_DN12423_c1_g1_i2	0.682084	0.843154	1.80572	1.60596	0.950361	0.590415	0.209679	1.85226	0.810525	1.96775	0.870233	0.504664	0.307193
		TRINITY_DN12430_c0_g1_i4	0.748049	1.78381	1.05689	1.5842	0.246749	1.27113	0.780234	1.19798	1.50293	1.21944	0.840702	0.752926	0.0149545
		TRINITY_DN12438_c1_g2_i1	0.527914	2.66925	1.47672	0.72487	1.3	0.435732	0.977586	1.3706	0.960948	0.680802	1.13092	0.377274	0.367382
		TRINITY_DN12474_c0_g3_i11	0.608108	1.79904	0.909703	1.57425	1.20097	0.814088	0.509353	1.04585	1.05147	1.09035	1.07668	0.801486	0.51865
		TRINITY_DN12607_c0_g1_i1	0.777676	0.833663	1.3222	0.810271	0.832129	1.40963	0.320581	1.00162	1.96835	1.0764	0.813722	1.09059	0.743164
		TRINITY_DN12649_c0_g1_i5	1.03452	0.845227	1.30658	1.7696	0.437521	0.575515	0.354352	1.58738	0.680654	0.993421	1.46321	1.11572	0.836302
		TRINITY_DN127553_c0_g1_i26	0.822428	1.89717	0.755019	1.85244	0.76583	0.512493	0.653691	1.60433	0.942667	0.886399	0.779285	0.929939	0.598316
		TRINITY_DN1279_c0_g2_i1	0.606408	2.23469	1.45097	1.30776	1.25898	0.956824	0.642079	1.27157	0.760633	0.809418	0.724962	0.691389	0.284319
		TRINITY_DN1280_c1_g1_i6	1.31759	1.13831	2.17679	1.32482	1.07193	0.515885	0.63462	1.32221	0.654918	0.769123	1.14057	0.371974	0.561271
		TRINITY_DN128211_c1_g1_i2	0	1.34079	0	2.88558	0.821865	0.720884	0.370989	0.484218	2.59733	1.58916	0.972111	1.21708	0
		TRINITY_DN12950_c0_g1_i7	0.422158	2.00344	2.20584	2.01367	0.296546	0.589467	0.425654	0.911783	1.2464	0.785136	0.657064	1.1836	0.259252
		TRINITY_DN12952_c0_g4_i1	0.748498	2.40825	0.768405	1.37524	0.99419	0.821162	0.794289	1.0101	1.62496	0.630934	0.462826	0.746847	0.614295
		TRINITY_DN130962_c0_g1_i2	1.03833	0.72444	0.381401	1.00168	1.12348	1.22439	0.798667	1.88373	0.537678	0.861383	1.01783	1.65708	0.749903
		TRINITY_DN13240_c1_g1_i1	1.90884	1.30493	1.01512	0.963146	1.03143	0.358097	0.488591	1.61978	1.04508	0.878173	0.828859	0.276919	1.28103
		TRINITY_DN13303_c0_g1_i1	0.377075	1.17187	1.33647	1.39376	0.376999	0.602907	0.722348	1.76509	1.63429	1.24699	0.782546	0.851777	0.737885
		TRINITY_DN13324_c2_g1_i3	1.41232	1.35157	2.53284	1.07473	0.539908	0.230449	0.774248	1.16392	0.693441	1.24442	0.655432	0.68536	0.641366
		TRINITY_DN13326_c1_g2_i1	1.61426	1.15403	2.83655	0.248831	0.251227	1.01389	1.54748	1.03635	0.769849	0	0.659657	0.337763	1.53012
		TRINITY_DN1335_c4_g1_i3	1.04161	1.27677	0.457955	2.31061	0.441007	0.463252	0.312836	1.44696	2.07616	1.22098	1.10164	0.581889	0.268347
		TRINITY_DN13369_c0_g1_i6	0.527228	0.467076	1.10766	1.50075	1.25429	0.956579	0.909192	1.45307	1.27774	1.11181	1.26252	0	1.1721
		TRINITY_DN1339_c0_g1_i3	0.744605	1.55605	0.873345	0.446287	0.333296	0.358751	1.42731	2.13877	1.32494	0.824083	0.666225	1.43189	0.874444
		TRINITY_DN13422_c5_g1_i11	0.233463	1.46415	1.94108	1.85158	0.248471	0.229016	0	1.46526	2.15842	1.89383	0.686492	0.597554	0.230684
		TRINITY_DN13459_c0_g1_i2	0.528542	2.32787	1.21027	0.906216	0.39145	0.421729	1.34321	1.52429	1.05529	1.34628	0.810043	0.792421	0.342393
		TRINITY_DN134958_c0_g2_i41	0.845991	1.04112	1.38572	0.873669	0.201499	1.02161	0.568792	1.69074	1.67787	0.86841	1.18104	0.926812	0.716733
		TRINITY_DN13535_c1_g2_i3	0.188861	3.11497	0.508488	2.88873	0.581876	0.43046	0.501365	0.679117	0.900522	1.25348	1.21237	0.551423	0.188339
		TRINITY_DN1356_c0_g2_i6	1.4635	3.47889	0.64174	0.162903	1.46251	0.57954	1.50463	1.56914	0	0.359703	0.5723	0.416966	0.788188
		TRINITY_DN1356_c1_g1_i1	0.995894	2.92193	1.06867	0.590112	1.26703	0.285544	1.04521	2.36211	0.356653	0.316573	0.700007	0.226071	0.864204
		TRINITY_DN135906_c2_g1_i11	0.13323	0.249209	1.71437	2.53907	1.10144	0.568888	0.144241	0.25288	0.982891	3.33368	1.05299	0.815895	0.111208
		TRINITY_DN135932_c0_g1_i21	0.737262	1.91852	0.744441	1.59331	1.482	1.04299	0.553085	1.23226	0.722219	0.705641	1.01934	0.856892	0.392045
		TRINITY_DN13620_c0_g2_i2	0.293376	0	0.318319	2.87239	1.02108	0.416507	0.0970002	2.69621	1.96059	0.865083	1.26417	0.737201	0.458078
		TRINITY_DN13692_c0_g1_i1	3.10922	0.462813	0.536051	0.413578	0.224637	1.20073	1.32259	0.312645	1.10595	0.634522	0.371728	0.598826	2.70672
		TRINITY_DN1372_c1_g1_i1	0.901444	1.17269	0.623954	1.61933	1.07199	1.1768	1.09742	0.610745	1.22435	1.7687	1.29374	0.438833	0
		TRINITY_DN1373_c0_g1_i2	1.05757	1.33871	1.51495	0.96097	0.472179	0	0.612659	1.42575	1.48208	1.20582	0.669898	1.0211	1.23832
		TRINITY_DN13746_c0_g2_i2	0.500689	3.41257	0.510542	1.18768	0.455905	0.848216	0.595632	1.32472	1.32293	0.402163	0.617128	1.26292	0.558909
		TRINITY_DN13773_c0_g1_i1	1.99596	1.44619	1.57943	2.07882	0.650872	0.422451	0.160918	0.869695	0.908885	1.00438	0.877533	0.380542	0.624319
		TRINITY_DN13844_c0_g2_i31	1.94888	2.08672	0.377203	1.10181	0.101985	0.228185	1.29274	1.48739	0.355782	0.138773	0.197915	2.54868	1.13394
		TRINITY_DN138760_c1_g1_i1	1.09976	4.18186	0.972919	0.806909	0	0	0	1.51501	0.88257	0.669828	0.71834	0.746825	1.40597
		TRINITY_DN13885_c0_g1_i12	2.17935	0.725994	0.11963	0.063237	0.0402417	0.775817	3.83022	0.648932	0.23885	0.0644689	0	0.503022	3.81024
		TRINITY_DN1393_c0_g1_i7	0.646513	0.204951	0.995388	1.96768	1.36613	1.00609	0.587016	1.04295	0.973669	2.02366	0.951492	0.733082	0.501365
		TRINITY_DN1399_c3_g1_i17	0.624902	1.80868	0.796594	1.83266	0.815937	1.08515	0.365605	1.42685	1.15564	1.20017	0.71994	0.854464	0.31341
		TRINITY_DN1402_c2_g1_i3	0.582239	0.858665	1.57058	0.886099	0.945528	0.715499	0.930801	2.1869	1.75174	0.981759	0.493942	0.343414	0.752838
		TRINITY_DN140661_c0_g2_i11	0.420547	0.893857	1.50965	0.569486	0.701951	0.781207	1.26943	1.36583	1.48115	0.706181	0.806364	1.27188	1.22246
		TRINITY_DN14079_c0_g1_i1	0.231212	0.447948	2.02714	1.23548	0.512886	0.434712	0.826822	2.3539	2.89615	0.307731	0.35902	0.728794	0.638212
		TRINITY_DN14170_c1_g1_i91	1.16094	0.261975	0.915501	3.29264	0.794404	1.79342	0.376996	0.0668362	0.429278	2.17875	0.466017	0.34379	0.919457
		TRINITY_DN14194_c0_g5_i2	0.458053	2.00263	1.20906	1.14851	0.677362	0.510835	0.67634	1.03558	1.21704	1.22318	1.2643	0.825683	0.75142
		TRINITY_DN14210_c0_g1_i5	0.789808	1.80586	2.43564	1.01808	0.580841	0.606412	0.503452	1.72813	0.758649	0.364761	1.53728	0.605226	0.265866
		TRINITY_DN14216_c0_g1_i1	0.91902	1.74738	1.60746	0.564245	0.313378	0.900806	0.989396	1.31147	1.82107	0.798554	0.580804	0.276534	1.16989
		TRINITY_DN1434_c1_g1_i3	0.284006	2.4669	1.16253	3.96613	0.427361	0.338751	0.191826	1.27895	0.956423	0.418381	0.755401	0.503745	0.249601
		TRINITY_DN14346_c0_g1_i3	0.708247	0.521598	1.0676	1.71122	0.631281	1.23628	0.726751	0.313764	2.24622	1.33899	0.60071	1.28911	0.608218
		TRINITY_DN144_c3_g1_i1	1.30954	0	0.88284	0	1.33584	1.69855	0.472627	0.990005	0	1.043	1.496	2.31525	1.45635
		TRINITY_DN1441_c7_g1_i1	1.28267	1.87298	2.42561	1.21359	0	0.36392	1.30999	1.56244	0.339428	0	0.265953	0.564248	1.79919
		TRINITY_DN14428_c2_g1_i2	1.39722	1.72012	2.80107	0.514736	0.381276	0.681892	0.628827	1.08307	0.644481	1.45771	0.972161	0.169279	0.548167
		TRINITY_DN14541_c0_g3_i21	0.66665	0.386418	0.883626	2.32971	0.854723	1.27408	0.649473	0.447155	1.2984	1.69501	0.555187	1.08362	0.875939
		TRINITY_DN14627_c2_g4_i1	0	2.54568	0	1.64511	0	0	1.67593	2.81248	1.63162	1.23383	0	0	1.45536
		TRINITY_DN1465_c0_g2_i1	1.16099	1.25553	1.82806	0.912436	1.17622	1.20242	0.672023	0.81188	1.11319	0.75098	0.704243	0.52119	0.890838
		TRINITY_DN147143_c0_g2_i1	0.493594	1.97797	0.711323	0.930399	0.594827	0.633435	0.838818	1.00223	2.06035	1.43791	1.06934	0.808965	0.440845
		TRINITY_DN14760_c0_g1_i1	0.711283	1.3624	1.70852	1.41731	0.534939	0.613484	0.601888	1.89143	0.239574	1.22281	1.69058	0.644115	0.361658
		TRINITY_DN14913_c2_g1_i1	0.462203	1.22891	0.426563	2.21145	3.59417	0.188324	0.105711	1.25823	0.574575	0.877434	1.2245	0.182096	0.665839
		TRINITY_DN14943_c0_g1_i81	0.668923	0.96157	0.842708	2.88264	0.820013	0.626538	0.5312	1.08136	0.698146	1.11349	1.14137	0.834625	0.797422
		TRINITY_DN14965_c0_g1_i1	2.18764	0	2.00895	2.61586	1.45279	0.931517	0.120537	0	0.469459	1.67694	0	0.987556	0.54876
		TRINITY_DN14979_c2_g3_i1	0.680266	1.5453	0.926714	2.54933	0.772309	0.524785	0.464575	0.947049	1.47234	0.832519	0.933058	0.626797	0.724957
		TRINITY_DN15089_c0_g1_i91	0.237514	1.01024	0.499829	1.33691	0.72081	1.0225	0.994236	1.56304	1.04641	1.31068	1.50535	0.95548	0.796989
		TRINITY_DN152551_c0_g1_i1	0.434963	0.792859	1.43801	1.96492	1.04844	0.539033	0.397889	1.61856	0.753596	0.860147	1.19965	1.08945	0.862482
		TRINITY_DN15264_c0_g1_i1	0.858269	0.317197	3.17564	0.930903	0.32708	0	0.832066	1.15938	1.33889	1.14742	0.959175	1.03158	0.922398
		TRINITY_DN15307_c0_g1_i1	0	0	0	3.11485	1.21086	1.13249	0.541864	1.36163	0.782194	1.63878	1.34894	0.607295	1.26111
		TRINITY_DN1543_c2_g1_i21	0.406505	1.12053	1.41461	0.710845	0.545084	0.324086	0.535083	3.22352	1.34378	0.814446	1.15715	0.614014	0.790341
		TRINITY_DN15453_c1_g1_i3	0.199652	1.31739	2.89091	1.00112	0.699171	0.722859	0.6898	1.57743	0.789756	1.00971	0.735874	0.703856	0.662468
		TRINITY_DN15487_c0_g2_i3	0.327748	0.625769	1.13263	1.59873	0.733461	0.355045	0.663349	1.13973	2.62367	1.62173	0.463484	1.43215	0.282503
		TRINITY_DN155690_c0_g1_i1	0.657937	1.76848	0.295523	0.968436	0.906536	1.93188	1.85068	0.799375	0.82966	0.215984	0.818678	1.18941	0.767427
		TRINITY_DN15670_c0_g1_i18	0.759027	1.92754	1.59337	1.03962	0.402587	0.328859	0.867232	2.23624	1.21147	1.25285	0.103962	0.869354	0.407891
		TRINITY_DN15747_c0_g1_i1	0.343954	1.87322	0.71928	1.15439	0.0650171	0.573559	1.50926	2.65797	1.2642	0.672222	0.103436	2.0635	0
		TRINITY_DN1575_c1_g1_i61	1.97968	0.627747	0.827534	0.494919	0.477452	0.834084	1.76824	1.26896	0.274389	0.535677	0.546231	1.09028	2.27481
		TRINITY_DN15808_c0_g1_i1	0.392414	0.485074	0.589085	2.36882	0.551114	1.18482	0.64658	1.71591	0.803181	2.33056	0.866231	0.751018	0.315191
		TRINITY_DN158333_c0_g4_i6	0.557643	1.63455	1.41958	1.17834	1.10193	0.524474	0.445457	2.08748	1.12468	0.783258	0.727788	0.963705	0.451118
		TRINITY_DN1588_c0_g1_i5	1.62398	1.40579	1.99549	1.21741	0.362667	0.434087	0.94549	0.801668	1.33306	1.20693	0.788564	0.52975	0.355132
		TRINITY_DN15995_c0_g1_i12	0.86047	0.671963	1.41859	0.62364	0.702873	0.549195	1.59556	1.2475	1.63648	0.781236	0.592512	1.00261	1.31737
		TRINITY_DN16057_c0_g2_i1	0.810891	0.680119	1.98578	0.565307	0.502495	0.527208	1.85913	0.638931	0.352158	0.319723	0.932396	1.21608	2.60978
		TRINITY_DN16097_c0_g1_i11	1.35958	0.428475	1.48523	0.132597	0.652393	0.3251	1.00416	0.267751	0.44126	0.334232	0.866447	0.350305	5.35247
		TRINITY_DN1619_c3_g1_i1	0.539786	2.55008	0.757957	2.16855	2.69006	0.613405	0	0.414042	0.183242	1.10832	0.761987	0.613137	0.599434
		TRINITY_DN16194_c0_g2_i4	2.88267	0.342088	0.590938	0.724687	0.0977395	0.674531	1.30469	2.2255	0.411535	0.549785	0.383885	0.889944	1.922
		TRINITY_DN161941_c0_g1_i1	0.433958	1.21919	0.942934	1.58499	0.617744	0.570302	1.07701	1.53145	0.762333	1.03728	1.16607	0.676001	1.38073
		TRINITY_DN16329_c0_g1_i4	0.363123	3.01413	0.594535	1.80302	1.57948	0.640187	0.289134	1.53592	0.309074	0.873173	1.00069	0.7168	0.280738
		TRINITY_DN16329_c0_g2_i1	0.166525	0	0	0.369617	1.52872	1.33062	2.09853	0.454853	0.623219	0.783167	1.10727	2.96851	1.56897
		TRINITY_DN163577_c1_g3_i2	0.796641	1.47515	1.67403	1.82159	0.484267	0.469224	0.351531	1.38997	1.50789	0.773412	0.753723	0.927608	0.574971
		TRINITY_DN16413_c0_g4_i21	0.0926603	1.68966	0.961268	2.07652	0.666843	0.179765	1.29702	2.47539	0.213541	0.675509	1.43301	0.123103	1.1157
		TRINITY_DN16423_c0_g1_i7	0.329642	2.23615	0.732847	0.635792	0.654954	0.86627	0.750127	1.24659	2.18288	1.16971	0.678334	0.82866	0.688047
		TRINITY_DN16533_c0_g1_i71	0.675496	1.33176	1.42648	1.9542	1.05829	0.425523	0.625288	1.51123	0.693656	0.953955	1.0387	0.530213	0.7752
		TRINITY_DN16598_c0_g1_i4	0.705656	2.58827	0.299852	2.01236	2.46524	0.912903	0	0.349206	0.631469	0.83375	1.68488	0.188623	0.327788
		TRINITY_DN166_c1_g2_i13	0.889147	0	1.11712	1.93578	0.60737	1.05929	1.21994	2.08821	1.17537	1.53687	1.36205	0.00885379	0
		TRINITY_DN16629_c2_g1_i1	0.591468	1.44086	1.63118	1.38747	0.876907	0.188683	0	1.32169	1.06978	2.15988	0.786893	0.911892	0.633286
		TRINITY_DN16644_c2_g1_i11	0.744712	0.647162	0	2.68267	1.36179	1.35984	0.398235	0.871002	0.657392	1.99946	1.5709	0.382525	0.324312
		TRINITY_DN166912_c0_g1_i1	0.602533	0.885748	1.79751	1.29372	0.974557	0.734485	0.645714	0	1.96146	1.64357	0.566355	1.07127	0.823067
		TRINITY_DN16696_c0_g1_i2	1.18971	0.521781	2.47068	1.17772	0.970386	0.478079	0.668334	1.39846	1.92187	0	0.549221	0.612233	1.04153
		TRINITY_DN1671_c0_g1_i18	1.14702	1.65672	1.45806	1.69007	0.622086	0.654713	0.375572	2.37814	0.616286	1.27245	0.297267	0.831623	0
		TRINITY_DN1675_c2_g1_i12	1.87833	0.295163	0	1.07018	1.03151	0.6838	1.08111	0.542462	0.711027	0.885489	0.94792	2.01949	1.85353
		TRINITY_DN16792_c3_g1_i11	0.714799	2.36436	0.558408	2.22036	1.0164	0.510948	0.452874	1.14524	0.763312	0.752716	1.50196	0.681738	0.31688
		TRINITY_DN16852_c0_g1_i2	1.87867	1.31629	0.771488	0.340471	0.562602	0.204977	1.06593	0.510272	1.44852	0.325054	0.453165	1.81983	2.30274
		TRINITY_DN1705_c0_g2_i1	2.75618	0	0.676117	0	0.838648	0.897476	1.27453	0.142283	0.685694	0	1.56128	1.49452	2.67328
		TRINITY_DN17160_c0_g2_i1	0.388238	0.516786	0.330183	2.88457	1.60064	1.39848	0.957895	0.401715	0.20008	1.14191	1.7862	1.04135	0.351954
		TRINITY_DN1720_c4_g1_i11	0	0.337586	6.61798	0.849479	1.19691	0.156975	0.25703	1.27865	0.252303	0.886113	0.537301	0.375008	0.254666
		TRINITY_DN17339_c0_g1_i2	1.03682	1.98546	1.02734	1.38003	0.685047	0.399598	0.563563	1.02001	0.751214	0.772913	1.25075	0.830675	1.29659
		TRINITY_DN1738_c3_g1_i4	0.283969	1.10631	2.9252	1.7425	0.828986	0.520653	0.336869	0.68986	1.12985	1.23544	1.15947	0.293138	0.747756
		TRINITY_DN17464_c0_g2_i3	0.0456178	2.91882	0.094648	2.64996	0.776491	0.140445	1.05783	1.52613	0.870779	1.2949	0.867188	0.0537895	0.703394
		TRINITY_DN175_c1_g2_i31	0.330891	0.955484	2.35447	1.22346	0.418828	0.385113	0.653441	2.34822	1.31905	1.36041	0.45289	0.606518	0.591225
		TRINITY_DN17700_c0_g1_i4	0	1.59229	1.3732	1.83312	1.45298	0.580477	1.00318	1.36099	0.510224	0.68913	0.98175	0.471228	1.15143
		TRINITY_DN17716_c1_g1_i3	0.72924	1.32153	1.61039	2.10153	1.11767	0.254624	0.447462	1.70445	0.598977	1.2011	1.22235	0.439197	0.251476
		TRINITY_DN17716_c2_g1_i1	0.68857	1.06546	1.46161	1.7667	1.60392	0	0.891368	1.58796	1.33705	0.932314	0.789002	0.876049	0
		TRINITY_DN17754_c0_g1_i2	1.37661	1.1153	0.926824	1.79766	0.270455	0.621413	0.244514	1.89108	0.541186	1.51919	1.48589	0.801224	0.40865
		TRINITY_DN1783_c0_g2_i2	0.224468	1.89027	1.48023	1.96176	0.358757	0.76445	0.611039	1.45046	1.3279	1.6997	0.760973	0.232508	0.237505
		TRINITY_DN17944_c0_g1_i4	0.609635	0.924712	1.41408	1.665	0.639766	0.715353	0.651714	1.4398	1.00861	0.971987	0.853281	1.52941	0.576646
		TRINITY_DN1803_c0_g1_i5	0.189731	0.362714	1.46894	1.62667	0.746006	0.594231	0.587364	1.17779	1.51187	1.79127	1.03979	1.16749	0.73615
		TRINITY_DN18133_c0_g1_i2	0.463855	1.02718	1.38621	0.780887	0.480345	0.647195	0.716472	1.71792	1.58202	1.85325	0.503732	1.24894	0.591976
		TRINITY_DN18133_c0_g2_i1	0.456802	1.13073	1.09441	0.829272	0.538066	0.483251	0.692234	1.60214	1.74444	1.9389	0.627689	1.36125	0.500819
		TRINITY_DN1815_c2_g2_i5	0.563267	0	1.34074	1.25904	0.840354	0.787038	0.711454	0.85086	1.88284	1.3238	0.939145	1.31785	1.18361
		TRINITY_DN1816_c1_g1_i22	0.404768	1.04739	1.6906	2.36054	1.01113	0.557281	0.62196	1.04744	1.04775	1.32015	0.615141	0.83124	0.444614
		TRINITY_DN18188_c0_g1_i1	0.871412	0.740817	2.3554	0.99025	0.255417	0.587353	1.20399	1.11251	1.44081	1.4842	0.807076	0.435813	0.714955
		TRINITY_DN1826_c2_g2_i1	0.701575	0.943208	1.39314	1.57037	0.328392	0.926583	1.15409	1.16959	1.0524	1.55246	0.387872	1.24747	0.572849
		TRINITY_DN18260_c0_g1_i8	2.39012	0.511226	1.05838	1.06907	1.35266	1.60224	0.670075	0.684288	0.341576	0.70919	0.801065	1.2576	0.552502
		TRINITY_DN18268_c0_g1_i15	0.34127	0.569497	1.72953	1.5876	0.875106	0.621204	0.525278	1.87574	1.8415	1.1693	0.0317378	1.83223	0
		TRINITY_DN182981_c0_g1_i12	0.82906	2.1626	0.928771	0.45044	0.149217	0.704945	0.994315	3.51531	1.31646	0.321793	0.351427	0.423943	0.851722
		TRINITY_DN182981_c0_g2_i11	1.03388	1.86059	1.0927	0.71424	0.434201	0.553763	1.09698	2.42188	1.14229	0.51109	0.368297	0.672721	1.09737
		TRINITY_DN18376_c0_g3_i1	0.543441	2.43451	0.914648	1.04715	0.504628	0.427594	0.914756	1.33852	1.37087	1.36769	0.571581	1.03572	0.528886
		TRINITY_DN18468_c0_g1_i11	0.59669	1.98814	1.71545	0.881772	0.373086	0.352263	1.04291	2.31313	0.942507	0.981675	0.450926	0.453405	0.908049
		TRINITY_DN185435_c0_g1_i12	0.603174	0.987916	3.7942	0.561294	0.405409	0.157642	0.468805	1.65715	1.09725	0.667601	0.97337	1.03071	0.595477
		TRINITY_DN18695_c0_g1_i2	0	1.19482	1.38854	2.34779	0.727427	1.19108	0.937305	1.51043	0.852961	2.12605	0.723597	0	0
		TRINITY_DN18756_c0_g1_i1	0.499958	0.602696	1.231	3.54846	0.232162	0.231545	0.155186	1.55911	1.94183	1.2111	0.828533	0.625835	0.332586
		TRINITY_DN1879_c1_g1_i4	1.91717	1.09394	0.528129	0.786943	0.702782	1.15555	1.33021	0.615533	0	0	1.23029	1.03124	2.60822
		TRINITY_DN18800_c0_g1_i2	0.0142654	0.953444	1.25339	1.58444	0.808884	0.506175	0.721939	3.37136	0.45022	1.31709	1.36812	0.0668382	0.583835
		TRINITY_DN1883_c10_g1_i1	1.48809	1.92784	0.646867	0.601279	0.496031	0.261336	1.76369	2.16366	0.375213	0.274656	0.618163	0.892819	1.49035
		TRINITY_DN18832_c0_g1_i21	0.977444	0.661785	1.42827	0.618481	0.52584	0.888051	0.83856	1.2184	2.39721	0.756282	0.721329	1.32357	0.644773
		TRINITY_DN1890_c1_g1_i6	0.461519	0.709433	1.36574	2.28472	0.566292	0.401754	0.768091	1.70884	0.982803	1.3532	0.404705	1.4731	0.519808
		TRINITY_DN18958_c0_g1_i22	0.531998	1.20739	2.66711	0.601536	0.817027	0.500182	0.467194	2.29028	1.16038	0.802469	0.618561	0.650146	0.685724
		TRINITY_DN1897_c1_g1_i4	0.48067	1.72507	0.869479	2.23886	0.901524	0.359969	0.450762	0.896717	1.56645	0.268107	1.36457	1.87782	0
		TRINITY_DN18984_c0_g1_i5	0.632423	1.27221	1.86685	1.44147	0.698413	0.689336	0.342706	1.1807	0.71166	1.23148	1.28521	1.30066	0.346876
		TRINITY_DN19012_c0_g6_i11	0.553088	0.213804	1.24902	2.43103	0.309741	0.9743	0.561006	0.359994	2.60859	1.59987	0.373091	1.22404	0.542428
		TRINITY_DN19089_c0_g1_i3	0.904678	1.70662	0.925313	1.10516	0.654018	0.652281	0.535856	1.13514	1.4451	2.45317	0.916408	0.176809	0.389457
		TRINITY_DN1909_c1_g1_i4	0.733432	1.41671	1.07604	2.1618	1.16909	0.603758	0.599152	1.39426	0.779632	0.834322	0.810431	0.747393	0.673992
		TRINITY_DN191751_c0_g1_i1	1.05862	1.33613	1.57508	1.65416	0.414652	0.628897	0.260455	2.07029	0.470746	0.824114	1.11966	1.10187	0.485325
		TRINITY_DN19207_c0_g1_i2	0.468294	0.890175	0.696424	2.13826	1.11536	0.580394	0.449999	1.80024	0.885878	1.52509	0.66978	0.707597	1.07251
		TRINITY_DN1940_c1_g1_i1	3.199	1.21845	2.05593	0.507606	0.370615	0.403054	0.82842	0.833522	0.531821	0.613681	0.395363	0.446535	1.596
		TRINITY_DN1941_c1_g1_i6	0.725076	1.17587	1.14085	1.55688	0.871906	0.665489	0.91131	2.35217	0.966412	1.24838	1.32366	0.0264295	0.0355597
		TRINITY_DN19411_c0_g1_i1	0.537006	0	1.82899	0.89588	0.694482	0.6472	0.656337	1.93044	1.6492	1.11914	0.711973	1.91138	0.417969
		TRINITY_DN195_c0_g2_i1	0	2.75456	0.692407	1.05745	1.87544	0.490629	0	0.74934	1.98847	1.19057	0.552586	1.1102	0.538353
		TRINITY_DN1951_c3_g1_i3	0.594418	1.16163	1.19631	1.27339	0.596435	0.267524	1.26336	1.41542	1.45047	0.740038	0.945628	1.36848	0.726899
		TRINITY_DN196910_c0_g1_i31	0.851357	1.29551	1.3002	0.427859	0.813508	0.78545	0.582135	2.3422	1.07689	0.772368	0.858269	1.10133	0.792938
		TRINITY_DN1979_c0_g2_i1	0.867918	0.372655	1.17834	2.69607	1.01083	0.846733	0.377704	1.90608	0.508655	1.08679	1.10973	0.39362	0.644874
		TRINITY_DN19805_c0_g2_i31	0.746167	1.63354	2.21634	0.689906	1.55906	0	0.939941	2.0286	1.3286	0	0.53922	0.56495	0.753677
		TRINITY_DN198065_c0_g1_i3	1.03628	0	1.01027	0	1.12647	0.941579	1.4109	0	0.0908961	0	1.3794	4.2282	1.776
		TRINITY_DN1989_c5_g3_i1	0.535647	0.806179	2.46369	2.78045	0.483635	0.489053	0.199016	1.45849	0.984246	1.1894	0.540703	0.469549	0.599939
		TRINITY_DN19939_c0_g1_i10	0.876255	1.94044	1.33906	2.23862	0	0.572059	0.82163	1.37114	1.02785	1.35861	0	0.669031	0.785297
		TRINITY_DN19939_c0_g2_i1	0.834611	1.12723	0.762116	2.42738	0.89867	0.461857	0.716511	0.980391	0.744454	1.18179	1.34418	0.885225	0.63558
		TRINITY_DN199660_c0_g2_i10	1.01563	1.54154	2.7328	0.689472	0.840786	0.276178	1.08157	1.85117	0.921889	1.08371	0.714561	0	0.250699
		TRINITY_DN199742_c0_g1_i1	0.432966	1.27319	0.472141	2.06485	1.34379	0.943466	0.465612	1.20504	0.917757	1.62209	0.828797	1.0818	0.348495
		TRINITY_DN200264_c0_g1_i1	0.331466	0.51085	1.99311	1.74804	0.314977	1.62594	0.594159	1.14321	1.20026	1.8458	0.533608	0.667884	0.490681
		TRINITY_DN20082_c0_g1_i41	1.28775	1.65372	1.27087	1.98797	0.857556	0.72089	0.665182	1.56708	0.190954	1.02768	0.643088	0.329671	0.797587
		TRINITY_DN20152_c0_g2_i1	0.802778	1.01632	2.63325	1.26568	1.52607	0.366822	0.562968	0.430726	1.69357	1.24522	0.624711	0.644838	0.18705
		TRINITY_DN20187_c1_g1_i1	1.9008	1.06781	2.27175	0.94026	1.06849	0.725737	0.468927	0.925477	1.09462	1.18607	0.619162	0.187708	0.543185
		TRINITY_DN20327_c0_g1_i3	1.64796	0.542463	1.76131	0.153132	1.2598	0.413398	0.732277	0.875219	0.734606	0.304032	1.8666	0.894531	1.81468
		TRINITY_DN20351_c0_g2_i4	0.968305	1.05123	2.57861	0.61756	0.851523	0.5148	0.600934	1.53679	0.648207	1.24113	0.255397	0.747361	1.38816
		TRINITY_DN20400_c0_g1_i1	0	0.254256	0.629361	5.27701	0.541432	0.587779	0.119548	0.563522	0.841169	1.28081	1.8465	0.507647	0.550961
		TRINITY_DN20438_c0_g1_i1	0.0441676	0.865685	1.64304	2.39094	0.394564	0	0.179615	3.09762	2.55289	1.05413	0.500566	0.276784	0
		TRINITY_DN20480_c0_g1_i2	1.55685	2.18232	1.66096	0.25953	0.195058	0.544058	0.973812	2.72934	0.330251	0.134041	0.401136	0.364295	1.66836
		TRINITY_DN20615_c0_g1_i3	0.571029	0.902082	0.978445	2.62164	1.23085	0.537483	0.475833	1.21489	0.951961	1.15265	0.820717	0.867137	0.675274
		TRINITY_DN20681_c0_g1_i1	0.477913	0.993805	1.35989	1.15874	0.519761	0.565829	0.4118	1.07187	2.48979	1.88422	0.78773	0.660779	0.617875
		TRINITY_DN20763_c1_g1_i2	0.667352	0.278301	1.37823	1.83299	0.876918	0	0.375942	1.5846	1.13657	1.90643	1.04077	0.59492	1.32697
		TRINITY_DN210_c0_g3_i2	0.841536	1.7348	0.592351	1.76283	0.424303	0.386882	0.409559	2.4383	0.73186	0.895425	0.538807	2.01132	0.232026
		TRINITY_DN21049_c0_g1_i10	0.819634	1.62426	0.846995	1.11795	0.727256	0.890536	0.782271	2.17618	1.39361	1.25034	0.638703	0.355391	0.376867
		TRINITY_DN21229_c0_g4_i1	1.03753	0.791354	1.33818	1.62654	0.439095	0.338742	0.755719	2.43673	0.831495	1.00844	0.50586	0.951919	0.938402
		TRINITY_DN21366_c0_g1_i1	0.243084	1.02381	0.719417	4.61057	1.05724	0.958895	0.441748	0.764002	0.300126	1.83715	0.197352	0.516984	0.329631
		TRINITY_DN214_c12_g2_i2	1.36019	0.590712	1.84759	0.617462	2.07174	1.08595	0.606577	0.31076	0.607223	0.801667	1.58572	0.500685	1.01373
		TRINITY_DN214_c12_g3_i1	0.791059	2.07553	2.36152	0.745031	1.24827	0.893547	0	1.05188	1.21083	0.913799	1.00831	0.367606	0.332625
		TRINITY_DN21536_c1_g1_i1	2.11242	2.21186	1.72005	0.839029	0.837379	0.35772	0.794033	0.967118	0.392217	0.460311	1.81845	0.12059	0.368819
		TRINITY_DN2155_c1_g1_i21	1.23093	1.07334	1.41598	0.6358	0.635122	0.435502	0.855415	1.68067	1.08859	1.5756	0.759164	0.699176	0.914724
		TRINITY_DN2157_c0_g2_i3	0.431305	2.00599	0.551942	1.54907	0.477211	0.33629	0.784676	0.580767	3.22731	1.16687	1.05691	0.488955	0.342695
		TRINITY_DN21585_c1_g1_i1	1.21583	1.6248	2.26163	1.15668	0.93014	0.508331	0.715649	1.11851	0.554117	0.933683	0.643739	0.581039	0.755855
		TRINITY_DN21615_c0_g1_i4	0.662188	2.00031	1.0871	1.79663	0.842768	0.654362	0.475691	1.29632	0.843722	1.13406	0.923322	0.550901	0.732626
		TRINITY_DN21644_c1_g1_i3	0.463354	2.04695	0.327371	1.99446	1.31179	0.88358	0.423296	1.10996	1.15263	1.11825	1.94428	0	0.22408
		TRINITY_DN21753_c0_g1_i2	0.498071	1.93106	0.450339	3.63488	0.435466	0.425782	0.155301	1.08815	1.79721	1.32023	0.737076	0.23105	0.295384
		TRINITY_DN217755_c0_g1_i4	0.750624	0.489817	2.99245	2.38269	0.169862	0.242849	0.108903	0.780939	1.48708	0.804334	0.979963	1.47901	0.331487
		TRINITY_DN21895_c0_g1_i82	1.09204	1.31881	1.16313	0.067664	0.0635939	0.170305	1.39487	3.96724	1.13528	0	0.0431167	0.611392	1.97256
		TRINITY_DN21941_c0_g1_i1	1.28275	1.28669	0.278021	0.618652	1.28106	1.49338	1.22549	0.672118	0	0.906803	1.16372	0.398037	2.39329
		TRINITY_DN21947_c0_g1_i10	0.83636	0.946506	0.694421	1.21086	0.67815	0.705436	0.537964	1.72679	1.95434	1.15428	0.591535	1.63016	0.333192
		TRINITY_DN22091_c0_g3_i1	0.211451	0.829213	0.885737	1.21561	0.617991	0.298182	0.632408	0.930933	2.76511	1.77376	0.603001	1.96439	0.272209
		TRINITY_DN22097_c0_g1_i4	0.14075	1.74479	0.360275	2.44315	0.869224	0.146773	0.415909	0.962106	0.730535	0.62846	3.43014	0.759699	0.3682
		TRINITY_DN22112_c0_g1_i1	0.0496039	0.0745509	2.05987	2.86513	0.14243	0.200156	0.870244	1.84579	1.4858	2.96492	0.175789	0.0472833	0.218431
		TRINITY_DN22112_c0_g3_i1	0.0496039	0.0745509	2.05987	2.86513	0.14243	0.200156	0.870244	1.84579	1.4858	2.96492	0.175789	0.0472833	0.218431
		TRINITY_DN2216_c2_g1_i61	0.712182	1.20712	0.876605	1.4376	0.473677	0.446587	0.603253	1.92658	1.28931	0.656555	0.659449	1.77232	0.938763
		TRINITY_DN22183_c0_g1_i12	1.45926	2.90185	0.791739	0.96358	0	0.458375	1.16836	2.33791	0.713161	0.427817	0.998107	0.39964	0.380194
		TRINITY_DN2220_c0_g1_i1	0.525412	1.54889	2.77605	3.42598	0.380744	0.50454	0.136031	0	1.23076	1.01124	0.972373	0.25263	0.235356
		TRINITY_DN22311_c0_g2_i5	0.900687	1.01672	1.91122	3.66596	1.04602	0.262661	0.206308	1.13221	0.452111	0.795391	0.503841	0.723676	0.383183
		TRINITY_DN223822_c0_g2_i7	0.565839	1.27402	1.37907	1.40956	0.684494	0.821909	0.945489	2.53514	0.843483	0.891555	0.625167	0.735849	0.28843
		TRINITY_DN225_c1_g1_i7	0.902942	0.822386	2.34262	0.896219	0.92098	0.409193	1.03605	1.3453	0.953434	0.989912	0.637106	0.743274	1.00059
		TRINITY_DN22556_c0_g1_i1	0.737619	1.31239	1.39822	1.29457	0.948602	1.338	0.978098	1.54263	0.420941	1.51784	0.822012	0	0.689073
		TRINITY_DN22662_c1_g2_i1	0.908468	1.06879	1.66018	1.34133	0.826528	0.614552	0.85681	0	1.71184	1.85256	0.689367	0.687586	0.781995
		TRINITY_DN2282_c1_g1_i2	0.439207	1.0171	0.721554	2.20073	1.0945	0.887503	1.02824	1.08131	1.10212	1.43637	1.06401	0.927378	0
		TRINITY_DN2290_c0_g3_i1	0.457023	2.06382	1.70884	0.502215	0.837219	1.10837	0.824973	1.31319	1.02338	0.996557	1.28812	0.535161	0.341127
		TRINITY_DN2290_c7_g1_i12	1.36234	0.856465	1.10822	0.479528	0.270855	0.532834	1.50345	2.27019	1.2895	0.559091	0.303943	1.00926	1.45431
		TRINITY_DN22900_c0_g3_i13	0.875885	1.01982	1.18358	2.28504	0.693252	0.801793	0.726286	1.10524	0.911279	1.54648	1.09674	0.303445	0.451156
		TRINITY_DN22925_c0_g1_i31	0.0837117	2.09636	0.182553	2.09287	1.61214	0.427544	0.0792573	0.291916	2.14029	1.31028	1.71467	0.866915	0.101491
		TRINITY_DN22969_c1_g1_i12	0.157945	0.994305	2.59443	1.98768	0.552552	0.168683	0.15526	1.73611	1.95034	1.80138	0.397092	0.21097	0.29326
		TRINITY_DN2297_c0_g1_i1	0.381288	1.07227	2.36368	3.16985	0.169014	1.1551	0.283032	1.03353	0.381288	1.19651	0.965962	0.596915	0.231556
		TRINITY_DN2323_c0_g1_i122	0.270738	2.9688	0.669011	2.28471	1.21961	0.529378	0.232458	1.51316	0.919717	0.867156	0.891354	0.324291	0.309614
		TRINITY_DN2323_c0_g2_i11	0.337909	3.11564	0.729895	2.07852	0.844796	0.414738	0.541083	1.2894	0.853231	0.95801	0.824278	0.465714	0.546783
		TRINITY_DN23421_c0_g1_i41	0.38204	1.58412	1.69059	0.867133	0.658178	0.280694	0.866564	2.48354	1.53719	0.988325	0.349586	0.336247	0.975799
		TRINITY_DN2344_c0_g1_i2	0.89407	1.33208	1.57792	1.43581	0.400707	0.605513	0.356786	0.782883	1.11223	1.46709	1.76841	0.890821	0.375678
		TRINITY_DN23678_c0_g1_i3	0	0.98814	1.54368	1.00737	0.860208	0.837284	0.934527	1.09703	1.25436	1.23143	1.20241	1.28578	0.75779
		TRINITY_DN2369_c1_g1_i4	0.564258	0	1.15279	2.56895	0.470092	0.475978	0	1.63907	0.311188	2.14742	2.18494	0.715806	0.769509
		TRINITY_DN2374_c0_g1_i12	0.60384	1.58959	0.420907	2.01888	1.72793	1.48407	0.424734	0.961758	0.543059	0.613259	1.41298	0.719222	0.479775
		TRINITY_DN2375_c0_g1_i5	0.15711	0.287131	0.773629	1.34572	0.128938	0.156026	1.3934	4.30697	1.65561	1.505	0.367311	0.821304	0.10185
		TRINITY_DN2386_c1_g1_i21	1.96666	0.0170282	1.75777	0.0626442	0.674711	0.711976	2.83409	0.530593	0.199197	0.17169	0.709029	0.694882	2.66973
		TRINITY_DN239296_c0_g2_i1	0	2.33699	0.978429	1.07393	2.16378	1.60856	0	0.421333	0.55616	0.840794	1.79862	0.721884	0.499514
		TRINITY_DN2424_c2_g3_i1	2.03979	2.13102	1.08559	0.737694	0.474045	0.794003	0.705829	1.13011	1.01138	0.35226	1.24011	0.496743	0.801424
		TRINITY_DN2434_c1_g2_i22	0.455975	1.7239	1.05142	1.64984	0.835535	0.812107	0.511478	0.910849	0.932075	1.05267	1.2423	1.21761	0.604245
		TRINITY_DN24377_c0_g1_i1	0.747571	1.05214	0.667563	0.509074	0.392785	0.884578	0.613237	0.942818	3.12519	2.17158	0.481768	0.315546	1.09615
		TRINITY_DN2448_c1_g1_i21	1.40079	2.09415	0.751045	0.422917	0.548141	0.565521	1.38957	2.40385	0.886594	0.492516	0.274044	0.755775	1.01509
		TRINITY_DN245585_c0_g1_i2	0.796479	1.51692	2.22261	1.32823	1.0696	0.592019	0.26473	0.886757	0.54777	1.35976	1.06121	0.661189	0.692723
		TRINITY_DN24633_c0_g1_i1	0.566725	1.67784	0.979318	0.817278	1.42007	0.382071	0.574494	1.47515	1.33239	1.81713	0.777045	0.705459	0.475023
		TRINITY_DN246680_c0_g1_i1	0.880599	2.25853	1.03454	1.61643	1.5921	0.559148	0.416769	1.05568	0.675604	0.830746	0.884587	0.631335	0.563934
		TRINITY_DN2472_c9_g1_i1	1.61111	1.67633	1.73885	1.14199	0.766426	0.888316	0.394907	1.58772	0.403903	0	1.00661	0.335986	1.44784
		TRINITY_DN2474_c1_g2_i61	1.08616	0.944725	2.2518	1.57025	0.516476	0.743865	0.196426	1.32825	1.53196	1.05728	0.575858	0.571308	0.62564
		TRINITY_DN2474_c9_g1_i1	0.81482	1.98386	1.09254	2.02958	0.866425	0.444756	0.959677	1.09525	0.724511	0.49704	1.10883	0.601835	0.780869
		TRINITY_DN24819_c0_g1_i12	1.35455	0.576494	1.05484	0.450213	0.291408	0.649696	1.95893	1.28955	0.48872	0.310999	0.117499	1.08698	3.37013
		TRINITY_DN24896_c0_g1_i11	0.50763	0.285656	0.29886	0.56477	1.28234	1.3652	0.264859	0.870212	2.51534	0.691485	2.16673	1.40991	0.777013
		TRINITY_DN2504_c2_g1_i2	0.343898	0.510057	1.01761	1.79437	0.617936	0.794323	0.707287	1.21619	0.995413	1.52612	0.812271	2.2693	0.395232
		TRINITY_DN251_c0_g3_i1	0.350866	2.52282	1.75068	0.644236	1.09467	0.652931	0.910121	1.36925	0.739035	1.19199	1.16563	0.291687	0.316088
		TRINITY_DN2510_c0_g1_i41	0.974259	0.728576	0.938959	0.307103	0	0	2.68627	1.71978	0.981319	0.190616	0	0	4.47312
		TRINITY_DN25147_c0_g1_i12	2.0627	1.12353	1.15319	0.389381	0.25413	0.361856	1.96731	1.69966	0.513005	0.513954	0.275485	0.772355	1.91345
		TRINITY_DN25164_c0_g1_i5	0.3765	0.389309	0.916318	4.39036	0.521748	0.664708	0.415156	0.389309	0.552627	2.62635	0.634743	0.635201	0.487666
		TRINITY_DN25457_c0_g2_i2	0.60969	1.6863	0.946533	0.389708	0.860453	0.867409	0.652991	2.7683	1.679	0.77959	0.778198	0.584823	0.397012
		TRINITY_DN25484_c0_g2_i4	0.730217	0.788679	1.48573	1.60041	0.566635	0.651518	1.24738	2.02313	0.870752	1.12034	0.5627	0.608233	0.744271
		TRINITY_DN25608_c0_g1_i2	0.456949	2.21843	1.19535	3.09512	0.411659	0.473933	0.331591	1.94588	1.311	0.504666	0.317034	0.420555	0.317842
		TRINITY_DN2565_c0_g1_i2	0	0.585722	1.11141	1.60546	1.21228	1.26122	0.6947	1.56625	0.698215	1.53353	0.819903	1.46322	0.44808
		TRINITY_DN25721_c0_g1_i3	0.734634	1.41065	1.09885	1.36298	0.382249	0.794471	0.767042	1.12053	1.75109	1.14796	0.790047	1.21643	0.423062
		TRINITY_DN2594_c2_g1_i1	1.09779	1.39868	1.42408	1.47459	1.22095	0.818153	0.632222	1.17529	0.750739	0.734232	0.450147	0.686687	1.13644
		TRINITY_DN26032_c0_g4_i11	0.518194	0.808404	1.17619	1.0482	0.711764	0.499018	0.759795	1.97022	1.61814	1.44606	0.752053	0.917702	0.774255
		TRINITY_DN2605_c0_g1_i2	1.05366	0.789895	0.975673	1.5916	0.260567	0.436472	0.145222	2.08876	0.847519	1.74605	1.37578	1.29483	0.393979
		TRINITY_DN2608_c4_g1_i11	0.897333	0.763934	1.99763	0.617968	0.702451	0.593847	1.26096	1.2393	1.33186	0.851109	0.497247	0.777734	1.46863
		TRINITY_DN26115_c0_g1_i1	0	0	0.160265	1.24399	2.13596	1.10219	1.24504	0.0956102	0.142501	0.490011	2.80502	1.6482	1.9312
		TRINITY_DN2624_c0_g3_i11	2.81326	0	0.313502	0.150048	2.54204	1.10293	0.379502	0.151594	0.388783	0.514596	0.96113	0.684238	2.99837
		TRINITY_DN2626_c0_g2_i21	1.0394	1.01198	1.11441	1.30906	0.709695	0.476344	0.668382	2.0638	0.760889	1.28505	1.1198	0.850539	0.590639
		TRINITY_DN26286_c0_g1_i17	0.629005	2.00729	0.533041	1.40217	0.595062	0.696473	0.901393	1.25508	2.02028	0.720779	1.07488	0.535555	0.629005
		TRINITY_DN26771_c0_g1_i8	0.834593	1.18392	1.84141	1.94961	0.345172	0.731278	0.173279	1.093	1.52428	0.708854	1.22168	0.780938	0.611981
		TRINITY_DN26828_c0_g4_i1	0.774503	1.07968	1.81488	0.934508	0.618982	0.873816	1.03451	1.55728	0.797607	0.538635	0.382769	1.2521	1.34073
		TRINITY_DN2688_c2_g2_i1	1.46466	0	0.611972	0	1.52993	0.973507	1.14571	1.26931	0.424029	0	2.52982	1.84795	1.20311
		TRINITY_DN2691_c1_g1_i11	1.09822	1.42493	2.52991	0.78293	1.60919	0.469968	0.416623	1.05396	0.807157	0.703845	0.563962	0.695925	0.84338
		TRINITY_DN272_c3_g1_i21	0.674757	1.40553	1.31264	1.45899	0.623536	0.709831	0.467966	2.53282	1.29349	1.0021	0.516459	0.405672	0.596208
		TRINITY_DN27590_c0_g1_i3	0.560814	0.786299	1.22663	1.41597	1.17962	0.828187	0.419273	1.76301	0.814337	1.42475	0.619704	1.36192	0.599492
		TRINITY_DN280_c2_g4_i1	0.387882	0.0151723	0.564013	0.358857	0.376668	3.88278	0.0606891	0.0408992	0.374689	0.444614	0.672857	4.7608	1.06008
		TRINITY_DN28030_c0_g4_i11	0.626883	1.58189	1.15824	2.32759	0.797395	0.402399	0.680855	1.08122	1.23168	1.31789	0.804798	0.536492	0.452669
		TRINITY_DN281_c2_g1_i11	0.276024	0.236704	0.243248	0.226897	0.833832	1.32158	3.32879	0.356338	0.756806	0.188842	1.01653	3.54121	0.673197
		TRINITY_DN281_c2_g2_i21	0.317004	0.233133	0.258195	0.269865	0.802363	1.76868	3.35816	0.292363	0.728593	0.131795	1.00408	3.49663	0.339139
		TRINITY_DN2823_c1_g1_i1	1.70103	0.838083	0.856344	0.852848	0.978346	1.30511	0.927642	1.44751	0.134435	0.612341	0.779025	1.13104	1.43624
		TRINITY_DN282766_c0_g1_i4	0.393603	1.2606	1.16148	0.998197	0.637908	0.587731	0.528917	2.73712	1.95897	1.23469	0.758004	0.0896608	0.653126
		TRINITY_DN284_c0_g1_i4	0.608019	1.69127	1.19316	2.28396	0.313679	0.647642	0.283962	1.71934	1.28113	0.945519	1.01745	0.500708	0.514151
		TRINITY_DN2843_c1_g1_i11	0.654267	2.32143	1.96382	0.768053	0.462254	0.526258	0.348468	1.13176	1.67427	0.954986	0.920444	0.605502	0.66849
		TRINITY_DN2848_c0_g2_i91	0.495828	1.35894	0.584108	2.61263	0.758643	0.388262	0.544354	1.11654	1.6916	1.01342	1.03934	0.652876	0.743461
		TRINITY_DN2850_c0_g1_i41	0.364538	2.41661	0.617972	1.72482	0.502276	0.507603	0.547125	0.985062	2.37485	1.3139	0.593953	0.701355	0.349928
		TRINITY_DN2857_c1_g1_i41	0.0890538	1.70225	0.697371	1.08482	0	0	0	5.46352	2.07984	0.782335	0.15617	0	0.94464
		TRINITY_DN285865_c0_g2_i11	0.410999	1.30937	1.42122	1.27471	0.411023	0.568942	0.639818	2.54479	1.43169	0.857101	0.825884	0.359976	0.94449
		TRINITY_DN286_c3_g1_i6	1.46043	1.12346	0.734387	0	0.95227	1.38225	1.25756	2.55211	0.27282	0.51513	0.772352	0.872317	1.10492
		TRINITY_DN2861_c0_g1_i11	0.183668	0.943507	1.04004	2.0291	0.840942	0.556132	0.861153	2.40966	0.842925	1.07089	1.02478	0.573456	0.623747
		TRINITY_DN28746_c0_g1_i4	0.754811	2.33344	0.923313	1.46045	0.865516	0.473302	0.238089	2.33718	0.965008	0.606724	0.971909	0.615638	0.454612
		TRINITY_DN28845_c0_g1_i11	1.39304	0.946132	1.17326	1.743	0.573069	0.909036	0.283822	1.0387	1.15629	1.12251	1.45463	0.800022	0.406485
		TRINITY_DN28913_c0_g1_i1	0.624058	0.713574	1.23894	1.92801	0.299767	0.569714	0.148783	2.53435	1.60954	0.772226	1.3027	0.926585	0.331751
		TRINITY_DN2896_c9_g1_i1	0.23644	0	1.04724	1.85748	1.07865	0.80077	1.02896	1.97845	0.960145	1.52431	0.768308	1.02626	0.692991
		TRINITY_DN2901_c0_g3_i31	0.582385	1.07304	0.688599	1.36465	0.602034	0.582632	0.681251	1.25199	1.99979	1.74022	1.22095	0.622468	0.58998
		TRINITY_DN29050_c0_g1_i71	0.628816	1.95674	0.868407	1.41475	0.930001	0.699806	0.81412	1.94769	0.920083	0.656829	0.779669	0.735997	0.647086
		TRINITY_DN29186_c0_g1_i1	0.865861	1.08245	1.27003	0.943697	0.326329	0.977538	1.49676	0.689401	1.81874	1.59539	0.748382	0.799145	0.386277
		TRINITY_DN2921_c0_g1_i1	1.17328	1.63501	1.39104	1.10288	0.576807	0.396433	1.01912	1.75348	0.407115	0.70183	1.17765	0.371914	1.29345
		TRINITY_DN2937_c3_g1_i12	0.737608	1.86212	1.07541	2.22414	0.600268	0.524923	0.586466	1.84515	0.572891	0.900289	0.954818	0.594385	0.52153
		TRINITY_DN2937_c5_g1_i1	0.0569179	8.41987	0.659327	0.86435	0.113895	0.0587013	0.178838	1.05853	0.771914	0.210017	0.294993	0.163086	0.149562
		TRINITY_DN2953_c0_g1_i10	0.213506	2.17303	0.380728	5.28732	0.276215	0.0961952	0.345961	2.4919	0.587622	0.698108	0.245714	0	0.203695
		TRINITY_DN295836_c0_g1_i1	1.38327	0.338833	2.7039	0.792562	0.246465	0.460488	1.43824	1.28504	1.91269	0.318557	0.397858	1.07192	0.65018
		TRINITY_DN29611_c0_g1_i21	0.192877	2.35165	2.93548	0.612369	0.0515982	0.0832482	0.232979	4.12594	1.48731	0.546366	0.0510507	0.0934789	0.235648
		TRINITY_DN2965_c3_g1_i1	0.738392	0.272991	0.65819	3.23673	0.728979	0.280898	0.213121	0.254917	0.853237	2.00582	2.17526	0.691702	0.889761
		TRINITY_DN29796_c0_g1_i4	0.786216	1.28765	1.48355	1.77583	0.826355	0.266372	0.233266	1.66097	1.37813	0.758091	1.14204	0.882047	0.519486
		TRINITY_DN2994_c1_g1_i51	0.483113	1.67554	0.669263	2.49987	0.495892	0.373636	0.392327	2.02629	1.62309	1.00876	0.728771	0.68395	0.339495
		TRINITY_DN2995_c0_g1_i1	0.628323	1.57894	2.33041	1.75722	0.635852	0.451752	0.180701	1.30304	1.49248	0.937263	0.820925	0.646539	0.236562
		TRINITY_DN2995_c1_g1_i51	0.268224	2.93233	0.180947	2.65745	1.25084	0.548842	0.430124	0.392943	1.82826	0.491179	1.29246	0.425428	0.300969
		TRINITY_DN30140_c0_g1_i41	0.783553	1.01601	2.49958	1.4252	0.609285	0.617244	0.474255	1.82932	1.09098	1.11707	0.45197	0.527766	0.557764
		TRINITY_DN30245_c0_g1_i1	1.36413	1.69193	0.486099	0.426906	1.94305	0.910762	1.72152	0.821525	0.682511	0	1.1852	1.18565	0.580717
		TRINITY_DN3070_c4_g2_i17	1.28296	1.90134	1.41039	1.23675	0	0.440409	0	2.37749	0.907892	1.60136	1.0364	0.805009	0
		TRINITY_DN30851_c0_g1_i11	0.894299	1.08733	2.73185	1.33907	0.508159	0.565096	0.340874	1.64403	1.2025	1.09182	0.462847	0.597679	0.534444
		TRINITY_DN30862_c0_g1_i1	1.51148	1.39151	0	0.515574	1.02147	0.969499	1.60201	0.438672	1.12542	0.492694	1.17697	0.667118	2.08758
		TRINITY_DN3104_c10_g1_i1	0.814229	2.42141	0.477738	3.3822	0.359101	0.805185	0.0744803	1.39917	0.865833	0.962126	0.685485	0.580414	0.172635
		TRINITY_DN31075_c0_g1_i11	0.225444	1.66003	1.72969	0.21634	1.38156	0.183146	0.758527	3.19472	0.861378	0.63527	0.761867	0.363959	1.02808
		TRINITY_DN31075_c1_g1_i21	0.837619	1.10198	3.29455	0.997694	0.691067	0.478356	0.353668	1.7962	0.865899	0.902927	0.50022	0.574817	0.605007
		TRINITY_DN31138_c0_g1_i2	0.897273	0	2.48273	2.01751	0.455809	0.496574	0.826627	1.29682	0.778004	1.99181	0.845189	0	0.911654
		TRINITY_DN31399_c0_g1_i1	0.295575	1.92755	0.621704	1.92821	1.21219	0.581852	1.01625	1.50777	1.26931	0.852187	0.799714	0.375281	0.612405
		TRINITY_DN314_c1_g1_i9	0.672993	2.54494	1.20111	1.46835	1.23199	0.220483	0.577903	0.627396	1.20616	1.13286	0.629272	0.314708	1.17182
		TRINITY_DN31412_c2_g1_i1	0.693026	1.31741	2.85182	0.656535	0.621839	0.772439	1.06003	1.16651	0.99602	1.00634	0.663564	0.545717	0.648759
		TRINITY_DN3152_c0_g1_i4	1.06297	0.552109	1.31069	1.47832	0.601072	0.470824	0.777873	2.05575	0.854333	1.46795	0.679221	0.758818	0.93007
		TRINITY_DN31558_c0_g1_i141	0.123724	0.951096	0.846596	4.17839	0.577337	0.291811	0.452381	1.6349	0.928545	1.14876	0.626383	0.593973	0.6461
		TRINITY_DN32075_c1_g1_i11	1.26026	2.26061	1.34825	0.893294	0.658515	1.41273	0.692171	1.45652	0.337367	0.934248	0.531597	0.291547	0.922895
		TRINITY_DN3224_c0_g1_i3	0.713809	0.871262	1.55239	1.87845	1.2141	0.922244	0.759101	0.13685	0.75914	1.48317	0.746591	1.37692	0.585975
		TRINITY_DN323_c0_g2_i4	0.799726	0	0.00890668	0.841447	1.09599	1.81134	0	0	1.20053	1.89853	0.823165	2.23042	2.28995
		TRINITY_DN32346_c0_g1_i8	0.720426	0.584905	0.835787	1.91354	1.68398	1.19539	0.638974	0	1.11976	1.93539	0.621553	0.751305	0.998983
		TRINITY_DN32435_c0_g1_i8	0.626911	1.12695	0.892321	1.54815	0.314855	0	0.452458	1.80843	1.84248	1.40495	1.23563	0.906315	0.840545
		TRINITY_DN3253_c0_g1_i11	0.605259	1.4564	1.21344	1.01572	0.42099	0.535841	0.672726	2.22097	1.4644	0.99895	0.818581	0.684231	0.892484
		TRINITY_DN3253_c5_g1_i7	0.815423	0.89811	2.28543	1.48165	1.13413	1.11085	0.776546	1.06763	0.556311	1.76129	0.793715	0	0.318907
		TRINITY_DN3268_c2_g1_i11	0.750729	0.0611363	0.714232	0.0660641	1.01144	0.382063	2.07725	0.285508	0.235305	0.164621	1.78943	0.510187	4.95204
		TRINITY_DN32863_c1_g1_i1	2.38548	1.7571	1.28641	1.19232	0	0.720937	0.441042	1.11514	0.768879	0.392961	0.858806	0.462519	1.6184
		TRINITY_DN3296_c0_g1_i6	0.786086	1.45723	1.08574	1.64432	0.704726	0.607982	0.846646	2.03704	1.05248	1.37034	0.328258	0.728777	0.350359
		TRINITY_DN3305_c2_g1_i5	0.743527	0.833228	0.60445	3.12306	1.06201	0.29091	0.0859973	1.49158	0.490473	2.0697	0.924574	0.241533	1.03896
		TRINITY_DN3313_c4_g1_i1	0.459236	0	0	0.382995	1.43856	0.959993	1.4246	0.376552	0.439907	1.3276	1.27033	2.95479	1.96545
		TRINITY_DN3315_c0_g1_i3	0.855427	1.23343	1.06662	1.73797	1.33715	0.732648	0.475814	1.16032	0.604231	1.47344	0.908136	0.450488	0.964335
		TRINITY_DN333058_c0_g1_i3	0.458189	1.042	1.17446	1.25539	0.378469	0.77425	0	2.08118	1.66728	0.992071	2.02159	0.496036	0.659099
		TRINITY_DN33407_c2_g1_i2	1.94596	0.602746	0	0	1.50347	1.43532	2.67837	0.409581	0	0.716857	1.33051	0.739214	1.63797
		TRINITY_DN3356_c1_g4_i1	0	1.41733	0.815524	2.89723	0.779233	1.51875	0	1.55187	0.455662	1.7266	0.271271	1.56653	0
		TRINITY_DN33858_c0_g2_i2	0.592192	1.00819	1.19007	0.742147	0.477313	0.611526	1.10785	2.29986	1.51501	0.970571	0.665211	0.918379	0.901668
		TRINITY_DN3393_c0_g1_i21	1.17341	2.56732	0.800493	0.350617	0.314883	0.919605	1.85357	1.20028	0.649618	0.204323	0.433079	1.39697	1.13584
		TRINITY_DN340217_c0_g1_i1	0.634004	0.909319	0.823421	3.01911	0.00203759	0.616544	1.00501	1.54761	1.51118	2.10443	0.00229522	0.820359	0.00467826
		TRINITY_DN3412_c0_g1_i10	0.43853	1.19589	1.70157	1.4242	0.452545	0.944796	0.710057	2.45133	1.05516	2.00871	0	0.617212	0
		TRINITY_DN34209_c1_g1_i2	0.919299	1.20721	1.59817	2.15732	0.889498	0.55562	0.273769	1.53503	1.05366	0.663714	1.08952	0.67028	0.386914
		TRINITY_DN3428_c9_g1_i1	0.626295	0.912987	1.06729	1.56732	0.222924	0.587297	0.620498	1.63267	2.21838	0.838047	1.25291	0.993935	0.459445
		TRINITY_DN34650_c0_g1_i2	0.578752	1.04797	1.06904	1.0161	0.8101	0.401247	0.9424	1.67089	2.67727	0.687827	0.70432	0.64004	0.754049
		TRINITY_DN34899_c0_g1_i6	0.847498	1.43087	1.59049	1.25253	0.75235	0.261529	0.377475	2.01892	1.03104	1.16986	0.775747	0.83294	0.658761
		TRINITY_DN3505_c0_g3_i1	3.20835	0.554804	3.55082	0.237007	0.844718	0.189463	0.603778	0.321014	0.130122	0.122615	1.66727	0.397872	1.17217
		TRINITY_DN35081_c0_g1_i1	0.390539	0.693825	0.970164	1.93932	0.573841	0.500859	0.891779	1.43947	1.00733	1.30999	1.56877	0.829916	0.884193
		TRINITY_DN3530_c5_g1_i1	1.95344	2.02391	0.555306	0.674048	0.217048	0.332267	1.87416	1.8435	0.232904	0.545087	0.452419	1.00808	1.28784
		TRINITY_DN35319_c1_g1_i1	0.129389	2.66706	0.558562	0.616878	0.138501	0.147613	0.137135	1.53354	1.68935	1.77455	0.349443	3.12357	0.134401
		TRINITY_DN354_c1_g2_i21	2.11174	2.8521	2.89209	0.259667	0.286147	0.192386	0.268854	2.2418	0.599855	0	0.221027	0	1.07433
		TRINITY_DN3555_c1_g1_i3	2.18338	0.155789	0.118474	0	0.170715	0.519608	0.308313	0.108213	0.488357	0.117075	1.67637	2.20717	4.94654
		TRINITY_DN3558_c0_g1_i3	0.750734	1.01469	1.26583	2.41824	0.316016	0.286447	0.188234	1.27029	1.17635	1.20981	1.00139	1.5979	0.504069
		TRINITY_DN3558_c0_g2_i51	0.625101	1.60471	1.58134	2.25199	0.327495	0.368099	0.212063	1.25122	1.23286	0.982603	0.90954	1.15898	0.493986
		TRINITY_DN3573_c2_g1_i1	1.63922	2.02004	0.678707	0.90355	0.873843	0.447869	0.799259	0.818519	1.84017	0.609392	1.01792	0.587771	0.763739
		TRINITY_DN3575_c0_g2_i11	0.578294	1.72939	1.10106	2.0434	0.408379	0.334558	0.25525	2.14348	1.25688	0.528901	0.981723	0.825043	0.813637
		TRINITY_DN3579_c1_g2_i2	1.07128	1.43203	1.28015	1.92095	0.77741	0.600318	0.611583	1.08472	0.881884	0.682345	0.893233	0.752849	1.01126
		TRINITY_DN358_c0_g1_i4	0.021879	0.809408	0.587385	4.23292	0.346023	0.439947	1.15612	3.3334	0.785797	1.24087	0.00710058	0.014028	0.0251118
		TRINITY_DN35992_c0_g1_i11	0	0.70612	2.28033	1.8702	0	0.600036	0.310674	0.40776	1.56995	2.15435	1.20244	1.54153	0.356612
		TRINITY_DN3604_c9_g1_i31	1.36184	3.32304	2.01397	0.0608507	0	0.292611	0.432319	2.43356	1.32288	0.693263	0.102608	0.257839	0.705216
		TRINITY_DN3604_c9_g2_i12	1.45041	2.1599	2.18109	0.459233	0.261393	0.416506	0.495498	2.44482	1.05491	0.362827	0.201072	0.299812	1.21253
		TRINITY_DN3614_c0_g1_i1	0.518902	1.48337	1.28731	2.2005	0.567118	0.698259	0.317034	1.59984	1.13438	0.924816	1.10214	0.723384	0.442947
		TRINITY_DN36196_c0_g1_i5	0.77878	0.992725	1.03924	0.878001	0.636667	0	0.533829	3.62931	1.77202	0.941565	0.463547	0.892988	0.441326
		TRINITY_DN3626_c0_g1_i11	0.690852	0.543489	1.12782	0.995659	0.428712	0.651393	0.932135	1.22409	2.53168	1.68647	0.787851	0.798431	0.601419
		TRINITY_DN36291_c0_g1_i171	0.619068	1.25954	0.744754	2.04537	0.792746	1.52926	0.637293	0.0148508	0.807894	2.00085	0.973237	0.872953	0.702186
		TRINITY_DN364675_c0_g5_i1	0.16097	1.87027	1.53675	0.556641	0.3065	0.180271	0.49372	3.46646	2.19645	0.763934	0.557799	0.750037	0.160198
		TRINITY_DN36490_c0_g3_i1	1.1545	1.7387	0.846246	1.54418	0	0.83526	0.827182	1.73353	1.14448	0.997142	0.368677	1.06726	0.742848
		TRINITY_DN36609_c0_g4_i1	1.26974	1.69592	0.58487	0.815437	1.26752	1.16871	1.62035	1.02823	0.323465	0.499091	0.632917	1.0377	1.05605
		TRINITY_DN3661_c2_g3_i1	0.0336225	2.55065	1.50732	2.34219	0.0600032	0.107075	1.1292	2.21339	0.724694	1.29369	0.126731	0.759351	0.152077
		TRINITY_DN36613_c0_g1_i3	0.794859	3.53346	1.69544	1.13046	0.862755	0.226479	0.216295	1.45247	0.420466	0.550921	0.879243	0.373424	0.863725
		TRINITY_DN3675_c1_g1_i13	0.631593	0.968453	1.58152	1.81116	1.00618	0.67232	0.552739	1.84345	0.765177	1.05007	0.857713	0.771778	0.487847
		TRINITY_DN36809_c0_g1_i7	0.219556	1.52903	0.119936	0.14648	1.86852	0.273626	2.71725	0.919841	0.318192	0.12649	1.26261	0.30279	3.19568
		TRINITY_DN3686_c0_g2_i8	0.487836	0.841668	2.12496	0.756079	0.591188	0.650055	0.989819	1.59429	1.2469	1.16391	0.744997	1.02644	0.781858
		TRINITY_DN3689_c1_g2_i3	0.765229	1.4273	1.21433	1.08395	0.641148	0.68115	1.10636	2.3168	1.25248	0.620776	0.66263	0.666519	0.561328
		TRINITY_DN3695_c2_g1_i1	1.22488	1.20397	0.350509	1.74418	0	0	0.415516	2.25854	2.15019	1.05115	0.997544	0.519301	1.08422
		TRINITY_DN3696_c0_g4_i12	0.499575	1.13578	2.01889	1.47122	0.663066	0.56626	0.360743	1.63688	1.29294	1.63534	0.671516	0.563865	0.483931
		TRINITY_DN3709_c0_g3_i1	0.800167	1.92619	0.894304	2.56683	0.606914	0.975543	0.312282	1.42813	1.02352	1.28511	0.935716	0	0.2453
		TRINITY_DN37268_c0_g3_i1	0.238457	1.90325	0.663779	2.09012	0.895315	0.676992	0.274949	1.71576	1.05261	1.35147	0.819814	0.364292	0.953199
		TRINITY_DN37342_c2_g1_i3	1.06338	3.19455	0.758929	0.816839	0.45109	0.514419	1.16532	0.911663	0.34272	0.450074	0.914711	0.553703	1.86261
		TRINITY_DN37613_c0_g1_i1	0.781653	0.517166	0.639964	0.557312	0.654133	0.344777	0.7297	0.673025	0.706085	0.255041	1.15713	0.585649	5.39837
		TRINITY_DN37699_c1_g2_i21	0.609385	0.688642	1.51179	1.43385	0	1.10038	1.03987	1.52593	1.51475	1.63281	0.819529	1.12307	0
		TRINITY_DN3770_c0_g2_i2	0.644791	2.22898	1.03326	1.2263	0.593589	0.517699	0.754897	1.30696	1.73847	0.886272	0.602244	0.709557	0.756995
		TRINITY_DN3790_c1_g1_i22	1.00706	2.37887	1.17181	0.120454	0.0182586	0.305411	1.20351	3.80715	1.06386	0.0764997	0.0243988	0.462605	1.36011
		TRINITY_DN3799_c3_g1_i2	0.637262	1.41182	0.876429	1.643	0.654392	1.21747	0.805207	1.21799	1.51871	1.60913	0	1.4086	0
		TRINITY_DN3800_c0_g1_i2	0.885318	0.499408	2.72355	0.0343785	0.0424163	0.0731148	3.01698	3.14335	0.317057	0.067498	0	0.273962	1.92297
		TRINITY_DN3803_c2_g1_i4	1.90338	0.707909	1.3094	0.905471	0.736909	0.730695	0.916346	0.905989	0.39849	0.618579	1.6095	0.654829	1.60251
		TRINITY_DN3808_c0_g1_i31	0.359646	2.0239	2.59069	0.811936	0.10167	0.240398	0.572013	2.92991	1.80536	0.569163	0.0845668	0.238972	0.671783
		TRINITY_DN38277_c0_g1_i1	0.629889	0	0.46424	0	0.511811	1.51674	2.70771	1.76267	1.05293	0.469762	0.882609	0.883883	2.11775
		TRINITY_DN38965_c0_g1_i1	1.6343	1.09342	1.54571	1.37206	1.09518	0.666122	0.527803	1.47129	0.367157	0.960852	1.06783	0.237672	0.96061
		TRINITY_DN3910_c0_g1_i12	1.0889	1.20376	2.02005	0.0882476	0.0662966	0.256095	1.59588	3.68345	0.88303	0.0783807	0.032594	0.0957863	1.90752
		TRINITY_DN392_c0_g3_i1	0.693177	1.92935	1.88383	0.648592	0.162852	0.847581	0.919386	2.50144	1.59097	0.541119	0.203682	0.698809	0.379206
		TRINITY_DN39227_c0_g2_i1	0.224705	0.509391	2.0689	1.31914	0.666954	1.11726	0.786916	1.89791	1.48856	1.4015	0.312662	0.305948	0.900164
		TRINITY_DN3937_c0_g1_i5	0.771856	0.245535	0.449743	0.68677	3.71828	1.19547	0.658813	0.0164095	0.200561	0.519635	0.815007	2.8194	0.902525
		TRINITY_DN395_c0_g1_i111	0.762038	0.764033	0.661745	1.0568	1.0121	0.98457	0.313647	0.691673	1.92046	1.57542	1.73384	1.0564	0.467279
		TRINITY_DN3951_c0_g2_i11	0.652363	1.49334	1.70464	0.99888	0.616857	0.482725	0.601781	2.32364	1.35421	0.906736	0.668311	0.589812	0.606708
		TRINITY_DN39584_c0_g1_i21	0.811235	0.554561	1.27036	0.962347	0	0	1.33832	1.16407	0.821357	0.542269	0	2.3896	3.14588
		TRINITY_DN3960_c0_g2_i1	1.54633	0.820355	0.444576	1.45369	2.40667	2.41685	1.02948	0.528524	0.10953	0.196955	0.722995	0.31468	1.00936
		TRINITY_DN3966_c2_g1_i1	0.526385	1.38667	1.48994	0.823269	0.593702	0.653136	0.834251	2.20519	1.23973	1.04986	0.710795	0.738735	0.748329
		TRINITY_DN39750_c0_g1_i61	0.821819	0.73933	0.237166	2.60135	1.18039	0.868567	0.0559077	1.20439	1.6357	1.12647	0.834593	0.770613	0.923687
		TRINITY_DN3997_c2_g1_i21	0.652707	1.72116	0.989872	1.12576	0.808633	0.568855	0.851174	1.36466	1.39823	2.06869	0.642336	0.292866	0.515064
		TRINITY_DN40133_c0_g1_i5	1.27418	1.688	2.35571	0.867602	1.12108	0.513757	0.55416	2.14689	1.06749	0.40318	0.437629	0	0.570321
		TRINITY_DN40133_c0_g2_i1	1.35046	1.42674	0	1.03076	0.73584	0.912451	0.63721	2.25149	0.873582	0.843459	0.524246	1.55088	0.862893
		TRINITY_DN4016_c0_g1_i12	0.773181	1.32016	2.30184	1.11	0.873562	0.429453	0.849503	1.07598	0.811619	1.20899	0.678607	0.721746	0.845355
		TRINITY_DN4019_c1_g1_i1	0.672895	2.08626	0.692979	1.32114	0.809868	0.6357	0.473008	0.652708	2.34394	0.933198	1.09391	0.660985	0.623398
		TRINITY_DN402_c0_g1_i61	0.436006	1.71421	1.45394	0.858979	0.747213	0.596348	0.445484	1.81096	1.2863	1.42215	0.822052	0.488729	0.917626
		TRINITY_DN40200_c0_g3_i1	0.31189	2.2228	0.658703	1.73239	1.21004	0.417587	0.852821	2.39388	0.867125	0.259134	0.473501	0.732449	0.867682
		TRINITY_DN4080_c3_g1_i2	0	0.882485	0.755204	1.81808	0.797002	0.505669	0.859543	1.69394	1.36961	1.96674	0.681035	0.911713	0.758975
		TRINITY_DN40829_c0_g1_i1	1.87141	0	0.332016	1.34539	2.0764	1.41641	0.314116	0.247135	0.936573	0.869592	1.61331	0.808963	1.1687
		TRINITY_DN4083_c4_g1_i1	0.509473	1.68386	1.15362	1.56259	0.759692	0.483603	0.691624	1.32034	1.5792	1.00739	0.851721	0.860475	0.536408
		TRINITY_DN4087_c0_g1_i41	0.386491	1.69386	0.818248	3.37138	0.383687	0.176421	0.156151	0.955331	2.34987	0.72427	0.838038	0.839239	0.307013
		TRINITY_DN4135_c1_g1_i2	0.146472	0.286004	1.4723	1.63948	0.304153	0.754991	0.858332	1.47977	1.76086	1.82983	0.406107	1.55845	0.503256
		TRINITY_DN4156_c0_g1_i1	0.408749	0	0	0.10352	2.43828	2.16459	0.116405	0.0733083	1.07919	1.44573	1.60478	1.93045	1.635
		TRINITY_DN4157_c0_g2_i1	0.719634	0.734518	0.527861	1.84676	1.33788	0.666783	0.552668	1.86876	0.886815	1.19486	1.27877	0.692237	0.692453
		TRINITY_DN41572_c0_g1_i11	0.941156	0.940515	0.709871	0.155685	0.343403	1.00394	1.70356	1.77083	1.47356	0.142871	0.395939	1.41334	2.00532
		TRINITY_DN4171_c0_g2_i5	0.474414	0.111425	1.52557	1.31631	0.870605	1.04064	1.04548	1.73755	1.72703	1.52805	1.44888	0.00992547	0.164125
		TRINITY_DN4207_c1_g1_i2	0.758886	1.52328	0.706409	1.64061	0.413085	0.594197	1.14773	1.82042	1.51314	0.832078	0.455204	0.956872	0.638091
		TRINITY_DN42138_c0_g2_i11	0.386978	2.64115	0.505843	2.01538	0.447743	1.36082	0.311288	1.11616	0.853377	1.18812	0.936529	0.977039	0.259584
		TRINITY_DN4225_c0_g1_i1	1.83394	0.182096	0.764919	0.766159	1.07646	0.804887	0.936618	0.699673	0.128393	0.718751	0.681073	2.13145	2.27558
		TRINITY_DN42352_c0_g1_i1	0	1.01639	0.5881	2.68481	1.43829	0.877889	0.784134	0.969513	1.25504	1.06966	1.20603	0.455991	0.654155
		TRINITY_DN4238_c0_g2_i21	0.79426	1.78178	0.908858	0.860286	0.833072	1.0536	1.55752	1.76524	0.763716	0.329727	0	1.58134	0.770606
		TRINITY_DN42725_c0_g1_i11	0.854444	1.24621	1.37805	1.8247	1.6242	0.213517	0.564725	1.49613	0.864818	1.13586	0.478904	0.731276	0.587171
		TRINITY_DN428_c1_g2_i11	0.542605	0.751141	1.2319	1.9428	0.987956	1.10199	1.28685	0.616869	1.53631	1.37652	0.768385	0.371777	0.484896
		TRINITY_DN42986_c0_g2_i31	0.26235	1.29952	1.41234	1.40505	0.280763	1.57497	1.2753	1.00207	1.11675	1.50848	0.837099	1.0253	0
		TRINITY_DN42987_c0_g2_i3	0.781817	0.804657	1.3943	1.88287	0.285108	1.31055	0.282483	0.964013	1.00576	2.4481	0	1.09423	0.746113
		TRINITY_DN43087_c0_g1_i71	0.590665	0.644155	0.871132	1.9942	0.725585	0.509713	0.607142	0.7029	1.22252	1.84232	0.851312	1.60627	0.832089
		TRINITY_DN4317_c1_g1_i4	1.05095	1.37887	2.27337	0.641117	0.150556	0.643474	1.00734	1.31405	1.72595	0.634635	0.291685	1.49289	0.3951
		TRINITY_DN43186_c0_g1_i1	0.203945	0.978195	2.28425	0.547775	0.357113	0.71658	0.539705	3.39157	1.96244	0.654371	0.34484	0.608639	0.410579
		TRINITY_DN4332_c3_g2_i1	0.594438	0.0390455	0.670385	1.70415	0.692812	1.40519	0.559682	0.854444	1.55896	1.96541	0.513578	1.56682	0.875083
		TRINITY_DN4333_c0_g1_i4	0.657525	0.362278	0.667827	1.26615	0.772155	0.825101	0.588538	0.958901	3.35661	1.66363	0.571194	0.663132	0.646961
		TRINITY_DN4334_c0_g1_i1	0.898657	2.12739	1.31555	1.05177	0.877669	0.616754	0.873376	1.7873	0.32531	1.01218	0.818999	0	1.29504
		TRINITY_DN4352_c2_g1_i2	0.625062	0.946881	0.867152	1.63233	0.628682	0.673356	0.595629	2.10199	0.962598	1.52136	1.00084	0.736796	0.707315
		TRINITY_DN4387_c0_g1_i1	0.522951	0.71239	1.29068	2.26429	0.763987	0.834529	0.264218	1.55066	1.28569	1.50629	0.435211	1.31735	0.251754
		TRINITY_DN43924_c0_g1_i11	0.605283	2.90148	0.955088	1.51086	0.9591	0.862823	0.433475	0.481498	1.24163	0.984545	0.618005	0.950045	0.496169
		TRINITY_DN44418_c0_g1_i2	1.11406	1.0503	2.12456	0.718901	0.926773	0.278591	1.01272	2.45428	0.659203	1.06614	0.878402	0.156669	0.559401
		TRINITY_DN44605_c0_g3_i1	0	0.218035	1.06582	3.20677	0.666135	1.25558	0.688991	0.732297	1.34219	2.23599	0.528397	1.0598	0
		TRINITY_DN4523_c0_g1_i12	0.912798	0.402199	1.81041	2.1687	1.09508	0.834181	0.573714	0.384685	1.04084	1.19737	0.700022	0.597185	1.28281
		TRINITY_DN45330_c0_g1_i51	1.18283	0.529204	1.47938	0.536873	0	1.02943	2.70141	0	1.61616	0.28335	0.037922	2.56293	1.04051
		TRINITY_DN454_c0_g2_i6	1.28684	1.39223	2.38405	0.62731	0.982617	0.463464	0.64664	0.808185	1.03094	0.914961	1.04705	0.471288	0.944417
		TRINITY_DN45427_c0_g4_i1	1.08009	1.29706	1.97658	0.867885	0.879807	0.453812	0.514214	0.729596	1.90426	1.24302	0.457786	0.428379	1.16751
		TRINITY_DN4557_c4_g1_i11	1.11183	0	2.0368	2.13734	0.800993	0.63681	0.457315	0.503803	0.73163	1.18341	0.797673	1.40202	1.20038
		TRINITY_DN45644_c0_g1_i1	2.43237	0.45987	1.22578	0.395807	1.17273	1.11601	1.00665	0.31991	0.244421	0.770395	0.875671	0.422738	2.55764
		TRINITY_DN45755_c0_g1_i11	1.0331	1.02773	3.80797	0.416761	0.68844	0.523619	0.277508	1.5738	0.916081	0.810206	0.593548	0.601713	0.729529
		TRINITY_DN46010_c0_g1_i1	1.26307	1.19154	0.88133	2.32397	0.686025	0	1.10215	2.23523	0.582878	0.842163	1.02072	0	0.870937
		TRINITY_DN46040_c0_g1_i13	0.547617	0.695283	1.75232	2.32075	0.831831	0.994035	0	1.5827	1.21582	0.824705	1.15196	1.01	0.0729777
		TRINITY_DN4617_c2_g3_i2	0.514327	1.36552	1.29734	0.738316	0.584696	0.485916	0.799031	1.8487	1.44226	1.27087	0.571756	1.5042	0.577079
		TRINITY_DN46586_c0_g1_i11	0.839414	1.8284	1.79702	0.562138	0.776426	0.354815	0.533394	2.42827	0.928509	0.583166	1.06842	0.0476233	1.2524
		TRINITY_DN46622_c2_g1_i2	1.49326	1.01829	0.936309	0	0.575701	0.711917	1.77809	1.14861	1.15171	0	1.36495	1.61599	1.20518
		TRINITY_DN46728_c0_g1_i2	0.759928	0.830375	1.04742	2.37435	0.810443	0.631595	0.534571	1.743	1.34422	0.739268	0.830284	0.731774	0.622766
		TRINITY_DN4677_c5_g1_i1	1.22607	2.01077	0	0.756347	1.22396	0.546359	2.07315	1.13938	0.371854	0.679384	0.975409	1.32215	0.675171
		TRINITY_DN47014_c0_g3_i1	0.371054	1.75269	0.532572	1.72213	0.135326	0.255373	0	5.03761	0.805406	0.386333	0.292478	1.63482	0.0742109
		TRINITY_DN4708_c1_g1_i1	0.650697	0	1.42789	1.78882	1.04233	0.43449	0	1.34558	2.25445	1.98308	0.744713	0.515012	0.812926
		TRINITY_DN47130_c0_g1_i1	0.366016	2.30854	1.20514	4.25616	0.142148	0.412421	0.150562	0.631062	1.1428	1.25639	0.79552	0.19786	0.135391
		TRINITY_DN4751_c0_g1_i51	0.995158	0.873899	0.360059	1.50714	0.188625	0.468774	1.90181	1.24952	1.24557	1.03883	0.255294	1.08297	1.83235
		TRINITY_DN47721_c0_g2_i1	2.06699	0.496821	0.880504	0.49321	1.62192	1.58047	0.96957	0.385688	0.671344	0	0.728448	2.30678	0.798257
		TRINITY_DN479_c5_g1_i142	1.88341	1.11383	0.770824	0.341144	0.412345	0.468686	2.13602	1.49274	0.642663	0.267467	0.259418	0.583845	2.62761
		TRINITY_DN4826_c0_g1_i1	0.437756	0.266626	1.17473	1.77318	0.547768	0.605066	0.453545	2.72814	1.63235	0.968207	0.762953	0.801916	0.847754
		TRINITY_DN48458_c0_g1_i2	0.936198	1.13556	1.50036	2.28419	0.314476	0.486589	0.246353	1.48451	1.46644	0.610044	1.34632	0.81608	0.372866
		TRINITY_DN48476_c0_g1_i5	1.13098	0	0.532696	1.29432	0.807918	2.14287	0	0	2.08834	1.2403	0.0825666	2.39289	1.28711
		TRINITY_DN4883_c1_g4_i1	1.9066	0.409159	0.558301	0.351612	0.689967	0.711058	0.72552	1.35161	0.403435	0.749021	0.634227	2.86894	1.64055
		TRINITY_DN48850_c0_g1_i11	0.690068	0.574998	3.04889	1.74126	0.634891	0.705631	0	0.381406	0.513808	1.34418	1.34783	1.49933	0.517699
		TRINITY_DN4888_c0_g1_i4	1.63288	1.53909	1.65976	1.26759	0.703688	0.762229	0.241333	1.39752	1.05195	0.462056	0.722206	0.679196	0.880505
		TRINITY_DN491_c3_g1_i5	0.849809	1.3239	1.35577	0.642437	0.897149	0.933866	0	0.731575	2.01275	1.50564	1.71994	0.616112	0.411049
		TRINITY_DN49507_c0_g1_i5	0.776274	1.54858	2.97552	1.83143	1.46728	0.450484	0.366133	0.590763	1.0715	0.56555	0.350393	0	1.0061
		TRINITY_DN4955_c0_g3_i1	1.15628	1.33296	1.77516	1.09911	0.785468	0.376624	0.848132	2.5146	0.597964	1.0832	0.850473	0.0746143	0.505423
		TRINITY_DN49598_c0_g2_i2	0.891383	1.9889	0.59179	1.69924	0.449582	0.547382	1.1914	1.63368	1.50372	0.843751	0.571199	0.672438	0.415534
		TRINITY_DN497046_c0_g1_i31	0.6109	1.25511	0.707862	2.33991	0.467336	0.883941	0.297136	1.19172	1.37765	1.03735	1.42102	0.827543	0.582516
		TRINITY_DN4996_c0_g2_i1	0.70674	0.740157	1.29318	0.403972	1.25828	0.430069	0.712893	2.27956	1.76165	1.1855	0.538807	1.25467	0.434525
		TRINITY_DN503_c0_g2_i1	1.85133	2.03723	2.26603	0.867913	0.932814	0	0.683111	2.70604	0.431207	0.328905	0.539008	0.174903	0.181503
		TRINITY_DN5037_c0_g1_i1	0.957946	0.745451	1.34937	1.70057	0.666397	0.223413	0.711888	1.29155	1.34068	1.63344	1.67651	0.670036	0.0327537
		TRINITY_DN5065_c0_g1_i81	0.685267	0.823213	0.999564	2.10464	0.858845	0.70239	0.347698	1.42588	1.09283	1.30379	1.08825	0.851309	0.716317
		TRINITY_DN5071_c0_g1_i7	0.93485	1.92909	1.30751	1.5111	0.879509	0	1.18428	1.50345	0.873153	0.858193	0.722088	0.560562	0.736205
		TRINITY_DN5125_c0_g1_i11	0.489596	2.24765	1.10936	1.42571	0.472364	0.840099	0.342194	0.786862	1.48018	1.60204	1.38847	0.358196	0.457285
		TRINITY_DN5160_c0_g1_i5	0.923195	0.401001	0.789077	0.00594605	1.28308	1.09157	1.29289	0.433118	0.600791	0.21752	0.00593097	3.78797	2.1679
		TRINITY_DN51785_c0_g1_i61	3.53862	0.101092	0.521389	0.80077	0	0.824664	1.88235	1.01398	0.906967	0.601854	0.284078	0.536297	1.98793
		TRINITY_DN5203_c1_g2_i1	0.227082	0.38371	1.39879	1.50476	0.923369	0.704203	0.720262	0.303417	3.40567	1.72008	0.701376	0.470336	0.536945
		TRINITY_DN52093_c2_g2_i11	0.663966	2.87131	1.02812	0.485224	0.126311	0	1.06721	3.10963	0.935176	1.02288	0.969018	0.493804	0.227359
		TRINITY_DN522_c1_g1_i1	0.508627	1.4006	1.67458	1.02837	0.514763	0.676618	0.657029	1.56746	1.65652	1.18654	0.707886	0.736759	0.68426
		TRINITY_DN5250_c0_g1_i4	0.483681	0.151822	1.19765	1.60313	0.844023	0.866864	0.647058	1.22613	1.4626	1.81112	0.438806	1.54429	0.722834
		TRINITY_DN52729_c0_g1_i31	1.12259	0.544957	1.51307	0.441381	0.129561	0.227734	1.64175	2.91228	1.90467	0.478677	0.0981247	0.530766	1.45443
		TRINITY_DN52981_c0_g2_i11	1.19293	1.22697	0.508194	1.87196	0.992912	0.428856	0.611065	1.03668	1.04938	1.41242	1.01782	0.69964	0.951181
		TRINITY_DN53_c0_g1_i2	0.577402	1.27326	1.15198	0.935842	0.741495	0.578427	0.739443	2.43806	2.6801	0.725342	0.176143	0.649705	0.332801
		TRINITY_DN5333_c1_g1_i11	1.29674	1.14251	0.645885	0.502615	0.514018	0.999528	1.57202	2.36746	0.813715	0.576296	0.40715	0.497936	1.66413
		TRINITY_DN53455_c0_g1_i11	0.490952	0.974116	0.647355	1.68118	1.46507	0.553903	0.525023	0.873524	2.55016	0.793375	1.06011	1.06627	0.318973
		TRINITY_DN53514_c0_g2_i1	0.442204	2.19106	2.62813	1.71677	0.565136	0.736757	0.343988	0.771454	0.821262	0.639941	1.0619	0.700847	0.380551
		TRINITY_DN5387_c0_g1_i4	0.0467766	0.255011	0.679049	5.80051	0.118255	0.0396287	0.118571	2.26525	0.127611	3.28782	0.0909253	0.13581	0.0347934
		TRINITY_DN54255_c0_g1_i4	0.632106	1.0551	0.950806	2.21608	0.775574	0.822162	0.78828	1.05139	0.595577	1.24515	0.704634	1.55856	0.604577
		TRINITY_DN5453_c0_g3_i11	0.6979	1.52199	1.83411	1.31751	0.732924	0.79164	0.369295	2.00872	0.712837	1.34069	1.02445	0.64794	0
		TRINITY_DN5482_c0_g1_i12	0.769765	0.839353	1.32529	1.7737	0.988302	1.27525	0.526599	1.1005	1.42928	1.28425	0.812378	0.304544	0.570776
		TRINITY_DN54943_c0_g4_i3	0.908753	0.566192	2.68574	2.84426	1.07191	0.215435	0.288122	0.966285	0.859882	1.04531	0.420971	0.73322	0.393907
		TRINITY_DN5531_c1_g1_i41	0.628494	0	0.866285	2.03172	0.865967	0.875504	0.699068	1.12728	1.18896	2.31592	1.16829	1.23251	0
		TRINITY_DN554_c0_g2_i11	1.2524	0.467939	1.71229	0.544989	0.357599	0.53076	1.5155	3.02321	0.559755	0.631972	0.337195	0.849163	1.21723
		TRINITY_DN5551_c0_g1_i9	0.782534	0.728692	1.7819	1.92637	1.17356	0.691904	0.946008	1.12264	0.777905	1.58651	0.774981	0	0.707009
		TRINITY_DN5553_c0_g2_i21	0.986514	0.805723	1.69303	0.552943	0.475427	0.925217	1.833	1.84466	0.687625	0.756394	0.681854	0.897515	0.860094
		TRINITY_DN55617_c2_g2_i11	0.567792	1.75997	2.01289	1.52573	0.49341	0.602809	0.243443	1.71793	1.12895	0.803484	0.857989	0.967527	0.318076
		TRINITY_DN5598_c6_g1_i1	1.07227	0.170154	1.84689	0.316808	1.72678	1.29856	2.46396	0.329863	0.120108	0.828574	0.575302	1.16584	1.08489
		TRINITY_DN5628_c1_g1_i10	1.18716	2.17938	2.09281	1.56552	1.28704	0.130763	0.315405	1.3603	0	0.428006	1.38148	0.193117	0.879016
		TRINITY_DN56293_c0_g1_i2	0.447684	0.381547	2.51289	0.92072	1.06087	0.753489	0.808445	1.23645	2.07182	1.24432	0.446739	0.448156	0.666881
		TRINITY_DN56462_c0_g1_i41	0	0	4.19167	2.40867	0	0.0883398	0.064723	0.15702	2.64471	3.22747	0	0.217403	0
		TRINITY_DN56462_c0_g2_i11	0.168474	0.881655	3.01232	1.63644	0.448956	0.22307	0.177514	1.86386	1.84084	1.88112	0.330511	0.213628	0.321613
		TRINITY_DN56984_c0_g1_i2	0.993014	0.340711	0.615538	2.19151	0.945147	1.00757	0.199476	0.0713456	0.756955	1.75306	0.833214	1.27021	2.02225
		TRINITY_DN569852_c0_g1_i1	2.32611	2.26093	1.17349	0.444043	1.09346	0.368833	0.560369	1.4298	0.772162	0	0.508223	0	2.06258
		TRINITY_DN572_c0_g1_i21	0.482454	1.86367	0.642047	1.45812	1.0657	0.594536	0.57065	0.809514	1.52611	1.06754	1.42085	0.786153	0.712656
		TRINITY_DN57321_c2_g2_i2	0.842694	0.998234	1.29023	1.90593	0.469206	0.673897	0.168474	1.10365	1.29573	1.05838	1.34391	1.32548	0.524178
		TRINITY_DN5748_c0_g1_i1	0	1.2112	0.477008	3.25304	0.333645	0.483959	0	1.66475	1.8307	1.51704	0.596912	0.48309	1.14864
		TRINITY_DN5749_c0_g1_i31	0.893384	1.199	1.1409	1.8418	0.684014	0.422467	0.881765	2.2373	0.90325	0.960032	0.418301	0.684014	0.733781
		TRINITY_DN5774_c0_g1_i3	2.14782	0.0354573	0.054925	0.974028	2.03689	0.998359	0.0871296	0.87698	0.636395	0.81819	1.30773	1.71113	1.31496
		TRINITY_DN5787_c3_g1_i1	0.206361	0.788949	0.648129	1.01741	0.405017	0.246075	1.01606	0.974733	3.52017	1.79154	0.468187	1.84362	0.0737549
		TRINITY_DN584179_c0_g1_i4	0.470146	0.278277	1.20716	1.30061	0.782767	0.442354	0.406675	1.06214	1.78835	1.96201	0.938228	1.18204	1.17925
		TRINITY_DN58771_c0_g1_i2	0.631857	1.45202	0.602173	2.74998	1.48783	0.412364	0.485211	0.706269	1.09358	1.17596	0.893082	0.716072	0.593595
		TRINITY_DN5890_c1_g1_i2	0.288369	0	1.08839	2.10244	1.9644	1.08756	0.465699	1.42058	0.909024	1.22402	0.389146	1.15958	0.900795
		TRINITY_DN5898_c0_g1_i11	2.72471	1.33323	0.173166	0	0	0.52434	2.90861	1.03821	0.333635	0	0	0.569759	3.39434
		TRINITY_DN59001_c0_g1_i2	0.876693	1.06852	1.63992	1.85206	0.51785	0.335907	1.26177	1.12428	1.12879	0.903598	1.00705	0.485228	0.798333
		TRINITY_DN59096_c0_g1_i3	0.596875	1.3951	1.67377	1.37713	0.465634	0.764071	0.307426	0.960033	1.29982	1.50477	1.17038	1.22072	0.264279
		TRINITY_DN5914_c0_g1_i13	0.844043	1.05439	0.800302	2.55362	0.840718	0.57162	0.588246	0.939625	1.22663	1.05448	0.95864	0.730384	0.837307
		TRINITY_DN5931_c0_g1_i8	0.62951	0.218529	1.7703	1.61938	0.730279	0.938424	0.899957	0.743612	1.56734	1.05961	0.790221	1.08887	0.94397
		TRINITY_DN5952_c0_g1_i1	0.727479	2.47759	1.42401	1.26929	0.947954	0.527831	0.512657	0.875057	1.28744	0.769134	0.972054	0.498077	0.711412
		TRINITY_DN5961_c0_g1_i6	0.777286	1.76333	0.708669	1.68445	0.997827	0.61848	0.721303	1.04532	1.44339	1.05152	0.848163	0.655699	0.684564
		TRINITY_DN5972_c0_g1_i61	0.689043	1.45471	2.08495	0.961037	0.738524	0.543001	0.517159	2.32545	1.17187	0.794303	0.604389	0.46059	0.654965
		TRINITY_DN59734_c0_g1_i2	0.503052	1.79257	1.09113	1.55592	1.3051	0.725529	0	1.36462	1.74155	1.52049	1.06137	0	0.338675
		TRINITY_DN5980_c1_g2_i1	0.795482	0.196439	0.465814	0.821738	1.1728	0.751721	1.1553	0.628217	0.633079	0.355925	0.633079	0.881059	4.50935
		TRINITY_DN5990_c0_g2_i2	0.873901	0.635419	1.27537	1.63222	0.474035	0.823835	0.294008	2.01744	0.775632	1.60093	1.38149	0.741545	0.474168
		TRINITY_DN59923_c4_g1_i1	2.42091	1.39545	1.33909	0.491818	0.580909	1.28455	0.31	0.875455	0.289091	0.211818	0.266364	1.22909	2.30545
		TRINITY_DN6_c0_g2_i41	0.302534	1.38608	1.97601	1.33222	0.462837	0.391153	0.413042	2.38974	1.26003	1.69554	0.39272	0.492815	0.505276
		TRINITY_DN6_c2_g1_i12	0.463524	1.36931	2.22499	0.767112	0.211338	0.0953011	0.59637	2.92437	2.1871	0.768437	0.237102	0.163263	0.991782
		TRINITY_DN6007_c0_g1_i11	0.293583	0.991142	1.33926	1.73291	0.467774	0.958845	0.95858	1.38347	1.36414	1.59605	0.302055	1.49068	0.12151
		TRINITY_DN60260_c0_g1_i11	0.518112	1.69716	1.84676	0.814041	0.721791	0.522693	0.522064	2.4309	1.10355	0.895243	0.597383	0.482766	0.847546
		TRINITY_DN6043_c0_g1_i4	0.712536	1.91414	1.64531	0.750017	0.914548	0.331	1.33408	1.98923	0.753119	0.672857	0.370937	0.666912	0.945309
		TRINITY_DN60445_c3_g1_i1	0.399034	1.10103	1.15379	0.757792	0.639958	0.381616	0.721058	1.73946	2.07784	1.56115	0.501202	1.47859	0.487473
		TRINITY_DN60555_c0_g2_i12	1.57255	2.83444	0.128592	0.0339884	0.0207202	0.860251	1.94365	2.81213	0.138453	0.0185845	0.0656139	0.928227	1.6428
		TRINITY_DN6077_c0_g1_i1	0.246225	0.747408	1.65802	1.41807	0.822431	0.656395	0.940255	0.831656	1.29619	1.31488	1.47686	0.237862	1.35375
		TRINITY_DN607725_c0_g2_i1	0.555352	0.93147	2.02581	1.78474	0.724693	0.410509	0.45037	1.34388	1.02703	0.879811	1.2272	1.13896	0.500174
		TRINITY_DN6096_c1_g1_i1	0.439926	3.16413	0.507053	2.17343	0.921274	0.541435	0.455971	0.748545	1.33844	0.894751	0.836465	0.498867	0.479711
		TRINITY_DN6097_c0_g3_i3	0.628989	1.13267	1.24315	1.67952	0.969498	0.803893	1.08595	1.36868	1.28078	1.36425	0.452093	0	0.990531
		TRINITY_DN6105_c6_g1_i11	0.478952	2.24324	1.01789	1.0698	1.18543	0.806504	0.630834	0.646733	1.47401	0.920205	1.12562	0.625173	0.77561
		TRINITY_DN616_c0_g1_i2	0.751095	1.51931	1.01419	0.141077	0.558054	0.595948	0.953144	1.78472	1.66143	1.36394	0.678212	1.64736	0.331512
		TRINITY_DN6173_c0_g3_i1	0.493639	0.870555	1.35393	1.37748	0.748482	1.00332	0.617696	0.43903	2.44654	1.51103	0.98702	0.29237	0.858908
		TRINITY_DN61755_c0_g1_i21	0.750255	1.20316	0.897296	1.68877	0.658006	0.442433	0.467294	2.30752	1.00672	1.60192	0.44783	1.00165	0.527157
		TRINITY_DN6186_c0_g2_i4	0.635889	0.812427	1.13243	0.984922	0.701741	0.645002	0.774429	1.57862	1.9059	0.895771	0.790231	1.5088	0.633831
		TRINITY_DN6206_c0_g3_i2	1.07463	1.88599	0.825449	0.525989	1.00805	0.465766	1.26359	0.652514	1.30392	0	1.03209	1.49481	1.46719
		TRINITY_DN62201_c0_g1_i3	0.249659	0.359461	0.629112	4.06965	1.73998	0.24133	0.459823	0.96658	1.6235	0.448715	1.40012	0.269503	0.542564
		TRINITY_DN6240_c0_g3_i11	0.812637	0.326582	0.752142	2.30845	0.86658	1.30974	0.562899	0.413656	1.23015	1.74998	0.758155	0.959981	0.949053
		TRINITY_DN62412_c0_g1_i1	0.153665	3.58393	0.700261	1.24864	0.306438	0.194979	0.506768	1.62106	0.609607	1.97298	0.527573	1.4457	0.128401
		TRINITY_DN6250_c0_g2_i2	0.545903	1.04133	0.544817	1.49613	1.14221	0.622813	0.763091	1.05531	1.29466	1.95926	0.959133	0.867594	0.707762
		TRINITY_DN627_c2_g3_i1	0.83509	0.397076	1.68119	1.92104	0.930505	0.888015	0.618635	0.418271	0.960334	1.36654	0.984331	0.873526	1.12544
		TRINITY_DN628_c5_g2_i1	1.44713	3.28995	1.50551	0.916398	0.301338	0	1.22717	1.50787	0.882785	0.887503	0.241778	0.792561	0
		TRINITY_DN6371_c0_g2_i5	0.781784	1.6007	0.856951	1.17906	0.549393	0.655698	0.829258	1.50589	1.4727	1.89767	0.734821	0.310493	0.62558
		TRINITY_DN6375_c0_g1_i82	0.954058	1.07093	1.35714	0.408786	0.367036	0.64118	1.62508	2.13078	0.70104	0.402414	0.619048	1.13213	1.59038
		TRINITY_DN63793_c0_g1_i11	0.528173	1.7638	0.504469	1.70237	0.283117	0.557553	0.505136	0.880733	2.92465	1.21994	1.01829	0.912117	0.199651
		TRINITY_DN64177_c0_g1_i1	0.696971	0.734879	1.27459	2.72296	0.764154	0.325403	0.265727	1.11733	1.40333	1.60863	0.797558	0.677079	0.611398
		TRINITY_DN6429_c0_g1_i1	0.41338	1.53813	1.34548	1.16739	0.206472	0.658847	1.04764	1.51718	1.53464	0.964407	1.05229	0.948838	0.605301
		TRINITY_DN6479_c0_g1_i10	0.366606	1.40137	0.938734	1.60173	0.362101	0.648034	0.214335	1.40524	1.78757	1.663	1.48661	0.754797	0.369887
		TRINITY_DN6487_c0_g1_i61	0.467109	1.7782	1.51292	1.37898	0.80862	0.531707	0.759789	1.44136	0.691059	1.08913	0.65677	0.897404	0.986953
		TRINITY_DN6581_c0_g2_i8	0	0.487042	1.25769	1.81355	1.40478	1.32991	1.0361	1.01454	0.913581	1.44033	1.16996	1.13252	0
		TRINITY_DN65858_c0_g2_i1	1.0594	0.887607	1.45969	1.54559	0.382711	0.53041	0.123885	2.34475	1.43758	0.834595	0.988246	0.939202	0.466341
		TRINITY_DN6593_c0_g1_i11	1.17926	0.779452	2.8839	1.61647	0.56028	0.258608	0.590652	1.39322	0.795544	1.51924	0.205345	0.70511	0.51291
		TRINITY_DN65935_c0_g1_i2	0.325641	1.78605	1.18829	2.4407	0.317836	0.0939404	0.191676	1.34108	1.61857	2.57638	0.696605	0.295031	0.128201
		TRINITY_DN6645_c4_g1_i1	0.432122	1.04094	0.645155	1.65225	0.538817	0.57925	0.791036	1.12412	1.58973	1.485	1.22156	1.23224	0.667776
		TRINITY_DN666_c1_g2_i2	0.487612	1.10216	0.826466	2.53386	1.23034	0.529836	0.54527	0.928654	1.37307	1.34486	0.615525	0.718157	0.764195
		TRINITY_DN66663_c0_g1_i2	0.350642	1.43527	1.23044	1.24403	0.308618	0.60643	0.323967	1.42154	1.86932	1.79848	1.09836	0.887017	0.425878
		TRINITY_DN6668_c0_g1_i141	0.820958	0.826737	1.3845	1.18992	0.615831	0.604048	0.521178	1.87369	1.61313	1.51276	0.743643	0.841157	0.452447
		TRINITY_DN67164_c0_g1_i21	0.550443	1.30831	1.74652	1.43727	0.808648	0.475746	0.491467	2.15192	1.30466	1.04127	0.706766	0.302703	0.674275
		TRINITY_DN673_c0_g1_i4	0.417074	2.11704	0.915611	1.30002	1.27433	0.545343	0.334615	0.442369	1.85532	1.49621	0.969587	0.761847	0.570638
		TRINITY_DN6788_c1_g1_i1	0.754131	1.07833	1.87427	0.701383	0.887958	0.553505	1.12152	1.84145	0.791561	0.754706	1.07327	0.764266	0.803654
		TRINITY_DN681001_c1_g1_i1	1.09224	0.261264	0.774445	0.322686	1.64458	1.44385	1.00055	0.685874	0.752636	0.173583	0.319125	3.27893	1.25024
		TRINITY_DN6838_c1_g3_i21	1.51855	2.15647	1.82618	0.554741	0.312468	0.371001	0.707675	2.34153	1.08616	0.311148	0.405109	0.223349	1.18562
		TRINITY_DN684_c1_g3_i2	0.694328	0	0.912288	1.40751	1.92197	0.770909	1.67083	0.466551	0.61009	1.01125	2.65262	0	0.881655
		TRINITY_DN690_c0_g2_i11	0.646248	2.54558	1.18358	1.58952	0.785595	0.627577	0.560843	0.541825	1.91039	0.858207	1.1165	0.478549	0.155598
		TRINITY_DN6909_c0_g1_i10	0.849216	1.04967	1.7878	1.0123	0.766161	1.21095	0.951403	0.972214	1.17299	1.65414	0.591426	0.981721	0
		TRINITY_DN6914_c1_g1_i41	1.12647	1.21556	0.234896	0.608235	0.416241	0.73222	1.3347	1.56388	0.717804	0.510138	0.510008	1.71024	2.31961
		TRINITY_DN69371_c0_g1_i31	0.503256	0.698782	0.948224	1.47983	1.63005	0	0.397412	2.66994	1.71218	1.01631	0.381383	0.526438	1.03618
		TRINITY_DN696056_c0_g1_i1	0.389026	2.82138	0.563961	2.98322	0.427707	0.229405	0.451074	0.859678	1.95429	0.722161	0.712372	0.595854	0.289875
		TRINITY_DN6978_c0_g1_i81	0.1159	0	0	2.19001	2.46616	1.7821	0.029479	0.0216683	0	2.08898	2.46717	1.63193	0.206605
		TRINITY_DN6978_c0_g3_i11	0.831925	1.36104	1.39831	0.511897	0.751857	0.702045	0.977795	2.1295	1.09882	0.386444	0.441176	0.947293	1.4619
		TRINITY_DN69802_c0_g1_i1	0.0833987	0.205835	0.281439	0.346713	2.57421	1.19312	1.37659	0.292593	0.7042	0.562371	1.67336	2.98322	0.722958
		TRINITY_DN7_c2_g3_i11	0.140354	3.00975	2.44435	0.777349	0.0985132	0.0680921	0.217497	4.12708	1.19012	0.550376	0.0751525	0.0868565	0.214511
		TRINITY_DN7020_c3_g1_i8	0.564415	1.1829	1.17762	3.12076	0.294735	0.313857	0.849259	1.50467	0.91124	1.52643	0	1.08663	0.467488
		TRINITY_DN70283_c0_g1_i1	2.03632	0.432116	1.51246	0.281883	0.576964	1.15023	1.14854	0.914802	0.792019	0	1.59576	1.07274	1.48617
		TRINITY_DN7074_c0_g1_i4	1.27618	1.31329	0.864451	0	0.750946	0.933935	1.18037	0	0	0	1.49542	3.71503	1.47039
		TRINITY_DN7083_c0_g1_i2	0.61688	1.44143	0.752615	1.94534	0.659334	0.374067	1.09225	1.75241	0.667943	0.892123	1.18517	0.683627	0.936818
		TRINITY_DN70912_c0_g1_i71	0.737106	1.06691	1.72524	0.830311	0.771774	0.388247	1.21057	1.59582	1.596	0.990219	0.64853	0.807713	0.631559
		TRINITY_DN7158_c3_g1_i1	0.802359	1.92774	1.13599	1.04423	0.697143	0.656098	0.638737	1.09191	1.61228	0.870374	1.04187	0.817921	0.663352
		TRINITY_DN716_c0_g1_i5	0.592517	1.61022	1.2455	2.0586	1.01656	0.659451	1.18884	1.7863	1.03481	0.54726	0.588714	0.395518	0.275722
		TRINITY_DN71806_c0_g2_i10	0.705972	0.803832	0.624625	1.27693	0.688999	1.27387	0.609946	1.23992	1.80965	1.68748	0.593891	0.963161	0.721721
		TRINITY_DN71870_c0_g2_i32	2.14118	1.17874	0.0427336	0.0286079	0.154642	1.5939	2.32816	0.952152	0.0504135	0.0212022	0.112292	2.39547	2.00052
		TRINITY_DN7190_c1_g2_i1	2.05019	2.00306	1.035	1.9332	0	0.661293	0.952003	1.50277	0.506553	0.603317	0.396025	0.619375	0.737203
		TRINITY_DN720647_c0_g1_i1	1.1539	1.45127	0.343176	0.315282	1.7599	0.934841	2.20851	1.10707	0.945845	0.287899	0.621607	0.834524	1.03618
		TRINITY_DN7234_c1_g1_i1	0.446453	1.50084	0.842933	2.38607	1.00219	0.744639	0.816501	0.97691	1.40247	0.856645	0.791804	0.584891	0.647667
		TRINITY_DN72554_c0_g1_i6	0.193426	0	1.68634	1.28866	2.82332	0.701049	0	0	1.09109	2.31952	0.665041	1.32817	0.903397
		TRINITY_DN7289_c0_g1_i2	0.641049	1.21759	1.40454	1.09441	0.605035	0.637917	1.29901	2.10844	1.5723	0.526952	0.21504	1.26863	0.409098
		TRINITY_DN72981_c0_g1_i2	1.02276	0.828057	1.6933	1.32026	0.506586	0.443283	0.45882	1.38902	3.46098	0.605754	0	0.445597	0.825578
		TRINITY_DN730_c0_g1_i7	0.658607	0.856638	1.18152	1.57479	1.08165	0.883311	0.787165	1.32357	1.02753	1.83455	0.974961	0	0.815698
		TRINITY_DN7304_c3_g1_i3	1.30239	1.6468	1.21874	0	0.566361	2.05125	1.15465	0.654065	0	0	0.64968	2.70835	1.04772
		TRINITY_DN732_c0_g1_i1	1.68466	2.97413	0.707051	1.02612	0.346779	0.359001	0.90857	1.28313	0.940422	0.800737	1.13085	0.47259	0.365956
		TRINITY_DN7327_c0_g3_i1	1.73443	1.52113	2.08919	1.84162	1.03147	0	0.484925	1.53718	0.469247	0.603422	0.370804	0.402524	0.914065
		TRINITY_DN7331_c0_g1_i11	0.236694	1.16463	1.44238	1.95341	1.01972	0.265534	0.461223	1.66468	1.44548	1.75071	0.551708	0.314416	0.729419
		TRINITY_DN73446_c0_g1_i1	0.374745	0.208387	0.968955	1.41932	0.90811	1.23274	0.920947	0.981089	1.47067	2.11798	0.919013	0.898438	0.579614
		TRINITY_DN73498_c0_g1_i31	1.58127	0.683684	0.47469	0.789272	0	0.405267	4.78543	1.0935	0	0	0	0.405994	2.7809
		TRINITY_DN73498_c1_g1_i1	0.403217	3.2638	1.03746	0.391084	1.29442	0.35751	1.61553	1.40129	1.11126	0.335238	0.73081	0.317953	0.74045
		TRINITY_DN7369_c0_g1_i12	0.784731	0.0327031	0.0245748	0.052382	1.86802	3.57001	0.572827	0.0477712	0.0343668	0.0407363	1.18292	4.01535	0.773609
		TRINITY_DN737_c0_g1_i1	2.21865	0.0650378	0.0343393	0.920789	1.84312	0.969168	0.178509	0.84916	0.82235	0.773144	1.20243	1.92708	1.19622
		TRINITY_DN738_c1_g3_i1	0.931271	0.676129	0.798975	1.11034	0.961038	1.33619	0.904812	0.34964	1.97074	0.417206	1.52566	1.18689	0.831104
		TRINITY_DN7410_c0_g1_i11	0.278525	2.04307	2.15086	2.13793	0.794297	0	0	1.22626	2.16378	1.94217	0	0	0.263098
		TRINITY_DN75073_c0_g1_i3	0.67093	1.57301	0	1.1209	2.05248	1.787	1.72452	0.669053	0	0	1.28421	1.40139	0.716516
		TRINITY_DN76252_c0_g2_i1	0.0764207	7.28955	0.782252	1.33297	0.137656	0.0206089	0.282017	1.19078	0.846347	0.194355	0.355282	0.20106	0.290694
		TRINITY_DN7628_c0_g1_i121	0.544118	1.2533	1.43507	1.00957	1.2365	1.24507	0.58987	0.802323	1.81576	0.924213	0.806288	0.528554	0.809362
		TRINITY_DN7660_c0_g6_i2	0.563928	4.25839	0.393769	1.74646	1.07857	0.529601	0.409706	0.726241	0.38298	0.714717	1.2784	0.566134	0.351106
		TRINITY_DN7692_c0_g1_i3	0.499441	0.826373	1.12848	2.43976	0.976897	0.645355	0.77549	0.622484	1.08753	1.21642	0.538269	1.30028	0.943211
		TRINITY_DN772_c1_g1_i41	0.650616	0.0989398	0.952184	1.6028	0.880192	1.02392	0.692194	1.45022	1.01109	1.8361	0.986062	0.844774	0.970919
		TRINITY_DN7737_c0_g2_i101	0.375824	1.73648	1.15307	2.00363	0.487535	0.200961	0.45078	2.0498	2.11196	1.24342	0.329008	0.198072	0.65946
		TRINITY_DN7743_c0_g3_i11	0.593803	1.40331	2.00872	0.840644	0.766731	0.399276	0.551028	2.43097	1.10535	0.897191	0.699253	0.481233	0.822491
		TRINITY_DN7756_c0_g2_i41	0.255602	1.37605	1.20581	1.00138	0.969718	0.377957	0.548443	2.63506	0.915761	1.08295	0.796446	1.0138	0.821018
		TRINITY_DN7762_c2_g1_i6	0.613574	0.0982744	0	0.892161	0.86567	3.73913	0.936598	0.566574	0.905834	0.739195	0.972062	1.74074	0.930189
		TRINITY_DN7763_c1_g1_i1	0.241585	1.21266	0.510408	3.85293	0.401458	0.415076	1.20674	0.468959	0.293692	2.06413	1.63011	0.447051	0.255204
		TRINITY_DN78002_c0_g1_i4	0.0968625	0.915166	0.777876	2.57332	0.391247	0.289562	0.277146	4.39134	1.09042	0.512325	0.98022	0.535412	0.169099
		TRINITY_DN7809_c3_g1_i2	0.966333	0.869048	1.28115	2.0238	0.475766	0.580443	0.340944	1.53363	1.33665	0.939281	1.09572	0.989296	0.567931
		TRINITY_DN7812_c3_g1_i11	0	2.12205	0.626955	3.34818	0.846042	0.162263	0.883293	0.489315	2.32788	0.640845	0.888344	0.261389	0.403448
		TRINITY_DN78561_c0_g1_i2	2.0322	0.453259	0.616836	0.850739	1.04013	1.18522	1.25573	1.28271	0.468672	0.677046	0.518382	1.56381	1.05526
		TRINITY_DN78909_c0_g1_i10	0.818582	2.13585	1.64852	0.878181	1.12428	0.659649	1.03063	1.6696	0.608159	0	0.853449	0.482473	1.09063
		TRINITY_DN79211_c0_g1_i1	0.390029	0.935719	0.877505	3.25056	1.01784	0.463571	0.692775	0.864957	0.979559	1.36498	0.910146	0.425529	0.826835
		TRINITY_DN7922_c1_g3_i2	0.744974	1.47065	1.52638	0.755895	0.401908	0.470163	1.12824	1.87274	1.00274	0.847404	0.538607	1.41068	0.829611
		TRINITY_DN7925_c0_g1_i2	0.598918	0.574969	1.56094	1.93717	0.559367	0.899917	0.657349	1.35176	0.877558	1.27187	1.29214	1.1078	0.310241
		TRINITY_DN7925_c0_g2_i10	0.533619	0.889687	1.90708	1.72337	0.506777	0.860632	0.414802	1.32341	0.689896	1.09311	1.81127	0.781559	0.464785
		TRINITY_DN79595_c0_g1_i1	0.676256	1.12625	1.32568	2.33639	0.49208	0.642359	0.179657	1.46522	1.47624	1.06354	1.06128	0.838965	0.316095
		TRINITY_DN7977_c0_g1_i1	1.91234	0	0.707447	0.644681	1.31298	1.89681	2.09106	0.428723	1.16234	0.29383	0.984681	0.328511	1.2366
		TRINITY_DN79879_c1_g1_i2	0.807162	1.05939	1.64629	1.72338	1.0708	0.788866	0.475375	1.25211	1.42345	0.776121	0.601594	0.599641	0.775813
		TRINITY_DN7988_c2_g1_i1	0.189533	4.79099	0.360816	1.35321	0.493953	0.239048	0.435612	0.711909	1.65464	1.0102	1.01917	0.576079	0.16485
		TRINITY_DN7988_c2_g2_i1	0.629239	2.47235	0.331977	2.30215	1.20702	0.432974	0.717204	0.679906	0.77214	0.898078	1.32319	0.66429	0.569472
		TRINITY_DN8015_c1_g1_i1	2.11944	0	0.218537	0.343415	0.954493	1.31914	0.217744	0.358787	1.18824	0.897442	0.806319	2.82133	1.75511
		TRINITY_DN8048_c0_g4_i1	1.19557	0.569834	2.57271	1.27507	0.851929	0.388266	1.30841	1.22532	0.853981	0.72473	1.67052	0	0.363647
		TRINITY_DN809_c1_g3_i81	1.04243	1.04915	0.0763517	1.3003	1.04858	1.37093	1.03069	0.875539	1.61351	1.63244	1.01948	0.908995	0.0315976
		TRINITY_DN8098_c1_g1_i5	0.471514	1.39207	1.40172	2.86533	0.329192	0.593563	0.0987648	1.19222	1.29409	1.40507	0.688981	0.777211	0.490265
		TRINITY_DN8116_c0_g1_i8	0.533547	1.75167	0.825106	0.712188	0.646389	0.570979	1.30237	2.04556	1.14499	0.691173	1.30498	0.718371	0.75268
		TRINITY_DN8122_c0_g2_i5	0.263835	0.522251	0.304681	2.78131	0.111702	0.996153	0	2.29949	2.27156	1.68804	0.240077	1.5209	0
		TRINITY_DN8131_c0_g4_i1	1.31261	0.48623	2.26933	2.83624	0.655926	0.588865	0.331823	1.18863	1.3662	0.465794	1.19499	0	0.303364
		TRINITY_DN81438_c0_g1_i21	0.914988	1.57524	2.2387	1.3072	0.48434	0.369212	0.560166	1.97978	1.54647	0.634846	0.465867	0.508699	0.414489
		TRINITY_DN8145_c1_g1_i2	0.380747	3.16257	0.541257	2.40452	0.662672	0.349411	0.372004	0.568173	2.29214	0.655697	0.84332	0.353143	0.414342
		TRINITY_DN8182_c0_g1_i7	0.825597	0.919231	2.2265	1.14701	0.73714	1.09434	0.513635	1.02164	1.1227	1.23975	0.633828	0.59849	0.920131
		TRINITY_DN8272_c1_g1_i101	0.847448	0.989084	1.54449	1.35619	0.862489	0.430757	1.10955	1.39394	1.28001	0.495517	0.834774	0.505962	1.34979
		TRINITY_DN8278_c0_g1_i11	0.53283	1.7204	0.432925	1.19418	1.83052	1.91119	0.523813	0.837116	0.541366	0.663874	1.48897	0.808382	0.514436
		TRINITY_DN8287_c0_g3_i1	0.911377	1.35754	0.942227	0.521304	2.59448	1.79202	1.65541	0.240377	0.612804	0	0.91126	0.713769	0.747425
		TRINITY_DN8302_c0_g1_i8	0.761863	0.420999	1.53508	2.17365	0.960626	1.59478	0.126704	1.42731	1.61875	0.854366	0.282307	0.630616	0.612948
		TRINITY_DN8308_c1_g1_i71	0.0190202	3.08495	0.838729	0.856523	0.147867	0.627053	1.34675	2.58123	1.04795	1.11237	0.180385	1.15716	0
		TRINITY_DN833663_c0_g1_i1	0.516528	1.73342	1.2759	2.42372	0.902775	0.382223	0.314879	1.82768	0.64681	0.708885	0.961306	0.746054	0.559828
		TRINITY_DN8362_c0_g1_i8	0.766635	1.31814	2.41556	2.21431	0.558497	0.38534	0.229783	0.786749	1.27004	0.721597	0.949958	0.837363	0.546035
		TRINITY_DN83691_c0_g1_i1	0.824418	0.93388	1.80035	0.808479	0.565935	0.604343	1.02625	1.58662	1.80516	0.982273	1.21041	0.389453	0.462427
		TRINITY_DN8375_c6_g1_i1	0	1.71177	2.33423	1.11041	1.10681	0.68912	0	0.847373	2.20187	1.28976	0.861759	0.846893	0
		TRINITY_DN838_c6_g1_i2	1.02203	0.628061	0.872766	1.77493	0.810674	0.683766	0.84374	1.33531	1.44869	1.44757	1.33775	0.794705	0
		TRINITY_DN8384_c0_g5_i2	0.990842	1.18105	1.92132	0.957117	0.487664	1.32944	0.728461	1.28931	1.25896	0.932498	0.692038	0.582432	0.64887
		TRINITY_DN83872_c0_g1_i2	1.34696	1.52626	1.07324	1.37603	0.647139	0.329778	0.8163	1.4627	0.9779	0.56514	1.20859	0.511539	1.15843
		TRINITY_DN83950_c0_g1_i2	0.839859	1.47725	1.00811	1.14309	0.598493	0	1.85406	0.984678	1.36336	0.643017	1.11028	0.518819	1.45897
		TRINITY_DN8400_c0_g2_i1	1.029	1.5076	0.775052	1.16632	0.768921	0.15422	1.29384	1.80214	1.51809	0.187462	1.12273	0.571241	1.10338
		TRINITY_DN8444_c1_g2_i11	0.454048	2.22756	0.62536	1.97985	1.02747	0.613382	0.553393	1.16124	1.28796	0.84408	0.914638	0.737085	0.573926
		TRINITY_DN8470_c1_g6_i1	1.58162	2.39992	1.4103	0.934883	0.832289	0.127874	0.788109	1.21076	0.33699	0.653117	2.23572	0.0211079	0.467319
		TRINITY_DN848_c0_g1_i1	1.21781	1.45175	1.1792	1.66181	0.832704	0.552628	0.476065	0.851354	1.70009	1.43932	0.729639	0.31574	0.591891
		TRINITY_DN848_c3_g1_i61	0.451438	1.13478	0.737987	1.64301	0.666896	0.709739	0.578911	1.34796	2.10004	1.57991	1.54481	0.150305	0.354218
		TRINITY_DN84843_c0_g1_i22	0.723686	1.52877	0.736117	1.12978	0.995697	0.507024	0.551422	0.7595	1.12652	1.4749	2.03283	0.618315	0.815441
		TRINITY_DN8501_c3_g3_i8	0.193775	0.95314	0.551448	1.43473	0.922039	1.53794	0.313625	2.11778	1.56209	1.45417	0.396798	1.17213	0.390339
		TRINITY_DN851573_c0_g1_i12	1.84121	1.57701	0.154579	0.124989	0.184073	0.455859	2.88426	1.5626	0.518305	0.0391011	0.0671539	1.38083	2.21003
		TRINITY_DN852_c2_g1_i1	0.943223	1.32178	1.49694	1.71042	0.766045	0.404774	0.335055	1.04175	1.69717	1.06336	0.717933	0.623438	0.878114
		TRINITY_DN8530_c0_g1_i2	0.256988	1.05155	0.844764	1.11224	1.39058	0.501614	2.39643	1.04518	1.71013	0.754106	0.68143	0.369748	0.885223
		TRINITY_DN853575_c0_g1_i1	1.32631	1.173	2.0214	1.25256	1.25894	0.61089	0.349578	0.981373	1.15616	0.864073	1.21133	0.394291	0.400098
		TRINITY_DN8550_c0_g1_i4	0.861162	1.63719	1.23749	1.74936	0.528681	0.425283	0.322616	0.918524	2.06394	1.01169	1.01352	0.425283	0.805261
		TRINITY_DN8574_c0_g2_i1	0.642481	2.99995	1.82744	2.28643	0.580277	0.24954	0.500102	0.794357	1.16831	0.983435	0.212217	0.657987	0.0974841
		TRINITY_DN8580_c2_g1_i12	0.393528	1.18605	0.526993	1.82287	1.45062	1.15872	0.591842	1.05059	1.13272	1.83454	0.392567	1.16869	0.290271
		TRINITY_DN8593_c0_g1_i18	0.990221	1.13273	1.09242	0.786571	1.06352	0.444756	0.683506	1.63764	1.04132	0.563449	1.37507	0.711659	1.47715
		TRINITY_DN86140_c0_g1_i1	0	2.72377	0.383718	2.09682	0.985394	1.23581	0.330199	0.912714	0.458298	1.20187	0.743815	1.31237	0.615221
		TRINITY_DN87325_c1_g1_i11	2.24217	0.345093	1.10064	0.263361	0.287978	0.732947	1.1761	1.61262	0.437952	0.363192	0.101534	1.00728	3.32914
		TRINITY_DN8744_c0_g1_i2	0.554124	1.43636	2.6006	1.82553	0.506562	0.274895	0.881036	1.34461	1.11921	0.848164	0.651776	0.757616	0.199518
		TRINITY_DN883_c0_g1_i5	0.456862	3.78553	0.425105	1.05158	0	0.622863	0.771541	1.58206	1.6167	0.850933	0.997446	0.30241	0.536975
		TRINITY_DN885_c0_g2_i1	0	0.50089	1.74275	0.939601	1.01145	0.229373	0.534743	1.65363	2.65783	1.21526	0.19552	1.79111	0.527835
		TRINITY_DN887_c1_g2_i1	0.488963	0	0.577422	0	1.24922	1.22067	1.68629	0.54573	0.257019	0.550257	1.27256	3.17721	1.97466
		TRINITY_DN8873_c0_g2_i61	0.902304	0.770691	0.963691	0.936501	0.630818	0.561273	0.515311	1.04437	2.21137	1.87138	1.0998	0.68478	0.807712
		TRINITY_DN8885_c3_g3_i3	0.937876	1.27954	1.26072	1.6017	0.416086	0.481872	1.02814	1.78513	1.39782	0.966809	0.54332	0.642058	0.658933
		TRINITY_DN8905_c0_g2_i1	0.866808	1.11349	1.18808	1.23341	0.495488	0.602422	0.816528	1.77021	1.69183	1.75345	0.452289	1.016	0
		TRINITY_DN8936_c0_g1_i42	1.92979	0.407197	0.673335	0.373699	0.367047	0.773412	2.26987	1.14283	0.273563	0.560073	0.468252	1.71853	2.0424
		TRINITY_DN897588_c0_g1_i1	0.501906	1.31629	2.09048	2.45356	0.426851	0.863775	0.35732	0.637556	0.899759	0.723414	1.02712	0.916573	0.78539
		TRINITY_DN897928_c0_g1_i1	0.957847	1.31718	1.81912	1.8034	0.370562	0.581671	0.187527	1.94264	0.98592	1.06452	0.837695	0.949987	0.181912
		TRINITY_DN9_c0_g1_i7	1.23721	0.774001	1.57245	0.612581	1.08089	1.0006	1.19376	1.14165	1.80702	0.552834	0.751426	0.616316	0.659259
		TRINITY_DN90019_c0_g1_i1	0.462922	0.562076	0.647475	1.43331	0.666772	1.0755	0.566592	1.06523	2.52523	1.54868	0.872059	0.79056	0.78358
		TRINITY_DN9031_c0_g1_i3	0.813146	1.32231	0.998286	1.11447	0.595071	0.669575	0.766035	0.96226	2.43603	1.4856	0.820181	0.369108	0.647938
		TRINITY_DN90369_c0_g1_i1	0.653322	0.352384	0.543186	1.07938	0.679045	0.495236	0.718004	2.15002	1.93749	1.90153	1.13732	1.09986	0.253237
		TRINITY_DN9136_c1_g1_i4	0.595811	1.10726	0.642457	1.95681	0.805884	0.632202	0.625254	1.19129	2.11826	1.07947	0.879657	0.906784	0.458851
		TRINITY_DN9179_c0_g1_i2	1.99962	0.722589	0.938447	0.550134	0.834398	1.50353	1.52623	0	0.623427	0.468505	0.198612	1.55296	2.08154
		TRINITY_DN9201_c1_g2_i5	0.0516556	0	0.0955351	0.0416578	5.73933	0.0805383	0.0511002	0.0794275	0.141081	0.123862	0.212732	0.171075	6.21201
		TRINITY_DN9238_c0_g1_i1	0.449692	1.60942	1.99719	2.71632	0.650512	0.641845	0.437593	1.11874	0.940687	0.479182	1.10163	0.458473	0.398722
		TRINITY_DN92987_c0_g1_i1	0.77159	2.02541	1.01645	0.978087	0.6598	0.796466	0.51759	1.58394	0.982732	1.37714	0.916198	0.684826	0.689771
		TRINITY_DN9319_c1_g2_i5	1.17915	0.910861	0.703059	1.72899	0.515328	1.94742	1.24563	1.20785	0.426776	0.745473	0.273467	1.20785	0.908136
		TRINITY_DN9321_c2_g1_i3	0.767086	0	1.09496	1.21596	1.06599	1.00909	0.587538	1.58553	1.43207	1.65106	0.983818	0.906986	0.69991
		TRINITY_DN9339_c0_g2_i11	1.26168	1.50784	2.13198	0.304966	0.277197	0.293532	0.599641	2.76756	1.09311	0.368997	0.339432	0.254819	1.79925
		TRINITY_DN9342_c0_g1_i10	0.256836	0.943589	0.340757	2.42697	0.56992	0.31423	0.431063	1.11135	2.30334	1.83568	1.35779	0.816276	0.292206
		TRINITY_DN9362_c0_g1_i31	0.775092	1.01483	1.0618	2.0418	0.229207	0.483521	0.247025	2.54071	0.819637	0.862563	1.45866	0.89253	0.572612
		TRINITY_DN93643_c1_g1_i11	0.712782	1.41754	0.813963	3.14631	0.796905	0.52497	0.627489	1.08423	0.673146	0.978027	0.945749	0.656589	0.622305
		TRINITY_DN93777_c0_g1_i3	0.50665	1.18554	0.449948	1.37506	0.869677	0.829119	0.44768	1.54103	1.64563	1.87991	0.891158	0.553213	0.825383
		TRINITY_DN9426_c0_g3_i1	1.80803	0	0.448962	0	0.552066	1.21229	2.49291	0.793929	1.38017	0.604955	1.12463	0.393993	2.18806
		TRINITY_DN9426_c0_g4_i1	1.80803	0	0.448962	0	0.552066	1.21229	2.49291	0.793929	1.38017	0.604955	1.12463	0.393993	2.18806
		TRINITY_DN9429_c0_g1_i21	0.522053	0.154007	1.0602	2.19333	1.49064	1.35281	0.417627	0.436392	0.980643	1.98783	0.255763	1.42314	0.725566
		TRINITY_DN944_c0_g5_i1	1.5556	0.829455	0.536358	1.01551	0.773208	0.909522	2.58144	1.31272	0.476188	0.31156	0.387417	0.405305	1.90571
		TRINITY_DN947_c7_g1_i2	0	0	1.81201	1.61092	0	0	1.51144	1.54368	2.12026	3.29367	0	0	1.10802
		TRINITY_DN95_c4_g1_i1	0.48589	0.639646	0.504641	1.65137	0.827154	1.07548	0.613558	1.64942	2.09617	1.32429	0.417246	1.19418	0.520946
		TRINITY_DN95111_c0_g1_i3	0	0.640626	1.43337	3.09065	1.62192	0.519571	0.412443	0.897734	0.555995	1.30482	2.05365	0.314957	0.154265
		TRINITY_DN9539_c2_g1_i2	1.55974	1.18397	0.229692	0.915745	0.285604	0.765639	1.72168	1.00566	0.849507	0.601178	1.27615	0.889552	1.71589
		TRINITY_DN9555_c2_g1_i11	0.790608	0	0.652724	2.37627	0.828971	0.739458	0	1.2732	2.27953	1.87088	1.07583	0.646609	0.465914
		TRINITY_DN9560_c1_g6_i1	1.34562	1.4711	1.47327	1.52402	0.880198	0.683973	0.774407	1.60507	0.702549	0.868464	0.366104	0.668709	0.636511
		TRINITY_DN96461_c0_g3_i1	0	0	2.33938	1.86507	0.315139	0.717951	0.509455	1.31188	1.32646	1.79038	0.579154	2.24512	0
		TRINITY_DN9662_c9_g1_i1	0.477793	0.941949	0.68706	1.53008	2.11812	0.55259	0.592344	1.01724	1.55834	1.57107	0.876574	0.596477	0.480355
		TRINITY_DN9676_c0_g3_i22	1.38869	3.86923	0.16516	0	0.0244755	0.992872	1.62801	2.23632	0.187042	0	0.0670138	1.00418	1.437
		TRINITY_DN968730_c0_g1_i1	0.840714	1.65226	0.684744	1.23127	0.725322	0.702497	0.498342	1.31116	1.54575	1.28453	1.37963	0.770972	0.372805
		TRINITY_DN97053_c1_g1_i2	0.746197	1.30682	1.42917	2.30824	0.382909	0.633734	0.207613	1.2896	1.46002	0.819446	1.07494	0.792872	0.548437
		TRINITY_DN9722_c0_g3_i11	0.127307	2.85435	2.2671	0.641865	0.0844167	0.0616071	0.203367	4.44867	1.36717	0.570154	0.0740565	0.0783199	0.221615
		TRINITY_DN9772_c0_g3_i1	1.69133	0.907607	2.41391	0.784785	1.32393	0.320082	0.832106	1.77268	0.498732	0.986299	0.628998	0.26319	0.57636
		TRINITY_DN977596_c0_g1_i1	0	0	0.403607	1.64571	0.734217	2.80632	2.25131	0.644998	0.815324	0.578181	1.47191	0.962477	0.685938
		TRINITY_DN9803_c1_g1_i8	0	1.44654	1.7937	1.69267	0	1.19256	0.732111	1.54094	1.5035	1.01911	1.12321	0.955648	0
		TRINITY_DN9830_c1_g1_i1	0.424425	2.55546	1.25771	1.23241	0.86384	0.646439	0.386121	1.32958	1.31229	1.12979	0.544848	0.770064	0.547026
		TRINITY_DN9884_c0_g1_i3	0.467463	1.36293	1.33218	0.736685	1.30046	0.884641	1.02157	2.3907	0.313512	0.987146	0.909203	0.163815	1.12969
		TRINITY_DN992_c3_g1_i2	0.588538	2.21474	0	0.0649142	0.732352	1.57536	3.01315	0.549748	0.303725	0.322372	0.509814	1.29512	1.83018
		TRINITY_DN9950_c1_g1_i9	1.77785	0.682589	2.78943	0	1.17539	0.354695	1.31595	1.2804	0.481768	0	1.06418	0.784047	1.29371
		TRINITY_DN9951_c0_g1_i5	0.363249	0.968828	0.790405	2.91757	0.918219	0.930163	0.609519	1.75702	0.570609	0.971167	0.734871	0.965257	0.50313
		TRINITY_DN9985_c0_g1_i11	0.747451	0.439378	0.741286	1.97204	0.717546	1.36662	0.756018	0.506838	1.49094	1.64978	0.742607	1.15419	0.715308
	symDD	TRINITY_DN1010840_c0_g1_i1	1.90045	0.549587	0.790383	0.382044	0	1.7592	1.29001	0.790383	0.870774	0.582269	0.710368	1.2453	2.12923
		TRINITY_DN10154_c1_g1_i1	0.870837	1.26594	0.439743	0.885047	1.02931	0.988689	0.425842	0.925206	2.06465	1.1033	1.18871	1.07472	0.738003
		TRINITY_DN1029468_c0_g1_i1	1.35536	2.16326	1.04168	1.28809	0.397779	0.76248	1.43161	0.999914	0.790232	0.259019	0.338631	0.740895	1.43105
		TRINITY_DN1031_c1_g1_i2	4.79134	3.75622	0.73743	0.455858	0.257398	0.241512	0.691154	0.460002	0.516408	0.372284	0.311272	0.235987	0.173134
		TRINITY_DN10322_c1_g1_i8	0.831815	1.28804	1.3378	1.68791	0.987987	1.10849	0.820125	0.721206	0.604902	1.22839	1.42623	0.190943	0.766169
		TRINITY_DN1032896_c0_g1_i1	0.95974	1.61838	0.504854	1.13248	0	0.859803	0.809404	1.76613	1.13118	1.57229	0.652606	0.994201	0.99894
		TRINITY_DN105529_c0_g1_i1	0.829429	0.406751	1.38579	2.2409	0.668404	0.839004	0.841674	0.8228	1.16483	1.04017	1.16345	0.990638	0.606167
		TRINITY_DN106460_c0_g1_i3	2.2747	1.21473	2.41484	0.994506	0	0	0.703405	1.32619	2.30122	0.140681	0.264588	1.36515	0
		TRINITY_DN109443_c0_g1_i1	1.49634	1.76863	1.08774	1.19905	0.474123	0.942963	0.352598	1.40405	1.49282	0.67737	0.780578	0.361052	0.962689
		TRINITY_DN11143_c0_g1_i3	0.868049	1.21175	1.08236	0.812398	0.812649	0.638914	1.78295	0.706875	1.78685	0.605247	1.00799	0.271972	1.41199
		TRINITY_DN111963_c0_g1_i2	1.60986	0.77712	1.35544	1.48877	0.817307	0.468401	1.07865	1.20001	1.45471	0.750507	0.832477	0.131206	1.03554
		TRINITY_DN112195_c1_g1_i1	0.851195	0.43304	2.05874	0.828189	1.04764	2.67718	0.345079	0.297264	0.707299	0.618887	1.21071	0.955395	0.969378
		TRINITY_DN11279_c2_g1_i1	0.627338	1.79432	1.29814	0.570166	0.366572	1.04022	1.31909	1.15922	0.96623	0.953813	0.301122	0.9802	1.62358
		TRINITY_DN1128_c0_g1_i9	0.985102	0.785637	1.57394	1.39796	0.490976	0.622284	1.46985	1.60967	1.04185	0.636083	0.37461	0.648662	1.36337
		TRINITY_DN1128_c2_g2_i1	0.956795	0.559558	1.39908	1.17631	0.651722	0.649342	1.76982	1.44015	1.01452	0.604397	0.514559	0.373627	1.89011
		TRINITY_DN11298_c0_g1_i1	2.09248	1.97932	0.825809	0.583978	0.665034	0.781669	1.44216	0.937094	0.811096	0.734052	0.679747	0.263232	1.20434
		TRINITY_DN1136_c0_g3_i1	0.684941	0.756662	2.25577	1.06578	1.06603	1.27548	0.71175	1.10951	0.728967	1.10007	0.635602	0.976498	0.632945
		TRINITY_DN11543_c0_g4_i1	0.884016	0.668806	1.34953	1.75081	0.694631	0.638346	0.669468	1.01116	1.31112	1.5409	1.5952	0.652251	0.233751
		TRINITY_DN11687_c0_g2_i4	1.14543	1.1686	0.785155	0.651721	0.803414	0.749338	0.356059	2.36389	1.70936	0.628545	0.499325	0.822376	1.31678
		TRINITY_DN121261_c0_g1_i6	2.13842	2.25577	1.05244	1.74538	0.271959	0	1.43617	0.350193	1.19774	0.66127	0.34088	0.529016	1.02078
		TRINITY_DN1213_c1_g3_i1	0	0	1.07992	0.338317	2.0643	2.91417	1.04858	0.268004	1.2185	1.03686	0.824139	1.06947	1.13775
		TRINITY_DN12244_c1_g2_i1	1.2575	0.913665	1.61978	1.26431	0.771136	0.640815	0.333326	0.980955	1.79042	1.19986	0.317994	1.03405	0.876188
		TRINITY_DN12478_c0_g3_i9	1.09994	1.36667	1.13117	1.54658	1.27357	1.23395	0.849577	0.675351	0.542236	1.45797	1.18486	0.4193	0.21883
		TRINITY_DN12764_c1_g1_i3	0.549291	0.566134	0.655804	1.10767	0.877678	0.956321	0.892219	1.7745	0.964318	1.77196	1.33051	1.01848	0.535113
		TRINITY_DN131127_c0_g1_i1	0.747024	1.27454	0.976421	3.0756	0.877049	0.421715	0.353984	0.985815	1.25872	1.63248	0.990264	0	0.406389
		TRINITY_DN13128_c0_g1_i3	0.438226	0.365891	2.30069	0.881368	0.220518	0.449462	2.3358	1.50921	1.2894	0.53795	0.44244	1.10048	1.12857
		TRINITY_DN131510_c0_g1_i3	0.673332	0.505866	1.89344	2.10884	0.864455	0.592845	0.907411	0.580483	2.13713	0.787704	0.918617	1.02988	0
		TRINITY_DN13212_c0_g2_i2	0.813877	1.02475	2.02964	0.780657	0.452796	0.88176	1.91951	0.940977	1.04858	1.00453	0.642363	0.598311	0.862261
		TRINITY_DN13400_c0_g1_i1	0	0.830381	1.60599	1.57197	1.33147	0.627633	1.45359	1.08892	2.53809	0.422504	0.581028	0.361272	0.587152
		TRINITY_DN136188_c0_g1_i1	1.20495	0.771364	1.84552	0.830955	0.550459	0.427309	1.73463	1.42845	1.3395	0.318083	0.309498	0.865873	1.37341
		TRINITY_DN13674_c0_g1_i4	1.5477	0.743228	1.1192	1.56365	0.722388	0.714307	1.0771	1.36333	1.61511	1.0771	0.99012	0.396813	0.0699634
		TRINITY_DN13837_c0_g1_i1	0.700015	1.55484	1.13703	1.27178	1.84891	0.24944	0.395206	0.845216	0.944088	1.68337	1.11697	0.321758	0.931376
		TRINITY_DN13885_c0_g1_i1	6.56622	2.15009	0.336126	0.321409	0.248415	0.376743	0.444734	0.488589	0.870336	0.27932	0.154229	0.392932	0.370857
		TRINITY_DN1393_c0_g2_i3	0.827597	0.187323	0.193959	2.28144	1.25912	1.37307	0.139924	0.836887	1.35316	1.43621	2.06207	0.977	0.072237
		TRINITY_DN14064_c1_g2_i1	0	0.658946	1.69557	2.00098	0.871027	0.885983	0.737688	0.855171	0.917696	1.64277	0.849945	0.974275	0.909948
		TRINITY_DN140661_c0_g2_i1	1.16258	1.03984	1.06456	1.0674	0.265358	0.277007	1.31997	1.16655	0.906309	0.819372	0.707717	1.71346	1.48987
		TRINITY_DN14317_c0_g1_i5	0.900977	1.23638	1.08396	1.50355	1.3053	1.88614	0.42978	1.08667	1.03643	1.48386	0.524834	0.522118	0
		TRINITY_DN14882_c1_g1_i2	1.88768	1.61367	0.663889	1.1121	0.688299	0.852593	1.54519	0.387231	0.927324	0.556137	0.574819	0.74854	1.44252
		TRINITY_DN15054_c0_g1_i1	0.595421	1.70033	1.161	0.540388	0.560073	0.333165	0.304802	1.97931	1.9592	0.870166	0.808994	1.5674	0.619763
		TRINITY_DN15062_c2_g1_i2	0.674178	0.465431	0.594866	0.879866	0.999119	0.742872	0.722421	1.80592	0.894331	1.85403	1.48994	1.28154	0.595478
		TRINITY_DN151_c1_g3_i1	0.709091	0.91828	0.50631	2.20367	0.85778	1.27949	1.10106	0.925458	1.31025	1.38204	0.909564	0.237389	0.659613
		TRINITY_DN151242_c0_g1_i2	0.995848	0.619455	1.67553	0.927628	0.995226	1.05654	0.369521	1.53104	1.60706	2.05988	0.559506	0.342687	0.26007
		TRINITY_DN15353_c1_g1_i1	1.29542	1.06414	1.12917	0.869042	0.294513	1.30508	1.31461	0.947468	2.17288	0.651022	0.402902	0.210564	1.34319
		TRINITY_DN155423_c0_g1_i1	2.1117	1.73654	0.50719	0.444556	0.715931	1.25009	1.36074	0.627299	0.659422	0.41469	0.57122	1.41102	1.1896
		TRINITY_DN15995_c0_g1_i1	1.70327	2.41264	1.02906	1.03583	0.617112	1.04583	0.696469	0.85615	0.891958	1.15519	0.488722	0.569369	0.498399
		TRINITY_DN16318_c0_g2_i2	1.20777	1.50969	1.3854	1.30321	0.412651	0.512169	1.54191	0.563865	1.13976	0.493713	0.670724	1.05615	1.20298
		TRINITY_DN16413_c0_g4_i2	0.303931	0.183674	0.140457	0.252258	1.9819	1.03205	0.144685	1.56757	0.381911	1.94291	3.30942	0.476801	1.28243
		TRINITY_DN166_c0_g1_i1	1.0004	1.58632	1.3305	1.30129	0.0115134	0	2.00571	0.981023	1.08535	0	0.608103	1.49309	1.59671
		TRINITY_DN166139_c0_g3_i2	0.625941	0.475878	1.28002	0.462829	1.41499	1.52102	0.650816	1.27513	1.37992	1.98344	1.11528	0.814743	0
		TRINITY_DN16680_c2_g3_i1	0.506736	1.04052	1.23387	1.46194	0.303541	0.550147	1.06106	1.78702	1.09412	1.00412	0.974737	0.411233	1.57097
		TRINITY_DN169742_c0_g1_i7	0.972039	1.0173	2.49293	2.65469	0	0.96915	0	1.00815	1.05437	2.06781	0.763573	0	0
		TRINITY_DN17205_c0_g1_i2	0.153415	0.318849	0	0	0.383185	1.06401	1.24853	0.0275723	0	0.937459	0.961497	5.08674	2.81874
		TRINITY_DN17346_c0_g3_i1	1.18894	2.27825	0.480023	0.455002	0.525894	0.942439	0.474463	1.44424	1.91453	0.856257	0.819653	0.435542	1.18477
		TRINITY_DN173801_c0_g1_i8	0.98847	1.60327	1.73411	1.45528	0.4617	0.604171	0.834369	0.838981	0.704131	1.62051	0.172849	0.902547	1.07961
		TRINITY_DN173971_c0_g1_i1	1.33129	1.58933	0.275598	0.670943	0.857602	1.05635	0.358576	1.79818	1.20425	0.569912	1.03217	1.19547	1.06033
		TRINITY_DN177792_c0_g1_i5	1.06632	1.09202	0.727648	1.81049	0.197331	0.869359	0.543533	1.06651	1.5748	1.46411	0.957286	0.83026	0.800339
		TRINITY_DN182981_c0_g1_i1	0.685354	0.657511	1.84556	1.04149	0.605192	0.974793	1.19662	1.02099	1.38815	1.46556	0.959801	0.882393	0.276589
		TRINITY_DN18600_c0_g1_i2	0.556449	2.31805	1.12655	1.80392	0.46478	0.744858	0.801224	0.907911	1.34109	1.2467	0.501643	0.881581	0.305238
		TRINITY_DN191_c17_g1_i1	0.760847	0	1.91422	0.719562	1.9246	1.47609	0.633967	0	0.413278	1.65322	2.71052	0	0.793702
		TRINITY_DN191319_c0_g1_i1	1.22003	0.15853	2.09254	1.03974	0.133876	0.20452	2.70652	0.37549	0.456931	0.219377	0.9069	1.02727	2.45827
		TRINITY_DN1917_c0_g3_i2	1.75317	0.810737	0.740467	1.31769	1.24288	0.596341	0.490458	0.788987	1.02322	2.16523	0.838224	0.609009	0.623589
		TRINITY_DN1940_c5_g1_i2	0.805074	1.94183	2.31869	1.05322	0.851485	0.528465	0.238243	0.491955	1.56436	1.24505	0.269183	1.20111	0.491337
		TRINITY_DN1940_c9_g1_i6	0.446785	1.24074	0.418086	1.42007	1.28499	2.29549	0.481965	0.878295	1.16094	1.27092	1.5219	0.579821	0
		TRINITY_DN196956_c1_g1_i2	0.68715	1.61719	1.22046	1.18957	0.591896	0.709852	1.56438	0.692719	1.064	0.500309	0.665857	1.15037	1.34624
		TRINITY_DN199340_c0_g1_i2	1.28031	0.321205	1.29074	1.8056	1.35597	1.08471	0.578668	1.15357	0.953385	2.06778	0.51856	0.400766	0.188738
		TRINITY_DN20082_c0_g1_i4	0.709544	1.37798	1.41014	1.5251	0.263605	0.700218	1.75959	1.34981	0.930706	0.800712	0.692795	0.704596	0.775208
		TRINITY_DN204717_c0_g1_i1	0.825298	0.77889	1.69078	1.29656	0.784153	0.806161	0.685117	1.54869	1.20135	1.74676	0.758796	0.877447	0
		TRINITY_DN20616_c3_g1_i1	0.792137	1.50708	1.63963	1.55061	0.594559	0.955445	0.514866	0.64201	1.03081	1.12092	0.973087	1.11098	0.567859
		TRINITY_DN206348_c0_g1_i1	1.13788	1.35011	0.266324	0.660845	0.85757	0.751453	0.885379	1.41123	0.753669	0.724408	1.29938	1.72148	1.18028
		TRINITY_DN207404_c0_g1_i1	1.62804	1.8359	0.171592	0.953808	1.39663	0.994727	0.83791	0.437496	0.494197	0.443348	1.75238	1.35273	0.70124
		TRINITY_DN20893_c0_g1_i3	0.341871	1.19407	0.715451	1.91448	1.13362	0.745179	0.516274	0.308179	0.497446	2.67155	0.731306	1.63503	0.595548
		TRINITY_DN2138_c0_g1_i2	0.919877	0.690267	1.36617	0.97158	1.25846	1.05578	0.292443	1.06062	2.06919	0.609482	0.877869	0.956859	0.871406
		TRINITY_DN21895_c0_g1_i8	3.47635	1.34375	1.41159	0.977587	0.302669	0.765371	2.18479	0.373988	0.464441	0.0974109	0	0.876263	0.725798
		TRINITY_DN22325_c0_g2_i1	2.10625	1.87175	0.916975	0.35863	0.402868	1.19099	0.372803	0.73358	0.582397	0.27273	0.35863	2.29652	1.53588
		TRINITY_DN22631_c0_g1_i13	1.65365	1.02474	1.24241	0.907246	0.388132	0.332271	1.984	1.40036	0.456512	0.435324	0.469996	1.41288	1.29249
		TRINITY_DN22831_c0_g1_i3	0.727764	2.03229	0	0.85289	1.79961	0.95404	0	0.360639	0.310592	1.62044	1.94311	1.61469	0.783932
		TRINITY_DN2290_c7_g1_i1	2.4631	2.0681	1.01227	0.68783	0.702822	0.862949	1.12254	0.574971	0.811861	0.654873	0.432748	0.757067	0.848873
		TRINITY_DN229889_c0_g1_i1	0.632831	1.99203	1.80355	2.53084	0.190974	0.157888	1.46199	1.14463	0.540141	0.553096	1.22053	0.349288	0.422211
		TRINITY_DN23376_c0_g4_i2	2.06235	0.87407	0.896416	1.31844	0.215447	0.989726	1.64067	0.433623	0.506292	0.335026	0.219712	0.888911	2.61931
		TRINITY_DN239877_c0_g1_i2	0.709643	1.20249	1.42218	0.71446	0.484658	0.246665	0.753002	1.14853	1.95405	1.12541	1.37834	1.02135	0.839238
		TRINITY_DN24013_c0_g1_i1	0.672267	1.20029	0.693325	2.16237	1.08741	1.22112	0.727491	0.938081	0.940142	1.36029	1.28379	0.488185	0.225242
		TRINITY_DN24194_c0_g2_i1	0.665462	0.339939	1.98104	1.15049	1.31139	1.42812	1.00308	0.547344	0.481774	1.32953	0.482239	1.58297	0.69662
		TRINITY_DN24819_c0_g1_i1	3.23036	3.26639	0.372112	1.126	0.543134	0.500424	0.502501	0.775648	0.864048	0.655914	0.324977	0.268361	0.570133
		TRINITY_DN2499_c1_g1_i1	1.34732	0.641033	0.655238	0.64636	0	0.75823	1.69181	0.676991	1.00372	0.961549	0	2.56635	2.05139
		TRINITY_DN25147_c0_g1_i1	3.91143	2.46565	0.995431	0.595454	0.592071	0.617258	0.498843	0.598462	0.762362	0.576282	0.404112	0.510497	0.472153
		TRINITY_DN25460_c0_g1_i4	0.491139	0.0346941	0	1.96727	1.13786	2.42263	0.0655936	0	1.70218	2.00467	1.58726	1.06197	0.524749
		TRINITY_DN25515_c0_g1_i1	1.478	1.03184	1.87766	1.01753	1.17239	0.561151	1.5654	0.486024	0.460982	0.732358	0.259111	1.16881	1.18874
		TRINITY_DN260_c0_g2_i9	0.578776	0.0367693	0.761261	1.71454	1.57155	3.94657	1.24471	0.399015	0.273727	0.266918	0.339095	0.762623	1.10444
		TRINITY_DN26029_c0_g4_i1	0.921969	1.45276	0.201594	0.815382	0.61722	0.981589	0.826105	1.52954	1.37791	0.744824	0.554597	1.45083	1.52568
		TRINITY_DN2624_c0_g3_i1	0.831655	0.618109	1.68021	1.00296	0.429907	0.345428	2.0369	0.811004	0.44868	0.334164	0.329001	0.476371	3.65562
		TRINITY_DN26613_c0_g1_i2	0.8182	1.57118	1.09288	1.24082	0.590716	0.511176	0.431636	1.32036	2.24727	0.392927	0.93804	0.395578	1.44922
		TRINITY_DN2688_c1_g3_i2	0.487967	1.77417	2.06134	0.88851	0.244113	0.390944	2.08728	1.30488	0.987348	0.33465	0.239703	0.886694	1.3124
		TRINITY_DN27157_c0_g1_i1	1.74378	1.49324	1.24641	1.13398	0.267659	0.477677	1.05294	0.908271	0.58183	0.908556	0.661443	1.5038	1.02041
		TRINITY_DN27335_c0_g1_i1	1.2065	1.65418	0.55312	0.489428	0.356557	1.07912	0.821909	1.976	1.1486	0.498875	0.501008	1.49114	1.22357
		TRINITY_DN27336_c0_g1_i3	1.23561	1.17296	0.897992	2.01178	1.166	0.779652	0.268005	0.908434	0.891031	1.74726	1.45489	0.466399	0
		TRINITY_DN27383_c0_g1_i1	2.2101	1.51975	1.51936	0.64924	0.453102	0.425395	1.57245	1.1517	0.971798	0.535964	0.703107	0.646405	0.641636
		TRINITY_DN27529_c0_g1_i1	1.56696	1.50895	0.874178	0.205046	0.879087	0.29117	1.06584	1.47972	0.857221	1.13947	0.943568	0.412992	1.7758
		TRINITY_DN28256_c0_g1_i1	0.77725	0.776275	1.59578	0.918332	1.33345	1.46315	0.829912	0.384236	0.442099	2.28721	1.70858	0	0.483709
		TRINITY_DN29320_c0_g1_i2	1.21308	1.12186	1.13654	1.2005	0.470764	1.5444	1.01597	1.96588	1.1334	0.373256	0	0.637471	1.18687
		TRINITY_DN2941_c1_g1_i18	1.18544	0.204638	1.89101	1.24452	1.55339	1.79088	0.954844	0.275764	0.463846	2.15115	0.253115	0.882658	0.148743
		TRINITY_DN29634_c0_g1_i1	1.55763	1.86255	0.997084	1.36597	0.762111	0	1.58638	1.56868	1.21619	1.00901	0.0278503	0.0802908	0.966253
		TRINITY_DN298_c8_g1_i6	0.0486788	0.0827424	0.0384004	0.0639434	2.82518	1.87066	0.0693883	0.460385	1.48868	2.58798	3.23981	0.0838887	0.140267
		TRINITY_DN2992_c1_g3_i1	1.05016	2.25741	0.431384	1.42227	0.959327	1.30345	0.561917	0.601435	0.833175	1.14288	1.67788	0.449534	0.309166
		TRINITY_DN310477_c0_g1_i1	0.83717	0	1.52487	2.11747	1.13577	0.992435	0	0.995162	1.87273	2.65502	0.869382	0	0
		TRINITY_DN3123_c0_g1_i3	0.842926	0.960803	0.125736	1.27514	1.79877	1.8881	0.728771	0.480195	1.42321	1.84757	1.08488	0	0.54389
		TRINITY_DN31720_c0_g3_i1	0.953839	0	0.973174	1.73653	0	1.03118	3.08995	0.953839	1.03261	0.696045	0	0	2.53283
		TRINITY_DN31861_c0_g1_i1	0.616936	0.511926	2.03341	1.28025	0.235107	0.560056	1.70671	2.24927	1.34443	0.713488	1.44885	0.16335	0.136222
		TRINITY_DN32361_c0_g3_i1	1.6633	1.45303	1.04796	0.635938	0.57481	0.70087	1.49081	0.603407	1.62093	0.913374	0.468558	0.256579	1.57043
		TRINITY_DN3244_c0_g1_i11	0.714695	1.26711	1.7533	0.588355	0.496649	0.655228	2.02602	0.986109	0.813153	0.547403	0.513857	0.909651	1.72847
		TRINITY_DN32536_c0_g1_i2	0.87194	0.548436	0.639262	1.47382	1.30759	1.83648	0.528324	1.27653	1.75063	1.85951	0.907474	0	0
		TRINITY_DN327594_c1_g1_i1	1.81808	1.25087	0.509059	0.943469	0	0.717407	2.02498	1.17689	1.87602	0.792724	0.605991	0.680194	0.60432
		TRINITY_DN3276_c6_g1_i1	0.928431	0.411615	0.825639	1.31908	1.16328	1.52359	0.368517	1.80261	1.34736	1.80698	0.462654	1.04024	0
		TRINITY_DN32938_c0_g1_i1	1.21405	1.80363	1.18472	0.890699	0.605193	0.97751	0.522876	1.21855	1.52286	0.520156	0.476041	0.533639	1.53007
		TRINITY_DN3300_c0_g1_i1	0.817975	1.70649	1.70598	1.2947	0	0	0.889281	2.50919	0.530207	0.600748	0.794801	0	2.15062
		TRINITY_DN3306_c1_g1_i1	1.64384	1.30964	0.610814	0.851398	1.31253	0.607325	0.875342	1.24485	1.27048	1.56256	0.599263	0.490011	0.621944
		TRINITY_DN332_c4_g1_i2	1.31752	1.29175	1.06195	0.621994	0.787765	1.24333	0.52712	1.72691	1.03421	1.18851	0.226513	0.612027	1.36039
		TRINITY_DN3331_c0_g1_i8	0.647767	0.663395	1.13391	1.36474	0.765775	1.20663	0.36718	2.68189	1.35502	1.07698	0.980023	0.430489	0.326196
		TRINITY_DN33928_c0_g1_i1	1.21343	1.28892	0.334717	0.420122	0.875157	0.97204	0.569272	0.451756	1.5092	0.367444	1.31489	2.12486	1.55819
		TRINITY_DN3395_c0_g1_i7	0.216808	0.268685	0.69238	0	0.0834989	9.41678	0.208954	0.15129	0.0706847	0	0.172372	1.00901	0.709534
		TRINITY_DN33967_c0_g2_i3	0.674206	0	2.99122	1.34786	1.70183	1.20671	1.10626	0.650009	1.05292	1.06978	0.490165	0.219419	0.489615
		TRINITY_DN34593_c0_g1_i1	1.3313	2.56776	0.928968	0.523572	0.49833	0.481312	0.681523	1.11101	0.504258	0.806966	0.800847	1.7715	0.992645
		TRINITY_DN34821_c0_g1_i2	0.222336	0.799944	2.8612	0.418666	1.16153	1.09257	0.451318	1.59823	1.8017	1.63894	0.81008	0.0737796	0.0697084
		TRINITY_DN34966_c0_g3_i1	0.306802	0.924875	0.479192	1.65018	0.323557	0.822111	0.768123	1.05221	1.59805	1.44614	1.70044	1.13934	0.788973
		TRINITY_DN34980_c0_g2_i4	1.0965	2.7959	0.752973	0.538911	0.452385	0.888023	0	1.96155	0.836708	0.319482	0.619855	1.92076	0.816955
		TRINITY_DN35078_c0_g2_i1	1.34353	1.93826	0.752335	0.71114	0.318848	0.877691	0.439386	1.34107	0.893422	0.586865	0.768853	1.67653	1.35208
		TRINITY_DN3521_c1_g1_i4	0.733926	0.872485	1.96679	0.591103	0.429346	0.728032	1.70171	1.24528	0.944084	0.654301	0.557121	1.52127	1.05456
		TRINITY_DN35332_c0_g2_i1	0.948634	0.789747	1.40845	1.5571	0.638323	0.932639	1.0124	1.3112	1.21267	1.16105	1.13183	0	0.895956
		TRINITY_DN3534_c0_g4_i1	1.61436	1.68343	0.724712	0.429817	0.955522	0.740102	0.489391	1.26737	0.757635	0.60822	0.983582	1.27857	1.46728
		TRINITY_DN35992_c0_g1_i1	0.561135	0.241631	0.120593	0.283905	0.185562	4.51089	0.347761	0.272335	0.054734	0.548453	0.807438	4.25479	0.810776
		TRINITY_DN36178_c0_g1_i1	1.06053	1.66409	0.302829	0.565552	0.43992	0.414347	1.52826	1.59366	1.40836	0.621031	1.03188	1.24332	1.12621
		TRINITY_DN36291_c0_g1_i17	0.771606	0.451879	0.0276166	0.717923	2.48318	1.91257	0.0194541	0.0165428	0.549176	2.42466	1.83725	0.8895	0.898642
		TRINITY_DN36609_c0_g3_i2	2.20542	0	1.45545	1.21312	0.918541	0.511577	2.70067	0.484101	0.974282	0.680826	0.448291	0	1.40771
		TRINITY_DN37002_c0_g1_i1	1.17149	2.49516	0.594417	0	0	0	2.50123	1.73686	1.33755	0.953408	0.585746	0.388907	1.23523
		TRINITY_DN376957_c0_g1_i3	1.19931	1.16244	3.42038	0.917948	0	0.700383	1.86962	1.22938	0.938207	0.428837	0.563603	0	0.569895
		TRINITY_DN37699_c1_g2_i2	0.96517	1.07649	1.34089	1.48183	0.887029	1.11967	0.870615	1.302	1.46006	0.846352	0.663666	0.986222	0
		TRINITY_DN38109_c0_g2_i1	1.10987	1.25066	1.34007	1.51696	0.550608	0.279974	1.16796	0.589221	1.1224	1.71515	1.2715	0.491378	0.594233
		TRINITY_DN38477_c0_g2_i3	2.89767	1.15693	0.759095	0.78392	0.683752	0.736231	0.966616	0.838358	0.814841	0.779782	0.529146	0.988174	1.06548
		TRINITY_DN38799_c0_g1_i1	1.51931	0.916425	1.85182	0.952	0.734041	0.432361	2.07785	0.615931	1.05849	0.741868	1.16972	0.308084	0.622097
		TRINITY_DN3910_c0_g1_i1	3.80376	2.6953	0.599045	0.758862	0.598235	0.342041	0.425189	1.08633	0.991569	0.452186	0.318285	0.416821	0.512387
		TRINITY_DN39874_c0_g1_i1	0.367617	1.64504	1.74911	1.1735	0.457724	1.46723	0.305713	0.473235	1.97162	1.53914	0.824354	0.648371	0.377347
		TRINITY_DN401629_c0_g1_i4	0.268985	0.0968683	0.941166	1.32274	1.82112	1.31488	0.479287	1.66922	1.74251	1.23795	1.23317	0.29257	0.579525
		TRINITY_DN40399_c0_g1_i5	0.274134	0.13948	0.215223	0.149915	0.118945	0.172358	0.284121	0.193678	0.226444	0.12781	3.17257	3.65037	4.27495
		TRINITY_DN412104_c0_g1_i1	0.495142	1.21543	0.988161	1.7408	1.42032	0.460178	0.622665	0.922479	1.97109	1.03048	0.580512	0.435425	1.11732
		TRINITY_DN4154_c0_g3_i1	0.866072	1.42084	0.368085	1.04335	0.526708	0.660572	0.731383	1.64846	2.43926	0.636473	0.538592	1.37859	0.741617
		TRINITY_DN42798_c0_g1_i3	1.32726	1.28451	2.01444	1.04285	0.791277	0	0.904671	0.663632	1.06826	2.6725	0.638847	0	0.591754
		TRINITY_DN42869_c1_g1_i4	1.68877	1.68445	0.757166	0.625391	0.368502	0.553203	0.803251	0.424848	0.755366	0.337898	1.61784	1.41244	1.97086
		TRINITY_DN4298_c2_g1_i5	0.730638	1.79488	1.99507	0.931668	0.387498	0.152488	1.47115	1.66398	1.48655	0.268821	0.0391682	1.35331	0.72478
		TRINITY_DN44683_c0_g1_i1	1.2427	0	1.2158	0.973175	0.987952	1.21817	0.854077	0.788174	0.934756	0.891314	0.798222	2.66448	0.431176
		TRINITY_DN4470_c0_g3_i5	1.71907	0.347467	1.21427	0.960533	1.33293	0	1.14547	1.32547	1.53307	0.969067	0.757733	0.0158667	1.67907
		TRINITY_DN45_c0_g6_i1	1.88498	1.92831	0.787586	0.609582	0.348128	0.679781	0.636444	1.25462	1.03042	0.232085	0.568036	2.18798	0.852054
		TRINITY_DN45179_c0_g1_i3	0.496675	0.465146	1.00114	1.89034	1.23567	1.51624	1.21335	0.314939	0.612873	2.71258	0.731197	0.560797	0.249046
		TRINITY_DN4526_c6_g1_i1	0.721657	0.174655	0.0894704	1.78352	1.38277	1.0115	0.0873274	1.87191	1.35009	1.52528	1.93353	0.623614	0.444673
		TRINITY_DN454_c2_g4_i4	0.917185	1.21748	0.884879	1.11206	0.698812	1.07099	2.13195	1.10312	1.44186	0.782176	0	0.408732	1.23076
		TRINITY_DN4619_c0_g1_i3	1.52112	1.59489	0.436435	0.641776	0.740294	0.687463	0.749764	2.10791	1.12622	0.42547	0.961086	1.23122	0.776345
		TRINITY_DN464136_c0_g1_i1	0.942842	0.959745	1.61005	1.46226	0.65247	0.425157	1.52749	1.09995	0.801557	1.60441	0.770136	0.611298	0.532638
		TRINITY_DN4702_c1_g4_i1	0.58546	0.310383	1.1777	0.82503	1.38117	0.681407	0.252735	1.44799	1.57905	1.19964	1.23914	0.979623	1.34067
		TRINITY_DN4819_c0_g1_i2	0.905172	1.68009	1.17664	1.00034	0.78764	0.967884	1.32092	1.25294	1.89323	0.556523	0.0311372	0.694667	0.732821
		TRINITY_DN4856_c3_g1_i7	0.530352	0.345207	0.75824	0.607997	0.614964	4.59823	1.0539	0.468763	0.72337	0.347496	0.856504	1.11833	0.976645
		TRINITY_DN4883_c0_g1_i2	0.755101	1.29077	0.839023	1.01044	0.0222205	0.550752	1.60722	1.1884	1.81157	0.861442	0.625944	1.14277	1.29435
		TRINITY_DN49138_c0_g3_i2	0.454205	0.406758	0.818555	1.77294	1.33585	0.533877	0.748645	1.16832	1.09736	2.31217	0.901797	0.503436	0.946094
		TRINITY_DN4986_c1_g2_i1	1.17418	0.672427	1.8538	1.56565	1.07342	0.508176	0.795551	1.14487	1.81936	1.52915	0.622046	0.241364	0
		TRINITY_DN499_c0_g1_i2	0.174283	1.0601	1.39767	2.24067	0.550886	0.99796	1.19346	0.756995	1.03054	0.973712	1.56893	0.753206	0.301585
		TRINITY_DN50714_c0_g1_i1	0.631816	0.91194	0.651571	1.706	2.29831	1.86339	0.524301	0	0	1.84882	1.21149	1.35237	0
		TRINITY_DN50760_c0_g2_i1	1.15268	0.709524	1.43972	1.28931	0.648888	0.77272	1.25899	1.74231	1.29187	0.867809	1.09086	0	0.735314
		TRINITY_DN5139_c0_g1_i5	1.33195	1.28766	2.58875	1.057	1.70867	0.485702	0.73129	0.86665	0.960705	0.653907	0.860181	0	0.467538
		TRINITY_DN5202_c0_g1_i10	0.942238	0.732756	1.19449	2.25218	0.953288	0.85591	0.275339	1.84608	1.18584	1.21483	1.04631	0.309677	0.19106
		TRINITY_DN52245_c0_g3_i1	0.443442	1.36746	1.85911	1.74253	1.60456	1.00543	0.736856	1.34828	0.619785	1.56988	0.702669	0	0
		TRINITY_DN52392_c0_g2_i3	1.38038	0.192451	0.140468	1.69237	1.10732	1.62857	0.151353	0.1339	1.6189	1.63129	1.61599	1.53483	0.172184
		TRINITY_DN52981_c0_g2_i1	0.798268	0.569759	1.34176	1.36135	0.811575	0.887764	0.941222	1.5296	0.970578	1.98696	1.0607	0.434858	0.305612
		TRINITY_DN5301_c1_g1_i1	0.154962	0.290919	0.152769	2.5196	2.21479	1.90998	0.547484	0.848636	0.533596	1.46702	0.668822	0.610346	1.08108
		TRINITY_DN5334_c2_g1_i7	0.905839	0.767133	1.28627	0.989227	0.571409	0.502495	1.07912	1.00646	1.72208	1.62474	1.33983	0.587875	0.617527
		TRINITY_DN5370_c0_g1_i8	1.58441	0.5549	1.37591	1.98315	0.316915	0.567174	1.70374	0.998649	0.41545	0.231336	0.779928	0.91307	1.57537
		TRINITY_DN5411_c4_g1_i1	0.664791	0	1.21027	2.72535	1.06327	1.05197	1.20167	0.466024	0.743634	1.88622	1.07884	0.532956	0.374998
		TRINITY_DN54442_c0_g1_i3	0.384398	1.65968	1.5867	1.04878	0	0.874362	1.8894	1.95573	0.37912	1.0949	0.709358	0.633855	0.783713
		TRINITY_DN5453_c0_g3_i1	0.438758	1.04859	1.64815	1.66291	1.16959	1.16125	0.872701	0.851838	0.723453	1.38271	0.949411	0.646742	0.443893
		TRINITY_DN5510_c1_g1_i1	1.10943	1.19226	1.23329	1.55975	1.16525	0.780103	1.04894	1.20236	1.1909	0.901546	1.19014	0.426032	0
		TRINITY_DN56462_c0_g1_i4	0.548042	0.542352	1.37456	2.33072	1.97473	1.58754	1.75346	0	0.206054	1.34027	0.883264	0.387351	0.0716575
		TRINITY_DN56747_c0_g2_i1	0.313583	0.333289	1.65445	1.38714	1.01486	1.27532	0.707704	0.995156	2.11283	1.08683	0.963026	0.678574	0.477229
		TRINITY_DN56976_c0_g2_i1	0.676599	0.608669	0.597064	2.51691	0.928311	1.03071	0.631479	1.19193	1.03871	1.10474	1.04351	0.63238	0.998992
		TRINITY_DN5810_c0_g2_i1	1.91354	1.37928	0.502447	0.726494	0	0.974934	1.01524	0.499001	1.10591	0.554681	0.487599	0.78297	3.0579
		TRINITY_DN5885_c0_g2_i1	0.803682	0.407604	1.40356	1.27492	1.87572	1.09924	0.736362	1.53543	0.999184	0.99319	1.18132	0.639072	0.05072
		TRINITY_DN58914_c0_g3_i3	0.357088	0.447958	1.14439	0.781264	0.879232	0.8519	0.469255	0.960873	1.41131	0.741863	3.76362	0.666257	0.524984
		TRINITY_DN5898_c0_g1_i1	6.70398	1.54425	0.551097	0.328894	0.333891	0	0.639272	0.55962	0.706285	0.710694	0.268935	0	0.653086
		TRINITY_DN5918_c0_g1_i5	1.17095	0.319184	1.24559	0.954929	0.969268	3.57975	1.56917	0.270141	0.584413	0.347049	0.762294	0.688121	0.539145
		TRINITY_DN5961_c2_g1_i2	0.65752	0.970637	1.10924	1.7033	0.859341	0.51186	0.375689	1.97936	1.43057	0.916271	0.899474	1.11591	0.47083
		TRINITY_DN6_c2_g1_i1	1.00743	1.90194	1.58239	1.46555	0.612493	0.570087	0.876719	0.808678	0.857755	0.87014	0.745671	0.782641	0.918507
		TRINITY_DN6073_c0_g2_i1	1.09588	0.927512	1.737	1.09066	0.628995	0.976186	1.54857	0.915396	1.49655	0.916649	0.802799	0.835805	0.0279925
		TRINITY_DN61101_c0_g1_i1	1.20194	0.633541	0	0.843559	1.83853	1.20957	0.259255	1.1758	1.86293	1.36752	1.9601	0.647266	0
		TRINITY_DN6146_c0_g1_i2	0.304461	0.358672	0.450836	0.526469	1.76388	1.6228	0.429758	1.68452	1.76133	1.90791	1.34107	0.399174	0.449114
		TRINITY_DN61689_c0_g3_i6	1.69635	0.129412	0.306393	1.06888	3.49623	1.7712	0	0.128013	0.119619	2.90933	1.13043	0.126614	0.11752
		TRINITY_DN6173_c1_g1_i4	4.84828	1.91329	0.863865	1.12633	0.433721	0.279459	0.648346	0.575463	0.763706	0.292426	0.482011	0.242347	0.530749
		TRINITY_DN6180_c0_g1_i1	0.926723	1.64663	0.664084	0.126879	0.700625	0.883838	0.163166	1.49438	1.95216	0.603435	0.804919	2.01661	1.01655
		TRINITY_DN62593_c0_g1_i5	0.952859	0.909724	1.00454	0	0.364511	1.29716	1.43395	1.04146	1.31931	0.489254	0.900786	0.510627	2.7758
		TRINITY_DN62612_c0_g1_i1	0.763614	0.847108	1.39827	1.04955	0.692334	0.987569	0.438798	1.0808	1.41358	1.09945	2.13335	0.542712	0.552875
		TRINITY_DN6278_c1_g1_i1	0.962454	3.04446	0.998755	0.458171	0.586572	0.588657	1.93828	1.03089	1.7217	1.18627	0	0	0.483802
		TRINITY_DN63664_c0_g2_i2	0	0	1.28762	1.85312	1.43002	0	0.808532	2.37494	1.67727	1.418	1.39397	0	0.756514
		TRINITY_DN6373_c1_g4_i7	1.71596	1.64539	2.35539	1.43116	0	0.44249	1.17265	0.602709	1.12225	0.239787	0.325837	1.34475	0.601628
		TRINITY_DN63793_c0_g1_i1	0.678936	0.395375	0.539733	0.890963	0.898052	1.17452	0.517822	0.569056	0.983765	1.84734	0.871307	3.05054	0.58259
		TRINITY_DN646_c0_g1_i7	0.951051	0.759403	1.84098	1.02378	0.562223	0.772677	1.93418	0.705752	0.930033	0.660122	0.587666	0.645741	1.62638
		TRINITY_DN64746_c0_g1_i3	0.478153	0.6214	0.456268	0.468537	0.213876	2.6252	1.4391	0.582604	0.11672	0.12103	3.31358	0.465221	2.0983
		TRINITY_DN65495_c2_g1_i1	1.22865	0	2.25674	1.27069	0.663586	0.736509	0.557346	0.436875	1.0848	1.34107	1.23594	1.51891	0.668882
		TRINITY_DN6641_c1_g1_i1	0.689032	0.326593	1.50153	1.625	1.05944	2.44945	0	0.183211	1.06342	0.46201	2.12286	1.23468	0.282782
		TRINITY_DN66912_c0_g1_i1	1.16335	1.04461	0	0	1.64118	2.72751	0.234432	1.06479	1.09233	0.851977	1.16151	1.74487	0.273424
		TRINITY_DN6739_c5_g2_i1	0.4285	0.146179	0.879312	1.60837	1.75671	1.50751	0.703072	1.1926	1.57232	0.835113	0.894916	0.769052	0.706347
		TRINITY_DN67597_c0_g2_i1	0.725252	2.22291	0.74328	1.05899	0.668859	0.352688	0.367942	1.81567	1.22355	0.815851	0.324029	1.54341	1.13757
		TRINITY_DN67624_c0_g1_i1	0	0.654819	1.18921	2.01415	1.96552	2.95685	0.945889	0.289478	0.345535	1.08294	0.58603	0.733864	0.235721
		TRINITY_DN6822_c0_g1_i1	0.827063	1.51917	0.529459	1.6795	0.833984	0.965484	1.38997	0.923957	0.307986	0.92165	0.644809	1.22272	1.23425
		TRINITY_DN6852_c2_g4_i1	1.11859	0.577926	2.49754	1.44415	1.14121	1.46633	0.864893	0.0598772	0.174309	1.98748	1.31641	0.351279	0
		TRINITY_DN6862_c2_g1_i3	0.715514	1.1324	1.21204	1.01694	0.3619	0.705829	1.27026	1.93175	1.59126	0.83604	0.837654	0.510836	0.877579
		TRINITY_DN6869_c2_g4_i1	1.28806	0.635063	0.779427	0.987522	1.63052	1.48081	0.632562	0	1.5611	1.50772	1.08273	0.507257	0.907233
		TRINITY_DN6913_c1_g1_i2	1.18415	1.28832	1.54504	1.73876	0.729133	0.640558	0.727332	0.64622	1.16249	1.33593	0.343233	0.658932	0.999901
		TRINITY_DN69359_c0_g1_i2	0.818411	0.342173	1.15091	1.05416	0.670919	4.081	0.671314	0.413451	1.20382	0.297353	0.671907	0.831245	0.793335
		TRINITY_DN6978_c0_g1_i8	0.0283163	0	0.837789	1.4006	1.89813	1.77457	1.34187	1.1708	0.0725459	1.01166	1.73198	0.43668	1.29506
		TRINITY_DN7_c7_g2_i2	1.10979	1.18003	2.22028	0.561919	0	1.12384	1.91825	1.21375	2.14021	0.813378	0	0.718554	0
		TRINITY_DN715107_c0_g1_i1	1.50599	1.79014	0.259736	0.59351	0.575901	0.487855	0.414217	2.34603	1.30148	0.747591	0.89927	1.04415	1.03414
		TRINITY_DN7210_c2_g1_i1	1.10635	0.457956	0.3505	1.61438	1.36459	1.45207	0.249794	1.31395	0.329121	2.19611	1.55868	0.772731	0.23376
		TRINITY_DN72623_c0_g2_i1	0	1.52215	0.777553	1.53667	1.50874	1.56237	0.670863	0.495467	0	0.627293	2.30808	1.28419	0.706613
		TRINITY_DN7273_c0_g1_i4	1.38568	1.21841	1.57859	1.03782	0.657976	0.733072	1.26907	1.01378	0.294818	0.46408	0.266608	1.2794	1.80069
		TRINITY_DN734_c2_g2_i1	1.83304	0.505316	1.12568	0.713866	0	1.43424	0.949246	1.02486	0.408156	0.542717	0.656952	2.68106	1.12487
		TRINITY_DN74_c1_g1_i2	1.03484	0.391321	0.299358	1.36621	1.52773	1.71571	0.298505	1.43129	0.391748	2.2214	1.51407	0.464933	0.342886
		TRINITY_DN7408_c2_g2_i1	0.175008	0	2.12693	0.137826	0	8.77521	0.542356	0	0	0.0698913	0.213755	0.648982	0.310038
		TRINITY_DN750_c4_g1_i2	0.947069	0.748216	1.33204	1.09347	0.330116	0.43591	1.90313	1.93982	1.05981	0.161273	0.37295	0.749106	1.92709
		TRINITY_DN7516_c0_g1_i1	1.94759	2.46537	0.739735	0	0.454769	1.08575	0.408848	0.797048	1.67028	0.326437	0.583636	1.15428	1.36627
		TRINITY_DN7590_c1_g2_i3	0.780789	1.35384	1.37345	1.36932	0.51378	0.776865	1.37283	1.74495	0.675266	0.553429	0.739075	1.36106	0.385335
		TRINITY_DN7791_c0_g1_i8	0.728678	0.29969	0.372453	0.829709	1.6886	1.38734	0.338689	1.65759	1.68219	1.70954	1.36509	0.523607	0.416818
		TRINITY_DN779346_c0_g1_i1	1.2912	1.36743	1.01848	0.850059	0.916405	0.513544	0.361714	1.47811	0.892163	0.917043	0.561071	1.32979	1.50299
		TRINITY_DN780027_c0_g1_i1	0.705155	2.10219	0.644616	0.551846	0.568518	0.548316	1.52799	1.49537	1.42665	0.854084	1.13782	0.258369	1.17907
		TRINITY_DN7812_c3_g1_i1	0.22126	0	0.739863	2.00143	0.625739	1.3493	0.705703	0.641266	0.83613	1.88498	2.1862	0.936279	0.871842
		TRINITY_DN7868_c0_g1_i1	1.81847	2.65307	0.205441	1.22034	0.460101	1.0486	0.930368	1.28133	0	0.874192	0.945883	0.638792	0.923412
		TRINITY_DN791847_c0_g1_i1	1.67609	1.66434	0.198686	0.435188	1.11413	0.514153	1.16037	1.18957	0.777892	0.859796	0.919362	1.49818	0.992253
		TRINITY_DN8099_c0_g4_i1	1.16709	1.77553	0.71174	0.673531	0.553107	1.05957	0.40317	1.84114	0.739936	0.779199	0.656403	1.39529	1.24429
		TRINITY_DN8308_c1_g1_i7	0.71952	0.756419	2.17701	1.01471	0.583667	0.906528	1.07089	1.08431	1.39292	1.1405	1.20759	0.945942	0
		TRINITY_DN8435_c0_g1_i2	0.715809	0	1.70117	1.70883	1.74973	0.819108	2.01013	0	0.348938	1.32552	1.05784	0.598313	0.964623
		TRINITY_DN843569_c0_g1_i1	1.41828	1.3173	0.333791	0.33822	0.682493	1.39067	0.749222	1.3421	0.750403	0.604988	0.997979	1.21426	1.86029
		TRINITY_DN8567_c0_g1_i13	0.633532	1.47003	1.68772	0.8938	0.789907	0.354521	1.22315	1.15246	0.716004	0.703687	1.09971	1.1214	1.15407
		TRINITY_DN8580_c1_g1_i3	0.654252	0.250164	2.05393	0.676292	0.79427	1.54039	0.596217	0.625034	1.17019	1.02315	0.68568	1.40876	1.52167
		TRINITY_DN8936_c0_g1_i4	3.73516	1.9191	0.807493	0.631401	0.46552	0.836632	0.896167	0.821709	0.66808	0.835061	0.269086	0.573044	0.541549
		TRINITY_DN8940_c2_g1_i1	1.62893	1.7621	0.6692	0.515216	0.707938	0.707453	1.32	2.28506	0.80672	0.48471	0.615451	0.47212	1.02511
		TRINITY_DN8991_c1_g1_i5	0.45976	0.708675	0.605322	0.783888	1.34824	1.15964	0.710951	1.62157	1.32321	1.67309	1.41249	0.583804	0.609357
		TRINITY_DN904_c0_g3_i1	0.522321	3.17372	1.6051	0.504911	0	0.501594	1.52385	1.33648	0.422003	0.303444	0	2.73514	0.371429
		TRINITY_DN917910_c0_g1_i1	1.16482	1.64902	1.11037	0.575958	0.51687	0.948839	0.658843	1.27413	0.712688	0.401315	0.951259	1.51996	1.51592
		TRINITY_DN9294_c0_g1_i1	1.73232	2.67479	0.592987	0.515205	0.674778	0.6272	0.706051	1.69851	1.17141	0.420717	0.807087	0.619048	0.75991
		TRINITY_DN9647_c0_g3_i1	0.908402	2.27415	1.66174	1.33431	0.674229	0.603506	1.02051	0.929357	0.880113	1.02313	1.15567	0.41491	0.119968
		TRINITY_DN967333_c0_g1_i1	1.96483	1.46625	0.337662	0.641558	1.04432	1.06835	0.661636	0.754113	0.831379	0.734948	0.794875	1.3473	1.35278
		TRINITY_DN9754_c0_g1_i1	0.229425	1.36186	0.10467	0.185894	1.6104	1.58165	0.033091	1.02361	1.18553	1.62668	1.90875	1.22171	0.926726
		TRINITY_DN98264_c0_g1_i2	0.380891	0	4.42786	0.713003	1.19028	1.90585	0.839967	0.241091	0.283334	0.37739	0.748712	0.855837	1.03578
		TRINITY_DN98450_c0_g2_i1	2.02597	1.39406	0.189432	0.434571	0.643265	1.47194	0.468384	1.1305	0.322464	0.825769	1.27919	1.44021	1.37425
		TRINITY_DN985802_c0_g1_i1	1.04939	1.65587	0.661321	0.374278	0.681206	1.09108	0.628287	1.04009	1.65715	0.5	1.47049	0.784157	1.40667
		TRINITY_DN9989_c0_g1_i1	1.82231	1.0552	0.426653	0.475237	0.611076	0.993815	0.657225	1.23779	1.08574	0.588503	0.676847	1.74463	1.62497
	apoLD	TRINITY_DN1_c0_g1_i1	1.53124	0.488999	0.289624	0.269609	1.99603	0.803372	0.287347	0.164378	0.534363	1.10624	0.68358	2.82888	2.01634
		TRINITY_DN1000341_c0_g1_i1	2.84929	0.970822	0.122076	0.0682117	2.0086	1.33881	0.87895	0.139947	0.295752	0.682369	1.03576	1.64337	0.966039
		TRINITY_DN1000527_c0_g1_i1	2.98121	0.64822	0.207309	0.342616	2.38699	1.05192	1.03574	0.426349	0.266165	0.471451	0.896182	1.59962	0.686244
		TRINITY_DN1000556_c0_g1_i1	2.15239	1.15868	0.0465694	0.153712	2.92087	0.51185	0.750994	0.241962	0.248757	0.744034	0.980776	2.2587	0.830709
		TRINITY_DN100215_c0_g1_i2	0.604385	2.47455	2.09406	1.6172	0.276746	0.34622	0.332718	1.60046	0.942181	1.03151	0.472014	0.774033	0.43393
		TRINITY_DN1012753_c0_g1_i1	2.67544	1.77438	0.0734101	0.432403	2.02937	1.08325	0.368095	0.100118	0.264992	0.569973	1.01073	2.31615	0.301698
		TRINITY_DN101329_c1_g1_i2	0.933606	2.43385	2.49095	1.1497	0.432364	0.393285	0.686732	1.19235	1.16424	0.581898	0.515339	0.566998	0.458684
		TRINITY_DN1013428_c0_g1_i1	2.38105	1.38707	0.20965	0.176015	2.13584	0.813631	0.70124	0.353199	0.212607	0.683425	0.90972	2.55177	0.484781
		TRINITY_DN1014_c6_g1_i1	1.74396	1.27117	0.818211	1.05257	0.264932	2.30872	0.596183	2.47079	0.617312	0.914957	0.206019	0.268263	0.466924
		TRINITY_DN101476_c0_g2_i2	1.71529	0.158781	0.157562	0.00190385	2.92903	2.52793	1.29759	0.236458	0.115754	0.573515	0.82071	1.56702	0.898463
		TRINITY_DN1016983_c0_g1_i1	2.32841	1.56673	0.170715	0.227197	2.49999	0.975809	0.681411	0.277078	0.230499	0.699998	1.1534	1.48705	0.701716
		TRINITY_DN10186_c0_g3_i1	1.42191	1.39072	0.220682	0.495736	0.596748	0.852612	1.1831	2.62633	1.25853	1.12687	0	0.677239	1.14952
		TRINITY_DN101956_c0_g1_i4	1.13038	1.31446	1.57965	0.456037	0.769132	1.46596	1.76475	1.11787	1.13741	0.759423	0.525656	0.678435	0.300831
		TRINITY_DN1022885_c0_g1_i1	3.35531	1.07207	0.268992	0.375809	1.55505	1.23318	0.429394	0	0.530533	0.622799	1.07952	1.77649	0.700871
		TRINITY_DN102537_c0_g1_i1	0.900405	1.28019	1.34117	0	0.85769	1.42195	1.49593	1.36562	0.778452	0.635143	0.52619	0.998524	1.39874
		TRINITY_DN10256_c0_g1_i4	0	0.320307	0.501725	0.924878	0.749205	1.25297	0.493942	0.758841	2.0536	1.87774	1.70466	1.11371	1.24843
		TRINITY_DN103_c0_g3_i8	1.32957	2.04696	1.02392	1.14928	0.706865	0.919742	0.613503	0.999517	0.762239	1.46253	0.662741	0.603275	0.719868
		TRINITY_DN1031_c1_g1_i21	2.19283	1.52413	1.03252	0.499584	0.226157	0.910216	1.74311	1.66636	0.947294	0.437307	0.103361	0.359145	1.358
		TRINITY_DN1031_c1_g2_i1	0.134629	0.480203	0.246957	1.59043	1.32002	1.36941	0.274378	0.984688	1.8027	1.23363	1.81228	1.39237	0.358294
		TRINITY_DN103189_c0_g1_i2	0.817793	0.178816	0.0321938	0.0748856	4.86441	0.472759	0.325787	0.0874832	0.062638	0.340834	0.490256	4.24293	1.00921
		TRINITY_DN1033132_c0_g1_i1	0.721856	1.25434	1.15917	0.683299	0.590809	0.779448	0.702699	1.6459	2.45658	1.07876	0.828134	0.622046	0.476967
		TRINITY_DN103410_c0_g1_i4	1.4119	1.06217	1.01169	0.577796	0.569345	1.29903	0.877749	1.43887	1.17979	0	1.29243	0.767539	1.51169
		TRINITY_DN10360_c0_g2_i6	1.26711	0.968244	1.75443	0	1.33094	0.689647	1.58251	1.28222	0.735873	0.484833	0.862815	0.66209	1.37929
		TRINITY_DN10370_c0_g1_i8	1.73171	1.79631	1.104	0.127404	1.37808	1.60635	1.29421	0.758052	1.57425	0.423127	0.216015	0.575522	0.414961
		TRINITY_DN10373_c0_g4_i1	1.07857	0.292283	0.502556	1.08324	1.37124	1.11938	0.373905	0.0349807	0.268185	3.5793	1.63399	0.606721	1.05564
		TRINITY_DN10376_c0_g1_i11	0.666218	0.938464	1.6096	0.592052	1.66227	0.655649	0.805074	0.892725	1.55512	1.12178	0.483628	0.689543	1.32788
		TRINITY_DN1037630_c0_g1_i1	0.740264	0	0	0	5.5994	0.743833	0.83866	0.17487	0	0.227381	0.291109	3.70234	0.682144
		TRINITY_DN1048733_c0_g1_i1	2.74751	0.706482	0.0404842	0.123236	3.64726	0.931433	0.731569	0.164196	0.132926	0.444375	1.05015	1.43484	0.845531
		TRINITY_DN1054196_c0_g1_i1	1.62568	1.11735	0.145665	0.313454	1.97046	0.938372	0.929672	0.223469	0.104899	0.309228	2.03186	1.74127	1.54863
		TRINITY_DN1056826_c0_g1_i1	2.71336	0.868887	0.166902	0.0799775	2.59206	0.773591	0.635723	0.293726	0.209295	0.770741	0.993218	1.7563	1.14623
		TRINITY_DN106346_c0_g1_i1	3.01664	0.609019	0.189381	0.372552	2.69117	1.07109	0.939659	0.244746	0.19145	0.514329	0.894125	1.3298	0.936037
		TRINITY_DN1066577_c0_g1_i1	2.89995	0.816608	0.198228	0.139881	2.99109	0.925748	0.590793	0.136542	0.243231	0.578963	0.891294	1.71192	0.875759
		TRINITY_DN1069591_c0_g1_i1	0.331968	0.365141	0	0.510112	1.17594	0.773609	0.531362	0	0.212615	0.943961	3.3198	2.51113	2.32437
		TRINITY_DN10749_c0_g2_i1	1.32772	0.464459	0.729517	0.421904	3.23541	0.899738	0	0	0.605499	1.28395	0.91676	1.70099	1.41405
		TRINITY_DN1076099_c0_g1_i1	2.03914	0.630775	0.276891	0.166182	2.01738	1.37441	0.942577	0	0.51935	1.05687	1.88587	1.69506	0.39549
		TRINITY_DN107893_c0_g1_i4	2.38369	1.35584	0.20373	0.317803	2.32512	0.857015	0.967873	0.200584	0.460394	0.583357	1.01749	1.7142	0.612901
		TRINITY_DN10796_c0_g1_i12	0.72682	1.81446	1.49106	0.551517	1.08643	0.997853	1.02499	1.33313	0.353224	0.716347	0.749172	1.19085	0.964134
		TRINITY_DN1083611_c0_g1_i1	1.96882	1.38945	0	0.937041	2.09449	0.933175	0.947353	0.442098	0	0.628346	1.07173	2.34325	0.244249
		TRINITY_DN1087_c3_g1_i2	0.445859	0.51949	1.52755	2.60855	2.11935	1.23894	0.425244	0.62082	0.480745	0.467267	1.26231	0.890396	0.393476
		TRINITY_DN1088509_c0_g1_i1	2.62811	0.701492	0.156746	0.673874	1.80117	1.22427	0.784713	0.262676	0.646011	0.838844	0.746662	2.04433	0.491106
		TRINITY_DN10887_c0_g2_i1	2.55202	0.740703	0.146879	0.160843	2.67254	0.848938	0.766838	0.257639	0.330147	0.758323	0.863452	2.24115	0.660521
		TRINITY_DN10887_c0_g4_i2	3.10525	0.900698	0.0925674	0.162725	2.28356	0.749177	0.946694	0.239075	0.234967	0.642475	0.975023	1.929	0.738788
		TRINITY_DN1091864_c0_g1_i1	2.0234	0.673595	0	0.551973	2.18432	0.682202	1.25101	0.260082	0	0.626817	2.07617	1.82731	0.843116
		TRINITY_DN11038_c0_g1_i1	0.515062	0.271997	0.023106	0.169142	3.57733	1.00344	0.430629	0.0680189	0.717545	1.43694	1.78121	2.12229	0.883301
		TRINITY_DN1109_c0_g2_i1	1.69408	0.782388	0.0914159	0.200127	3.43208	0.774427	0.50265	0.15785	0.0700032	0.635793	1.41791	2.28869	0.952592
		TRINITY_DN11298_c0_g1_i11	1.04552	2.61619	0.812388	0.117461	0	0.628446	2.186	3.68526	0.707896	0	0	0.316608	0.884236
		TRINITY_DN113329_c3_g1_i11	1.45241	4.01048	0.0885901	0.0127066	0.0120535	0.72404	1.19329	3.96571	0.105453	0.0265414	0.0207819	0.457438	0.930493
		TRINITY_DN1141_c0_g4_i2	1.86827	2.25973	1.26913	0.335807	1.06039	1.56408	0.8652	0.97707	0.400111	0.270197	0.584378	0.735444	0.810195
		TRINITY_DN1149_c0_g1_i4	1.07872	2.76357	0.828162	0.282308	0.170421	0.660331	0.854419	4.40234	0.826345	0.140847	0.0966693	0.309042	0.58683
		TRINITY_DN1151_c0_g1_i1	0	1.37256	1.28085	1.70656	1.29015	1.55598	0	0.0997664	1.17923	1.41532	1.31865	0.718194	1.06273
		TRINITY_DN1159_c2_g1_i6	0.133631	1.37665	0	0.342901	0.347944	0.514352	0.468968	2.19608	0	2.03724	2.3877	3.07099	0.123545
		TRINITY_DN11648_c0_g1_i5	0.157639	0.148445	0.787858	0.84376	1.35439	0.118783	0.661291	0.233875	0.790341	1.18722	2.41129	0.603645	3.70146
		TRINITY_DN116601_c0_g1_i1	0.468203	0.401289	0.0266872	0.0431705	6.14218	0.549442	0.185829	0	0.308276	1.40618	1.08417	1.23448	1.1501
		TRINITY_DN11686_c0_g1_i1	2.5471	0.882454	0.184518	0.165849	2.49382	1.21478	0.706327	0.127463	0.362603	0.542715	0.902451	2.14807	0.721849
		TRINITY_DN11772_c2_g1_i1	0.46081	0	2.15865	1.30749	1.96516	0.923858	0	0.44627	0.643121	1.63856	0.813129	1.19229	1.45066
		TRINITY_DN118605_c0_g2_i5	1.88011	0.0671044	1.45669	1.08753	1.39584	0.0561175	1.71209	1.47917	0	0.0549343	1.2902	1.50909	1.01113
		TRINITY_DN11954_c0_g2_i1	0.48882	1.01034	1.72594	0.991962	0.985026	0.282784	0.658719	0.887817	1.37795	1.21527	0.993696	1.98441	0.397263
		TRINITY_DN119790_c0_g1_i5	0.780638	0.211213	2.83773	1.01413	2.31898	0	0.650677	0.967825	1.43699	0.26014	0.609395	0.440774	1.4715
		TRINITY_DN1200_c1_g1_i6	2.09192	1.34111	1.04253	0.752941	0.791239	2.57017	0.884145	1.98531	0	0	0	0.470204	1.07043
		TRINITY_DN120033_c0_g2_i1	1.3076	1.25419	1.18896	1.65891	0.778053	0	1.0974	0.326972	1.30659	1.24065	1.04484	0.9933	0.80253
		TRINITY_DN12035_c0_g1_i5	1.36754	2.7439	1.2538	1.46956	0.86452	0.994225	1.72995	2.02707	0.41759	0.0688963	0.0236027	0.0305577	0.00879562
		TRINITY_DN120403_c0_g1_i1	2.51851	1.03272	0.179683	0.344392	2.06136	1.39662	1.24281	0.330099	0.220293	0.738469	0.796094	1.34966	0.789288
		TRINITY_DN120998_c0_g1_i1	2.59252	1.02703	0.237465	0.39716	2.48091	1.01872	1.1333	0.149009	0	0.369257	1.59636	1.57083	0.427436
		TRINITY_DN121261_c0_g1_i61	1.14032	1.74461	0.982595	0.543824	0.344791	0.943686	1.48871	2.22079	1.15858	0.88652	0.23854	0.654265	0.652769
		TRINITY_DN12130_c0_g2_i6	2.02225	1.92099	0.172297	1.56633	0.288653	1.51766	0.811136	0.767503	0.535909	0.982314	0.318861	0.653384	1.4427
		TRINITY_DN12200_c1_g1_i2	1.42053	0.493167	1.41406	0.187115	1.38346	1.27173	2.21627	1.16947	0	0.411304	0.623301	0.497397	1.9122
		TRINITY_DN122012_c0_g2_i1	0.956533	1.8867	0.962904	1.97094	0.784516	1.05245	0.924855	1.12784	1.09652	0	0.46172	0.527199	1.24783
		TRINITY_DN12310_c5_g1_i1	1.58922	1.45464	1.03555	0.320961	1.35409	1.32797	1.58065	1.5418	0.751689	0.391431	0.773423	0.294616	0.583964
		TRINITY_DN1245_c3_g1_i8	1.92231	1.40922	0.897101	0.806383	0.649659	1.34061	1.96296	1.57212	0.56902	0	0.208099	0.785898	0.876616
		TRINITY_DN1245_c3_g2_i2	1.78241	1.58518	0.694817	0.539665	0.708587	1.6776	1.58059	0.782032	0.535534	0.513041	0.701243	0.884089	1.01522
		TRINITY_DN1302_c12_g2_i2	1.04599	2.17309	0.626137	0.796518	0.702418	0.911511	2.49006	1.40273	0.817498	0.312673	0.54652	0.733931	0.44092
		TRINITY_DN1302_c12_g3_i1	1.04599	2.17309	0.626137	0.796518	0.702418	0.911511	2.49006	1.40273	0.817498	0.312673	0.54652	0.733931	0.44092
		TRINITY_DN131342_c1_g2_i1	3.26762	0.499668	0.200798	0.0787899	3.36187	1.40824	1.00598	0	0	0.303191	0.69365	1.19598	0.984209
		TRINITY_DN132103_c0_g2_i1	1.80848	1.76279	1.09797	0.518301	0.87724	1.30057	1.22806	1.5617	1.68802	0	0.692578	0.25528	0.20902
		TRINITY_DN13422_c5_g1_i1	0.19953	0.901779	1.75423	3.11658	0.736802	0.708641	0.0910767	0.447993	1.35736	2.61506	0.458779	0.543065	0.0691064
		TRINITY_DN135368_c0_g1_i1	0.901553	0.300224	0.018516	0.0753866	5.30043	0.439535	0.513158	0.142838	0.107128	0.222192	0.618964	3.45324	0.906843
		TRINITY_DN135906_c2_g1_i1	0.0775777	0.170079	1.47274	3.85175	1.05599	0.867785	0.0631475	0.0720276	0.949063	3.17575	0.684262	0.449926	0.109891
		TRINITY_DN136467_c1_g2_i1	0.502029	0.663256	1.90927	0.932732	1.23179	0.823107	0.294933	0.91622	0.777009	2.74293	0.979059	0.349287	0.878378
		TRINITY_DN13844_c0_g2_i3	2.81092	0.704141	0.16637	0.108118	0.381196	1.10938	1.53844	1.91778	0.412363	0.177798	0.368804	1.95956	1.34513
		TRINITY_DN1386_c0_g3_i1	2.33142	1.29539	0.54583	0.361674	0.73445	1.20039	1.19387	1.57156	0.530722	0.463767	0.565859	1.24812	0.956948
		TRINITY_DN13885_c0_g1_i11	2.41569	1.26829	0.107863	0.0582749	0.0271467	0.479591	2.74435	3.71946	0.169757	0.0318521	0.0311282	0.705452	1.24115
		TRINITY_DN13910_c0_g1_i2	1.62217	1.45869	0.790779	0.486508	0.6737	0.821675	1.54983	2.09359	1.3401	0.586419	0.66001	0.365685	0.550834
		TRINITY_DN1393_c0_g2_i31	1.14698	0.974907	1.2562	2.46346	1.27887	1.18688	0	0.145669	1.30169	0.312005	1.27945	1.00648	0.647402
		TRINITY_DN14010_c0_g1_i1	1.82981	0.635311	0.277018	0.087191	2.33181	0.980241	0.474293	0.17712	0.424015	1.01036	1.00916	2.46764	1.29603
		TRINITY_DN14038_c2_g1_i1	1.03159	0	0.234019	0.587436	0.78086	1.4471	1.17845	0.299688	0	2.94912	2.23035	1.97603	0.28536
		TRINITY_DN14116_c0_g2_i1	2.17482	0.866069	0.721219	0.836713	1.23943	2.23781	0	0	0.51049	1.2029	0.775107	1.60176	0.833681
		TRINITY_DN14170_c1_g1_i9	1.06084	1.49171	3.31986	0.217206	0.896005	0.425522	0.681441	2.68802	0.297853	0.198332	0.328514	0.565559	0.829143
		TRINITY_DN142_c0_g4_i1	1.40991	0.77688	1.33919	0.897272	0.542247	0.888533	2.42563	1.95733	0.84549	0.449202	0.624287	0.195636	0.648398
		TRINITY_DN14231_c0_g1_i10	1.27693	0.606565	0.200575	0.160977	4.50521	1.2019	0.730937	0.210596	0.241556	0.442947	0.60737	1.89579	0.918656
		TRINITY_DN142767_c0_g1_i1	2.30824	0.806948	0.138258	0.195842	2.70961	1.27112	0.816091	0.26306	0.236724	0.660639	1.10077	1.47741	1.01529
		TRINITY_DN14444_c0_g2_i21	0.607436	1.01328	0.986044	1.49688	0.740245	0.229135	0.928378	1.17574	2.04627	1.33534	1.28537	0.631345	0.524543
		TRINITY_DN144694_c0_g1_i5	0	0	2.43007	0.685038	0.973744	0.748626	0.371664	0	0.291447	0.63625	1.14276	0.829573	4.89083
		TRINITY_DN145595_c0_g1_i4	0.322898	1.73412	3.00167	0	0.617917	0	0.574549	1.47347	3.44021	0.639158	0.504187	0.221117	0.470702
		TRINITY_DN14567_c2_g1_i1	0.41414	0.644561	1.14086	0.790607	1.41077	1.99086	0.263892	0.416867	1.7277	0.661923	2.1682	0.500617	0.869011
		TRINITY_DN1459_c0_g1_i1	1.11223	1.27165	1.86457	0.144992	1.14716	0.694972	1.40043	1.64719	0.92942	0.441594	0.382159	1.32239	0.641262
		TRINITY_DN146063_c0_g1_i1	2.27276	1.11889	0.124598	0.290253	2.55837	0.930382	0.831132	0	0.214209	0.455909	1.59871	1.95002	0.654766
		TRINITY_DN14700_c0_g2_i1	1.56885	2.32501	1.60879	0.230612	1.10167	0.250869	0.202458	1.51391	0.592152	0.387978	0.863165	0.978642	1.37589
		TRINITY_DN1478_c1_g1_i14	1.05343	1.05667	0.863456	1.65184	0.517426	0.872423	0.852177	2.06795	1.41481	1.13137	0.7246	0.453083	0.34076
		TRINITY_DN1483_c0_g1_i9	1.301	2.0227	3.11918	0.134587	0.566211	0.968299	0.363356	0.327968	3.05397	0.061581	0	0.72281	0.35834
		TRINITY_DN1508_c3_g1_i1	1.60524	1.3663	0.987391	0.65558	0.624397	0.833099	1.94634	1.84474	0.754649	0.414539	0.436141	0.520452	1.01113
		TRINITY_DN15201_c0_g1_i6	1.6074	0.805914	1.01251	0.430337	0.419551	0.694458	1.54932	2.35911	0.925667	0.50584	0.514966	0.589639	1.58528
		TRINITY_DN15366_c4_g1_i1	0.620999	0.48796	2.04989	0.585092	2.12309	1.07489	1.04313	0.437783	0.307047	0.537217	1.07535	1.3755	1.28205
		TRINITY_DN15388_c0_g1_i1	2.60283	1.16649	0.148882	0.369972	2.74985	0.794285	1.18231	0.289762	0	0.32661	0.797821	2.13069	0.440504
		TRINITY_DN1543_c2_g1_i2	0.606962	1.95734	1.2277	0.981977	0.450864	0.79406	0.706002	1.51722	2.63609	0.275498	0.734309	0.673841	0.438143
		TRINITY_DN154658_c0_g1_i1	3.49864	0.431401	0.167674	0.219174	2.56613	0.773216	1.26857	0.42182	0.253906	0.7919	0.905918	1.10785	0.593805
		TRINITY_DN1575_c1_g1_i6	2.56968	0.962366	0.777238	0.228726	0.490311	1.26712	1.35797	0.865077	0.733426	0.567197	0.320431	0.930151	1.93032
		TRINITY_DN15876_c1_g2_i2	1.5838	1.55497	0.416592	0.936435	0.542481	1.82336	0.84442	2.69921	0.606647	1.02422	0.325065	0.176701	0.4661
		TRINITY_DN1588_c2_g1_i10	1.31476	1.7514	1.05625	0.738346	1.09301	1.53704	1.29516	1.24538	1.29657	0.510893	0.0538857	0.636097	0.471207
		TRINITY_DN16010_c0_g1_i1	0.513653	1.53383	1.20525	1.44687	0.563621	1.22846	0.895856	1.35077	1.48505	0.951852	0.744034	0.571203	0.509542
		TRINITY_DN16034_c0_g1_i1	1.66674	0.713492	0.501467	0	0.771265	1.61706	1.22709	3.8465	0.385344	0.521687	0.118434	0.981557	0.649365
		TRINITY_DN16043_c0_g1_i1	2.25031	0.597497	0.0957047	0.113058	3.42979	0.67322	0.464128	0.237027	0.173005	0.548856	0.798372	2.28087	1.33816
		TRINITY_DN16097_c0_g1_i1	0.800767	1.49033	1.24251	0.565958	0.255254	1.69106	2.20405	1.73443	0.926846	0.877282	0.188962	0.404566	0.618
		TRINITY_DN166599_c0_g1_i1	3.06194	0.928552	0.0785113	0.271665	2.16028	0.973105	0.894322	0.137734	0.131758	0.658517	0.69003	2.32437	0.689215
		TRINITY_DN1675_c0_g3_i1	0.963361	1.38777	0.801307	0.601608	0.90761	1.63641	1.45114	1.88845	0.443229	0.402805	0.360588	0.453895	1.70184
		TRINITY_DN16792_c3_g1_i1	0.546452	0.780106	0.831262	1.60127	0.80273	0.856818	0.294027	0.201772	1.57571	1.6094	2.43894	0.855226	0.606279
		TRINITY_DN168256_c0_g1_i1	0.467757	0.196963	0	0.108781	5.52074	0.250659	0.352033	0.0643427	0.168495	0.314539	0.713787	3.7652	1.0767
		TRINITY_DN168256_c0_g2_i1	0.467757	0.196963	0	0.108781	5.52074	0.250659	0.352033	0.0643427	0.168495	0.314539	0.713787	3.7652	1.0767
		TRINITY_DN16831_c0_g2_i1	0.310306	0.507288	0.0279665	0.219192	3.78273	0.587296	0.431454	0.0334382	0.546238	1.91575	1.96025	1.49633	1.18177
		TRINITY_DN1699_c1_g1_i2	1.64174	1.56941	1.40424	0.352086	1.25715	1.45615	0.71593	1.39803	0.751094	0.527352	0.456247	0.592578	0.877996
		TRINITY_DN1720_c4_g1_i1	0	0	2.66156	2.16667	0.773889	0.46389	0.0686425	0.29782	2.76341	2.63166	0.757282	0.112928	0.302248
		TRINITY_DN17311_c1_g1_i1	0.837028	1.12912	0.909062	1.37904	0.623246	0.752503	0.544167	1.23001	1.11809	1.21949	1.5842	0.305099	1.36893
		TRINITY_DN1734_c1_g1_i1	3.1738	1.48644	0.0951624	0.221049	2.23278	0.708552	0.793111	0.337691	0.330078	0.494844	1.12129	1.63244	0.372765
		TRINITY_DN175_c1_g2_i3	0.368922	1.43843	1.77758	1.46359	0.293131	0.551074	0.353318	1.78012	2.42355	1.38254	0.469074	0.481652	0.217022
		TRINITY_DN17604_c1_g1_i11	0.271583	0.533306	1.48129	1.50644	0.457404	0.485227	0.4519	1.48198	3.08931	1.96606	0.752836	0.395718	0.126963
		TRINITY_DN17743_c2_g1_i2	0.914127	1.82613	0.845385	0	1.22912	0.696836	0.357835	2.04484	1.23594	1.2503	0	1.18627	1.41321
		TRINITY_DN18019_c1_g2_i1	0.740981	0.161844	0	0.044293	5.25669	0.51597	0.33438	0.0955682	0.241811	0.482259	0.395692	3.37609	1.35443
		TRINITY_DN18039_c3_g1_i1	1.13712	1.04085	0.916189	1.28764	1.01127	0.222199	1.82722	1.91013	1.12495	0.642989	0.916415	0.430389	0.532635
		TRINITY_DN1816_c1_g1_i21	0.478156	0.994897	2.54785	2.66015	0.781276	0.204039	0.259728	0.724357	1.25245	1.59042	0.760131	0.424974	0.321566
		TRINITY_DN182981_c0_g1_i11	0.94691	3.22412	0.974742	0.749898	0.148541	0.334296	0.840586	3.36547	1.04667	0.554136	0.188882	0.13228	0.493469
		TRINITY_DN182981_c0_g2_i1	1.02491	2.99705	0.951237	0.482811	0.146703	0.553631	0.902971	2.82188	1.13648	0.380465	0.171312	0.517845	0.912694
		TRINITY_DN18327_c1_g2_i1	1.20066	1.86587	1.49119	0.73586	0.47688	1.2912	1.53526	1.6167	0.81361	0.320668	0.804229	0.60637	0.241496
		TRINITY_DN1844_c0_g1_i3	1.26871	0	0.597374	0.320496	2.41605	0.639096	1.46973	0	0.170678	1.88694	1.94384	1.60438	0.682713
		TRINITY_DN1853_c1_g1_i1	2.13395	2.51438	1.48521	0.0432498	0.61495	0.454491	0.825756	0.65831	2.90955	0.0344969	0.374133	0.604284	0.347249
		TRINITY_DN185435_c0_g1_i11	0.60548	1.46582	2.03443	0.79463	0.32365	0.287639	0.195261	2.08418	2.44606	0.602046	1.21692	0.422846	0.521032
		TRINITY_DN1863_c9_g2_i1	0.361519	0.723446	0.896453	0.221563	0.898901	0.849937	0.620213	0.578594	0.78506	0.676522	1.02213	2.85053	2.51513
		TRINITY_DN1888_c3_g1_i1	2.12423	0.414537	0.746477	0.272011	2.14597	1.73826	0.684684	0.433478	0.186309	0.98402	0.633139	1.09767	1.53922
		TRINITY_DN18881_c0_g1_i21	0.194319	0.375027	1.5095	1.22083	1.59007	0.525226	0.188218	0.146444	0.955326	2.78071	0.617222	0.507859	2.38925
		TRINITY_DN18958_c0_g1_i21	0.908754	2.64239	2.25537	0.702163	0.373193	0.419839	0.318207	1.40902	1.80589	0.625308	0.588927	0.479555	0.471382
		TRINITY_DN19001_c0_g1_i1	2.97204	0.935839	0.230971	0.206482	2.69761	0.649799	0.809949	0.240858	0.110139	0.755799	1.07909	1.56575	0.745682
		TRINITY_DN19014_c0_g1_i2	1.64326	1.59606	0.740031	0.636351	0.416523	1.64182	1.28352	1.12891	2.08667	0.69779	0.401351	0.275679	0.452034
		TRINITY_DN19320_c2_g1_i4	1.50589	2.46711	1.19502	1.10604	0.632456	1.11559	1.81711	1.89023	0.539916	0.20172	0.200168	0.204082	0.124682
		TRINITY_DN19348_c0_g1_i6	0.871717	0.7355	0.49223	1.17829	1.232	1.68368	0	0	1.79927	1.90206	1.39382	0.922576	0.788849
		TRINITY_DN1937_c0_g2_i1	0.979019	2.50991	1.08324	0.540626	0.66016	0.779846	0.954186	1.94659	0.866253	0.525003	0.54144	0.650898	0.962837
		TRINITY_DN1938_c0_g3_i1	0.644327	0.346092	0.473816	2.12726	1.31179	0.609464	0.698523	0.490614	1.33683	0.797406	1.41638	1.83885	0.90865
		TRINITY_DN195596_c3_g1_i1	0.585086	0.287239	1.55565	1.59808	1.15288	0.32889	0.378007	0.928515	1.42362	1.35132	1.06526	0.763088	1.58237
		TRINITY_DN196910_c0_g1_i3	0.840518	1.85741	1.28464	0.599232	0.702175	1.01558	0.653613	2.29703	1.28762	0.506126	0.62708	0.74374	0.585238
		TRINITY_DN1970_c4_g1_i1	1.57906	1.31632	0.687044	0.485512	1.18675	1.25893	1.7463	2.01248	0.96742	0	0.386302	0.648277	0.725592
		TRINITY_DN1971_c0_g1_i1	1.79448	1.1581	1.1826	0.60986	0.788147	0.823248	1.86923	2.0811	0.391422	0.48511	0.248995	0.703802	0.863906
		TRINITY_DN19745_c0_g2_i1	0.800357	2.14062	1.3518	0.732271	0.843497	1.12683	0.781458	1.54775	1.35064	0.540963	0.55583	0.670837	0.557141
		TRINITY_DN19805_c0_g2_i3	0.705785	2.0191	3.21601	0	0.41385	0.3883	0	2.64271	1.68852	1.92573	0	0	0
		TRINITY_DN19918_c1_g1_i15	0.321097	0.849887	2.18412	1.1125	1.81908	0.558252	0.191185	0.509805	0.69953	1.08406	1.30597	1.03517	1.32934
		TRINITY_DN20153_c0_g2_i1	2.5466	1.44095	0.165902	0.270096	1.95865	0.837291	0.567914	0.262153	0.377277	0.931863	1.05552	1.87551	0.710279
		TRINITY_DN2043_c3_g3_i1	0.52218	1.46151	0.550419	0.537043	0.829345	1.29108	0.515244	0.290816	0.373552	2.49002	1.45061	1.98022	0.707965
		TRINITY_DN20491_c0_g3_i1	1.04215	1.13829	1.389	0.959505	1.19114	0.309108	4.0629	0.839517	0.47717	0.265006	0.201039	0.294804	0.830379
		TRINITY_DN20576_c0_g1_i4	3.10925	1.04855	0.283348	0.224017	2.98615	0.892001	0.642477	0.269486	0.221984	0.599411	0.80439	1.1223	0.796628
		TRINITY_DN2061_c2_g1_i1	1.1454	1.59178	1.02006	0.549139	0.196355	0.972938	0.858398	1.4383	2.05682	0.771675	0.543576	0.649935	1.20562
		TRINITY_DN208_c0_g3_i1	1.99528	2.02149	0.110643	0.16668	1.99713	0.782703	0.825102	0.372673	0.32638	0.741972	1.15563	1.85459	0.649736
		TRINITY_DN2167_c0_g1_i1	1.40248	1.62032	0.546228	0.300659	0.45729	0.398238	0.587276	3.63816	1.32002	0.227205	0.654249	0.652088	1.1958
		TRINITY_DN21895_c0_g1_i81	0.578121	1.20186	0.542923	0.25476	0.0550185	2.35102	2.05089	2.67122	2.25807	0.290727	0.0365651	0.159673	0.54916
		TRINITY_DN2191_c2_g1_i1	2.37024	2.95032	2.87847	0	0.241124	0.322311	0.143294	0.511881	1.66473	0.418517	0.104731	0.855301	0.539079
		TRINITY_DN2193_c0_g1_i1	1.32742	2.10279	0.792782	0.153883	0.348361	0.929553	2.29857	1.80943	1.04166	0.392791	0.566677	0.823051	0.41303
		TRINITY_DN22_c0_g1_i1	0.510824	0.433434	0.0185628	0.0621775	3.47104	0.944631	0.57614	0.0754215	0.695761	1.34498	1.7664	1.94995	1.15068
		TRINITY_DN22_c0_g3_i1	0	0.623185	0.429783	0.519477	3.32988	1.58272	0.536294	0	0.345695	1.7182	2.3554	1.28935	0.270016
		TRINITY_DN2216_c2_g1_i6	2.11969	1.36506	0.808016	0.34281	0.492524	1.13039	1.44011	2.19398	0.859679	0.362111	0.297036	0.909885	0.678711
		TRINITY_DN221749_c2_g1_i1	2.85009	0.737508	0.101978	0.150316	2.39955	1.20742	0.756476	0.236386	0.211095	0.776463	0.987559	1.82664	0.758515
		TRINITY_DN22242_c3_g1_i3	1.58507	1.147	1.36535	0.0716015	1.07127	1.66021	1.10982	1.49163	0.072585	0.37099	0.809058	0.955998	1.28942
		TRINITY_DN22305_c1_g1_i1	0	0	0.926797	1.21365	1.03976	0.659463	0	0.553594	1.24204	0.933894	3.28135	1.74004	1.40942
		TRINITY_DN223668_c0_g2_i1	1.6961	0.761685	0.233782	0.132272	1.8686	0.499982	0.752694	0.303822	0.471587	0.988133	1.91829	2.37142	1.00162
		TRINITY_DN2251_c7_g1_i2	1.04385	1.02524	2.38726	1.03392	0.423616	0.56937	0.506107	0.94895	2.07901	0.830487	0.97376	0	1.17844
		TRINITY_DN22631_c0_g1_i131	0.245769	3.22044	1.59062	1.07702	0.436792	0.805755	0.270138	2.43259	1.74576	0.451616	0.284176	0.280526	0.158793
		TRINITY_DN226982_c0_g2_i1	2.36825	0.375325	0.377968	0.361581	2.87626	1.46271	0.467835	0.402285	0	0.667656	0.864305	1.27769	1.49813
		TRINITY_DN227934_c1_g3_i1	2.32075	0.416233	0.0793328	0.517514	3.65486	1.32168	1.31719	0.431835	0.273698	0.417555	0.533116	0.918674	0.797559
		TRINITY_DN22894_c0_g1_i8	0.270489	0.842203	0.292095	0.599941	1.5469	0.827428	0.0596596	0	0.757663	1.46382	3.03302	2.32498	0.981804
		TRINITY_DN2290_c7_g1_i11	1.42839	2.05469	1.41786	0.721434	0.284251	0.803491	1.12263	1.50997	1.16611	0.790038	0.260896	0.513189	0.927052
		TRINITY_DN22925_c0_g1_i3	0.33023	0.512464	0.417609	1.14871	1.70104	0.94822	0.296752	0.400978	2.18193	1.45391	1.77363	1.47986	0.354662
		TRINITY_DN22969_c1_g1_i11	0.14017	2.01772	2.34533	2.13384	0.170889	0.190893	0.124574	1.2889	2.27352	1.90242	0.222799	0.099763	0.089168
		TRINITY_DN2304_c2_g2_i8	1.26029	0.533812	2.25011	0	1.05795	0.694641	2.46881	0	0	0	0.943991	1.53717	2.25323
		TRINITY_DN23073_c1_g2_i2	1.67566	1.44237	1.06229	0.558099	0.76853	0.788989	2.04164	1.72489	0.753852	0.399625	0.315193	0.505621	0.963244
		TRINITY_DN2323_c0_g1_i121	0.852131	0.98665	1.30513	1.12351	0.704081	0.598963	0.528971	1.01319	2.59932	1.04129	0.49983	0.775114	0.971819
		TRINITY_DN233_c1_g1_i5	0	0.181427	1.63551	1.51414	1.57438	1.26732	0.744543	0	0.885633	1.37003	1.17368	0.991717	1.66163
		TRINITY_DN23341_c4_g1_i1	0.810439	0.145959	0.0403225	0.0718244	5.74553	0.358072	0.374873	0.0466228	0.16087	0.517681	0.647679	3.00612	1.07401
		TRINITY_DN23408_c0_g1_i2	2.03384	1.04589	0.586397	0.482066	0.74036	0.923011	1.43463	1.04513	0.667012	0.440467	0.863913	1.3499	1.38739
		TRINITY_DN23421_c0_g1_i4	0.878704	2.36682	2.64461	0.805364	0.228348	0.450264	0.534918	1.56277	2.14634	0.768206	0.194521	0.147714	0.271422
		TRINITY_DN23598_c0_g1_i2	0.412414	0.39639	0.561966	1.80684	1.22961	0.809949	0.115216	0.713808	1.77212	1.93426	1.07777	1.20176	0.967894
		TRINITY_DN2370_c1_g1_i1	1.80522	1.27456	0.794338	0.510492	0.38556	1.39384	1.86626	1.4617	1.04131	0.393819	0.439307	0.667718	0.965883
		TRINITY_DN2374_c0_g1_i11	0.658899	0.491225	0.974239	0.805818	1.16685	0.626051	0.544528	0.437026	1.89204	1.51533	2.12959	1.19581	0.562595
		TRINITY_DN2375_c0_g2_i1	0.802202	1.34696	0.936234	2.15115	0.598721	1.04041	0.947292	0.869218	1.52743	0.944638	0.569525	0.496759	0.769468
		TRINITY_DN2386_c1_g1_i2	2.02504	1.13272	0.60043	0.599089	0.78229	2.17071	1.3787	1.70779	0.634165	0.269439	0.318926	0.589706	0.791003
		TRINITY_DN2415_c0_g1_i1	2.92316	1.21705	0.194483	0.315984	2.12994	1.03194	0.907996	0.478257	0.109473	0.520864	1.04744	1.3571	0.766313
		TRINITY_DN2448_c1_g1_i2	1.89711	1.56583	0.374004	0.24604	0.413507	1.27905	1.56912	1.88097	0.633066	0.401895	0.558046	1.00098	1.18039
		TRINITY_DN2453_c6_g1_i1	2.34505	1.80728	0.140059	0.152042	2.57873	0.506309	0.339287	0	0	0.716022	1.31595	1.98554	1.11373
		TRINITY_DN2456_c0_g1_i1	2.18726	0.61276	0.181282	0.153931	3.25682	1.38754	0.790318	0.308353	0.202266	0.591162	0.957881	1.41249	0.95793
		TRINITY_DN24599_c4_g1_i1	1.7402	0.303973	0.0474821	0.0856421	4.88927	0.391532	0.616484	0.170413	0.162485	0.376198	0.617268	2.67913	0.919934
		TRINITY_DN2464_c3_g1_i1	2.11767	0.959791	1.19468	0.378937	1.33285	0.935851	1.74078	1.62861	1.35939	0	0	0.62463	0.72682
		TRINITY_DN24677_c0_g1_i2	0	0.361118	1.02243	0.7405	1.01508	1.37117	0.798357	0.403775	1.50221	2.72604	1.79591	0.627605	0.635818
		TRINITY_DN2474_c1_g2_i6	0.773036	0.921461	2.19781	0.769504	0.500626	0.449807	0.491406	1.56607	1.95531	0.824949	0.948652	0.529786	1.07157
		TRINITY_DN2477_c1_g1_i17	0.0554541	1.19238	0.559562	1.23414	1.42515	1.69192	0.0184847	0.0285258	1.34094	1.60041	1.36627	1.35965	1.12711
		TRINITY_DN24819_c0_g1_i11	1.77809	1.64579	1.1405	0.533364	0.293541	1.03238	1.20629	1.96122	1.21605	0.410585	0.337951	0.66299	0.781235
		TRINITY_DN2504_c0_g1_i3	1.61629	1.15156	1.31292	0.528145	1.2766	0.865158	1.89882	2.18522	0.00267943	0.630262	0.189346	0.260798	1.08219
		TRINITY_DN2507_c1_g1_i1	0	0.49138	0	3.44084	0.724697	0.922427	0	0.94081	1.43148	3.2226	1.82576	0	0
		TRINITY_DN25093_c0_g2_i3	1.46873	1.3081	0.110088	0.489472	0.688641	1.54565	1.33337	1.82727	0.85401	0.181795	0.680428	1.16327	1.34917
		TRINITY_DN2510_c0_g1_i4	0.1245	3.54722	1.18173	0.121438	0.488814	0.651072	0.592904	3.56252	1.44399	0.178585	0.0234712	0.699034	0.384724
		TRINITY_DN25147_c0_g1_i11	1.77573	1.57868	1.00711	0.504153	0.272698	1.08973	1.79014	1.76264	1.00074	0.527797	0.124926	0.294217	1.27144
		TRINITY_DN252281_c0_g1_i1	3.09081	0.58415	0.402651	1.18889	2.64698	0.654309	0.212765	0.15557	0	0.862498	1.24227	1.1683	0.790814
		TRINITY_DN25496_c0_g1_i1	1.58541	1.55854	1.09397	0.127336	1.1222	0.200946	2.19507	1.57114	1.30888	0.114132	0.149647	0.770241	1.20249
		TRINITY_DN2571_c5_g1_i1	1.87873	1.41892	0.950036	0.574991	0.428539	1.12455	1.48644	0.682857	0.899757	0.168376	1.18564	1.10935	1.09181
		TRINITY_DN25967_c0_g1_i1	0.754665	1.14742	0.232403	1.52004	4.40126	0.80048	0.347866	0.0661371	0.0779605	1.37059	0.469241	0.418437	1.3935
		TRINITY_DN26382_c2_g1_i2	0.287512	0.703653	1.09225	0.664794	1.22949	0.272017	0.621999	1.08979	0.970751	3.94228	1.02634	0	1.09914
		TRINITY_DN2684_c5_g1_i1	0.477912	0.935988	1.68447	0.470473	1.32309	0.540517	0.855096	0.760257	1.17029	1.73809	0.991465	0.488139	1.56422
		TRINITY_DN2691_c1_g1_i1	0.127027	0.886533	1.93142	0.551644	1.30743	0.289626	0.164723	1.50481	1.5806	2.31953	0.680662	1.07369	0.582305
		TRINITY_DN2691_c1_g2_i1	0.352596	1.35592	2.49338	0.857994	1.22895	0.704881	0.2194	1.43373	1.27999	1.05468	0.839944	0.592225	0.586312
		TRINITY_DN2704_c0_g1_i2	0.535931	2.46194	1.573	0.878195	0.318786	0.576003	1.25365	2.57415	1.172	0.691317	0.387899	0.123894	0.453241
		TRINITY_DN2705_c0_g1_i10	1.71107	1.86942	1.28687	0.0347174	0.595843	0.453766	0.667347	0.63071	3.87542	0.0589382	0.597362	0.654163	0.564374
		TRINITY_DN2705_c1_g1_i3	1.77172	2.03398	1.24284	0.100073	0.524701	0.361572	0.921832	0.822067	3.18728	0.165948	0.434807	1.03112	0.402058
		TRINITY_DN272_c3_g1_i2	0.780445	2.17792	2.64564	0.738145	0.430056	0.606456	0.647087	1.28846	1.32987	0.843599	0.39102	0.625937	0.495362
		TRINITY_DN273721_c0_g1_i4	1.72673	1.57397	1.60664	0	0.612105	0.828709	1.48541	2.16586	0.508704	0.450779	0.431971	0.310909	1.29821
		TRINITY_DN27450_c0_g1_i7	0.655265	1.05656	1.11558	1.80725	1.32448	0.855485	0	0.15378	1.482	1.23245	0.957381	1.19673	1.16304
		TRINITY_DN27450_c0_g2_i2	1.02638	1.36652	1.03864	2.26669	1.02481	1.1702	0	0.834937	1.0355	1.0333	0.579206	0.736071	0.88775
		TRINITY_DN27608_c0_g2_i2	0.701722	1.00416	0.869282	1.02419	0.755637	0.579029	1.43059	0.979143	1.96567	1.31011	0.897163	0.538593	0.944708
		TRINITY_DN277_c0_g3_i1	2.05924	0.99566	0.133415	0.211385	1.56702	1.08091	0.816295	0.308761	0.35589	0.463385	0.810057	3.21251	0.985472
		TRINITY_DN27709_c0_g1_i6	0.901187	1.54134	1.63487	1.01855	0.682825	0.680336	0.231876	1.28563	1.89413	1.0502	0.457706	0.850331	0.771024
		TRINITY_DN2788_c0_g3_i1	2.22848	2.21167	0.99145	0.466392	0.61704	0.951946	1.29717	1.7046	0.871462	0.333137	0.401828	0.569281	0.355542
		TRINITY_DN2794_c2_g2_i1	1.68017	2.15945	0	0.602173	0.436014	1.21394	1.22088	1.24272	0.607072	0.852432	0.931633	1.19332	0.860189
		TRINITY_DN28030_c0_g4_i1	0.745451	1.09798	1.3771	1.34313	1.21952	0.627405	0.727711	0.812258	1.84447	1.49137	0.37197	0.647787	0.693835
		TRINITY_DN281504_c3_g1_i1	1.65819	0.697201	0.248405	0.120609	1.7627	0.750821	0.553161	0.273418	0.337963	1.5163	1.41798	3.02643	0.636825
		TRINITY_DN28263_c2_g2_i2	2.2662	0.537797	0.258136	0.309865	3.2598	0.800723	0.932129	0.532388	0.423239	0.736879	0.672754	1.44209	0.827996
		TRINITY_DN28271_c0_g2_i2	0.896917	3.16045	2.8913	0.831148	0.538291	0.365682	0	1.18272	2.69004	0	0	0	0.443448
		TRINITY_DN2843_c1_g1_i1	0.362994	0.923566	2.35486	1.00742	0.902889	0.640983	1.12229	1.2027	1.76098	0.606521	0.49165	0.91093	0.712203
		TRINITY_DN2844_c3_g1_i1	0.855554	0.86691	0.353662	0.328401	0.736776	1.57211	1.48879	1.4209	1.51976	0.620548	0.70526	1.03913	1.49219
		TRINITY_DN28510_c0_g1_i1	2.19614	0.930057	0.457661	0.65471	0.930924	0.731564	1.05487	1.11468	0.718562	0.613971	1.02367	1.43452	1.13866
		TRINITY_DN2857_c1_g1_i4	0.735574	3.37833	2.61948	0.546985	0	0.152015	0.426353	2.97251	2.01107	0.102432	0.0499327	0	0.00530827
		TRINITY_DN285865_c0_g2_i1	0.730693	2.00342	1.34361	0.842467	0.370669	0.450433	0.57172	2.45571	2.84573	0.644484	0.239716	0.26858	0.232773
		TRINITY_DN2902_c0_g1_i3	1.33744	0.951101	1.79709	0.190762	1.07005	0.512693	1.47176	1.66654	1.30748	0.602989	0.339227	0.56082	1.19206
		TRINITY_DN29326_c0_g1_i1	1.9946	1.49382	0.819342	1.09988	0	0.506025	0.701684	1.80714	2.23877	1.62131	0	0	0.717415
		TRINITY_DN29404_c0_g1_i8	1.61637	2.0738	1.15469	0.491689	0.839323	0.695267	0.722778	1.03865	1.29075	0.31112	0.860081	1.18546	0.720027
		TRINITY_DN29611_c0_g1_i2	0.15946	2.52472	2.20518	1.34053	0.0426688	0.100663	0.103181	2.57573	2.60372	1.11608	0.0475042	0.051907	0.128655
		TRINITY_DN29634_c0_g1_i11	1.63764	1.68945	0.918213	0.426805	0.541615	0.903284	1.50959	1.1656	1.82665	0.659268	0.248014	1.03684	0.437024
		TRINITY_DN2994_c1_g1_i5	1.50762	1.16862	0.784432	0.772044	0.568085	0.508938	1.17351	1.29459	1.00078	2.32451	0.512777	0.518011	0.866085
		TRINITY_DN30026_c0_g1_i2	0.632068	1.60816	2.27269	0	0.438959	0.307515	0.353764	1.47915	3.32668	1.10592	0	0	1.4751
		TRINITY_DN3011_c1_g1_i2	0.176324	2.06562	2.02571	1.32744	0.235179	0.633815	0.340735	2.59245	2.34381	0.936307	0.132958	0.0712446	0.118423
		TRINITY_DN30140_c0_g1_i4	0.725159	1.52306	1.90363	0.538559	0.363817	0.35433	0.283156	1.72702	2.64977	0.926549	0.495513	0.823176	0.68625
		TRINITY_DN30331_c0_g3_i1	1.60325	1.41304	0.250602	1.25062	1.31919	0.214497	1.37441	1.71836	0.948943	1.28874	1.26031	0.263686	0.0943533
		TRINITY_DN303358_c1_g1_i1	1.37762	2.5044	1.2259	0	0	2.98091	1.38492	0.996432	1.67239	0	0	0	0.857427
		TRINITY_DN30353_c0_g2_i1	1.95928	0.832934	1.02135	0.389828	0.233637	1.42963	1.04448	2.61861	1.09984	0.635161	0.436868	0.576946	0.721443
		TRINITY_DN3049_c0_g1_i2	0	0.662742	1.33714	1.10001	1.70448	0.725945	0	0.238695	0	1.49604	1.99226	1.52608	2.21661
		TRINITY_DN30851_c0_g1_i1	0.522212	1.59578	1.99787	0.652684	0.293655	0.290915	0.382247	1.61476	2.72933	0.9108	0.599977	0.709352	0.700416
		TRINITY_DN31075_c0_g1_i1	0.344961	2.13217	1.20681	0.752924	0.509675	0.973597	0.0849582	0.448812	3.65943	2.21815	0.234836	0.166631	0.267047
		TRINITY_DN31075_c1_g1_i2	0.417833	1.62319	1.37943	0.610557	0.352623	0.274728	0.268314	1.3267	2.82568	1.39312	0.806577	0.954471	0.766779
		TRINITY_DN313743_c0_g1_i2	1.39637	1.80218	1.50427	0.988667	0.703645	0.869245	0.761196	1.40153	1.76427	0.925809	0.41051	0.147781	0.324526
		TRINITY_DN31551_c0_g1_i1	1.3878	1.21373	0.598281	0.391722	0.305612	1.90525	1.15192	1.5344	0.860574	0.400703	1.22166	1.10517	0.923175
		TRINITY_DN31554_c0_g1_i3	0.266314	0.438262	0.508793	1.85252	0.573243	0.485931	1.15865	0.828856	0.691443	3.76925	0.847826	0.300849	1.27806
		TRINITY_DN31558_c0_g1_i14	1.33273	1.38609	0.950338	0.837562	0.650727	0.64689	0.595618	1.47434	1.4169	1.67745	0.927899	0.594339	0.509118
		TRINITY_DN3159_c0_g1_i1	0.376022	0.656764	1.86685	1.12093	1.35209	0.711035	0.734498	0.608205	1.39963	1.42085	0	1.05054	1.70261
		TRINITY_DN32075_c1_g1_i1	1.04723	2.39662	1.20194	1.02198	0.563501	0.786967	0.225078	1.55406	1.07866	0.260532	0.832359	0.349972	1.6811
		TRINITY_DN32200_c0_g4_i2	0.871997	0.50419	1.05636	1.45069	1.46473	1.55873	0.380288	0.39784	2.59051	1.30858	0.887599	0	0.528503
		TRINITY_DN32325_c0_g1_i3	0.232479	1.46136	1.07291	0.697018	0.671931	1.30163	0.324467	0.841691	2.62877	0.647261	1.18623	1.53411	0.400148
		TRINITY_DN3253_c0_g1_i1	0.762985	1.66598	2.53403	1.20886	0.484872	0.826218	0.46226	1.36471	1.63876	0.718439	0.308985	0.451969	0.571934
		TRINITY_DN3268_c2_g1_i1	1.53478	3.49278	0.641999	0.449017	0.990226	1.13162	1.44545	0.651075	0.331508	0.0754731	0.647731	0.601874	1.00647
		TRINITY_DN3301_c0_g2_i1	1.45779	1.56318	0.732797	0.259088	0.579824	1.31551	1.319	1.67911	2.09582	0.512838	0.325322	0.509817	0.649893
		TRINITY_DN33052_c2_g1_i1	0.894911	1.17109	1.06953	1.98525	1.18538	0.664311	0.61602	1.08382	1.4734	1.21278	0.90929	0.394192	0.340023
		TRINITY_DN3308_c0_g2_i4	1.39015	1.11471	0.392639	0.680082	0.518597	2.12422	1.59363	1.4243	0.670855	0.531055	0.694385	0.857254	1.00813
		TRINITY_DN3310_c0_g1_i3	0.842281	1.90233	0.979214	0.287925	1.2593	1.33297	1.01733	1.54628	0.820247	0.884997	0.971644	0.873507	0.281977
		TRINITY_DN3335_c0_g1_i5	1.33141	0.363766	0.327543	0.627122	1.16717	1.00304	0.681161	1.37483	0.325537	1.28539	1.35359	2.53551	0.623936
		TRINITY_DN3346_c0_g2_i2	0.68363	1.43778	0.893977	0.342074	1.08432	0.694837	1.18571	2.3671	1.33967	0.96053	0.847942	0.431557	0.730872
		TRINITY_DN33537_c0_g3_i2	0.5346	0.277012	2.04541	0.787146	1.73956	0.597457	0.375451	0.591589	0.553817	1.96793	0.859674	0.849301	1.82105
		TRINITY_DN3393_c0_g1_i2	2.13022	2.35623	0.351313	0.217803	0.0729781	0.923258	0.888466	2.10816	0.733458	0.267869	0.240432	1.00614	1.70367
		TRINITY_DN34118_c0_g1_i1	3.14433	0.864564	0.141114	0.263043	2.60117	1.07753	0.937885	0.230529	0.240933	0.469511	0.692724	1.58444	0.752226
		TRINITY_DN34271_c0_g1_i3	0.558402	0.627965	1.20513	1.60526	1.05046	1.04269	1.10297	0.85561	1.97298	1.45552	0.474812	0.453015	0.595174
		TRINITY_DN34315_c0_g1_i51	0.49895	2.93912	1.08234	0.418777	0.257578	0.693413	0.704501	1.7024	2.52119	0.475069	0.254166	0.627739	0.824761
		TRINITY_DN34451_c1_g1_i1	0.736453	1.29176	1.64542	0	1.47748	0.421725	1.08081	1.70112	1.32121	0.756938	0.553609	0.878495	1.13498
		TRINITY_DN34688_c0_g1_i1	0	2.34041	3.0037	1.50892	0.665054	0	0	2.75068	1.64143	0	0	0	1.08981
		TRINITY_DN34734_c0_g1_i10	1.81946	0.404988	1.53887	1.69199	1.34591	0.0231239	1.62384	2.31607	0.100732	1.3209	0.0507712	0.0493534	0.714004
		TRINITY_DN35194_c0_g1_i2	1.21843	0.928889	1.6403	0.204692	0.900507	1.39642	1.77944	1.56449	1.14449	0.176459	0.729873	0.781206	0.534806
		TRINITY_DN354_c1_g2_i2	0.321354	2.14337	2.22371	0.456397	0.411864	0.482719	0.447944	2.22969	0.893826	0.9642	0.405747	0.308365	1.71082
		TRINITY_DN35401_c0_g1_i1	1.20805	1.09532	1.05299	0.244876	0.962026	2.14054	0.919364	1.62357	1.24975	0.517333	0.468292	0.993405	0.524487
		TRINITY_DN3568_c0_g2_i7	1.27682	1.49127	1.64943	0.301401	0.669045	0.693057	0.515032	1.32815	1.72395	1.10873	0.794904	0.356051	1.09217
		TRINITY_DN3604_c9_g1_i3	0.820804	2.06628	2.65032	0	0.252815	0.464083	0.548985	1.779	1.01496	0.401229	0	0.433479	2.56805
		TRINITY_DN3604_c9_g2_i11	0.58014	2.5096	2.33762	0.358682	0.349406	0.312088	0.441742	2.18749	0.980726	0.60605	0.233826	0.253658	1.84896
		TRINITY_DN36725_c0_g1_i2	0.904478	1.17423	1.02956	1.96195	0.946336	0.579894	0.564472	1.10202	1.27484	1.02271	0.42568	0.315037	1.6988
		TRINITY_DN368523_c0_g1_i1	2.14108	2.32033	0.698755	0	0.0829876	1.06058	1.90622	1.27801	1.71286	1.40249	0	0	0.39668
		TRINITY_DN3696_c0_g4_i11	0.352528	1.042	2.98796	1.81259	0.791358	0.324576	0.265017	0.937539	1.51383	1.61022	0.680572	0.314065	0.367738
		TRINITY_DN370_c0_g1_i1	1.19305	1.14145	0.0956335	0.345133	2.47511	1.00036	1.09458	0.017517	0	1.00652	1.28348	2.03292	1.31425
		TRINITY_DN374534_c0_g1_i1	0.247883	1.03036	0.681619	1.20449	1.14152	0.813965	0.99745	0.538263	1.81284	2.18525	1.0139	0.543117	0.789342
		TRINITY_DN376292_c0_g1_i1	0.66833	0	1.09124	1.43887	2.34956	0.817052	0	0	1.11817	0	1.41378	1.56005	2.54296
		TRINITY_DN3790_c1_g1_i21	0.714603	3.85783	1.07893	0.0685569	0.00968595	0.381636	0.820069	3.55349	1.48305	0.0700793	0.0119756	0.277656	0.672443
		TRINITY_DN3808_c0_g1_i3	0.104685	2.49976	1.90051	0.639531	0.122767	0.243314	0.242679	3.02413	3.31916	0.459029	0.151318	0.0602733	0.232845
		TRINITY_DN3818_c1_g1_i1	1.29134	1.51887	1.58418	0.876783	1.24531	0.7417	1.09627	1.71907	0.530062	0.370753	0.140219	0.867868	1.01758
		TRINITY_DN38477_c0_g2_i31	2.30686	1.0606	0.431432	0.489666	0.51796	1.84066	1.76455	1.22049	0.696718	0.49833	0.4027	0.67632	1.09372
		TRINITY_DN38497_c1_g1_i1	0.369605	0.43483	0.552304	0.903323	0.379774	1.26662	1.072	0.133254	1.60817	0.937689	2.76853	1.66883	0.905077
		TRINITY_DN3904_c1_g1_i1	1.53791	2.08634	0.822202	0.803851	0.300542	0.858303	1.47533	1.57551	0.976233	0.664862	0.428099	0.743983	0.726835
		TRINITY_DN3910_c0_g1_i11	0.563113	2.54916	1.87815	0.0908962	0.0169968	0.059489	0.636273	4.00867	2.55359	0.0927437	0.0210613	0.166643	0.363215
		TRINITY_DN39258_c0_g2_i31	0.326014	0.560745	0	0	0.681732	1.61631	0.277474	0.255016	0.370207	0	2.05534	3.75061	3.10655
		TRINITY_DN3927_c1_g1_i1	2.54784	1.35156	0.150599	0.302899	2.78821	1.1363	0.647065	0.307579	0	0.559853	0.751293	1.77996	0.676844
		TRINITY_DN3929_c0_g1_i1	2.70478	0.497998	0.105126	0.520061	2.77342	1.14498	1.6551	0.457095	0.191849	0.465013	0.888413	1.08993	0.506245
		TRINITY_DN3943_c0_g3_i1	0.884482	0.955816	2.06042	0.528081	1.76391	0.838169	0.715464	1.32233	1.45861	0.959542	0.624701	0.331914	0.556561
		TRINITY_DN3951_c0_g2_i1	0.656754	1.99447	2.04705	0.97077	0.386418	0.396932	0.525308	1.81418	2.29184	0.750494	0.406979	0.425195	0.333619
		TRINITY_DN39584_c0_g1_i2	2.44869	1.1999	0.944579	0.675344	0.137626	1.33226	1.9576	2.52427	0.719715	0	0	0	1.06002
		TRINITY_DN39771_c0_g1_i1	0.916245	0.84587	1.31416	0.810808	0.503978	0.580717	0.762893	1.14933	1.00421	1.79917	1.61051	0.222604	1.47949
		TRINITY_DN400_c2_g3_i2	0.873399	0.616076	0.840986	2.02683	1.07053	0.312448	0.892583	1.30668	0.924996	1.63236	1.11308	0.659515	0.730515
		TRINITY_DN40023_c0_g1_i4	1.31789	2.76275	1.15756	0.709051	0.802094	1.31159	1.76692	2.0504	0.563489	0.098218	0.0443451	0.341998	0.0736929
		TRINITY_DN40399_c0_g1_i51	0.102016	0.128004	0.0819389	2.96208	0.092487	0.144208	0.0528424	0.115265	2.83555	3.37483	2.88835	0.158578	0.0638491
		TRINITY_DN40762_c0_g1_i2	0.820257	1.26767	1.05097	0.320796	0.391862	1.38928	0.840776	0.622575	1.52891	0.673622	1.5134	1.56895	1.01093
		TRINITY_DN4087_c0_g1_i4	0.684938	0.498863	0.50815	1.21525	3.05082	2.29357	0.852563	0.3404	0.16466	0.425189	0.260956	1.51277	1.19188
		TRINITY_DN40910_c1_g1_i1	1.9433	1.24535	1.25763	0.591675	1.01346	0.962032	1.69798	1.21382	0.999934	0	0.779758	0.739094	0.555963
		TRINITY_DN41572_c0_g1_i1	1.00307	3.49469	1.04923	0.149596	0.25386	0.720368	0.568299	2.71498	1.61629	0.19534	0.304961	0.469805	0.459502
		TRINITY_DN4169_c2_g1_i1	1.6896	0.889334	0.785337	0.451738	0.978399	0.453055	2.08679	1.6918	0.844801	0.439616	0.884854	1.00001	0.804661
		TRINITY_DN41706_c0_g2_i1	0.880803	1.21777	1.08245	0.671158	0.493048	1.04969	1.67119	1.89255	1.76537	0.54939	0.568924	0.74548	0.412184
		TRINITY_DN41779_c0_g1_i1	2.59096	1.64963	0.20786	0.306896	1.49837	0.628578	0.999513	0.288387	0.389338	0.96292	1.07977	1.86031	0.537467
		TRINITY_DN4238_c0_g2_i2	0.684088	2.18893	1.20631	0.169751	0.138429	1.1593	1.47839	2.50361	0.793995	0.297409	0.822431	0.565478	0.99188
		TRINITY_DN4252_c0_g1_i4	1.26857	2.29135	0.599655	0.635328	0.279648	1.1626	1.96066	0.93164	1.80912	0.548881	0.685841	0	0.826707
		TRINITY_DN42732_c0_g1_i13	0.668114	0.314705	0.800977	1.60955	1.54383	1.6256	0.490494	0	2.046	0.24194	1.05657	1.3161	1.28612
		TRINITY_DN427535_c0_g1_i4	0.687409	0	0.434606	1.05747	0.465803	1.24304	0.669659	0.259258	0.432993	0.884273	3.09711	2.43767	1.33071
		TRINITY_DN42760_c2_g1_i2	0.904543	1.35392	1.61596	0.438829	1.43951	0.768249	0.930237	1.46673	1.70359	0	0.370427	0.685043	1.32295
		TRINITY_DN43301_c0_g1_i1	2.76957	0.920582	0.106054	0.260209	1.45636	1.29583	0.919133	0.468549	0.333229	0.620096	1.13443	2.09036	0.625602
		TRINITY_DN434862_c2_g1_i1	2.46724	0.547109	0.130957	0.284103	3.4643	1.29444	1.29914	0.664953	0.315708	0.423045	0.415732	1.06959	0.623683
		TRINITY_DN43769_c0_g1_i3	0.90391	1.56615	1.12127	0.238479	0.72261	0.550674	1.88911	0.843941	0.676986	0.489311	0.542904	1.79706	1.6576
		TRINITY_DN44310_c0_g1_i2	1.29186	1.56776	1.30836	0.161503	0.973822	0.42795	1.30179	1.28529	2.36951	0.0610441	0.824977	0.561254	0.864872
		TRINITY_DN44473_c0_g2_i1	0.709655	0.208992	0.583341	1.13912	0.592527	0.600565	0.716544	0.254924	1.10008	1.07711	2.05432	2.68245	1.28036
		TRINITY_DN4461_c0_g1_i101	1.51196	1.28349	0.68107	0.406006	0.402207	1.79362	1.65005	1.24103	1.00764	0.585993	0.518512	0.795364	1.12305
		TRINITY_DN45330_c0_g1_i5	2.15711	0.774422	0.589281	0.434475	0.848596	0.978156	1.01671	1.26272	0.326835	0.603372	0.87854	1.57194	1.55785
		TRINITY_DN455_c1_g2_i1	1.17531	1.66115	0.813063	0.479356	0.755674	0.831181	0.983206	1.77846	1.98028	0.518425	0.513567	0.8911	0.619236
		TRINITY_DN45755_c0_g1_i1	0.341164	1.65896	1.43686	0.548398	0.38528	0.288692	0.193466	1.00882	3.00858	1.45417	0.882114	0.986512	0.80698
		TRINITY_DN46552_c0_g1_i4	2.05748	0.914615	1.50927	0.420872	0.785082	1.00545	1.06021	2.01688	0.58297	0.29426	0.377645	1.31344	0.661829
		TRINITY_DN46586_c0_g1_i1	0.604409	3.33182	2.12273	0.652542	0.426109	0.473481	0.39923	0.847778	2.93247	0.637856	0	0.359277	0.212294
		TRINITY_DN4679_c0_g3_i5	0.895463	0.81429	0.570478	1.31192	0.958809	1.0798	0.769868	0.781558	1.51899	2.20958	0.732898	1.07023	0.286116
		TRINITY_DN46795_c0_g1_i1	0.682451	1.39543	0.958993	2.05971	0.63848	0.533823	0.625762	1.45393	0.86342	1.19193	0.622491	1.26933	0.704254
		TRINITY_DN46920_c0_g3_i3	0.594797	0	1.60538	1.86596	0.686067	0.809083	0.615961	1.20238	0.901235	1.46208	1.1552	1.0582	1.04365
		TRINITY_DN47735_c2_g1_i1	1.71969	2.22887	1.29143	0	1.24979	1.86388	1.44231	1.47884	0	0	0.102152	0.912294	0.710741
		TRINITY_DN479_c5_g1_i141	1.94229	1.63903	1.14236	0.290737	0.0973163	0.558054	1.9758	1.57604	0.969932	0.386035	0.298813	0.642449	1.48115
		TRINITY_DN47920_c0_g1_i1	1.18832	1.1096	0.360852	1.95908	0.767648	1.63101	1.60325	0.876286	0.493898	0.844221	0	0.747069	1.41876
		TRINITY_DN47941_c0_g1_i1	1.50923	2.11641	1.83515	1.25099	1.49591	0.322039	1.16472	2.05095	1.25459	0	0	0	0
		TRINITY_DN48_c2_g1_i1	1.95719	0.973334	0.0961813	0.235444	3.07129	0.709337	0.155293	0.33413	0	0.627683	1.26739	3.11337	0.459366
		TRINITY_DN4802_c1_g2_i1	0.400439	0.254998	0.768528	2.17183	0.903367	0.819364	0.621455	0.450188	0.680991	2.57988	1.6303	0.815015	0.903639
		TRINITY_DN4808_c0_g1_i7	0.446389	2.24053	1.73405	0.413124	0.967891	0.299381	2.3371	1.64284	1.3896	0.513991	0.378787	0.255386	0.380933
		TRINITY_DN4813_c2_g1_i2	0.951973	1.16548	1.86638	0.757489	1.11175	0.557775	0.664289	1.67475	1.1612	0.962435	0.931526	0.506419	0.68854
		TRINITY_DN4819_c2_g1_i1	1.63276	1.9357	0.993699	0.936222	0.823934	0.918297	0.850599	1.50906	1.18272	0	0.747792	0.524403	0.944814
		TRINITY_DN48478_c0_g1_i1	2.66238	1.72839	0.164959	0.299864	2.5976	0.93098	0.948345	0.250777	0	0.345611	0.849169	1.64959	0.572346
		TRINITY_DN4854_c0_g1_i1	1.80469	0.904636	1.71996	1.10119	0.333906	0.724825	0.868354	0.907028	2.02955	0.606812	0	0.923574	1.07548
		TRINITY_DN4862_c2_g1_i1	1.53395	0.719192	0.373562	0.683232	1.11871	0.833779	0.778355	1.56199	0.248638	1.10991	1.31412	2.21036	0.514211
		TRINITY_DN4868_c5_g1_i4	0.486628	0.568517	1.51809	2.07063	1.21878	1.07868	0.631004	0.452246	0.646697	1.94865	1.31594	0.711182	0.352952
		TRINITY_DN48768_c0_g4_i1	2.06722	0	0.624054	0	0.603892	1.09289	1.47037	1.91793	0	0	1.86464	0	3.35901
		TRINITY_DN48850_c0_g1_i1	1.15317	1.40387	1.14392	1.75449	1.05184	1.00064	0.64877	0.348613	0.6245	1.8268	1.0033	0.535012	0.505071
		TRINITY_DN48864_c0_g1_i1	0.512676	1.99577	2.3332	0.643461	0	0	0.77163	0.912877	2.50584	1.54326	0.0993964	0	1.68189
		TRINITY_DN49361_c1_g1_i1	1.6491	1.76541	1.50785	0.972192	1.06294	0.952911	0.952073	1.3249	0.746067	0.772053	0.34537	0.251274	0.697866
		TRINITY_DN49734_c0_g1_i1	1.94057	0.105756	1.39488	0.811485	1.48942	0.10519	3.33643	2.0597	0.0675836	0.00857026	0.595851	0.703981	0.380584
		TRINITY_DN5039_c0_g3_i1	1.11384	1.5469	1.48657	1.0535	1.36657	0.524907	1.07998	0.624123	1.87974	0.952274	0.65295	0	0.718647
		TRINITY_DN5055_c0_g2_i1	0.233729	0.728768	0.872427	2.44395	2.79376	0.520349	0.433421	0.225002	0.46711	1.24772	1.22171	0.825646	0.986412
		TRINITY_DN51166_c0_g1_i3	1.62303	1.70701	1.5625	0.0839771	1.09118	2.00355	1.06756	1.70841	0	0	0	0.562821	1.58997
		TRINITY_DN51512_c0_g1_i3	1.60976	1.71232	1.20236	0.292474	0.277528	1.14799	1.17015	2.04139	0.92432	0.327777	0.730797	0.598347	0.964776
		TRINITY_DN51785_c0_g1_i6	2.01599	1.52499	0.60576	0.522321	0.385466	1.52801	1.50672	1.01241	0.67464	0.409463	0.785792	0.786494	1.24194
		TRINITY_DN5188_c1_g1_i2	0.366941	0.781634	1.81837	1.15486	1.2378	1.28052	0	0	0.691155	1.42378	2.24814	0.854519	1.14229
		TRINITY_DN52_c0_g2_i1	1.28169	2.54783	1.71353	0.117459	0.678847	0.834308	1.00359	1.29724	1.29205	0.160643	0.380016	1.56497	0.127824
		TRINITY_DN52093_c2_g2_i1	0.919818	1.25622	0.63676	2.27023	0.110051	0.0956342	0.275849	2.47592	1.59647	1.13367	1.11157	0.424347	0.693468
		TRINITY_DN5221_c0_g1_i8	1.68667	1.52247	1.02229	0.955323	1.12943	1.02463	1.92191	1.44464	0.936593	0.286296	0.33083	0.511761	0.227169
		TRINITY_DN5256_c0_g3_i2	1.80553	1.16227	1.53207	0	0.202964	1.42369	1.30355	2.28166	1.55998	0.641497	0	0.522538	0.564247
		TRINITY_DN52729_c0_g1_i3	1.18849	2.6027	1.68428	0.544778	0.155255	0.441251	1.08736	2.52142	1.01057	0.361734	0.0909334	0.181259	1.12998
		TRINITY_DN53283_c0_g1_i1	0.806579	0.718477	1.03718	1.44104	0.728308	1.08455	0.0297503	1.14366	1.79038	1.54957	0.983931	0.921111	0.765464
		TRINITY_DN5333_c1_g1_i1	1.512	2.17227	0.531939	0.448797	0.296287	1.24108	1.19153	2.71663	0.519174	0.352722	0.305189	0.681258	1.03112
		TRINITY_DN53455_c0_g1_i1	0.530067	1.21589	0.830961	1.20655	1.25408	0.67818	0.414632	0.665872	1.75104	1.77905	1.10215	1.08857	0.482959
		TRINITY_DN5361_c1_g1_i1	0	0.726805	1.70265	0.768051	1.57641	0.931473	0.673998	0.317157	1.47767	0.702432	1.40299	1.16114	1.55923
		TRINITY_DN53801_c0_g1_i2	0.901503	1.93994	1.23267	0.355656	1.30851	1.4357	1.16206	1.80895	0.557734	0.260561	0.438865	0.476427	1.12141
		TRINITY_DN54641_c0_g1_i6	0.517721	0.806669	0.797	1.36482	1.36533	0.0525641	0.91766	0	1.47025	1.14335	1.25742	1.70345	1.60377
		TRINITY_DN5467_c2_g3_i1	0.54541	0.322433	1.33625	2.67411	1.36192	0	0.548618	0.787636	1.3523	1.65387	0.858218	0.527764	1.03147
		TRINITY_DN5470_c0_g1_i18	0.842247	0.7722	0	2.36311	1.41446	0.455089	0.21338	0	0.756979	1.899	2.11788	0.844643	1.32101
		TRINITY_DN54970_c0_g1_i1	1.2439	2.00499	0.878621	0.413868	0.85351	0.909126	1.66159	1.00382	1.04593	0	1.50388	0.49959	0.981165
		TRINITY_DN5505_c0_g1_i2	1.58659	0.64604	0.460916	0.219097	3.01166	0.973516	0.681015	0.168305	0	0.844085	1.09704	1.59862	1.71312
		TRINITY_DN5511_c0_g1_i3	0.0574438	0.469635	0.650301	1.66191	0.850352	1.70066	0.464299	0.643564	1.63791	1.14413	2.02309	0.79734	0.89937
		TRINITY_DN5515_c0_g1_i9	0.462846	0.969521	1.1231	1.10171	1.36364	0.985651	0.473365	0.363965	0.68971	1.75601	0.663061	2.68521	0.362212
		TRINITY_DN5531_c1_g1_i4	1.75794	0.669204	1.45368	0	1.67556	0.553929	1.70871	0.907914	0.856652	0	1.14178	0.757445	1.51719
		TRINITY_DN554_c0_g2_i1	1.21528	1.91578	1.31164	0.503713	0.355105	0.525082	0.938853	2.39094	1.38895	0.393569	0.446213	0.724003	0.890871
		TRINITY_DN5553_c0_g2_i2	1.57499	0.76424	1.0671	0.563851	0.53455	1.40269	1.27256	1.44275	0.803864	0.702667	0.482599	0.499237	1.8889
		TRINITY_DN5629_c0_g1_i10	1.96743	0.872875	0.889456	0.929658	0.869922	0.174212	1.26695	1.22107	0.606447	0.948965	0.688215	0.99212	1.57267
		TRINITY_DN56462_c0_g2_i1	0.138746	1.50397	2.53394	2.06735	0.190059	0.207893	0.118512	1.39609	2.45316	1.93098	0.206037	0.148982	0.104285
		TRINITY_DN5691_c0_g3_i1	0.306352	0	0	0.285041	1.04293	0.975	0.929713	0.14252	0.150512	1.18678	2.5334	5.31588	0.131865
		TRINITY_DN5695_c1_g1_i1	0.301202	1.42619	0.850045	1.01078	1.01485	1.03164	0.771157	0.787365	1.46581	0.907962	2.00786	0.672577	0.752568
		TRINITY_DN580_c0_g1_i5	1.22438	1.82185	1.90305	0.0322022	0.523892	0.855783	1.22109	1.71399	1.27008	0.182825	0.0749654	1.39058	0.785319
		TRINITY_DN584_c0_g1_i4	1.53079	1.33907	1.04073	1.06921	0.440758	2.06393	1.63596	1.7298	0.266573	0	0.564916	0.721938	0.59632
		TRINITY_DN586180_c0_g1_i1	0.845776	0.831402	1.44853	1.69194	1.38375	0.962686	0.246469	0.258352	0.974377	1.796	1.10911	0.455949	0.995651
		TRINITY_DN58936_c0_g4_i1	0.758604	2.41006	2.8803	0.523218	0	0.309492	0.701413	2.17987	1.96695	0	0	0.464238	0.80586
		TRINITY_DN59152_c4_g1_i1	2.77228	1.07287	0.246939	0.144748	1.56806	1.33531	0.9008	0.154205	0.204644	0.842218	1.32585	1.83523	0.596856
		TRINITY_DN59578_c0_g1_i1	0.572613	2.88494	1.30463	0.498656	0.367895	0.439019	0.647986	0.965685	1.82358	1.17622	0.580009	0.948376	0.790392
		TRINITY_DN5972_c0_g1_i6	0.540502	2.09767	1.89311	0.921724	0.473431	0.335407	0.350382	1.6241	2.34081	0.965075	0.411992	0.550247	0.49555
		TRINITY_DN6_c0_g2_i4	0.239417	1.99162	1.89848	2.12053	0.332638	0.318803	0.231371	1.81495	1.86117	1.51297	0.267609	0.245083	0.16536
		TRINITY_DN6_c2_g1_i11	0.628555	2.81313	2.27582	0.728943	0.163649	0.108314	0.500751	2.36497	2.02591	0.618146	0.0924263	0.0781352	0.601255
		TRINITY_DN60260_c0_g1_i1	0.520591	2.05607	2.00781	0.903465	0.48643	0.405514	0.391883	1.33463	2.56153	1.10595	0.364219	0.383577	0.478325
		TRINITY_DN6041_c0_g1_i5	0.731955	0.705784	1.42291	1.79133	1.66917	0	0	0	0.602213	0.518897	2.33577	1.70084	1.52112
		TRINITY_DN6047_c2_g1_i1	1.26134	0.734945	0.478934	0	2.08467	3.6055	0.722319	0.752361	0	0	0	0.92826	2.43168
		TRINITY_DN60528_c0_g1_i1	0	0	1.5853	0	2.40263	1.29304	0	0	0.792019	0.838832	3.5274	0.735085	1.82569
		TRINITY_DN60555_c0_g2_i11	1.42647	3.51366	0.072736	0.0287514	0.0170827	0.782172	1.33786	3.83053	0.146918	0.0134173	0.04079	0.639424	1.15019
		TRINITY_DN6091_c1_g2_i4	1.61004	1.57281	0.968585	0.161405	1.37232	0.855292	1.88664	1.86447	0.656238	0.00455615	0.374258	0.615581	1.05781
		TRINITY_DN61109_c0_g1_i1	0.846864	2.29078	1.26529	1.6183	0.676138	0.854759	0.732952	1.47281	0.927504	0.30508	0.689672	0.710678	0.609172
		TRINITY_DN6157_c1_g1_i1	0.63485	0.625504	1.28839	1.70682	2.09032	0.72552	0.552051	0.254793	1.09705	1.50236	1.43268	0.321196	0.768477
		TRINITY_DN6227_c0_g1_i5	1.55554	2.24774	0.524578	0.824862	0.873052	1.69637	0.832568	1.22402	0.658005	0.257014	0.639986	0.947264	0.718998
		TRINITY_DN6234_c0_g1_i1	1.0176	1.71667	1.96576	0.920036	1.01909	0.793912	0.688726	1.43184	0.989169	0.594257	0.642204	0.505239	0.715487
		TRINITY_DN6234_c1_g1_i12	0.593318	1.46366	2.07894	0.66234	0.613872	0.943332	1.159	2.37845	0.895418	1.04807	0.327422	0.506022	0.330151
		TRINITY_DN6375_c0_g1_i81	0.991889	2.14613	1.37319	0.511845	0.40199	1.04438	1.10768	2.50323	1.45915	0.293809	0.220166	0.503628	0.442919
		TRINITY_DN6401_c0_g1_i1	1.16654	1.2627	0.723591	0	0.847306	1.33204	1.24382	1.38788	1.29719	0	2.04861	0.530171	1.16015
		TRINITY_DN6422_c2_g1_i1	1.50098	2.43894	1.76153	0	0.533822	1.08413	1.21381	0.915521	0.359655	0.299679	0.659731	0.63729	1.59491
		TRINITY_DN6555_c1_g3_i1	0.552146	1.59598	0.736399	1.57208	1.37814	1.63821	0.456792	0.491689	1.02534	1.12942	0.938797	0.726802	0.758209
		TRINITY_DN65577_c0_g3_i1	0.835871	1.38015	1.64993	0.41886	0.581986	0.964339	1.46564	1.8625	1.05029	0.586977	1.22238	0.519878	0.46119
		TRINITY_DN6565_c1_g1_i1	1.52552	2.10566	1.04742	0.327313	0.310943	0.96271	1.03763	0.851844	1.65804	0.529469	0.983324	0.612271	1.04785
		TRINITY_DN6600_c0_g2_i3	1.52765	1.86804	1.16639	1.25044	0	1.00228	1.50623	1.27713	0.810934	0.392487	0.938919	0.430247	0.82927
		TRINITY_DN67164_c0_g1_i2	0.564996	2.10097	1.86268	0.879966	0.504307	0.365521	0.363121	1.42534	2.11238	1.2926	0.325532	0.565547	0.637042
		TRINITY_DN67404_c0_g1_i9	0.828022	0	0.604044	0.930146	1.76339	1.11989	0	0	2.24616	2.26473	1.22724	1.5516	0.464783
		TRINITY_DN6757_c0_g2_i1	1.84275	1.1031	0.386037	0.326588	0.60106	2.73855	1.50999	1.06952	0.372333	0.35805	0.352066	1.25076	1.0892
		TRINITY_DN67620_c0_g1_i1	0.459491	2.32287	3.22863	0.661086	0.399221	0.52628	0.25478	1.27503	2.55838	0.972357	0	0	0.341879
		TRINITY_DN6838_c1_g3_i2	0.642318	2.11932	2.22546	0.408623	0.461898	0.358781	0.515584	1.86077	1.2536	0.683372	0.117534	0.295483	2.05726
		TRINITY_DN6873_c3_g1_i21	0.768572	0.416588	1.1626	0.924792	1.46237	0.624186	0.535772	0.625578	2.27843	0.969626	1.50373	0.93969	0.788064
		TRINITY_DN6914_c1_g1_i4	1.71529	1.81565	0.471838	0.475068	0.541288	1.46093	1.04611	0.945205	0.961699	0.398361	0.764706	1.18015	1.2237
		TRINITY_DN69366_c0_g1_i2	2.82525	0.754257	0.257426	0.439769	2.95053	0.957195	0.965347	0.270297	0.19736	0.722508	0.673597	1.23479	0.751683
		TRINITY_DN69371_c0_g1_i3	1.44814	1.39454	2.54491	1.27278	0.407212	0	0	2.38398	1.76985	0.682678	0.376972	0	0.718939
		TRINITY_DN695401_c0_g1_i1	2.28927	0.743594	0.121414	0.192698	2.8574	0.920826	1.51065	0.337755	0.358731	0.50361	0.77968	1.55314	0.831232
		TRINITY_DN695401_c0_g2_i1	2.28927	0.743594	0.121414	0.192698	2.8574	0.920826	1.51065	0.337755	0.358731	0.50361	0.77968	1.55314	0.831232
		TRINITY_DN6978_c0_g3_i1	1.4813	2.3012	0.508553	0.250489	0.396872	0.986315	1.18353	2.35032	0.878666	0.335899	0.414223	1.11571	0.796921
		TRINITY_DN7_c2_g3_i1	0.170807	2.56568	2.16344	1.52316	0.043052	0.0763813	0.109751	2.6214	2.42871	1.10916	0.0339991	0.0450615	0.109386
		TRINITY_DN7002_c0_g1_i6	1.01931	1.7179	1.21087	0.344036	0.708532	0.747427	0.864238	2.08094	1.56099	0.399907	0.876781	0.824773	0.644299
		TRINITY_DN7017_c1_g1_i6	2.37222	1.391	1.00683	0	1.09047	1.05746	1.29476	1.1647	1.32557	0.0614265	0.435388	0.613264	1.18691
		TRINITY_DN70280_c0_g1_i5	0.303147	0.887788	1.6542	1.16928	1.08837	1.52143	0	0.406855	1.21544	1.50491	2.87648	0.372096	0
		TRINITY_DN71200_c0_g1_i5	0.785001	0.913658	1.15732	1.35913	0.622807	0.408527	0.388494	1.44431	1.20896	1.88504	1.17157	0.893773	0.761406
		TRINITY_DN71767_c1_g1_i1	2.60989	0.800646	0.0884017	0.114355	2.74532	0.820451	1.29209	0.105092	0.0816138	0.570818	1.13237	1.88415	0.754808
		TRINITY_DN718_c0_g1_i2	0.598814	0.29261	0	0.170604	4.33333	0.844695	0.522093	0	0.708756	1.20213	1.53247	1.89457	0.899921
		TRINITY_DN7183_c1_g2_i1	1.24796	1.29019	1.51634	0.492851	0.854294	0.282264	0.5937	2.26895	1.49967	0.40256	0.468681	0.671489	1.41104
		TRINITY_DN71870_c0_g2_i31	2.18257	1.36439	0.0332477	0.0207149	0.185113	2.5365	1.9567	1.50024	0.0561271	0.0134636	0.11825	1.60658	1.4261
		TRINITY_DN718872_c0_g1_i1	2.85918	1.16517	0.182954	0.0746427	2.12811	1.08894	1.24701	0.209846	0.202859	0.644468	0.797671	1.60222	0.79693
		TRINITY_DN725_c1_g1_i3	0.148104	0.539799	0.698203	0.660621	0.956828	1.25387	0.577382	0.433454	1.5008	1.34936	3.22209	1.13388	0.525601
		TRINITY_DN726336_c0_g1_i1	3.33113	0.423797	0	0	2.46859	0.887091	0.472368	0.245525	0	0.946871	1.00932	2.49741	0.717893
		TRINITY_DN7291_c0_g1_i1	1.21659	2.5039	1.10923	0	0.241229	1.35258	0.945532	0.65736	1.23991	0	0.861791	0.793647	2.07823
		TRINITY_DN729493_c0_g1_i1	2.29934	2.06378	0	0	2.19224	1.40214	0.208941	0.42708	0.44055	0.564732	1.31377	1.42251	0.664931
		TRINITY_DN7321_c0_g1_i2	1.85824	0.847335	1.2719	0.436053	1.32795	0.728202	1.07092	1.15774	0.282828	0.755272	0.932375	0.948719	1.38247
		TRINITY_DN733030_c0_g1_i1	2.32363	0.957332	0.223426	0.35311	2.19298	0.718849	1.09042	0.17097	0.223426	0.771306	1.0569	2.09098	0.826677
		TRINITY_DN7331_c0_g1_i1	0.329808	1.14509	1.99117	2.23647	0.618455	0.298699	0.295322	0.890495	1.4093	2.41879	0.445982	0.333186	0.587227
		TRINITY_DN734087_c0_g1_i1	1.53433	0.757186	0.1542	0.35403	3.0458	0.918294	0.800682	0.300384	0.172111	1.11983	0.964264	1.99761	0.881279
		TRINITY_DN7349_c0_g1_i2	0.606748	1.03988	1.49777	2.31512	0.844251	1.43266	0.163226	0.390948	0.782201	1.95229	0.392782	0.969574	0.612556
		TRINITY_DN73498_c0_g1_i3	2.82106	2.32594	0	0	0	0.620434	2.56151	2.70943	0	0	0	1.03645	0.925172
		TRINITY_DN736353_c0_g1_i1	2.11089	0.776293	0.144305	0.166266	3.1624	1.64093	1.17124	0.368161	0.279092	0.412045	0.761854	1.42045	0.586075
		TRINITY_DN73673_c0_g2_i1	0.998716	3.78205	0.769206	0	0.858228	0	1.94736	1.25744	0.977851	0	0	1.31725	1.09191
		TRINITY_DN7369_c0_g1_i11	0.746879	0.0676484	0.0163029	0.0909873	2.40734	3.60696	0.706722	0.101215	0.0162343	0.0165432	1.58512	3.1211	0.516956
		TRINITY_DN740_c6_g1_i1	1.38813	0.811845	1.16042	0.285876	1.25609	0.780852	1.44834	1.56446	0.8652	0.245754	0.503397	1.33152	1.35812
		TRINITY_DN7410_c0_g1_i1	0	1.88765	3.14486	1.91864	0.354638	0.1608	0.346961	0.941634	1.97539	1.49683	0.385756	0.204804	0.182048
		TRINITY_DN7418_c0_g2_i11	0.812096	0.814249	1.28988	2.19309	1.38602	0.415374	0.137023	0.525137	0.870923	1.00651	2.42983	0.983555	0.136306
		TRINITY_DN750155_c0_g1_i1	2.15767	0.882845	0.203673	0.226916	2.91603	1.16176	0.64805	0	0.528289	0.657899	0.804843	2.26837	0.543653
		TRINITY_DN75217_c0_g1_i1	1.18786	0.986638	0.676195	1.09725	0.769856	0.944949	2.16866	2.48494	0.708712	0.640064	0.515831	0.35519	0.463859
		TRINITY_DN7524_c2_g1_i1	0.29125	0	1.10908	1.35022	1.50323	0.998795	0.381846	0.350977	0	2.47406	1.18155	0.886501	2.47249
		TRINITY_DN75319_c0_g1_i1	2.45575	0.916867	0.104227	0.512219	2.64414	0.520022	0.510547	0.123735	0	0.817656	1.27637	2.48808	0.630381
		TRINITY_DN7572_c0_g1_i1	0.91833	2.04137	0.866636	1.13772	0.748872	1.69435	1.23499	1.01713	0.89623	0.251357	0.636843	0.921848	0.63432
		TRINITY_DN7589_c1_g3_i2	0.342644	1.01515	1.64162	1.36546	1.53423	0.444925	0.258261	0.994689	1.92801	0.808025	0.496066	0.754327	1.4166
		TRINITY_DN759289_c0_g1_i1	2.71029	0.808431	0.266233	0.346636	1.64884	1.32445	1.18982	0.440709	0	0.543588	1.7158	1.43335	0.571856
		TRINITY_DN7631_c0_g1_i1	0.809356	0.749575	0.706002	1.54441	0.730841	0.723684	0	0.76873	1.67702	1.44442	1.7208	1.31812	0.80704
		TRINITY_DN764222_c0_g1_i1	3.00142	0.454313	0.157191	0.5326	2.41766	1.15027	0.782256	0.183081	0.252122	1.01342	0.871023	1.42581	0.758832
		TRINITY_DN76526_c0_g1_i1	2.40431	0.62647	0.0305287	0.165446	3.5274	0.770954	0.69203	0.0965099	0.332439	0.920924	0.980856	1.65896	0.793182
		TRINITY_DN76640_c1_g1_i1	1.01088	0.527837	0.401903	1.02786	1.85737	1.24829	0.347573	1.97818	0.832127	0.580962	2.74162	0.445388	0
		TRINITY_DN769352_c0_g1_i1	2.57232	0.63071	0.0570323	0.0570323	2.78284	0.611419	0.429419	0.106516	0.246581	0.912516	0.888194	2.1949	1.51052
		TRINITY_DN770049_c0_g1_i1	2.70568	0.556036	0.178126	0.14377	2.59421	1.0133	0.608503	0.106614	0.319655	0.566492	1.32474	2.26223	0.620639
		TRINITY_DN7702_c1_g5_i1	2.49581	0.867463	0.342684	0.245184	2.73478	1.10213	0.942022	0.181618	0.299191	0.855037	0.47125	1.61496	0.847868
		TRINITY_DN773543_c0_g1_i1	2.79412	0.524848	0.103448	0.679006	2.35953	1.01166	1.37728	0.28144	0.615619	0.751521	1.07252	1.13793	0.291075
		TRINITY_DN7737_c0_g2_i10	0.505994	2.73096	2.25802	1.29216	0.157025	0.235761	0.402457	1.59227	1.90246	1.27967	0.192358	0.1424	0.308473
		TRINITY_DN7743_c0_g3_i1	0.637917	2.04893	1.79307	0.936541	0.43388	0.493234	0.324717	1.57206	2.3939	1.03279	0.375409	0.50005	0.457497
		TRINITY_DN775496_c0_g1_i1	2.15089	0.566169	0.283905	0.120345	3.10983	0.751062	0.874143	0.192552	0.41902	0.609384	0.710583	2.27015	0.941973
		TRINITY_DN7756_c0_g1_i2	0.362383	2.88141	1.57186	0.843283	0.495626	0.942816	0.262938	2.08284	1.62207	0.68041	0.52836	0.59995	0.126058
		TRINITY_DN7756_c0_g2_i4	0.688566	2.00031	1.3945	0.745267	0.570428	0.904318	0.833146	1.59341	1.83995	0.609237	0.440451	0.731716	0.648704
		TRINITY_DN7829_c0_g3_i1	0.60043	0.670151	0.920396	2.05188	1.2216	0.805791	0.343272	0.541424	1.59588	0.931555	2.04645	0.710097	0.561076
		TRINITY_DN7830_c0_g1_i12	0.891752	2.13782	1.88529	0.398648	1.39642	0.1253	0.887511	1.40452	1.22987	0.131854	0.560189	0.96539	0.985438
		TRINITY_DN783710_c0_g1_i1	1.59204	0.404692	0.0399094	0.356476	2.53687	1.75078	1.48189	0.137426	0.634397	0.372187	0.864102	2.12351	0.705729
		TRINITY_DN78423_c0_g1_i1	3.10859	1.00434	0.289864	0.406123	2.44614	1.25347	0.515488	0.21873	0.372279	0.560612	0.899675	1.1065	0.818199
		TRINITY_DN787467_c0_g1_i1	0.609784	0.121925	0	0.108063	4.75886	1.09575	0.567094	0	0.613722	1.27801	1.74775	1.19184	0.907193
		TRINITY_DN787996_c0_g1_i1	2.29563	0.856897	0.230331	0.302768	3.00231	1.17435	0.93768	0.476684	0.277065	0.678975	0.711021	1.21541	0.840874
		TRINITY_DN788536_c0_g1_i1	3.04838	0.755157	0.222675	0.0848745	2.1593	1.18373	0.596058	0.261078	0	1.30345	1.11757	1.37994	0.887794
		TRINITY_DN8016_c0_g1_i3	0.104196	0.398662	0	3.03255	0.414971	0.553596	2.74171	1.0338	0.705813	2.70184	0.722122	0.441246	0.149498
		TRINITY_DN802700_c0_g1_i1	2.82487	0.649783	0.22306	0.416356	2.7543	1.0939	1.07416	0.12708	0.239112	0.826023	0.910632	1.33033	0.530394
		TRINITY_DN8064_c0_g1_i1	0.766898	0.44747	1.98431	0.0531815	4.53567	0.408515	0.351269	0.402757	0.354995	0.0955235	0.338397	0.529444	2.73156
		TRINITY_DN806943_c0_g1_i1	2.93869	1.58961	0.225984	0.308976	1.90182	0.834236	0.805674	0.156644	0.0734717	0.620827	1.25854	1.71823	0.567295
		TRINITY_DN807057_c0_g1_i1	0.555679	0.448775	0	0.286192	4.65479	0.824053	0	0	0.697105	1.08463	1.04232	2.68151	0.724944
		TRINITY_DN807057_c0_g2_i1	0.697254	0.279623	0.0173637	0.0705823	5.41364	0.498812	0.20656	0.0376589	0.480997	1.46577	1.26913	1.32415	1.23846
		TRINITY_DN81113_c0_g1_i2	2.30426	2.30173	0.613757	0.2765	0.618257	1.59768	0.948763	0.616851	0.729926	0.569314	0.3907	0.863535	1.16873
		TRINITY_DN811170_c0_g1_i1	0.475988	1.10834	0.488635	0.526576	2.79499	0.530026	0.374812	0	0.646148	1.38428	1.82232	2.06836	0.779517
		TRINITY_DN811170_c0_g2_i1	0.475988	1.10834	0.488635	0.526576	2.79499	0.530026	0.374812	0	0.646148	1.38428	1.82232	2.06836	0.779517
		TRINITY_DN812_c2_g1_i1	1.92999	0.726158	1.70468	0.433766	1.56375	0.762195	1.48325	1.00314	0	0	0.938495	1.04195	1.41262
		TRINITY_DN8133_c0_g2_i3	0	1.10559	1.31839	0.701189	0.664446	1.04916	0.795017	1.08262	1.60294	1.27334	1.50999	1.13664	0.760679
		TRINITY_DN81383_c0_g1_i2	2.72905	0.498467	0.113435	0.536125	2.05519	0.175641	0.780651	0.0582984	0.774682	1.69563	0.959347	1.87439	0.749104
		TRINITY_DN81438_c0_g1_i2	0.646775	1.14395	1.23263	1.05825	0.317894	0.375536	0.539475	2.39455	2.40084	1.27555	0.513208	0.546135	0.555189
		TRINITY_DN816446_c0_g1_i1	2.87965	1.7614	0.101475	0.341347	2.5209	0.834526	0.732967	0.341601	0	0.656671	0.829372	1.64125	0.358837
		TRINITY_DN816749_c0_g1_i1	1.31387	1.03886	0	0.353969	1.98948	1.32407	2.04473	0	0	0	1.18908	2.42161	1.32434
		TRINITY_DN8226_c0_g1_i6	0	0.322558	1.06246	1.07358	0.703631	1.21334	0.0923666	0.69009	1.41113	2.41749	1.55379	1.34875	1.11082
		TRINITY_DN82307_c0_g1_i2	1.60969	1.96048	0.727487	0.782489	0.76488	0.975984	1.81882	1.70545	0.484926	0.246321	0.652107	0.480177	0.791194
		TRINITY_DN826890_c0_g1_i1	2.98796	0.372683	0.281136	0	2.30414	0.727428	0.619799	0	0	0.854543	3.08631	1.76599	0
		TRINITY_DN829215_c0_g1_i1	0.173667	2.20325	1.57623	1.59842	0.209794	0.525251	0.230218	2.87123	2.14457	0.81084	0.229864	0.172605	0.254066
		TRINITY_DN829828_c0_g1_i1	2.22701	0.440762	0.103563	0	2.86247	1.36371	0.562966	0.183927	0.306959	0.625932	0.865369	2.28666	1.17067
		TRINITY_DN834_c0_g1_i6	0.973667	0.380443	0.420094	0.434792	1.51203	0.164756	0.827711	1.50536	0.42505	1.09877	2.57389	2.29445	0.388988
		TRINITY_DN8344_c0_g4_i1	1.09287	2.51596	0.854881	0.476346	0.849022	1.14552	1.81578	1.24432	0.760045	0	0.898603	0.76347	0.583173
		TRINITY_DN8386_c1_g1_i1	1.93101	2.04561	0.949526	0.532192	0.593534	1.08196	1.40202	1.36802	0.845449	0.397187	0.317236	0.76229	0.773968
		TRINITY_DN842075_c0_g1_i1	2.9291	1.58966	0.129889	0.174997	1.56046	1.17295	1.13696	0.288834	0.297114	0.724016	0.900087	1.55127	0.544656
		TRINITY_DN8444_c1_g2_i1	0.439527	0.530612	0.722777	1.98094	0.959009	0.862699	0.419538	0.331406	1.6434	1.22136	2.23307	0.941973	0.713692
		TRINITY_DN850718_c0_g1_i1	2.25783	0.953257	0.0981199	0.368527	2.497	1.62593	1.49136	0.279875	0.275151	0.270659	0.573898	1.69111	0.61729
		TRINITY_DN8512_c1_g1_i1	0.502967	0.692662	1.70961	0.672984	2.18739	1.14289	0.439998	0.52107	1.2767	1.25702	0.726508	0.396706	1.47348
		TRINITY_DN851573_c0_g1_i11	2.40288	2.35052	0.297834	0.082768	0.152067	1.03275	2.21801	1.69446	0.210939	0.15815	0.0840714	0.479446	1.8361
		TRINITY_DN8541_c1_g1_i11	2.07105	1.37677	0.427346	0.601641	0.381836	2.09751	1.51605	1.20183	0.843556	0.475761	0.393455	0.811764	0.801435
		TRINITY_DN856069_c0_g1_i1	3.33574	1.43595	0.220041	0.244835	1.93543	1.20764	1.2345	0.188533	0	0.172521	0.594525	1.23967	1.1906
		TRINITY_DN86_c0_g3_i4	2.10932	1.37201	1.06812	0.850438	0.240697	0.920268	1.01975	1.96225	0.951867	0.532499	0.271126	0.791142	0.910515
		TRINITY_DN86087_c0_g1_i5	0.927655	1.67335	0.993196	0.426015	1.52738	1.33075	1.28744	1.40294	0.278892	0.759907	0.428307	0.989071	0.975092
		TRINITY_DN86815_c1_g1_i1	0.911546	0.824418	1.07904	0	0.621172	0.805736	2.73657	1.65785	0.736001	0	0	1.31353	2.31414
		TRINITY_DN87325_c1_g1_i1	2.10519	1.67959	1.56784	0.383077	0.396713	0.881852	1.02071	1.24603	1.11726	0.434131	0.351137	0.801169	1.0153
		TRINITY_DN879306_c0_g1_i1	2.50179	1.22935	0.147025	0.185209	2.59241	0.992816	1.07503	0.181148	0.319739	0.542395	0.890602	1.51766	0.824824
		TRINITY_DN881901_c0_g1_i1	2.42842	1.15058	0.0855015	0.158487	2.84311	0.902365	1.08573	0.200861	0.267814	0.483001	0.914278	1.78965	0.690195
		TRINITY_DN8826_c0_g1_i13	0.827136	0.865304	2.26324	0.381679	2.29451	0.635558	0.664122	0.954198	1.26151	0.411229	0.330953	0.353115	1.75745
		TRINITY_DN884298_c0_g1_i1	2.87683	1.9653	0.0580564	0.284964	1.51584	0.797733	0.800954	0.0937893	0.349313	0.642217	0.997148	1.9086	0.709263
		TRINITY_DN8864_c2_g1_i2	1.26801	1.48107	1.19221	0.61131	0.808176	0.701205	2.05657	1.17536	1.23	0	1.54827	0	0.927816
		TRINITY_DN8915_c0_g2_i2	1.64356	1.41284	1.45348	1.01071	0.835052	0	1.42398	1.76318	1.70386	0	0	1.13984	0.613507
		TRINITY_DN8936_c0_g1_i41	2.25701	1.27413	0.577995	0.375809	0.398903	1.46028	1.64587	1.21325	1.01217	0.427575	0.251662	0.864554	1.24079
		TRINITY_DN90078_c0_g1_i1	0.383162	0.328385	0.0144033	0.142288	3.49723	1.29188	0.701836	0.0839649	0.568005	1.09629	1.70407	2.22084	0.967643
		TRINITY_DN909_c0_g1_i10	0.544921	0.477276	0	2.0921	3.05728	1.5297	0.576129	0.316495	0.574005	0.189211	0.990335	1.27562	1.37693
		TRINITY_DN913557_c0_g1_i1	2.74327	0.68283	0.206576	0.163401	2.31916	1.20392	0.793756	0.121222	0.203587	0.878778	0.662903	2.181	0.839588
		TRINITY_DN919997_c0_g1_i1	3.68181	0.975608	0.155933	0.375809	1.65431	0.697771	0.65589	0.183604	0.396376	0.780411	0.849964	1.93588	0.656637
		TRINITY_DN9232_c0_g1_i1	1.83538	1.32687	1.08609	0.189893	1.05654	0.578232	1.66996	1.64451	1.15809	0.136953	0.76596	0.751886	0.79963
		TRINITY_DN9258_c0_g1_i2	0.566038	0.994538	1.15707	1.76895	0.813969	0.759682	0.833168	0.543032	2.00166	0.77375	1.20904	0.806521	0.772592
		TRINITY_DN9258_c0_g2_i4	0.566038	0.994538	1.15707	1.76895	0.813969	0.759682	0.833168	0.543032	2.00166	0.77375	1.20904	0.806521	0.772592
		TRINITY_DN93_c2_g1_i1	2.99678	0.975179	0.163951	0.107283	2.30824	1.06211	1.07146	0.257205	0	0.73833	1.14518	1.26457	0.909708
		TRINITY_DN933813_c0_g1_i1	2.23366	1.13158	0.0840856	0.272271	2.67527	1.09129	0.994212	0.290336	0.265643	0.614202	1.02007	1.57137	0.755991
		TRINITY_DN9339_c0_g2_i1	0.71952	2.50299	1.88191	0.491778	0.274289	0.414563	0.744835	2.19685	1.18925	0.82822	0.10008	0.178837	1.47688
		TRINITY_DN93929_c0_g1_i1	3.05239	1.20852	0.227269	0.0737088	2.43162	0.831527	0.756667	0.176594	0.142043	0.506364	0.773558	1.9218	0.897942
		TRINITY_DN942207_c0_g1_i1	2.51578	0.863548	0.166898	0.212637	2.41638	1.02655	0.55123	0.24357	0.269081	0.740164	1.03191	2.01529	0.946962
		TRINITY_DN942848_c0_g1_i1	1.39439	1.06061	0.169328	0.211146	2.48694	0.729135	0.694756	0.144442	0.431016	1.44005	1.22609	2.2586	0.753508
		TRINITY_DN9429_c0_g1_i2	1.66379	1.96157	1.14901	0	0.679561	1.08557	2.04204	1.14407	0.621116	0.406858	0.735749	0.785348	0.725317
		TRINITY_DN944_c0_g3_i1	1.09952	1.87695	1.10719	1.2209	0.942803	1.19717	1.14303	1.65448	0.846397	0.234094	0.542841	0.232364	0.902263
		TRINITY_DN944314_c0_g1_i1	2.70565	0.911777	0.144195	0.244066	2.59779	1.10163	0.959334	0.3544	0.274693	0.828456	0.682929	1.31811	0.876965
		TRINITY_DN944496_c0_g1_i1	2.63863	1.72536	0.0576561	0.190553	2.31143	0.831689	0.814104	0.397539	0	0.559552	0.988513	1.73891	0.746069
		TRINITY_DN9467_c0_g1_i16	1.5608	1.7147	0.441574	0.626498	0.366991	1.09699	1.68082	1.11603	1.22455	0.578738	1.06984	1.08721	0.435274
		TRINITY_DN948_c0_g1_i15	1.9333	1.31591	0.672727	0.795395	0.711717	1.3708	0.732261	1.26447	0.488274	0.532363	0.589948	1.5347	1.05813
		TRINITY_DN948_c1_g1_i1	0	0.331797	1.55582	2.37766	1.1179	0.751984	0	0.881479	0.758969	1.9392	2.09529	0	1.1899
		TRINITY_DN9526_c0_g1_i5	2.17138	0.2926	0.187016	0.221175	4.27548	0.740126	0.80603	0.0821212	0	0.638682	0.487552	1.92122	1.17661
		TRINITY_DN959_c1_g2_i6	1.82698	1.4654	0.548231	0.414234	0.673751	1.74281	1.62509	1.30598	0.495403	0.335463	0.460384	0.860491	1.24578
		TRINITY_DN961623_c0_g1_i1	1.6787	1.773	0.690521	1.28162	0.859838	0.62153	1.68774	1.46691	0.573326	0.858934	0.727277	0.127439	0.653163
		TRINITY_DN964042_c0_g1_i1	3.06132	0.83179	0.174566	0.193126	2.64854	0.962883	0.780163	0.20128	0.188171	0.587307	1.06848	1.5478	0.754575
		TRINITY_DN9651_c3_g1_i1	1.39297	1.45397	0.669378	0.525	0.626234	0	1.90601	1.43046	0.516274	0.48541	0	2.13692	1.85737
		TRINITY_DN9676_c0_g3_i21	1.26112	4.19587	0.0978252	0	0.0248176	0.887054	1.10565	3.63159	0.208941	0	0	0.410055	1.17708
		TRINITY_DN968549_c0_g1_i1	2.56765	0.444031	0.277538	0.4451	2.67931	1.00583	0.905474	0.355897	0.251724	0.948548	0.725693	1.63544	0.757769
		TRINITY_DN970991_c0_g1_i1	1.60279	0.339585	0.120965	0.256421	3.47839	1.08806	0.928661	0.0699331	0.354076	0.359116	1.08869	2.31472	0.998595
		TRINITY_DN9722_c0_g2_i1	0.816893	1.43732	1.81938	1.20375	0.976658	0.272392	1.13882	1.36041	1.51241	1.17876	0	0.49835	0.784855
		TRINITY_DN9722_c0_g3_i1	0.162319	3.08584	2.07735	1.38981	0.0413265	0.0866173	0.13933	2.55457	2.30713	0.969824	0.0437159	0.039281	0.102891
		TRINITY_DN9722_c1_g1_i1	2.28796	1.74581	1.12515	0.0836171	0.938531	0.49688	1.22623	1.43705	1.47754	0.594373	0.600378	0.651968	0.334514
		TRINITY_DN9762_c0_g2_i1	1.99896	1.68714	0.884226	0.0461847	1.29079	0.0292503	1.81562	1.67734	1.14146	0.0670377	0.0398867	1.23985	1.08226
		TRINITY_DN97640_c0_g1_i1	0.847324	0.974041	0.376347	2.35869	0.36837	0.939054	0.554187	0.648636	0.939054	2.09329	1.19031	0.898083	0.812608
		TRINITY_DN987_c0_g2_i1	2.33021	0.406909	0.0977752	0.461358	2.65164	0.577869	0.217799	0.17623	0.344262	1.28864	0.967213	2.69731	0.782787
		TRINITY_DN987139_c0_g1_i1	2.51907	1.25849	0.157731	0.263727	2.0871	1.06458	0.254473	0.140065	0	0.719255	1.15964	2.27764	1.09823
		TRINITY_DN987973_c0_g1_i1	3.42693	0.570183	0.148009	0.236581	2.65775	0.78433	0.705372	0	0.305341	0.527645	1.16455	1.71929	0.754029
		TRINITY_DN99121_c0_g1_i1	2.58938	0.917395	0.240161	0.202537	3.31057	0.972952	0.905791	0.426875	0.157177	0.471883	0.661059	1.49934	0.644884
		TRINITY_DN99470_c0_g1_i1	0.425214	0	0.0488666	0.556979	0.787225	2.67644	0.39542	0.22875	0.255054	3.42515	3.38887	0.569445	0.242588
2	symLD	TRINITY_DN10060_c1_g1_i1	1.13639	0.44017	0.6427	1.21518	1.29139	0.769441	0.569481	0.774151	1.54359	0.660683	1.63308	0.791706	1.53203
		TRINITY_DN10169_c0_g1_i2	1.29775	0.699654	0.936385	0.58898	1.06159	1.12868	1.13238	0.786256	0.800642	1.02256	1.04478	1.35515	1.1452
		TRINITY_DN102198_c0_g1_i1	0.589567	0.737847	0.590455	0.714983	1.63751	1.65771	1.81265	0.871476	0.825305	0.662819	0.796226	1.19734	0.906104
		TRINITY_DN10222_c1_g1_i3	1.1118	0.612633	1.01	0.936459	1.33663	1.34527	1.04736	0.675437	0.721198	0.965644	1.19538	0.969613	1.07257
		TRINITY_DN102841_c0_g1_i1	0.633497	0.40391	0.696396	0.780932	2.41698	1.67373	1.97721	0.56557	0.99633	0.301201	0.956595	0.925723	0.671929
		TRINITY_DN103_c1_g2_i2	0.881958	0.217122	0.566069	0.424042	1.12887	1.26886	2.53037	1.15663	0.445672	0.414247	0.323643	2.21204	1.43048
		TRINITY_DN1030853_c0_g1_i1	1.05776	1.24871	0.815152	0.726288	1.5848	1.40707	2.04634	0.541487	0.641421	0.277355	0.885259	1.11188	0.656488
		TRINITY_DN1031763_c0_g1_i1	0.571289	0.783601	0.629158	0.331655	1.36741	1.50042	1.92599	1.11431	0.975802	0.476232	1.046	1.25907	1.01906
		TRINITY_DN1034852_c0_g1_i1	0.600099	0.78632	0.718603	0.934168	1.96266	1.11523	1.73581	0.643793	0.737629	0.332779	0.93304	1.49203	1.00785
		TRINITY_DN10360_c2_g1_i11	0.73772	0.711584	0.386787	1.02009	0.925007	1.15957	1.17271	1.26977	0.809955	0.797347	1.29065	1.63659	1.08222
		TRINITY_DN103698_c0_g1_i1	0.464713	0.512464	0.670173	0.712355	1.3926	1.52495	1.85956	1.10349	0.698729	0.610217	1.04946	1.39461	1.00668
		TRINITY_DN1040883_c0_g1_i1	1.11175	0.761549	0.822208	0.578609	2.42442	1.62126	1.7433	0.90602	0.808942	0.33525	0.535315	0.620213	0.73116
		TRINITY_DN1043851_c0_g1_i1	0.732972	0.551716	0.673484	0.325145	1.74921	1.57096	2.02754	0.694745	0.907142	0.115755	0.993904	1.83769	0.819735
		TRINITY_DN1044775_c0_g1_i1	1.13454	1.00621	0	0.257574	1.67133	2.34925	1.65548	0.359384	0.320976	0.970854	0.794058	1.61616	0.864167
		TRINITY_DN1045_c0_g1_i6	1.30259	0.753179	1.37947	0.363322	0.795363	0.742974	1.71966	1.12773	0.427958	0.679018	0.295284	1.89792	1.51554
		TRINITY_DN10450_c0_g1_i1	0.637241	0.812069	0.308621	0.599655	1.15759	1.43483	1.65517	0.703793	0.871034	0.855862	1.04828	1.61138	1.30448
		TRINITY_DN1046_c0_g3_i1	1.37595	0.699427	1.11472	1.02829	1.19056	0.987019	1.31804	1.19963	0.426311	0.72125	0.637846	0.913987	1.38697
		TRINITY_DN104875_c1_g1_i1	0.876036	0.550543	1.03875	1.04312	1.52532	1.4841	0.431495	0.562256	1.01162	1.62991	1.00035	1.12859	0.717923
		TRINITY_DN10488_c0_g4_i1	0.805017	0.870933	0.60727	0.649548	1.90848	1.55949	1.08002	0.90783	0.884193	0.611114	1.22357	1.12691	0.765622
		TRINITY_DN10488_c0_g7_i1	0.535271	0.779143	0.807192	0.694606	1.96889	1.76086	1.31169	0.560204	0.784597	0.49982	0.823944	1.37597	1.09781
		TRINITY_DN1049001_c0_g1_i1	0.601935	0.971389	1.04492	0.500069	2.10477	1.56462	1.58687	0.783414	0.680857	0.480581	1.05169	0.98217	0.646717
		TRINITY_DN1049062_c0_g1_i1	0	0.541975	0.572931	1.25675	1.62269	0.756824	2.54261	0.391349	0.759596	1.1759	1.49979	0.872334	1.00725
		TRINITY_DN1049407_c0_g1_i1	0.853221	0.635505	0	0.821449	0.812079	1.36362	2.18829	1.36515	0.538726	0.643851	1.44502	1.49348	0.839605
		TRINITY_DN1051939_c0_g1_i1	0.621044	1.10665	0.866932	0.520012	2.27845	0.964846	1.79303	0.761927	0.440128	0.264774	0.838266	1.48394	1.06001
		TRINITY_DN10537_c0_g2_i1	0.809471	0	0.448965	0.282345	0.995479	1.53533	2.81921	0.815529	0.619221	1.04213	1.09242	1.10333	1.43657
		TRINITY_DN1055_c2_g1_i7	1.06518	0.749838	0.903866	1.41001	1.0648	1.14015	0.631882	0.354615	0.900579	1.27242	1.10732	1.03114	1.3682
		TRINITY_DN10600_c0_g1_i1	0.696272	0.557304	1.37364	1.34546	1.39621	0.714002	0.770337	0.990039	0.578623	0.86248	1.79894	0.986706	0.929977
		TRINITY_DN10699_c5_g1_i12	1.3009	0.849348	1.23694	0.725943	0.763718	0.533942	0.976344	1.27228	0.611113	0.604161	1.0271	1.34691	1.7513
		TRINITY_DN107005_c0_g1_i12	0.858361	0.907296	0.744762	0.839137	1.10154	0.789702	1.59613	0.876587	0.614185	0.666116	1.17369	1.44109	1.3914
		TRINITY_DN1070290_c0_g1_i1	0.74712	1.45461	0.182992	0.744789	1.63236	1.45578	1.7326	0.70108	0.45748	0.612498	1.12767	1.32523	0.825795
		TRINITY_DN107257_c1_g1_i11	0.562554	1.26167	0.697432	1.64214	1.29258	1.04221	0.408849	0.953139	0.520967	1.38194	1.10628	1.76072	0.36951
		TRINITY_DN107276_c0_g1_i1	0.555897	0.764502	0.977492	0.397597	1.71684	1.42055	1.77153	0.82473	0.917495	0.600664	0.967108	1.17133	0.914264
		TRINITY_DN107365_c0_g5_i1	0.577832	0.634619	0.629775	0.542844	1.78598	1.71977	1.88098	0.985839	0.775376	0.52535	0.800137	1.31176	0.829741
		TRINITY_DN10749_c0_g2_i11	0.672205	0.701747	0.93421	0.411653	2.82781	1.48825	0.953098	0.601013	0.662519	0.207279	1.75413	0.955035	0.831055
		TRINITY_DN10753_c0_g1_i31	1.27429	0	0.668131	1.38367	1.09257	0.876872	0.499359	0.933507	0.801628	1.17785	1.20487	1.55374	1.53351
		TRINITY_DN10819_c0_g2_i1	0.875268	0.527666	0.642594	0.968275	1.20533	1.00805	2.40722	0.739672	0.405849	0.291547	1.28174	0.974225	1.67256
		TRINITY_DN10819_c0_g3_i1	1.27054	0.729482	0.518632	0.633456	1.77603	0.890054	1.60029	0.946673	0.615111	0.738994	0.685319	1.02413	1.5713
		TRINITY_DN108275_c0_g2_i3	1.32152	0.53642	0.997224	1.38767	1.23439	1.20757	0.749396	0.642367	0.77254	0.910867	1.05642	0.755578	1.42804
		TRINITY_DN10830_c0_g1_i1	0.758688	0.691232	0.522969	0.632039	1.39538	1.51377	1.92872	0.712265	0.734199	0.682969	0.909674	1.27099	1.2471
		TRINITY_DN10879_c0_g1_i1	0.870204	1.09975	0.815053	0.298117	1.14775	1.71716	1.50698	0.613525	0.732772	0.329718	0.903295	1.89692	1.06875
		TRINITY_DN10953_c0_g2_i3	1.30991	0.52235	1.05594	1.23208	1.53627	1.39383	0.619259	0	0.825718	1.45223	0.813663	1.22529	1.01345
		TRINITY_DN10956_c0_g1_i8	1.36706	0.472556	0.883345	1.03479	1.6403	0.954166	1.02685	0.8475	0.773082	0.52899	1.10251	1.4395	0.92936
		TRINITY_DN10968_c0_g1_i18	0.457609	0.466716	0.698184	0.912811	1.20528	1.40084	1.68712	0.581505	0.64835	0.887551	0.815035	1.17504	2.06396
		TRINITY_DN11111_c0_g1_i2	0.512841	0.616719	0.80894	0.452677	1.83645	1.80979	1.74186	0.853872	1.03497	0.607428	0.853111	1.10534	0.765987
		TRINITY_DN11169_c0_g1_i52	0.627351	0.986587	0.529676	1.18456	2.26948	1.22127	1.13081	0.75387	0.53492	0.703394	1.36156	1.10524	0.591296
		TRINITY_DN11196_c0_g6_i1	0.864171	0.77645	0.255035	0.35618	1.55403	1.69053	2.27925	0.592499	0.749793	0.4042	1.15191	1.37991	0.946032
		TRINITY_DN112029_c0_g1_i1	0.952696	0.783386	0.115212	0.709989	1.18195	2.86891	0.417572	0.357042	0.641856	0.894505	1.14569	1.70011	1.23108
		TRINITY_DN112644_c0_g2_i6	1.26445	0.750198	0.731751	0.67813	1.64545	0.995311	2.13701	0.937757	0.234267	0.410063	0.710937	1.12975	1.37494
		TRINITY_DN1128_c1_g1_i1	0.647259	0.553569	0.7171	1.27967	0.612764	1.17203	1.40918	0.246681	0.833361	0.637517	1.10352	1.62685	2.16051
		TRINITY_DN113_c0_g2_i21	1.0467	0.598146	1.28539	0.943528	0.932742	1.51612	0.859117	0.654185	0.702253	1.48235	0.807063	0.953141	1.21927
		TRINITY_DN11362_c0_g5_i1	1.44801	0.89447	1.01763	0	1.58802	1.46024	0.727539	0.539945	0.857767	0.256379	1.29603	1.79057	1.12339
		TRINITY_DN11377_c0_g1_i11	1.64007	0.929728	1.26012	0.339314	1.4653	1.34206	0.936666	0.627087	0.416957	0.531273	1.21089	0.986886	1.31365
		TRINITY_DN11452_c0_g2_i1	0.86856	0.527554	0.820307	0.454828	0.927895	1.41712	2.21896	1.03964	1.21603	0.182393	0.872716	1.34994	1.10405
		TRINITY_DN114607_c0_g1_i2	0.635782	0.429357	0.771797	1.00246	1.32672	1.75566	0.945211	0.794989	0.77911	0.282059	1.33863	1.34594	1.59228
		TRINITY_DN11584_c0_g1_i1	0.450491	0.563626	0.202721	0.181732	2.02209	1.53653	1.91356	0.847231	0.855677	0.528303	1.62126	1.14466	1.13212
		TRINITY_DN11674_c0_g2_i1	0.972529	0.182945	0.844437	0.625835	1.01798	1.38729	2.14173	0.697705	0.936316	0.518693	1.00489	1.42949	1.24017
		TRINITY_DN11704_c0_g4_i1	0.994425	0.756003	0.583006	1.06373	0.942578	1.33442	1.22103	1.24501	0.949456	0.956157	1.09142	1.26194	0.600817
		TRINITY_DN11768_c0_g3_i2	0.694777	0.44483	0.418846	0.918275	1.87383	0.760048	1.52628	0.657501	0.447305	0.772112	1.56959	1.42729	1.48932
		TRINITY_DN118_c0_g1_i141	1.14678	0.379871	0.636509	0.733728	1.04606	1.07108	1.16579	1.08192	0.949345	0.878973	0.853626	1.31087	1.74544
		TRINITY_DN11825_c0_g2_i21	0.753515	0.373591	1.16251	0.610775	1.29801	1.22687	1.29857	0.546304	0.741186	0.820248	1.18626	1.75032	1.23184
		TRINITY_DN118392_c0_g1_i1	0.624297	0.376449	0.381125	0.673733	1.14271	1.24626	2.49485	0.708471	0.534443	0.829055	1.38421	1.84684	0.757573
		TRINITY_DN11851_c0_g3_i1	0.616634	0.988094	0.478682	0.524666	1.85506	2.04393	1.57781	0.495729	0.748978	0.579846	0.768044	1.40195	0.920576
		TRINITY_DN1199_c0_g4_i4	1.39477	1.22215	1.14635	0.438492	1.48784	1.74277	1.18966	0.175357	0.130876	0.318867	1.21604	0.953205	1.58362
		TRINITY_DN12017_c0_g2_i1	0.628896	0.264059	0.383448	0.508103	2.68765	1.01621	1.55065	0.48563	0.74688	0.423478	1.08047	2.33018	0.89436
		TRINITY_DN120689_c0_g1_i8	1.70485	0.0858279	1.12743	0.338653	1.32464	1.38331	0.451813	0.215806	0.276282	1.346	1.89638	1.05933	1.78969
		TRINITY_DN120878_c0_g1_i21	0.89898	0.887011	0.963427	1.57029	1.51264	0.436513	0.485903	0.712696	1.19822	1.34595	1.6067	0.626199	0.755471
		TRINITY_DN12175_c0_g1_i1	0.685179	0.5263	0.713459	0.515264	1.86447	1.46509	1.91321	0.855094	0.987761	0.583551	0.902918	0.945225	1.04248
		TRINITY_DN1220_c0_g1_i1	0.872659	0.701935	0.494382	0.573034	2.03215	1.4382	1.69226	0.667603	0.52216	0.485331	1.16386	1.62609	0.730337
		TRINITY_DN1220_c0_g2_i2	0.872659	0.701935	0.494382	0.573034	2.03215	1.4382	1.69226	0.667603	0.52216	0.485331	1.16386	1.62609	0.730337
		TRINITY_DN1224_c0_g1_i11	1.56467	0.585477	0.307305	0.462812	1.26231	1.057	0.325309	1.35411	0.495507	0.549568	1.64682	1.82766	1.56145
		TRINITY_DN1224_c2_g1_i6	0.523719	0.673548	0.791204	1.02593	0.851225	1.65675	0.801681	1.09717	1.03065	2.02398	0.723707	1.79828	0.00214209
		TRINITY_DN122600_c0_g1_i1	0.811211	0.522015	0.95346	0.441103	1.4452	1.8127	1.67854	0.814082	0.765535	0.434055	0.915353	1.2745	1.13225
		TRINITY_DN1228_c1_g3_i11	0.89582	1.14327	1.18681	0.371174	0.40944	0.993312	1.38071	1.20195	1.15233	0.457848	1.37044	1.19222	1.24468
		TRINITY_DN12383_c0_g1_i31	1.08902	0.625444	0.773863	0.838978	0.953521	0.682518	1.44465	1.03604	0.782826	0.98542	0.98252	1.24403	1.56117
		TRINITY_DN12405_c0_g1_i4	1.37176	0.652622	1.01254	0.3975	1.07452	0.606255	1.29618	1.40251	0.695363	0.657502	1.39672	0.893869	1.54266
		TRINITY_DN12407_c0_g1_i5	0.533598	0.726656	0.511104	1.17791	1.06896	0.969005	0.896437	0.924799	1.1515	1.09478	1.80891	0.811938	1.32441
		TRINITY_DN1245_c3_g2_i21	1.46871	0.489215	0.526403	0.824121	0.767271	1.3003	1.84978	0.634334	0.56124	0.719183	0.88375	1.26589	1.7098
		TRINITY_DN12464_c0_g1_i2	0.954903	0.801905	0.924049	1.23882	1.53905	1.00156	0.664884	0.454629	0.701841	1.10112	1.38817	0.727186	1.50188
		TRINITY_DN12537_c1_g3_i3	1.10737	0	1.24581	0	1.64601	1.8337	0.523108	0.808678	0.409687	1.01877	1.39455	1.7554	1.25691
		TRINITY_DN1262_c4_g1_i11	1.14425	0.913432	0.560558	1.36592	1.15502	0.735947	1.26407	0.636124	0.916089	0.698618	0.708754	1.18095	1.72026
		TRINITY_DN126253_c0_g1_i1	0.576745	0.621467	0.592133	0.556708	1.41878	1.55343	2.02566	0.895734	0.789618	0.798755	0.773268	1.40403	0.993674
		TRINITY_DN1263_c13_g1_i7	1.22459	0.192255	0.849997	1.15241	1.11313	0.895817	0.599767	1.04842	0.627259	1.17896	1.32764	1.18925	1.6005
		TRINITY_DN1285_c0_g1_i14	0.799546	0.96218	0.716773	1.84337	0.621786	1.22497	0.902238	0.412081	0.609478	1.81509	0.912666	1.37492	0.804901
		TRINITY_DN12932_c0_g2_i1	1.2035	0.940058	0.930063	1.00904	0.867238	1.02252	1.03572	0.810481	0.747477	1.01306	0.724186	1.49959	1.19707
		TRINITY_DN129511_c0_g2_i1	0.643576	0.448379	0.567125	0.810179	1.94383	1.28398	1.40987	0.851284	0.644172	0.89914	1.197	1.48096	0.820505
		TRINITY_DN130243_c0_g1_i1	0.840611	0.882329	0.65178	0.617111	0.771041	1.51215	2.10395	0.722967	0.714878	0.642535	0.982985	1.39994	1.15772
		TRINITY_DN13053_c0_g2_i1	0.495624	0.629796	0.48307	0.610442	1.49027	1.60535	1.85957	0.974248	0.902062	0.564148	1.11836	1.37807	0.888985
		TRINITY_DN13125_c0_g2_i1	0.442845	0.824748	0.600338	0.432808	1.78429	1.55701	1.55438	0.929903	0.903375	0.553258	0.710751	1.46763	1.23868
		TRINITY_DN1315_c0_g1_i1	0.721152	0.674669	0.635933	0.565323	1.98284	1.59238	1.72342	0.875875	0.854847	0.436277	0.873661	1.17912	0.884507
		TRINITY_DN131574_c0_g1_i1	1.65797	1.04963	1.01183	0.366456	1.20259	0.888303	1.24009	0.671673	0.793544	0.477334	1.08649	0.972371	1.58173
		TRINITY_DN13209_c0_g2_i1	0.630702	0.496106	0.880625	0.504734	2.35543	1.57719	1.68504	0.76386	0.781116	0.354033	0.945334	1.03161	0.994226
		TRINITY_DN13209_c0_g3_i1	0.630702	0.496106	0.880625	0.504734	2.35543	1.57719	1.68504	0.76386	0.781116	0.354033	0.945334	1.03161	0.994226
		TRINITY_DN133_c0_g2_i1	0.692422	0.547333	0.296418	0.818009	1.2785	1.53279	2.01694	0.945417	0.258195	0.635738	1.35572	1.77123	0.851291
		TRINITY_DN13361_c0_g2_i1	0.934773	0.825517	0.650899	0.463906	1.95637	1.49827	1.72877	0.865158	0.724962	0.356003	1.06898	0.984664	0.941735
		TRINITY_DN13433_c0_g1_i4	0.758032	0.569335	0.42567	0.969883	1.41095	1.38027	0.880975	1.03274	1.15048	1.0023	1.37564	1.05416	0.989563
		TRINITY_DN13487_c0_g2_i31	1.20523	0.528858	0.331111	1.15942	1.02747	0.700073	1.61434	1.55279	0.870405	0.733326	0.899943	1.27757	1.09946
		TRINITY_DN135170_c0_g1_i1	0.675345	0.467753	0.460079	0.408277	1.54907	1.62044	2.34068	1.06367	0.880634	0.462765	1.02453	1.02031	1.02645
		TRINITY_DN1353_c2_g3_i1	0.915081	0.311648	0.643157	1.19242	1.27079	1.10467	0.585738	1.01367	0.319231	0.789411	2.01506	1.10034	1.7388
		TRINITY_DN13574_c0_g1_i3	0.63631	0.381127	0.628646	0.813775	1.40148	0.926694	1.91176	0.739642	0.758088	0.974484	0.798301	1.70862	1.32108
		TRINITY_DN1358_c1_g1_i11	1.01639	0.634766	1.22701	0.994985	1.28955	1.09234	1.22025	0.356228	0.778634	0.560952	0.839432	1.33918	1.65029
		TRINITY_DN13640_c0_g4_i1	1.40152	0.285534	0.76362	0.684706	1.03812	1.20808	1.131	1.12828	0.31597	0.360996	1.24124	2.02258	1.41836
		TRINITY_DN1368_c1_g1_i5	0.656583	0.630416	0.629592	0.898485	1.1867	1.07792	1.45933	0.757956	0.861864	0.711578	1.31006	1.59574	1.22377
		TRINITY_DN1369_c0_g1_i1	0.566228	0.703339	0.877107	0.45969	1.74142	1.64144	1.49793	0.981462	0.70022	0.593057	0.789287	1.56703	0.881787
		TRINITY_DN1374_c0_g4_i3	0.607371	0.778581	1.33821	0.745706	1.11341	1.01842	0.446849	1.05449	1.09865	0.7169	2.15488	1.20427	0.72227
		TRINITY_DN137862_c0_g1_i1	0.566273	0.670839	0.839994	0.532739	1.7084	1.74722	1.68957	0.915651	0.73295	0.569742	0.977102	1.19185	0.857669
		TRINITY_DN138217_c0_g3_i1	0.842395	0.562777	0.803873	0.183866	2.25299	1.82449	1.94603	0.773431	0.93394	0.27995	0.842063	0.911026	0.84317
		TRINITY_DN13823_c0_g2_i1	0.885424	0.676625	0.72201	0.579607	2.03081	1.53104	1.66446	0.703809	0.698653	0.628897	1.12938	0.800827	0.948463
		TRINITY_DN13827_c0_g1_i5	0.84264	0.372631	1.58937	1.5008	0.99776	0.864416	0.695594	0.745751	0.810589	1.29503	0.964485	0.793706	1.52722
		TRINITY_DN139053_c0_g1_i1	0.543764	0.802125	0.526416	0.762155	2.26537	1.58129	1.83404	0.665546	0.767597	0.507536	0.952651	1.10012	0.691399
		TRINITY_DN1392_c0_g1_i12	1.31405	0.236616	0.145315	0.762906	1.61329	1.15535	0.686902	0.753824	0.344646	1.3934	2.00813	1.71224	0.873327
		TRINITY_DN139323_c0_g2_i1	0.846557	0.578433	0.666556	0.743988	1.66682	0.7515	2.0875	0.666556	0.6654	0.762768	0.545495	1.69196	1.32647
		TRINITY_DN139470_c0_g1_i1	1.03926	0.721179	0.595047	0.896726	1.16457	1.21577	0.943098	1.15723	0.566705	1.26889	1.11004	1.20961	1.11189
		TRINITY_DN13952_c1_g2_i1	1.31161	0.987259	0.712871	1.16019	0.957284	1.20938	1.26011	0.526103	0.464231	0.625251	1.53873	1.35426	0.892722
		TRINITY_DN14114_c0_g1_i11	1.03342	0.588437	0.727264	1.14791	1.19213	1.27117	1.0949	1.05191	0.70369	0.931576	1.0211	1.17487	1.06162
		TRINITY_DN14152_c1_g5_i1	0.695264	0.630029	0.826687	0.302712	1.85842	1.73806	2.03009	0.754776	0.888488	0.549726	0.774804	1.11376	0.837178
		TRINITY_DN1418_c9_g1_i1	0.641256	0.880514	0.565396	0.942954	1.21984	0.868035	1.74977	0.830553	0.745228	1.17807	1.22911	1.09467	1.0546
		TRINITY_DN1421_c0_g2_i10	1.62004	0	1.33336	0.405085	1.6949	1.42028	0.738869	0.138164	0.393073	0.431061	1.87016	1.14301	1.812
		TRINITY_DN1432_c0_g1_i3	0.646752	0.417112	1.1086	0.744477	1.21629	0.888928	1.51289	0.858157	0.879811	1.12085	1.25333	1.43368	0.919129
		TRINITY_DN14328_c1_g1_i2	0.989029	0.318499	0.791353	0.894644	1.27701	1.39157	0.358572	0.68245	1.50493	1.42237	0.63862	1.99545	0.73551
		TRINITY_DN14392_c0_g2_i1	0.470433	0.708523	0.641416	0.645783	1.92471	1.83393	1.80474	0.768045	0.842505	0.484912	0.848251	1.12794	0.89881
		TRINITY_DN14430_c0_g1_i1	0.905228	0	0.886997	1.38132	1.04533	1.38247	0.928347	1.19896	0.6424	1.20053	1.19341	1.36587	0.86913
		TRINITY_DN14496_c0_g1_i6	1.57179	0.952642	0.477998	0.756223	1.17998	1.21191	1.04057	0.379424	0.751265	1.15694	0.974661	1.70974	0.836861
		TRINITY_DN14554_c0_g1_i11	0.947883	0.843163	0.734389	0.748014	0.741709	1.12377	1.80996	1.61719	0.521797	0.324519	0.901378	1.35449	1.33174
		TRINITY_DN14555_c1_g2_i11	1.05732	0.191492	0.32126	1.81547	0.944147	1.00371	0.262055	0.330511	1.32677	1.69141	1.44641	1.27928	1.33016
		TRINITY_DN14612_c0_g1_i1	0.712573	0.427175	0.217884	0.86371	0.869388	1.08037	0.692932	0.629408	0.727303	1.80184	2.07128	1.31298	1.59316
		TRINITY_DN146603_c0_g2_i11	0.629317	0.817732	0.518969	1.02161	1.84278	0.75685	1.31289	0.869653	0.66295	0.82792	1.74741	1.08544	0.906477
		TRINITY_DN14701_c0_g1_i7	0.869917	0.558049	1.15417	1.22862	0.971119	0.862339	0.592969	0.824497	0.801536	1.29394	1.74266	0.665367	1.43481
		TRINITY_DN14759_c0_g1_i1	1.64936	0.720929	0.70493	0.507123	0.415492	0.875587	3.258	0.303983	0.655963	0.592937	0.713172	1.2935	1.30902
		TRINITY_DN14785_c0_g1_i2	1.22224	1.04912	0.655338	0.935892	0.850695	1.05875	0.857085	0.841323	0.88077	0.772313	1.16848	1.41956	1.28844
		TRINITY_DN148_c0_g3_i1	1.34063	0.519772	0.921644	0.372714	1.06934	0.620557	1.36218	0.96031	0.258618	0.866498	0.583792	2.09937	2.02457
		TRINITY_DN149983_c0_g1_i9	0.308644	0.0875038	0.319088	0.187114	1.36094	1.07605	4.80827	0.627222	0.524739	0.0852614	0.67852	1.80453	1.13211
		TRINITY_DN150050_c0_g2_i1	1.01255	0.558725	0.550226	0.283126	0.741567	1.32166	2.32911	0.993369	1.28645	0.580093	1.05505	1.45254	0.835537
		TRINITY_DN15056_c0_g2_i1	0.66288	0.966938	0.693766	0.617589	0.839501	1.38883	2.06326	0.6743	0.887257	0.2515	1.47902	1.57752	0.897639
		TRINITY_DN15078_c0_g3_i1	1.07275	0.696696	0.66042	0.97047	0.961589	1.15199	1.03572	1.08071	0.878656	0.91776	0.891031	1.1954	1.4868
		TRINITY_DN1508_c3_g1_i11	1.06515	0.796988	0.913953	0.854673	0.574128	1.17246	1.82087	1.07885	0.84126	0.628718	0.519726	1.43687	1.29636
		TRINITY_DN15114_c0_g1_i1	0.981344	0.630399	0.701461	1.00088	0.96238	1.00603	0.992866	1.07724	0.690297	1.14236	1.10214	1.38389	1.32871
		TRINITY_DN15163_c0_g1_i2	0.86087	0	1.36182	0	1.00752	1.94193	1.00579	0.631593	0.523443	0.8626	1.85693	2.13228	0.815231
		TRINITY_DN15281_c0_g1_i2	0.555078	0.988851	0.788069	0.609248	2.29142	1.2392	1.79428	0.772383	0.386714	0.610502	1.13525	0.807101	1.0219
		TRINITY_DN1529_c5_g1_i1	0.837723	0.555899	0.953144	0.573029	1.05633	1.41299	0.913175	1.00331	0.47596	0.430689	1.88467	1.59041	1.31266
		TRINITY_DN15416_c0_g1_i1	0.814403	0.793282	0	1.27465	0.898398	2.29536	0.158656	0.170936	0.834542	0.882188	1.47899	1.88325	1.51534
		TRINITY_DN15416_c0_g4_i1	0.814403	0.793282	0	1.27465	0.898398	2.29536	0.158656	0.170936	0.834542	0.882188	1.47899	1.88325	1.51534
		TRINITY_DN15418_c0_g1_i2	0.881622	0.247544	0.861542	0.429673	1.16431	1.44087	1.37608	1.18721	0.771968	0.564897	0.67659	1.8809	1.5168
		TRINITY_DN15426_c1_g1_i1	1.24713	0.403239	0.550055	0.4109	0.448998	1.00405	0.958219	1.35527	0.399751	1.43902	1.09881	2.26445	1.42011
		TRINITY_DN154396_c1_g1_i2	1.03907	0	0.863811	1.11006	0.810208	1.74777	1.47032	0	0.814987	0.953341	0.895132	1.48362	1.81168
		TRINITY_DN1544_c0_g1_i8	0.966166	0.690816	0.663616	0.846415	1.04212	1.28859	1.03035	1.08435	0.881643	1.02778	1.00956	1.0845	1.38409
		TRINITY_DN1552_c0_g2_i5	0.606849	0.342868	0.782464	0.476113	1.8972	1.80856	1.93065	0.805043	0.978707	0.59096	0.831804	0.963376	0.985398
		TRINITY_DN155423_c0_g1_i11	0.946277	1.58358	0.829752	0.24624	1.69627	0.791207	2.08679	0.475052	0.307954	0.211453	1.56581	1.52316	0.736464
		TRINITY_DN1562_c1_g1_i1	0.968707	0.627492	1.1367	0.438759	1.1722	0.631603	1.49398	1.31422	0.643189	0.500424	1.12362	1.23219	1.71691
		TRINITY_DN15877_c1_g1_i11	1.11153	0.394653	0.74558	0.899405	1.01063	1.25639	0.936628	0.920931	0.742889	1.4434	1.07991	1.30931	1.14875
		TRINITY_DN159300_c0_g1_i1	1.18699	1.19052	0.408987	0.580137	1.6975	1.35146	1.44583	0.776081	0.391193	0.635388	1.04448	1.66315	0.628282
		TRINITY_DN159609_c0_g1_i1	0.770911	1.12478	0.828126	0.658921	1.64785	1.13047	1.91385	1.49355	0.392099	0.353052	0.975366	0.652956	1.05807
		TRINITY_DN15989_c1_g2_i1	1.7833	1.00169	0.59123	0.165713	1.45273	1.2987	0.617336	0.778151	0	0.230552	1.63664	1.16296	2.28098
		TRINITY_DN1616_c0_g1_i6	1.00296	0.496822	0.879129	0.842383	0.803143	1.15387	0.835674	0.571205	0.94722	1.68055	1.12229	1.11065	1.5541
		TRINITY_DN1618_c0_g3_i1	0.976272	0	0.606064	0.71646	2.68432	1.00541	2.08541	0.616684	1.09926	0.62434	1.35932	0.69201	0.534443
		TRINITY_DN161827_c0_g1_i2	0.450844	1.06122	0.571598	0.971761	1.46403	1.73198	1.34504	0.926809	0.813106	0.717032	0.853651	1.14981	0.943115
		TRINITY_DN16191_c0_g2_i1	1.14428	0.704717	0.57166	1.08183	1.37352	1.13723	0.939537	0.560952	0.803659	0.709077	1.17436	1.43726	1.36192
		TRINITY_DN1630_c0_g1_i11	0.245745	0.783445	0.48869	0.477488	1.20072	0.809349	1.13911	0.590909	0.144227	0.631517	2.24741	1.88825	2.35313
		TRINITY_DN1630_c1_g1_i2	1.02075	0.506044	0.30958	0.917914	0.558542	1.40069	2.43496	0.905286	0.294606	0.820675	0.773227	1.81923	1.2385
		TRINITY_DN16305_c1_g1_i1	1.29443	0.517407	0.774135	0.904208	1.00716	1.10562	0.65912	1.09579	0.55724	1.24957	1.31707	1.13787	1.38039
		TRINITY_DN16338_c0_g1_i1	0.927872	1.30065	0.64951	0.397493	2.28005	1.99329	1.54404	0.602651	0.228937	0.476992	0.917847	0.921111	0.75955
		TRINITY_DN1638_c2_g1_i11	0.936846	0.72657	0.366126	1.0822	1.09903	1.06341	0.862091	0.807227	0.51367	1.40068	1.58057	1.1692	1.39237
		TRINITY_DN1653_c0_g1_i9	1.12281	0.788534	0.910267	0.834883	0.749798	1.08279	1.87301	0.923403	0.947588	0.717529	0.573632	1.23956	1.23619
		TRINITY_DN165451_c0_g2_i1	0.94032	0.521872	0.893033	1.27837	1.23035	1.07284	0.65865	0.590138	0.960726	1.02219	1.3155	1.3173	1.19872
		TRINITY_DN1659_c3_g1_i4	1.75117	0.714481	0.948249	0.262715	0.899539	1.43695	1.52239	1.22234	0.68274	0.367921	0.616662	1.19459	1.38025
		TRINITY_DN16728_c0_g2_i4	0.322099	0.486408	0.228207	0.722005	1.45575	0.774601	1.25405	0.890661	0.690708	0.784164	1.50617	1.97649	1.90868
		TRINITY_DN1675_c0_g3_i11	1.2009	0.210197	0.373052	0.739633	0.4731	1.23199	1.99419	0.943676	1.17833	0	1.09043	1.51714	2.04737
		TRINITY_DN16762_c0_g3_i1	0.509665	0.927032	0.692242	0.526845	1.38583	1.6634	1.70079	1.01226	0.894019	0.604322	1.07222	0.932758	1.07862
		TRINITY_DN16948_c0_g1_i1	0.567942	0.277916	0.201323	0	0.999651	1.12135	2.00959	1.33297	1.1598	0.523439	1.11257	1.45528	2.23816
		TRINITY_DN1696_c0_g1_i1	0.646596	0.739936	0.748826	0.551385	1.87616	1.90072	1.70211	0.806842	0.698296	0.515359	0.82041	1.24828	0.745083
		TRINITY_DN17004_c0_g1_i101	1.15854	0.574443	0.695027	0.767328	1.5458	1.00577	0.777479	0.728701	0.404339	1.40615	1.48538	1.17191	1.27913
		TRINITY_DN17063_c0_g1_i4	0.820442	0.424914	0.436828	0.852212	0.758889	1.05514	2.90689	0.314516	0.676686	0.306971	1.03091	1.76042	1.65518
		TRINITY_DN17079_c0_g1_i2	0.894653	0.711275	0.872419	0.501177	1.71791	1.46906	2.08528	0.816325	0.678231	0.493018	1.23632	0.670887	0.853449
		TRINITY_DN172034_c0_g1_i1	0.992356	0.74572	0.835805	1.14616	1.14003	0.830221	1.10569	0.635997	0.91495	1.10629	1.95482	1.03841	0.553557
		TRINITY_DN17320_c0_g2_i1	0.483514	0.746815	0.719759	0.626814	1.56177	1.26916	1.86566	1.03592	0.662388	0.541635	1.12811	1.3829	0.975545
		TRINITY_DN17342_c0_g1_i4	1.70924	0.915028	0.614104	0.524803	1.07462	1.08137	1.86182	0.714912	0.691399	0.476775	0.7792	1.36229	1.19444
		TRINITY_DN17346_c0_g3_i11	0.850207	0.53163	0.769058	0.51672	1.73425	1.26026	2.23348	0.810063	0.932791	0.335782	0.621383	1.17997	1.22441
		TRINITY_DN17398_c0_g1_i3	0.583005	0.627515	0.635807	0.550058	1.52581	1.64516	1.84436	0.865343	0.919454	0.537621	0.977711	1.23932	1.04884
		TRINITY_DN17474_c0_g1_i1	1.10465	0.503206	0.888116	0.799553	1.39721	0.97811	1.09855	1.09851	0.58134	0.822219	0.969068	1.38051	1.37896
		TRINITY_DN1752_c9_g1_i1	0.759713	0.64808	0.847368	1.06197	0.920603	1.1251	1.09728	1.03583	0.851068	1.00531	0.891521	1.22221	1.53395
		TRINITY_DN17577_c0_g1_i6	0.753447	0	0.651369	1.59995	0.994326	1.49165	0.291607	0.478335	1.5626	1.6874	1.03416	1.35502	1.10014
		TRINITY_DN17600_c0_g1_i2	0.329243	0.182987	1.24709	0.870379	1.24829	0.897827	0.925541	1.21129	1.10733	1.05429	1.87389	1.00722	1.04461
		TRINITY_DN17669_c0_g1_i2	0.917818	0.576491	0.571041	1.01671	1.15117	0.829307	1.17764	1.00166	0.808542	0.697448	1.40216	1.41047	1.43954
		TRINITY_DN1773_c0_g2_i1	1.33888	0.848755	0.693701	0.527564	2.67596	1.22616	1.97068	0.709975	0.799134	0.286845	0.392079	0.674331	0.855944
		TRINITY_DN17745_c0_g3_i1	1.21899	0.512337	0.244674	0.340463	1.79263	0.697895	0.947495	0.561053	0.934905	0.234274	2.11339	1.18669	2.2152
		TRINITY_DN17756_c0_g1_i41	0.818685	0.395663	0.646279	0.963285	1.26356	1.27821	0.693116	0.877566	0.681593	1.4072	1.56919	1.53113	0.874517
		TRINITY_DN18267_c0_g2_i1	1.69288	0.548274	0.569286	0.945568	0.589132	1.44656	2.98068	0.864825	0.749061	0	0.431926	1.28624	0.895566
		TRINITY_DN18347_c0_g1_i3	1.01683	0.986558	0.880074	0.547845	1.65528	2.01203	1.47776	1.09373	0.726162	0	1.00521	1.06046	0.53806
		TRINITY_DN18564_c1_g1_i3	1.56835	0.575395	0.412227	0.740614	1.06634	1.18338	2.11402	1.13808	0.118482	0.404027	0.313423	1.2949	2.07077
		TRINITY_DN18646_c0_g1_i1	0.765924	0.528228	0.836233	0.691953	1.73531	1.17129	1.92143	0.955574	0.71506	0.542318	0.87033	1.23413	1.03222
		TRINITY_DN1888_c3_g1_i11	1.37498	0.179345	0.540262	1.16479	2.16105	1.14889	0.683357	0.150408	1.05095	1.31965	1.17179	0.786385	1.26814
		TRINITY_DN189928_c2_g1_i1	1.73974	0.415741	0.513449	0.860052	0.973847	1.21731	0.215538	0.486224	0.435649	1.70881	1.13951	2.09856	1.19557
		TRINITY_DN19021_c4_g1_i1	0.297626	0.693164	1.11331	1.38227	1.37961	1.11647	0.795742	0.774693	1.06393	1.4863	1.37933	0.896931	0.620632
		TRINITY_DN1922_c2_g2_i3	1.58598	0.382724	0.686838	0.885946	1.53204	1.244	0.369527	0.884799	0.568635	1.0294	1.56073	1.68468	0.584702
		TRINITY_DN19224_c0_g4_i1	0.500083	0.774709	0.559086	0.499363	0.910463	1.59643	2.25073	1.10066	0.812365	0.700116	0.980499	1.20332	1.11218
		TRINITY_DN19528_c0_g1_i1	0.718502	0.66137	0.655316	0.724177	1.31782	1.25577	2.05675	1.01967	0.701097	0.292092	1.49641	1.21566	0.885358
		TRINITY_DN19554_c0_g1_i1	0.696775	0.877244	0.85842	0.344205	1.90269	1.57492	1.59673	1.0595	0.611023	0.183456	1.3568	0.905031	1.03321
		TRINITY_DN1961_c4_g1_i1	0.722607	0.531577	0.669152	0.896655	1.23591	1.36884	0.891372	0.739717	0.908992	1.20151	1.68409	1.12226	1.02732
		TRINITY_DN1973_c0_g1_i6	0.951254	0.402556	0.770829	1.19689	1.05587	0.913084	1.06948	0.434718	0.532264	0.998967	1.85179	0.86113	1.96118
		TRINITY_DN197418_c0_g1_i1	0.767295	0.897964	0.239253	1.04949	1.34043	1.76694	1.25301	0.592917	0.685704	0.573132	1.43874	1.25454	1.14059
		TRINITY_DN1976_c1_g1_i71	0.516949	1.28948	0.754136	0.938303	1.52021	1.60163	0.804047	0.917201	0.926276	0.778221	0.869279	1.44304	0.64123
		TRINITY_DN19921_c0_g1_i1	0.859825	0.72133	0.646467	0.633522	2.31917	1.40164	2.1604	0.758917	0.373688	0.657541	0.828944	0.316137	1.32241
		TRINITY_DN2003_c0_g2_i1	0.5632	0.5602	0.710463	0.303528	1.92965	1.68845	1.90773	0.915431	0.86996	0.547274	0.738623	1.50471	0.760782
		TRINITY_DN20099_c0_g3_i1	0.578316	0.363789	0.660107	1.16985	1.72421	0.586027	1.01343	0.790916	0.91016	0.819281	1.36675	2.05385	0.96331
		TRINITY_DN2016_c0_g1_i1	0.667165	0.580888	0.463657	1.10991	1.21216	1.02298	1.35639	1.10431	0.639339	1.07352	1.1463	1.42176	1.20162
		TRINITY_DN20213_c0_g2_i1	0.747996	0.691356	0.866897	1.32002	1.36326	0.924402	0.897163	0.597965	0.138358	0.984934	1.15096	2.27425	1.04244
		TRINITY_DN20272_c0_g1_i1	0.616659	0.496469	0.787575	0.977229	1.34897	1.073	1.17445	0.946377	0.817102	1.13811	1.13281	1.31698	1.17426
		TRINITY_DN20293_c3_g1_i11	0.904814	0.50142	0.335486	1.38587	1.5973	0.916159	0.713969	0.414548	1.10404	1.20536	1.72319	1.3905	0.807336
		TRINITY_DN20359_c1_g2_i1	0.909505	1.13305	0.470368	0.551501	2.37039	1.40458	1.91038	1.01306	0.521249	0.2805	0.892586	0.709038	0.833795
		TRINITY_DN2043_c3_g2_i1	1.01585	0.613866	1.23062	0.407758	1.25776	0.662115	0.95633	0.695942	0.31952	0.403431	1.79007	1.92826	1.71848
		TRINITY_DN2043_c3_g3_i11	0.911935	0.634336	0.872981	0.365553	1.03454	1.26908	2.94862	0.695638	0.423369	0.571805	0.654633	1.31931	1.2982
		TRINITY_DN2066_c2_g2_i2	1.24144	1.04665	0.716254	1.20461	0.944043	0.965419	1.21195	0.634259	0.780053	0.792878	1.08458	0.944811	1.43306
		TRINITY_DN20724_c0_g1_i71	1.07547	0.729931	0.514448	1.11214	1.42441	1.19392	0.755816	0.700743	0.791948	0.694187	1.2503	0.838327	1.91836
		TRINITY_DN207798_c0_g1_i1	0.461202	0.428051	0.52969	0.951184	2.21894	1.33989	1.39745	0.412386	1.31949	0.76867	1.43424	1.06047	0.678324
		TRINITY_DN2090_c4_g1_i2	1.46742	0.633004	0.888086	0.958267	1.2862	1.18762	0.964538	0.912341	0.548529	0.943972	0.380411	1.81426	1.01535
		TRINITY_DN20907_c0_g2_i1	0.927784	1.10345	0.424347	0.321302	0.638422	1.69435	2.00956	0.948697	1.49358	0.77797	0.685571	0.8582	1.11676
		TRINITY_DN20920_c0_g2_i1	0.74513	0.723943	0.211544	0.870296	1.02089	2.51343	0.56227	0.380714	0.86834	1.08477	1.15388	1.67084	1.19397
		TRINITY_DN2115_c2_g1_i21	1.19917	0.714385	0.960754	0.844803	0.710606	0.776423	1.60632	1.23202	0.632668	0.676937	0.880905	1.2669	1.49811
		TRINITY_DN21220_c0_g1_i2	0.63929	0.826001	0.937484	0.459829	1.67829	1.8508	2.13751	0.876455	0.524181	0.43717	0.89277	0.915127	0.825095
		TRINITY_DN2134_c0_g2_i1	0.488501	0.219137	0.264003	1.10335	2.03079	0.746236	1.13593	0.810732	0.460789	0.803557	1.35919	1.92563	1.65214
		TRINITY_DN21435_c0_g1_i4	0.615385	0.46014	0.675724	0.525874	1.14386	1.63487	1.85674	0.823976	0.812288	0.456044	1.15574	1.74745	1.09191
		TRINITY_DN21467_c0_g3_i1	0.561331	0.406573	0.358211	0.498294	1.1887	1.60962	2.21664	0.567668	0.940221	0.58301	1.25808	1.70134	1.11032
		TRINITY_DN21694_c0_g1_i1	0.521587	0.620715	0.935397	0.475593	2.16543	1.68174	1.63725	0.922628	0.700484	0.493991	0.842448	1.03315	0.969584
		TRINITY_DN21768_c0_g1_i1	0.960567	0.513866	0.859753	1.10414	0.751353	0.906367	1.15447	0.508625	0.750387	0.952706	2.04788	1.05256	1.43733
		TRINITY_DN2189_c1_g2_i1	0.775614	0.463335	1.6926	1.32658	1.05642	0.919165	0.709285	0.191725	0.927396	1.24912	1.33457	1.054	1.30019
		TRINITY_DN219209_c0_g1_i1	1.82334	0	0.984992	1.02998	1.96503	1.06922	0.275327	0.57011	0.85871	0.587381	1.12327	1.42008	1.29257
		TRINITY_DN2193_c0_g2_i1	0.64397	1.1686	0.293713	1.54453	1.23068	0.621361	1.35241	0.562299	0.403069	0.382557	1.21764	2.41132	1.16785
		TRINITY_DN221_c0_g1_i1	0.958464	1.21018	0.236605	0.436259	0.839856	1.57601	1.6497	1.34103	0.801068	0.71941	1.03012	0.899058	1.30225
		TRINITY_DN2214_c0_g2_i2	0.879283	0.43993	0.930687	1.37938	0.990505	0.839981	0.720692	0.653959	0.8507	1.37154	1.56436	0.991312	1.38767
		TRINITY_DN2231_c0_g1_i1	1.14016	0.450192	0.785679	1.16943	1.11521	1.11552	1.08461	0.837434	0.760417	0.945156	0.831478	1.04251	1.72221
		TRINITY_DN2236_c0_g4_i1	0.529865	0.812664	0.685734	0.379039	1.7299	1.57535	2.02059	0.863524	0.821872	0.511669	1.05184	1.05754	0.960422
		TRINITY_DN2236_c0_g7_i1	0.531565	0.73586	0.73551	0.595852	1.59738	1.67672	1.61721	0.696658	0.816131	0.762578	0.996742	1.21667	1.02113
		TRINITY_DN22384_c0_g1_i2	0.774531	0.283303	0.556307	0.486302	1.50339	1.6119	2.05462	1.12575	0.395251	0.333008	1.04828	1.90968	0.917675
		TRINITY_DN2240_c3_g1_i11	0.941599	0.915327	0.795771	0.789298	0.819377	0.981958	1.65817	1.29798	0.554374	0.680784	0.749319	1.26828	1.54776
		TRINITY_DN2255_c2_g2_i81	1.05342	0.468936	0.316666	0.207854	0.508014	0.921028	3.57783	0.828386	0.198253	0.427331	0.564273	1.44555	2.48246
		TRINITY_DN22619_c0_g1_i1	0.581733	0.483399	0.533025	0.548955	1.68791	1.5421	2.43629	1.12211	0.430403	0.697834	1.14815	0.932794	0.855291
		TRINITY_DN22619_c0_g2_i1	0.581733	0.483399	0.533025	0.548955	1.68791	1.5421	2.43629	1.12211	0.430403	0.697834	1.14815	0.932794	0.855291
		TRINITY_DN22631_c1_g1_i1	1.56493	0.326303	0.716294	1.26634	1.19313	0.86311	2.01365	0.523573	0.727461	0.622829	0.662531	0.964433	1.55542
		TRINITY_DN22773_c0_g2_i1	0.597906	0.749994	0.544752	0.481766	2.05795	1.45236	2.20543	0.832337	0.675947	0.406183	0.79178	1.34575	0.857838
		TRINITY_DN22829_c5_g1_i1	0.952158	0.696601	0.541688	1.41384	1.25969	0.727177	1.17408	0.469837	0.466524	1.13026	1.13102	0.985536	2.05159
		TRINITY_DN2293_c0_g1_i4	1.00117	0.765908	0.299475	1.60771	1.07297	1.37799	1.33246	0.68418	0.646235	1.25511	1.00234	0.761821	1.19264
		TRINITY_DN230649_c0_g1_i1	1.01718	0.535155	0.916744	0.756973	1.99675	1.28205	1.41739	0.359485	0.761626	0.448289	0.819408	1.4837	1.20526
		TRINITY_DN230649_c0_g2_i1	1.01718	0.535155	0.916744	0.756973	1.99675	1.28205	1.41739	0.359485	0.761626	0.448289	0.819408	1.4837	1.20526
		TRINITY_DN23073_c0_g1_i6	1.04424	0.899799	0	0.689483	0.95336	1.08287	1.32737	0.794117	0.298842	0.732437	1.39298	1.79082	1.99367
		TRINITY_DN231_c0_g1_i1	0.670285	0.636753	0.395744	0.30196	2.33098	1.70785	2.0374	0.80284	0.625925	0.422115	0.972769	1.17221	0.92317
		TRINITY_DN23150_c0_g1_i91	1.51005	0.292824	0.233614	1.51921	1.29959	1.27052	0.328889	0.326198	0.726319	0.934095	1.08158	2.18865	1.28846
		TRINITY_DN23174_c0_g5_i3	1.22472	0.515968	0.301334	1.33574	1.4027	1.34279	0.683728	1.5687	0	0.314726	1.44076	1.61381	1.25503
		TRINITY_DN2324_c0_g1_i11	0.151406	0.459513	0.180485	0.9175	2.39584	0.85674	1.25271	0.172766	0.366354	0.695642	2.37466	0.955374	2.22101
		TRINITY_DN23307_c0_g3_i1	0.843116	1.31832	0.455314	0.721176	1.35076	2.45294	1.75741	0.97029	0.617552	0	0.350644	1.77834	0.384138
		TRINITY_DN23398_c0_g1_i1	1.27432	0.450888	0.892847	0.865774	1.41214	1.23717	0.865486	0.960819	0.910416	0.521596	0.931729	1.61447	1.06234
		TRINITY_DN23406_c0_g1_i1	0.622065	0	0.566006	0.459541	1.51665	1.59485	2.18559	0.924735	1.22905	0.253914	1.1452	1.49451	1.00788
		TRINITY_DN23408_c0_g1_i21	0.975031	1.01152	0.595239	0.867614	1.10677	1.39703	1.6504	1.02204	0.783193	0.573878	0.859233	1.38048	0.777572
		TRINITY_DN23418_c0_g1_i1	1.04942	0.772071	1.04882	0.98516	0.514965	1.21871	0.980495	0.70676	0.952956	1.06748	0.498637	2.0345	1.17003
		TRINITY_DN23475_c0_g1_i5	0.858665	0.480482	0.783754	0.269843	1.08179	1.28357	1.95375	0.619028	1.20866	0.17278	0.438193	1.48696	2.36254
		TRINITY_DN23592_c0_g1_i1	0.560079	0.492424	0.588054	0.445323	1.73876	1.79214	1.79043	0.862385	0.984563	0.560365	0.98913	1.22378	0.972574
		TRINITY_DN23765_c0_g1_i1	0.951396	0.471168	0.759909	1.36759	1.26521	1.03143	0.87166	0.694368	0.77048	1.09395	1.55969	0.917569	1.24557
		TRINITY_DN2388_c4_g1_i1	0.957044	0.312298	0.675648	0.766316	1.07848	1.74827	1.93846	0.360491	0.428015	0.817639	0.942068	1.62643	1.34885
		TRINITY_DN23969_c0_g1_i3	1.09322	0.45901	0.339732	1.1889	0.8941	1.07189	0.644553	0.711465	0.310317	0.562125	0.900241	2.80028	2.02417
		TRINITY_DN2399_c0_g1_i1	0.608345	0.731783	0.689865	0.59381	1.86253	1.93267	1.72055	0.750952	0.713457	0.528721	0.86449	1.16993	0.832893
		TRINITY_DN241_c0_g2_i1	0.480977	0.690669	0.646564	0.38472	1.54105	1.77736	1.58206	1.01782	0.900517	0.109411	1.63158	1.54383	0.693455
		TRINITY_DN24123_c0_g2_i2	1.30703	0.656785	0.450755	1.12714	1.34091	1.2649	1.32716	0.813113	0.436996	1.14142	1.06231	1.09516	0.97632
		TRINITY_DN24556_c1_g1_i1	0.866921	0.459812	0.89671	0.749931	1.32852	1.10077	0.985821	0.842989	0.804162	0.937955	1.18352	1.39051	1.45238
		TRINITY_DN24620_c0_g2_i1	0.477568	0.523529	0.643978	1.39731	1.29641	2.51463	1.08369	0.533742	0.586747	0.982255	0.866033	1.23513	0.858989
		TRINITY_DN24837_c0_g1_i51	0.896424	0.647125	0.615109	1.12173	1.02849	1.31591	0.76196	0.849568	0.748257	1.50046	1.65743	0.855492	1.00204
		TRINITY_DN24869_c0_g2_i1	0.628596	1.43547	0.685699	0.600643	2.23385	1.59822	1.30327	0.83264	0.741341	0.180272	1.18661	0.847845	0.725538
		TRINITY_DN2493_c3_g2_i3	0.831262	0.457779	1.1649	0.838319	1.22579	1.31732	0.812018	1.04777	0.388431	0.921608	1.56223	1.48341	0.949181
		TRINITY_DN25035_c1_g2_i1	0.859606	0.210303	0.926654	0.819481	1.7883	0.595754	1.14374	0.321332	0.623863	0.475565	1.18721	1.27962	2.76858
		TRINITY_DN2507_c0_g1_i1	1.55679	0.741383	0.598944	1.45871	0.688143	0.982828	1.10332	0.944767	0.603147	0.722469	0.867943	0.863273	1.86828
		TRINITY_DN2536_c0_g1_i1	0.606924	0.876586	0.559898	0.529773	1.38468	1.57499	1.91409	0.874382	0.802374	0.423598	0.851971	1.40232	1.19842
		TRINITY_DN2548_c0_g5_i3	0.674451	0.572461	0.750121	1.24631	1.36655	1.8744	0.755804	0.885908	0.70107	1.0205	0.973841	1.1186	1.05998
		TRINITY_DN2550_c0_g2_i1	0.894493	0.880344	0.617552	0.510054	1.90943	1.84248	1.84144	1.26271	0.306619	0.430509	1.1019	0.719529	0.682948
		TRINITY_DN2571_c0_g1_i3	0.984587	0.792204	1.17956	0.156541	1.09449	1.12169	0.854172	0.837115	1.28968	0.758736	1.16423	1.78435	0.982644
		TRINITY_DN2590_c0_g2_i1	0.923307	0.565248	0.652619	0.304756	1.69111	1.33235	1.89922	0.789122	0.741844	0.501979	0.977769	1.46607	1.1546
		TRINITY_DN2594_c0_g3_i7	0.8636	0	0.884564	0.702293	0.737816	2.21869	0.672012	0	1.02258	1.97178	1.09944	1.99857	0.82866
		TRINITY_DN2594_c7_g1_i1	1.28713	0.679355	1.07143	0.726361	1.3052	0.91555	1.10047	0.424123	0.785312	1.10785	1.03413	1.35725	1.20584
		TRINITY_DN25945_c0_g1_i1	0	0.513758	0.51856	0.94109	1.02512	2.16259	2.41322	1.11682	0.490711	0.441736	0.944931	1.23686	1.19461
		TRINITY_DN260_c0_g2_i91	1.35658	0.642245	0.893463	0.428163	1.65367	1.08788	1.92237	0.563603	0.338599	0	0.117963	1.32818	2.66728
		TRINITY_DN26053_c0_g1_i2	0.214068	0.425914	0.074072	0.208513	1.64069	1.4944	2.36549	1.17182	1.07441	0.480357	1.46959	1.45403	0.92664
		TRINITY_DN2608_c7_g1_i1	1.64575	0.603833	1.39069	0.525695	0.824979	1.09751	2.08509	0.881424	0.563395	0.595619	0.75358	0.910278	1.12216
		TRINITY_DN26093_c1_g1_i1	0.757251	0.506971	0.337029	1.79975	1.81419	1.30593	1.09902	0.500613	0.629821	1.1813	0.714146	1.40884	0.945136
		TRINITY_DN262_c0_g1_i1	0.323433	0.682926	0.545459	0.608602	1.82581	1.63213	1.87289	0.860232	0.762131	0.920856	1.07816	1.00526	0.882119
		TRINITY_DN262151_c0_g1_i11	1.72743	0.929269	0.970109	0.643682	1.34004	1.0293	1.05682	0.464339	0.124593	0.649305	1.38177	1.30098	1.38236
		TRINITY_DN26244_c0_g1_i1	0.640945	0.734829	0.3544	0.982442	1.47433	0.682325	1.29479	0.795119	0.585772	0.954633	1.49947	1.56399	1.43695
		TRINITY_DN26387_c0_g1_i1	0.316993	0.52384	0.956403	0.339163	0.979045	1.63213	2.28758	0.980696	0.857342	0.774085	0.879513	1.34745	1.12575
		TRINITY_DN26442_c0_g2_i1	0.609964	0.521733	0.832905	0.878371	2.10865	1.19179	1.53436	0.729143	0.868242	0.577553	1.15589	1.49644	0.494949
		TRINITY_DN2646_c0_g1_i22	0.542876	0.725894	0.968595	1.45621	2.23678	0.569301	0.752942	0.581235	0.500092	0.730129	1.20105	1.35298	1.38191
		TRINITY_DN2660_c0_g1_i1	0.768609	0.514388	0.639952	0.901308	1.01094	1.17765	1.15363	0.837099	0.779548	1.27372	1.12604	1.19453	1.62259
		TRINITY_DN26608_c0_g1_i1	0.730203	0.951918	0.769237	0.382016	1.25014	1.65089	2.14116	0.553767	0.901433	0	1.16947	1.7477	0.752062
		TRINITY_DN2665_c0_g2_i1	0.704606	0.500324	0.439712	0.662235	1.10531	1.43952	2.54848	0.590118	0.442799	0.76185	0.658025	2.09277	1.05424
		TRINITY_DN2671_c1_g2_i1	0.987725	0.700369	0.765318	0.913525	1.24656	1.05132	1.27816	0.980787	0.799431	0.662017	1.19895	0.987918	1.42791
		TRINITY_DN2677_c0_g1_i1	0.742271	0.508279	0.338617	0.77585	1.87512	1.87865	2.11335	0.513581	0.870578	0.376438	0.799179	1.24843	0.959651
		TRINITY_DN26836_c0_g1_i1	0.804144	0.937099	0.467686	0.755303	1.76246	1.28367	1.58633	0.857918	0.514554	0.808337	1.18994	1.17538	0.857178
		TRINITY_DN26836_c0_g2_i1	0.804144	0.937099	0.467686	0.755303	1.76246	1.28367	1.58633	0.857918	0.514554	0.808337	1.18994	1.17538	0.857178
		TRINITY_DN268374_c0_g4_i1	0.859726	1.44803	0.607135	0.798663	1.1559	2.2354	1.14567	0.841434	0.277878	0.497651	0.695636	1.62934	0.80754
		TRINITY_DN2688_c1_g3_i21	1.9595	0	0.594198	0.573426	1.19236	1.2311	1.32259	0.915102	0.426627	0.875193	1.17393	0.783706	1.95226
		TRINITY_DN26923_c0_g1_i3	0.739998	1.41747	0.279758	0.35528	1.7896	1.51918	2.16112	0.756036	0.859575	0.249914	0.837446	1.3523	0.682341
		TRINITY_DN2723_c1_g2_i3	0.922038	0.40937	0.715624	1.00677	0.916668	1.14174	1.134	0.628617	1.35453	1.00449	1.28918	1.14729	1.32968
		TRINITY_DN27319_c1_g2_i1	0.988964	0.42124	1.14636	0.742207	0.934287	0.637598	1.57158	1.01503	1.08434	0.801831	0.815398	1.35344	1.48773
		TRINITY_DN27462_c0_g2_i3	0.5506	1.01028	0.741149	1.75255	1.45424	0.626371	0.49279	1.29708	0.67913	0.805975	1.85722	1.05602	0.676604
		TRINITY_DN2762_c0_g3_i1	0.922422	0.708413	0.769039	0.803899	1.04398	1.36529	1.69389	0.780861	0.742363	0.532598	0.848762	1.80574	0.982745
		TRINITY_DN2762_c0_g4_i1	0.922422	0.708413	0.769039	0.803899	1.04398	1.36529	1.69389	0.780861	0.742363	0.532598	0.848762	1.80574	0.982745
		TRINITY_DN27694_c0_g2_i4	0.738458	0.616577	0.606676	1.39259	1.21267	0.879458	0.733678	0.532591	0.436998	1.36869	1.6104	1.50116	1.37006
		TRINITY_DN27694_c0_g3_i21	1.0126	0.59779	0.528659	1.11522	1.07589	1.35997	0.709914	0.774425	0.767502	1.03461	1.32462	1.32067	1.37813
		TRINITY_DN27914_c0_g1_i1	1.05069	0.691137	0.777597	0.865472	0.959624	0.85553	1.26617	1.25445	0.735546	0.864202	0.929147	1.36497	1.38547
		TRINITY_DN2794_c2_g4_i11	1.10103	0.631228	0.542751	0.775804	1.06455	1.36409	0.978845	0.83173	0.49352	1.17998	1.50648	1.58578	0.944216
		TRINITY_DN281_c2_g3_i1	0.502541	0.466328	0.897078	0.478399	2.39835	1.10737	0.827827	0.552732	0.78526	0.49047	2.78272	0.789072	0.921855
		TRINITY_DN28179_c1_g1_i8	1.27878	0.58537	0.975759	0.844917	1.28961	1.34876	1.24671	0.909768	0.678869	0.662621	0.88397	1.3117	0.983171
		TRINITY_DN2825_c1_g1_i1	1.8233	0.466867	0.94477	0.665248	1.0664	0.994926	0.803684	0.589343	0.443925	0.876503	1.70597	0.68127	1.93779
		TRINITY_DN28303_c0_g1_i1	0.749931	1.19116	0.931026	0.495173	1.56396	1.48985	1.48059	0.761735	0.740667	0.333352	1.35791	1.23225	0.672383
		TRINITY_DN28371_c0_g3_i1	0.971092	0.471699	0.357972	1.48092	1.07846	0.87111	0.593692	1.04441	0.750822	1.53575	1.13442	1.19684	1.5128
		TRINITY_DN28396_c0_g1_i6	0.449605	0.484486	1.3068	1.63904	1.06899	1.13606	0.907111	0.207362	1.05088	1.32588	1.23473	1.59491	0.594141
		TRINITY_DN286_c1_g1_i2	1.33225	0.794527	0.677238	0.405363	1.05058	1.19976	1.99329	0.637932	0.490253	0.346719	0.550028	1.05359	2.46847
		TRINITY_DN287689_c0_g1_i1	0.611416	0.918535	0.632139	0.597035	1.96689	1.31168	1.35521	0.707171	0.824214	0.616368	1.18555	1.4073	0.866487
		TRINITY_DN2896_c0_g1_i1	1.58246	0.736325	0.966808	0.346603	0.916244	1.09006	1.02823	0.857926	0.898976	0.835384	0.925757	0.974253	1.84097
		TRINITY_DN28968_c1_g1_i1	0.90066	0.874043	1.33728	0.321813	0.746889	0.962553	1.04433	1.04818	0.875646	0.485365	0.84502	2.25061	1.30762
		TRINITY_DN2914_c0_g4_i21	1.56623	0.496544	0.57223	1.31798	1.32431	0.736472	0.658167	0.502466	0.528378	0.764036	1.13523	2.06066	1.33729
		TRINITY_DN29389_c0_g1_i3	1.14092	0.540938	1.14748	0.93031	1.8301	1.47562	1.42133	0.538941	0.527626	0.397835	1.08073	1.00514	0.963019
		TRINITY_DN2939_c0_g2_i1	0.458891	0.562819	0.55658	0.554938	1.89303	1.40902	1.752	0.749166	0.59779	0.560192	1.1895	1.46139	1.25469
		TRINITY_DN294155_c0_g1_i1	0.98532	0.496411	0.871918	1.51672	1.09775	0.899231	0.849458	0.616034	0.485335	1.77013	0.923544	0.763943	1.7242
		TRINITY_DN29543_c1_g2_i1	0.635274	0.307427	0.440966	1.10355	1.2652	1.06083	0.757149	1.0008	1.07306	1.35165	1.33278	1.49357	1.17776
		TRINITY_DN29701_c1_g1_i3	0.616041	0.339857	0.544846	0.607981	1.27453	0.599653	1.64233	0.95751	1.0819	0.731297	0.844672	2.63745	1.12193
		TRINITY_DN3009_c0_g3_i21	1.31992	0.444877	0.955802	1.07968	0.797699	0.909261	1.34969	1.25011	0.597162	0.739865	0.720017	1.24018	1.59574
		TRINITY_DN30378_c0_g1_i2	1.16331	0	0.977111	0.482442	0.997981	0.552061	2.22927	0.351682	0.496789	1.09434	1.49607	1.39923	1.75971
		TRINITY_DN3043_c0_g1_i5	0.818778	0.379995	0.830983	1.35168	0.921069	0.851307	0.737818	0.941785	0.81637	1.61432	1.48538	0.715871	1.53465
		TRINITY_DN3048_c0_g2_i1	1.08356	0.60326	0.699301	0.974426	1.24945	1.17011	1.09709	1.07456	0.717457	0.76998	0.959141	1.49138	1.11028
		TRINITY_DN30531_c0_g2_i5	1.57816	0	0.592012	0.638719	1.3741	1.55432	0.713601	0.376686	0.56297	0.496974	2.08283	1.10914	1.92049
		TRINITY_DN30804_c0_g1_i1	1.11228	0.557774	0.869116	1.11274	1.15503	1.14417	0.805648	0.83966	0.704069	1.08518	1.03325	1.47062	1.11046
		TRINITY_DN309450_c0_g7_i1	0.605399	0.651219	0.546489	0.640982	2.00296	1.72588	1.67519	1.04792	0.814093	0.595581	0.964503	1.06617	0.663613
		TRINITY_DN3102_c0_g3_i2	0.803876	0.680013	0.85875	0.322892	1.0029	0.881159	2.33788	0.800877	0.794525	0.40088	0.926152	1.57652	1.61358
		TRINITY_DN310483_c0_g2_i1	0.523269	0.708221	0.721497	0.53334	1.83579	1.8699	1.59773	0.789481	0.872343	0.670452	0.70021	1.19258	0.985192
		TRINITY_DN31069_c1_g1_i21	0.367867	0.84835	0.971045	0.864125	1.14961	1.24645	0.872013	0.897866	1.24667	1.31481	0.825345	1.66822	0.727627
		TRINITY_DN31307_c0_g1_i2	0.419304	0.770817	0.717462	0.577171	2.5017	1.27062	1.48357	0.758106	0.735352	0.541235	0.945945	1.31519	0.963521
		TRINITY_DN31393_c0_g1_i1	0.582866	1.01221	0.663058	0.310121	1.61849	2.06653	1.61566	0.506223	0.586415	0.52562	0.936276	1.30577	1.27076
		TRINITY_DN31398_c0_g1_i1	0.620452	0.708207	0.889586	0.571683	1.69925	1.59162	1.71911	0.69752	0.651008	0.461802	1.19214	1.05953	1.1381
		TRINITY_DN31413_c2_g1_i1	0.698983	1.24926	0.182641	0.840146	0.733154	1.5905	1.90771	0.459547	0.885866	0.803618	1.5297	1.48092	0.637946
		TRINITY_DN3144_c0_g2_i2	0.82413	0.658191	0.768623	1.09283	1.14838	1.16691	1.04885	0.730661	0.599678	0.870304	1.32998	1.45482	1.30665
		TRINITY_DN3151_c0_g3_i1	0.403438	0.506112	0.37514	0.328701	2.15796	2.28639	0.67663	0.789099	0.693319	0.450966	2.28458	1.73783	0.309835
		TRINITY_DN316_c1_g1_i1	0.875126	0.318917	1.12314	0.884283	1.15428	1.10483	1.27855	0.827772	0.424089	0.958845	1.34212	1.40465	1.3034
		TRINITY_DN3170_c0_g5_i5	0.93022	0.851419	0.512868	0.596975	0.777129	0.813744	1.62563	0.746882	0.840011	0.910321	0.513929	2.1048	1.77607
		TRINITY_DN31708_c0_g1_i2	0.71182	0.594068	0.66163	0.578866	1.78655	1.47817	1.78534	0.990998	0.944428	0.437468	0.829089	1.21058	0.990998
		TRINITY_DN31824_c0_g2_i1	0.793763	1.28265	0.626635	0.895561	1.85561	1.97268	1.20746	0.736744	0.586109	0.202435	1.24857	0.915663	0.676116
		TRINITY_DN32068_c0_g3_i5	0.856525	0.781367	1.00947	0.861555	1.17863	1.1706	0.98363	0.541197	0.932045	1.01601	1.53367	0.744215	1.39108
		TRINITY_DN3231_c0_g1_i1	0.876576	0.823604	0.403722	0.885554	1.26773	1.71764	1.42485	0.927353	0.75108	0.590769	1.08308	1.57339	0.674665
		TRINITY_DN3273_c1_g1_i7	1.16404	0.971359	0.667597	0.652579	0.336632	1.12607	0.860282	1.31734	1.14789	0.38197	0.608941	1.53808	2.22721
		TRINITY_DN32850_c0_g3_i1	0.680457	0.654412	0.959114	0.639746	1.82922	1.70886	1.26457	0.502441	0.488281	0.952034	1.0241	1.4828	0.81397
		TRINITY_DN3290_c0_g4_i1	0.682935	0.627513	0.74277	0.711876	1.29439	1.05258	1.54885	0.863816	0.625415	1.26899	1.06264	1.01916	1.49907
		TRINITY_DN3302_c2_g1_i1	1.13996	0.571957	0.703388	0.946469	1.11091	1.12608	1.207	1.18846	0.759375	0.884791	1.00094	1.19903	1.16164
		TRINITY_DN332_c1_g1_i7	1.2864	0.568189	0.618673	0.846568	0.663681	1.37844	1.02565	0.953371	0.708093	1.04624	1.57359	1.14948	1.18162
		TRINITY_DN3325_c0_g1_i1	0.732885	0.92443	0.667633	0.591283	1.09206	1.33278	2.15369	0.828753	0.86224	0.873721	0.969972	1.09971	0.870851
		TRINITY_DN3326_c0_g1_i1	1.17822	0.814081	0.225889	0.56179	2.06674	1.6971	1.92739	0.712505	0.462046	0.207921	0.969197	1.3381	0.839017
		TRINITY_DN333_c0_g1_i15	0.890019	0.577723	1.28557	0.354602	0.917647	0.819962	1.48328	0.64593	0.761992	1.20009	1.4353	1.04074	1.58713
		TRINITY_DN3331_c14_g2_i11	1.08112	0.539127	0.703891	0.884557	1.3963	0.911502	0.867108	0.253993	1.83869	1.32805	1.17389	0.914815	1.10697
		TRINITY_DN3335_c0_g1_i51	1.08729	0.400228	0.142154	0.163544	0.492334	2.43698	3.77502	0.531146	0.126949	0.218592	0.268124	1.99676	1.36088
		TRINITY_DN3337_c0_g3_i3	1.40738	0.53561	1.0384	0.568603	1.20763	0.978645	0.5806	1.01527	0.90545	0.609151	1.10871	1.43252	1.61202
		TRINITY_DN33380_c0_g1_i1	0.990741	0.867166	0.854765	0.789129	0.751714	1.30631	2.56793	0.553951	0.790412	0.532785	0.94905	1.15879	0.887263
		TRINITY_DN3361_c0_g1_i4	0.591862	0.439915	0.533354	0.639174	1.7789	0.618514	1.95056	0.796956	0.529806	1.07546	1.09305	1.37597	1.57649
		TRINITY_DN34244_c0_g1_i4	1.46758	0.738294	1.67244	0.324657	0.954751	0.783729	0.902231	0.73915	0.684622	0.665846	0.975476	1.21286	1.87836
		TRINITY_DN3443_c0_g1_i6	0.67426	0.570806	0.561401	1.56025	0.785431	1.09218	0.578764	0.9716	1.46596	1.58292	0.86284	1.43654	0.857053
		TRINITY_DN3444_c2_g1_i1	0.596627	0	0.89534	1.50614	1.99465	0.844323	0.902828	0.760061	0	1.19365	1.75703	0.761358	1.78798
		TRINITY_DN3448_c0_g1_i6	1.30479	0.586433	0.823684	1.02221	0.72323	0.85655	1.51416	1.10192	0.568116	1.04123	0.668337	1.2459	1.54344
		TRINITY_DN3450_c1_g1_i11	0.905143	0.835189	1.0707	0.573548	0.952852	0.991757	1.2357	1.05868	0.623718	0.819286	1.30224	1.33263	1.29855
		TRINITY_DN34524_c0_g1_i1	0.718383	1.04685	0.517014	0.377472	1.48041	0.754752	2.58048	0.592049	1.09394	0.713598	0.711875	1.39542	1.01776
		TRINITY_DN34575_c0_g1_i1	1.3905	0.462499	0.945553	1.09646	1.18254	1.05385	1.33335	0.332347	0.636619	1.14534	1.28923	0.938434	1.19327
		TRINITY_DN34733_c0_g1_i2	0.384363	0.565758	0.93942	0.754229	2.10718	1.05178	1.91094	0.678288	1.03383	0.569555	1.10977	1.08026	0.814636
		TRINITY_DN3481_c2_g1_i7	1.31909	0.954484	0.733156	0.949553	1.09509	0.967022	1.31007	1.05085	0	0.838255	0.873194	1.51224	1.397
		TRINITY_DN34966_c0_g2_i2	1.97211	0.648387	0.719004	0.621824	1.10773	1.01158	0.88745	1.19622	0.557556	0.877473	1.282	0.82059	1.29807
		TRINITY_DN34995_c0_g2_i13	1.29067	0.690874	0.581275	0.948357	1.05696	0.859777	0.78571	1.51162	0.460917	0.868785	1.09124	1.50736	1.34647
		TRINITY_DN3538_c0_g1_i1	0.517292	0.780265	0.737972	0.742718	1.76893	1.71226	1.67234	0.849638	0.922639	0.519107	0.904633	1.14639	0.725828
		TRINITY_DN3549_c0_g1_i1	0.549464	0.560424	0.53469	0.716257	1.40456	1.14626	2.17593	1.10099	0.8678	0.53612	1.35372	1.13816	0.915614
		TRINITY_DN35632_c0_g1_i51	0.970227	0.691991	0.909031	1.14669	1.04581	1.30128	1.0378	0.8488	0.536963	0.643777	0.980834	1.36655	1.52024
		TRINITY_DN36020_c0_g1_i1	1.02755	0.583216	1.06618	0.56312	0.997555	1.04452	1.33695	1.41807	0.757079	0.805904	0.784841	1.49429	1.12073
		TRINITY_DN3645_c1_g1_i2	1.23774	1.23319	1.06265	1.01209	1.01714	0	1.55125	0.92347	0.906024	0	1.14798	1.36808	1.54038
		TRINITY_DN36548_c0_g1_i1	0.846124	0.629871	0.77694	0.812381	1.32362	0.865648	0.613954	0.281829	0.587427	1.90786	1.26208	1.68779	1.40448
		TRINITY_DN3657_c0_g2_i1	0.43162	0.80757	0.837715	0.601288	1.68248	1.88391	1.4889	0.945707	0.812883	0.571258	0.793248	1.25779	0.885647
		TRINITY_DN36584_c0_g1_i1	0.631668	0.804749	0.568888	0.592068	2.23769	1.78103	1.51311	0.493165	0.666439	0.5855	0.877188	1.18298	1.06553
		TRINITY_DN36774_c0_g1_i2	0.548085	0.883237	0.695318	0.522755	1.41961	1.85323	1.78737	1.0243	0.749936	0.359057	1.4652	0.95622	0.735688
		TRINITY_DN36908_c0_g1_i1	1.16128	0.377636	0.433429	1.31225	1.02317	1.2749	0.643241	0.739367	1.07667	1.00484	1.05523	1.1352	1.76279
		TRINITY_DN36933_c2_g2_i2	0.542938	0.527313	0.230255	0.682064	0	2.17016	1.73631	0.667	1.00485	0.36882	1.77262	1.95487	1.3428
		TRINITY_DN36970_c0_g1_i2	0.587276	0.355461	0.650091	1.19143	1.61368	1.52657	0.843698	0.461724	0.413435	0.810888	1.08022	1.50638	1.95914
		TRINITY_DN3701_c0_g1_i1	0.652196	0.665524	0.746147	0.61396	1.90065	1.51742	1.84975	0.884015	0.740029	0.566766	1.05684	1.01008	0.796618
		TRINITY_DN37059_c0_g1_i1	0.929968	0.711569	0.427712	1.28561	1.22009	0.983105	1.04299	1.18395	0.666072	0.837873	1.02544	1.44179	1.24383
		TRINITY_DN3724_c0_g1_i2	1.57002	0.573638	0	0.248051	1.11478	1.26438	0.650209	0.925285	0.608063	1.35125	0.912738	1.84349	1.93808
		TRINITY_DN3767_c1_g2_i3	1.35497	0.347485	0.884767	0.279132	1.78734	0	1.40393	1.07107	1.00653	0	1.65763	0.704189	2.50297
		TRINITY_DN3799_c0_g4_i1	0.922527	0.604008	0.862768	1.01882	1.36138	1.27069	1.11978	0.756673	0.705668	1.04811	1.50949	0.908171	0.911906
		TRINITY_DN381_c1_g2_i1	1.0289	0.465173	0.656299	1.56741	1.10791	0.738942	0.746068	0.716803	0.695009	1.28869	1.83983	0.646025	1.50293
		TRINITY_DN3814_c0_g1_i3	0.474208	0.488767	0.387744	1.28222	1.62692	0.621416	1.4245	0.736553	0.457916	0.880375	1.09548	1.81759	1.70631
		TRINITY_DN38177_c0_g1_i1	0.524846	0.488031	0.683589	0.700581	1.75358	1.26696	1.86575	0.848312	0.688939	0.547029	1.05897	1.61293	0.960487
		TRINITY_DN3828_c0_g2_i1	0.603047	0.58771	0.684344	0.54198	1.44039	1.46711	1.96487	1.00125	1.03362	0.551107	0.895491	1.26142	0.967661
		TRINITY_DN38477_c0_g2_i32	1.91927	0.602811	0.724521	0.494239	0.535916	0.76499	2.47436	0.945139	0.42976	0.408468	0.407713	1.36131	1.9315
		TRINITY_DN3861_c0_g1_i2	1.61696	1.00647	0.681046	0.453278	1.74538	2.63782	0.771928	0.274056	0.101889	0.624316	0.870712	1.184	1.03215
		TRINITY_DN3882_c1_g1_i8	1.14685	0.685073	1.07695	0.663921	1.06535	1.04356	1.05431	1.17289	0.87111	0.714462	0.675749	1.36769	1.46209
		TRINITY_DN38832_c0_g1_i1	0.54194	1.31535	0.725195	0.379888	1.35498	1.67605	1.70558	0.649722	0.89381	0.281698	1.03542	1.66444	0.775931
		TRINITY_DN3900_c5_g1_i1	0.83919	0	0.298329	0.78488	1.49462	0.889779	0.320648	0.672542	1.27218	2.00498	2.22668	0.734291	1.46189
		TRINITY_DN3907_c0_g1_i1	1.04789	0.523703	0.885756	0.946719	1.18879	1.17809	1.18376	0.919967	0.555158	0.882513	1.07967	1.25138	1.3566
		TRINITY_DN394_c3_g1_i2	0.616156	0.501368	0.860026	1.55186	1.2845	1.28273	1.26212	0.656155	0.737925	1.47696	1.2825	0.571836	0.915869
		TRINITY_DN3945_c0_g1_i3	0.889356	1.01033	1.07623	0.347395	1.05803	0.437146	1.17556	1.16065	1.02069	0.635478	1.30265	1.4059	1.48059
		TRINITY_DN3967_c1_g2_i1	1.0308	1.47421	0.464854	0.709876	0.763798	1.22379	1.74096	0.952755	0.365051	0.624653	0.859098	1.36612	1.42404
		TRINITY_DN39689_c0_g1_i1	0.89999	0.392244	0.773427	0.676801	1.22172	1.46944	2.23131	0.581339	0.388086	0.665658	0.745238	1.74269	1.21207
		TRINITY_DN39727_c0_g1_i1	0.46127	1.02298	0.604285	0.535835	2.39079	1.75264	1.46849	1.00204	0.556299	0.524309	0.894784	1.19587	0.590407
		TRINITY_DN3981_c0_g2_i1	0.332833	0.807599	0.463056	0.543603	1.84123	1.75216	1.61946	1.20182	0.740181	0.610312	0.941371	1.32778	0.818599
		TRINITY_DN40481_c0_g1_i1	0.482816	0.902192	0.50366	1.00687	1.17566	0.917373	0.843058	1.34287	0.470581	0.720485	1.60818	1.34581	1.68045
		TRINITY_DN40592_c0_g1_i1	1.21264	0.479094	1.00206	0.863102	1.90175	1.38993	0.822519	0.442132	0.39948	1.3998	0.979725	1.63112	0.476648
		TRINITY_DN40694_c0_g1_i2	0.738915	0.741401	0.526687	0.69184	1.61579	1.54681	1.74319	0.926907	0.709241	0.681741	1.01935	1.23826	0.81986
		TRINITY_DN4086_c2_g1_i5	1.54807	0.427908	0.283601	0	1.71612	1.38344	0.512064	0.695943	0.323701	1.55466	2.10946	1.15815	1.28689
		TRINITY_DN41_c0_g1_i41	0.671491	0.855139	1.36625	1.60285	0.630725	1.15356	1.19345	0.766143	0.954632	1.71885	0.363505	1.0063	0.717097
		TRINITY_DN4125_c1_g1_i1	1.13943	0.840161	0.512541	1.52869	1.57862	0.580963	1.08241	0.73753	0.171977	0.928307	0.992105	1.05652	1.85076
		TRINITY_DN4138_c0_g2_i11	1.09813	0.614147	1.29068	0.800644	0.841845	0.873461	1.11915	1.3899	0.537967	0.801317	0.792236	1.60415	1.23637
		TRINITY_DN41686_c0_g1_i1	0.56714	0.759549	1.02747	0.595329	1.56125	1.92952	1.5147	0.843857	0.496539	0.62507	1.07764	1.00885	0.993077
		TRINITY_DN4177_c0_g1_i1	0.73956	0.767358	0.586789	0.475365	1.61904	1.36443	1.94491	0.928538	1.07103	0.616689	0.932743	1.07594	0.877614
		TRINITY_DN4243_c1_g1_i2	1.32793	0.242686	0.256157	0.53858	0.609522	1.72283	1.21523	0.591338	0.799675	0.92607	1.80746	2.00974	0.952786
		TRINITY_DN428_c0_g1_i8	0.434521	1.00739	0.489197	0.864441	1.44758	0.974543	1.34936	0.970049	0.650872	1.06538	1.1666	1.39323	1.18683
		TRINITY_DN4315_c0_g1_i14	0.675267	0.663741	0.916372	0.524063	1.41796	1.78412	1.58674	0.28375	0.449794	0.442014	1.08602	1.66562	1.50455
		TRINITY_DN4320_c4_g1_i10	0.67088	0	1.32287	1.18207	1.60113	0.955642	1.16696	0.495658	0.500065	1.25132	1.14031	0.95774	1.75537
		TRINITY_DN43278_c0_g1_i1	0.780009	0.426894	0.11344	0.796641	1.708	0.826493	1.22311	1.2504	0.453761	0.0157793	1.71525	1.7289	1.96132
		TRINITY_DN43403_c0_g2_i2	1.66423	0.274639	0.914636	0.575719	2.14597	1.35754	0.880496	0.730108	0.445989	0.582504	1.27791	0.63156	1.51871
		TRINITY_DN4352_c3_g4_i11	0.800886	0.965097	1.35978	1.19701	1.59025	0.517119	0.711579	0.893075	0.550249	1.83512	1.73429	0.193019	0.652521
		TRINITY_DN4360_c0_g1_i1	1.12581	0.447551	0.506569	1.2121	1.00621	1.38312	0.867606	0.488238	0.69793	1.04913	1.46136	1.6013	1.15308
		TRINITY_DN43758_c1_g1_i4	0.862028	0.616698	0.576726	0.799946	1.08825	1.41302	1.06451	0.928732	0.718003	0.596962	1.36793	2.29604	0.67116
		TRINITY_DN43769_c0_g1_i31	0.908929	0.234327	0.17696	1.08938	1.33934	1.40839	0.505685	0.461218	0.600388	1.62542	1.89253	1.26057	1.49687
		TRINITY_DN4448_c2_g1_i11	1.35226	0.636915	0.289057	1.07706	1.55047	1.10413	0.50568	0.478499	0.956093	1.13651	1.3565	1.4676	1.08922
		TRINITY_DN4455_c0_g1_i22	1.45659	0	0.840462	1.2738	0.953269	1.13702	0.700172	0.0741396	1.12552	1.52018	1.14948	1.70777	1.0616
		TRINITY_DN4461_c0_g1_i102	1.15224	0.993696	1.14167	0.847024	0.604088	0.490913	1.35387	1.18574	0.680188	0.656122	0.610429	0.956296	2.32773
		TRINITY_DN4468_c0_g2_i5	0.613357	0.520829	0.32385	0.572486	1.43987	0.904284	1.46684	0.738527	1.02889	0.918191	1.44413	1.43107	1.59768
		TRINITY_DN44808_c0_g5_i1	1.12741	1.14677	0.827161	0.392909	1.44819	1.3095	1.91235	0.875541	0.720724	0.777901	0.589363	1.02831	0.843874
		TRINITY_DN4528_c0_g1_i1	0.77628	0.296087	0.52701	0.751606	2.09918	1.75691	1.6114	0.859792	0	0.999927	1.1524	1.38807	0.781341
		TRINITY_DN45650_c0_g1_i1	0.354407	1.00612	0.803082	0.793111	1.60095	1.64831	1.89871	0.801722	0.682529	0.874235	0.894176	0.990483	0.652164
		TRINITY_DN4599_c0_g1_i5	0.818605	0.459053	0.999019	0.8443	1.21588	1.35274	1.82801	0.834642	0.456319	1.06098	0.719286	1.27675	1.13442
		TRINITY_DN4606_c0_g3_i1	0.527217	0.535428	0.725355	0.505394	1.87464	1.58208	1.5702	0.802925	0.829502	0.646921	1.15599	1.30162	0.942724
		TRINITY_DN46094_c0_g1_i31	1.08768	0.603525	0.851454	0.842731	1.15425	1.13726	1.14667	0.697417	0.640714	0.979092	0.915044	1.16711	1.77706
		TRINITY_DN4650_c0_g1_i1	0.783136	0.97918	0.497022	0.89892	1.02615	1.07044	1.92507	1.19395	0.797256	0.581741	0.948562	1.41452	0.884056
		TRINITY_DN4650_c0_g2_i1	1.09104	0.795606	0.702713	1.04733	1.64513	1.50925	1.1027	1.11035	0.413832	0.521661	1.20033	1.05425	0.805806
		TRINITY_DN4650_c2_g1_i4	1.09495	0.921174	1.05071	0	0.914855	1.73914	0.881154	0.719667	0	1.16832	1.26275	1.47865	1.76863
		TRINITY_DN4661_c0_g2_i1	0.71636	0.71752	0.540575	0.617104	1.52108	1.26923	2.1354	0.878463	0.657456	0.50347	1.08579	1.27827	1.07929
		TRINITY_DN46828_c0_g1_i31	1.06615	0.809792	0.707197	0.466505	0.92335	0.771417	2.02631	1.38672	0.580325	0.444054	0.682136	1.35383	1.78222
		TRINITY_DN47069_c0_g1_i4	0.864313	0.664611	0.667677	0.270204	1.29789	1.59511	1.56548	1.4574	0.558687	0.791653	0.613295	1.1956	1.45808
		TRINITY_DN4714_c0_g1_i7	0.590089	0.41816	0.647435	1.45589	1.69651	0.849711	0.471402	0.831028	0.702945	1.37954	1.52458	1.30859	1.12413
		TRINITY_DN4715_c0_g1_i1	0.581478	0.879616	0.300605	0.458152	1.16727	2.1733	2.16312	0.456611	0.894415	0.739642	0.899348	1.62697	0.659481
		TRINITY_DN4715_c0_g2_i1	0.581478	0.879616	0.300605	0.458152	1.16727	2.1733	2.16312	0.456611	0.894415	0.739642	0.899348	1.62697	0.659481
		TRINITY_DN47374_c0_g1_i14	0.917277	0.52227	0.586407	0.858582	1.51993	0.801441	1.22615	0.66446	0.692914	0.466529	1.31532	2.308	1.12073
		TRINITY_DN4751_c1_g3_i31	1.10661	0.613435	0.452199	1.40624	1.23134	0.933208	0.71279	0.374812	0.994284	1.29857	1.616	1.37693	0.883566
		TRINITY_DN47609_c0_g1_i1	0.935124	0.586997	1.0534	0.840813	1.75455	0.838236	1.16369	0.636214	0.827671	0.623588	0.749078	1.30361	1.68704
		TRINITY_DN47657_c0_g1_i1	0.992506	0.6198	0.897507	0.533062	2.49572	1.33047	1.70269	0.698763	0.981086	0.481068	0.753915	0.568777	0.944642
		TRINITY_DN4769_c24_g1_i2	1.1213	0.558753	0.723669	1.09709	1.32797	1.60048	0.693696	0.722099	0	2.0981	0.942773	1.09368	1.02039
		TRINITY_DN4790_c3_g1_i1	0.703298	0.959738	0.735257	0.671721	1.80523	1.73882	1.83259	0.851038	0.74406	0.389636	0.782335	1.04528	0.740998
		TRINITY_DN47954_c0_g2_i1	0.818402	0.465191	0.674388	0.513939	0.68163	1.2666	2.73321	0.745977	0.986651	0.295271	0.956288	1.78305	1.07941
		TRINITY_DN481_c10_g1_i2	1.25407	0.887071	0.676042	0.822686	1.15806	0.861029	1.56773	0.739466	0.715634	0.674505	1.19035	1.11742	1.33594
		TRINITY_DN4839_c0_g2_i1	0.803972	0.541348	0.627682	0.951887	0.930153	1.22477	0.999783	1.16078	0.640763	0.923914	1.27851	1.52966	1.38678
		TRINITY_DN4846_c0_g1_i5	0.829418	0.560869	0.852475	1.01369	1.17152	1.25847	1.04783	1.11137	0.777943	0.787058	1.15409	1.22371	1.21155
[truncated: 3,742 more rows]

## Sheet: S2B_GMM_12h_Clusters
Data S2B. Gaussian mixture models (GMM) clustering results for rhythmic transcripts of the LDapo12, LDsym12, and DDsym12 subgroups. It corresponds to the list of transcripts and expression patterns in each determined cluster. (A) Row-mean-centered expression values at a given time of day for each transcript. (B) Mean-normalized cluster expression at each time-point. Time '0' corresponds to the fi…
A																	B
Cluster ID	Experimental subgroup	Transcript	Mean-centered expression														Time	Mean expression
			06:00:00	10:00:00	14:00:00	18:00:00	22:00:00	02:00:00	06:00:00	10:00:00	14:00:00	18:00:00	22:00:00	02:00:00	06:00:00			Cluster 1	Cluster 2
1	symLD	TRINITY_DN1000_c1_g2_i1	1.23979	0.945065	0.918213	1.63798	0.453359	0.846117	0.607207	1.48018	0.790114	1.34904	0.841335	0.525915	1.36569		0	1.01855	0.970242
		TRINITY_DN10078_c1_g1_i1	0.851042	0	1.47094	1.1268	0.878707	0.94932	1.05619	0.990372	1.41405	1.0447	0.957018	1.23445	1.0264		4	0.936973	1.0758
		TRINITY_DN10154_c1_g1_i1	0.94235	0.410369	0.90321	1.70737	0.606667	0.811152	0.920384	1.13366	1.08074	1.26046	0.658587	1.22811	1.33694		8	1.01364	1.10449
		TRINITY_DN10394_c0_g1_i1	1.49521	1.0062	1.11554	1.26278	0.738467	0.900031	0.915235	0.980527	0.78288	1.05092	0.672654	1.23706	0.842497		12	1.04727	0.947314
		TRINITY_DN10543_c0_g1_i5	0.833853	1.74891	0.96972	0.857176	1.02323	0.857176	0.900784	1.44255	0.949192	0.672779	1.02821	0.946215	0.770201		16	0.974763	0.96697
		TRINITY_DN10700_c0_g1_i1	1.76364	0.963061	0.925536	1.06207	1.09785	0.818159	1.20828	0.733217	0.47975	0.788432	1.37923	0.63946	1.14131		20	1.01878	1.0142
		TRINITY_DN1075_c1_g1_i3	1.4548	0.701569	0.802667	1.27116	1.125	0.863947	0.942709	1.09062	0.398177	1.20745	1.15423	0.745465	1.24222		24	1.02763	0.929804
		TRINITY_DN10914_c0_g1_i1	1.0134	0.59428	1.56395	0.894233	0.84667	0.906507	0.722393	1.16452	0.851528	1.34557	0.516798	1.39441	1.18575		28	0.96936	0.983538
		TRINITY_DN1115_c3_g1_i13	0.729717	0.840607	1.18482	0.959994	0.920017	1.15705	0.763376	1.40236	1.20536	0.807111	0.969906	1.12769	0.931999		32	0.99663	1.01851
		TRINITY_DN1121_c0_g2_i3	0.769419	1.10227	1.52509	1.01076	1.2504	0.896964	0.80098	1.08527	0.875896	0.782027	1.3267	0.816842	0.75738		36	1.03278	0.934846
		TRINITY_DN11611_c0_g1_i1	1.23019	0.716887	0.681712	1.06553	1.19984	0.940233	1.13245	0.850272	0.561556	1.05198	1.127	0.968405	1.47393		40	0.961713	1.00031
		TRINITY_DN11952_c1_g1_i6	0.7309	0.804147	0.999706	0.850217	0.878653	1.09318	1.21433	1.06799	1.3225	0.952606	0.785234	1.18819	1.11234		44	0.945284	1.02583
		TRINITY_DN12011_c0_g1_i1	0.819	1.09069	1.33175	0.781249	1.00275	0.962121	0.979859	1.36465	1.24002	0.74274	0.760327	0.976827	0.948021		48	1.05662	1.02814
		TRINITY_DN12020_c3_g1_i2	1.03562	0.384541	0.658933	1.33416	0.406127	1.29253	1.1334	1.36966	0.790839	1.43902	0.80304	1.14859	1.20354
		TRINITY_DN120287_c0_g1_i1	1.03585	0.748441	0.99011	1.47944	0.938481	0.653475	0.982888	0.895519	1.12087	1.42358	0.772999	0.730304	1.22803
		TRINITY_DN12297_c1_g1_i3	0.897696	0.695341	1.55376	1.12629	0.974812	0.996844	1.09773	0.179887	1.5194	0.754627	0.880157	1.31096	1.0125
		TRINITY_DN12309_c0_g1_i1	1.04715	0.571871	1.40813	0.743161	1.21403	0.920857	0.508432	0.793349	1.54631	1.22951	1.05385	1.1253	0.838052
		TRINITY_DN12309_c0_g3_i1	0.989662	1.07888	1.15437	0.913587	0.984129	0.864945	0.793136	0.978481	1.39124	0.967185	0.754061	1.38767	0.74265
		TRINITY_DN12393_c1_g3_i2	1.1655	0.806792	1.09747	1.08502	0.773544	0.853326	1.06207	1.03403	1.07278	1.00621	0.987571	0.994387	1.0613
		TRINITY_DN12465_c0_g1_i41	1.20695	0.45203	1.02394	0.961032	0.860508	0.969611	0.831912	0.748985	1.07255	1.55868	0.796497	0.754044	1.76325
		TRINITY_DN12594_c0_g1_i5	1.278	0.852124	0.991014	1.56977	1.01923	0.732242	0.992885	1.00306	0.545234	1.13125	0.931522	0.696771	1.2569
		TRINITY_DN12600_c1_g1_i6	1.24529	0.878205	1.09234	0.859041	0.766673	0.773101	1.12376	1.06937	1.468	1.0552	0.325309	1.51883	0.824879
		TRINITY_DN1262_c4_g1_i1	1.14425	0.913432	0.560558	1.36592	1.15502	0.735947	1.26407	0.636124	0.916089	0.698618	0.708754	1.18095	1.72026
		TRINITY_DN12933_c0_g2_i1	1.47466	0.992544	0.823931	1.28844	0.680572	0.598434	1.28283	0.997135	0.67445	0.76169	0.923925	1.07672	1.42466
		TRINITY_DN1324_c0_g2_i5	0.904136	0.290092	1.48422	1.50491	1.04308	0.753967	0.771335	0.731329	1.43865	1.00054	0.923846	1.13158	1.0223
		TRINITY_DN13412_c1_g2_i3	0.585715	1.5817	0.714808	0.49996	1.20296	1.0684	0.934943	1.44308	0.890006	0.783535	1.126	1.22159	0.947299
		TRINITY_DN14090_c0_g4_i2	0.902793	1.03148	1.224	1.03836	0.946982	1.00219	0.697249	1.23389	1.07028	1.00043	0.991295	0.959875	0.901166
		TRINITY_DN14169_c0_g2_i1	1.1203	0.604332	0.954303	1.19295	0.692089	0.913219	1.18616	1.42556	0.569289	1.20202	0.852348	1.02393	1.26349
		TRINITY_DN14444_c1_g1_i5	0.660368	0.859108	1.17501	0.886601	0.852459	1.13529	0.762254	1.03503	1.38794	1.0609	1.1193	1.11157	0.954165
		TRINITY_DN14456_c0_g1_i10	0.846487	0.787136	0.731416	1.44977	0.763954	0.636314	0.738678	1.46919	0.674788	1.3678	1.07831	1.01225	1.44391
		TRINITY_DN1446_c0_g4_i1	0.755426	0.718766	0.791531	1.62833	0.734319	0.755982	1.04288	0.5188	0.824304	0.993997	1.40781	1.03621	1.79164
		TRINITY_DN146413_c0_g1_i1	0.775263	0.803948	0.715568	1.77303	0.736888	0.37639	1.2474	1.56254	1.10785	1.29004	0.79542	0.72991	1.08576
		TRINITY_DN1484_c2_g2_i1	0.998958	0.773854	0.377475	1.07819	0.757967	0.935543	1.14751	0.99688	1.22829	1.02805	0.958737	1.41726	1.30129
		TRINITY_DN149_c0_g1_i1	1.63898	0.431226	1.0114	1.25378	0.931492	0.939986	1.17209	1.15757	0.249886	1.13269	0.598739	1.3322	1.14997
		TRINITY_DN150090_c1_g1_i1	1.26497	0.566066	0.806923	1.22466	0.79559	1.21892	0.969742	0.825859	0.625168	1.33899	0.983801	0.731754	1.64756
		TRINITY_DN15029_c2_g1_i1	1.04112	0.813733	0.796	1.97613	0.959605	0.649271	0.796572	1.09575	0.782843	0.808299	1.32571	0.602363	1.3526
		TRINITY_DN1508_c3_g1_i1	1.06515	0.796988	0.913953	0.854673	0.574128	1.17246	1.82087	1.07885	0.84126	0.628718	0.519726	1.43687	1.29636
		TRINITY_DN1529_c1_g1_i6	1.20865	0.490159	0.885305	0.924106	0.774538	1.09075	0.798747	0.586002	1.20898	1.57544	0.77603	1.62635	1.05494
		TRINITY_DN1533_c0_g4_i1	0.714848	0.732488	0.87911	1.17849	0.746374	0.807175	1.27357	1.33662	0.660177	1.50951	0.995458	1.02636	1.13983
		TRINITY_DN15876_c0_g1_i2	1.10121	0.535956	0.885256	1.12579	0.655867	1.06348	0.910267	1.00502	1.21569	1.26185	0.65258	1.03847	1.54855
		TRINITY_DN16057_c1_g1_i1	0.818825	0.956829	1.40202	0.615397	0.895494	1.2952	1.19246	0.458992	1.22466	0.790713	0.669065	1.51345	1.1669
		TRINITY_DN1619_c1_g1_i2	1.06038	0.701855	0.982207	1.0895	0.674963	0.858334	0.989314	1.36386	0.82545	1.14078	1.01676	0.987781	1.30882
		TRINITY_DN16548_c2_g2_i1	0.862803	1.63743	0.984186	1.36434	1.00864	0.735505	0.510832	1.54388	0.774326	0.846599	1.04811	0.930403	0.752952
		TRINITY_DN166162_c0_g1_i2	1.19798	1.15997	0.707307	1.10517	1.18104	0.832301	0.728506	0.983793	0.860996	1.2427	1.10194	0.781373	1.11693
		TRINITY_DN1674_c0_g1_i9	1.38358	0.996224	0.841167	1.376	0.740564	0.420649	1.07507	1.0104	0.715534	1.13309	1.03119	0.461633	1.81491
		TRINITY_DN17197_c0_g2_i1	0.727787	1.02239	1.38965	0.536334	1.15772	0.998059	0.991611	1.14451	1.35315	0.814307	0.74532	1.17765	0.941516
		TRINITY_DN17438_c0_g1_i2	1.03493	0.479327	1.01496	1.18164	0.839598	0.761219	0.699582	0.701442	1.34993	1.24179	0.923434	0.838482	1.93368
		TRINITY_DN17734_c0_g1_i7	0.992365	0.801569	1.12702	0.941064	0.966653	0.989012	0.810264	1.28477	1.27645	0.787657	1.08068	1.15447	0.788029
		TRINITY_DN1794_c1_g3_i2	1.12037	0.690161	0.750493	1.23487	0.824869	0.753359	0.844645	0.907987	0.619798	1.5136	1.22125	1.1774	1.3412
		TRINITY_DN1806_c0_g3_i1	0.988378	1.25072	0.905565	1.03453	0.790039	0.732196	0.914258	0.760327	0.399207	1.38142	1.50975	0.729035	1.60457
		TRINITY_DN1821_c0_g2_i1	1.15887	0.749554	0.686426	1.57745	1.44232	0.70975	1.07496	0.581845	0.69644	0.986095	0.838796	1.10221	1.39529
		TRINITY_DN1835_c2_g1_i6	1.14536	0.702944	1.25006	1.0869	0.932085	0.895385	1.08015	0.892601	0.972412	0.927529	0.876065	0.875053	1.36345
		TRINITY_DN185_c0_g2_i1	0.977778	1.12218	0.78958	1.30696	0.815858	0.706576	0.928726	1.1764	0.826202	1.04076	1.26466	0.869247	1.17507
		TRINITY_DN1891_c2_g1_i6	0.875478	0.98436	0.646834	1.49579	1.27012	0.962176	0.756651	1.14314	0.59456	1.04148	1.64488	0.768041	0.81649
		TRINITY_DN18954_c4_g1_i1	1.05324	1.25052	1.45493	0.96862	1.46251	0.776232	0.946353	1.26344	0.753075	0.954369	1.04834	0.320201	0.748176
		TRINITY_DN19023_c0_g3_i2	1.11503	0.640205	0.947108	1.10454	0.85774	0.827209	1.1039	1.14175	0.857104	1.10295	0.791271	1.37614	1.13507
		TRINITY_DN1973_c0_g2_i7	1.34481	0.32407	1.37025	1.37202	0.871429	1.53816	0.477495	0.733268	0.588063	1.16536	0.764384	0.988063	1.46262
		TRINITY_DN20165_c0_g1_i1	1.33334	0.305204	0.879076	1.29825	0.900526	1.25463	1.04667	0.814909	0.664579	1.22718	0.679484	1.43204	1.1641
		TRINITY_DN2057_c2_g1_i3	0.768398	0.445692	1.5428	1.02533	0.819455	0.721697	1.01377	1.15913	0.933581	1.16183	0.759388	1.38198	1.26695
		TRINITY_DN20965_c0_g1_i4	1.44469	0.740842	1.29954	1.41169	0.424499	0.80484	0.83591	0.897635	0.859401	0.960807	0.483262	1.29403	1.54286
		TRINITY_DN210_c20_g1_i1	1.08247	0.979808	0.695882	1.27162	0.804589	0.831667	0.964428	1.00386	0.622666	1.35877	0.971658	1.03659	1.37599
		TRINITY_DN2101_c0_g1_i3	0.930623	0.872324	0.945251	1.01646	0.911584	1.04249	1.05808	1.09089	0.833172	1.30236	1.10584	0.736367	1.15457
		TRINITY_DN21257_c0_g1_i5	1.07472	0.501961	0.963462	1.26798	0.930151	0.81808	0.905606	1.16535	0.807965	1.23993	1.10979	1.07944	1.13555
		TRINITY_DN21315_c0_g1_i1	1.18746	0.725861	0.297577	1.5793	1.13336	1.07925	1.21281	0.774271	1.10716	1.26321	1.40417	0.185096	1.05049
		TRINITY_DN21921_c0_g1_i1	0.620468	0.584868	1.25772	0.570288	1.13854	1.06039	0.836107	1.33265	1.28332	0.846278	1.23212	1.462	0.775246
		TRINITY_DN21961_c1_g2_i1	1.21196	0.725992	1.09406	1.04397	1.01511	1.05929	1.14108	0.459331	1.12264	0.984686	0.602189	1.09099	1.4487
		TRINITY_DN2208_c5_g1_i3	1.38504	0.705365	1.29378	1.20658	1.15732	1.1693	0.981369	0.388125	0.881127	1.04926	0.527092	1.07746	1.17818
		TRINITY_DN2232_c0_g2_i8	0.989068	0.573996	0.640799	1.58689	0.666328	0.976941	1.10651	0.879715	1.12118	1.00864	1.4018	0.97992	1.06821
		TRINITY_DN2239_c0_g2_i1	1.12475	0.595201	1.17718	1.17882	0.38049	0.75403	1.36878	1.31685	0.812228	0.99993	0.93467	0.938116	1.41896
		TRINITY_DN22435_c1_g1_i9	1.08195	0.560495	1.14243	0.79607	1.15632	1.13009	0.794273	1.08015	1.13237	0.936792	1.15776	1.29812	0.733194
		TRINITY_DN22817_c0_g1_i2	1.13096	0.596705	0.65395	1.01777	0.99163	0.875837	1.24628	1.19447	0.919954	1.1597	0.890976	1.11736	1.20441
		TRINITY_DN22922_c1_g1_i1	1.11133	0.853484	0.837456	1.1671	0.585485	0.845603	1.06726	1.16429	0.918063	1.15294	0.786567	1.36704	1.14339
		TRINITY_DN2305_c7_g2_i1	0.678811	1.30582	0.98607	1.37574	1.46544	0.989115	0.470081	1.04931	0.965537	1.09928	1.28759	0.726904	0.600308
		TRINITY_DN239_c0_g1_i3	1.06815	0.829223	0.714152	1.21634	0.87975	0.860803	0.895309	0.79025	0.611866	1.24653	1.36823	1.16319	1.35621
		TRINITY_DN2474_c3_g1_i3	0.792924	1.33608	1.20946	0.951551	0.958066	0.911646	0.840724	1.14456	1.05168	1.10635	1.01426	0.996023	0.686665
		TRINITY_DN2505_c9_g1_i1	0.91912	0.689918	1.70764	1.07665	0.991021	0.827827	0.896894	0.70394	1.19009	1.10462	0.60131	1.25774	1.03324
		TRINITY_DN2507_c0_g1_i1	1.55679	0.741383	0.598944	1.45871	0.688143	0.982828	1.10332	0.944767	0.603147	0.722469	0.867943	0.863273	1.86828
		TRINITY_DN2556_c1_g1_i1	1.00886	0.613451	0.451198	1.27034	0.992678	0.989272	0.811049	1.0095	0.851506	1.14386	1.02547	1.07508	1.75774
		TRINITY_DN25828_c0_g2_i4	1.09427	0.844075	0.656676	1.45427	0.842292	1.0727	0.865645	1.20555	0.514422	1.12043	1.17859	0.924605	1.22649
		TRINITY_DN26266_c0_g2_i1	0.879748	1.27535	1.11835	0.842981	1.34739	0.883029	0.749844	1.29308	1.00358	0.937746	0.935793	0.83257	0.900545
		TRINITY_DN26481_c0_g2_i1	1.1652	0.69563	0.834071	1.29615	0.724382	0.972854	0.75479	0.583083	0.736328	1.17177	1.25951	1.11581	1.69043
		TRINITY_DN26485_c0_g1_i1	0.829995	0.737296	1.08547	1.24954	0.692572	1.21184	0.844816	0.926853	0.99641	1.35407	0.89279	1.15073	1.02761
		TRINITY_DN2664_c0_g1_i1	0.942925	0.552494	1.36226	1.38241	0.816791	0.923634	0.4576	1.02478	1.22519	1.23479	0.906842	1.22003	0.950267
		TRINITY_DN2697_c2_g1_i4	0.948515	0.739855	0.900161	1.43543	0.834848	0.916542	0.930443	1.04979	0.859477	0.953334	1.02826	1.25625	1.1471
		TRINITY_DN27444_c0_g1_i10	0.921015	0.725285	1.24285	0.827018	0.968207	1.05756	1.08212	0.900707	0.954474	1.12332	0.769188	1.34129	1.08696
		TRINITY_DN27517_c1_g3_i1	0.742151	1.041	1.38871	1.33528	0.800954	0.948364	0.986492	0.377788	1.3181	1.20076	0.708857	1.43624	0.715301
		TRINITY_DN2762_c1_g1_i4	0.687556	0.704889	1.46213	1.18093	0.696019	0.959072	0.776617	0.928025	1.43201	1.18496	0.732826	1.41783	0.837129
		TRINITY_DN27766_c0_g1_i1	0.972046	1.30851	1.21418	1.18831	1.17087	0.73331	0.858022	1.0422	0.995269	0.780362	1.34859	0.50927	0.879059
		TRINITY_DN2780_c0_g1_i21	1.31007	0.461615	0.741862	1.11851	0.922404	1.0385	0.856026	1.19645	0.867456	1.25347	1.07127	0.947605	1.21477
		TRINITY_DN2811_c2_g1_i3	1.11755	0.687002	1.01954	1.32656	0.76152	0.819927	0.952851	1.23302	1.00835	1.58189	0.876767	0.1054	1.50961
		TRINITY_DN2844_c8_g1_i1	1.11942	0.769128	0.965869	1.04528	0.726661	0.975306	0.879175	1.07416	0.979545	1.17581	0.943635	1.13862	1.2074
		TRINITY_DN2896_c7_g1_i2	1.40539	1.13232	1.12282	1.21107	0.366749	0.781867	1.49008	1.14556	0.79205	0.784243	0.662728	0.557676	1.54744
		TRINITY_DN29114_c1_g1_i1	1.11676	0.35633	1.00155	1.18472	0.643994	1.06846	0.836999	0.76201	0.894075	1.55106	0.770439	1.4896	1.32399
		TRINITY_DN2968_c1_g1_i4	0.95734	0.440153	1.01191	1.75431	1.00206	0.914249	0.712822	0.91303	0.687414	1.13692	0.889045	1.20806	1.37269
		TRINITY_DN2968_c2_g1_i4	1.10823	0.660678	0.974258	1.04173	0.840615	1.33948	1.01815	0.691905	1.29341	1.27397	0.616131	0.979498	1.16195
		TRINITY_DN2969_c0_g1_i2	0.660814	1.13501	0.644408	1.89986	0.89665	0.709953	1.05574	0.847511	0.843094	1.46281	1.18462	0.594717	1.06481
		TRINITY_DN30559_c0_g1_i4	1.03353	0.714745	0.969848	1.04938	0.919211	0.963877	1.12552	0.709217	0.850294	1.3504	0.884052	1.07223	1.3577
		TRINITY_DN30599_c0_g1_i1	1.00074	0.903699	0.579752	1.40889	0.843048	0.667874	1.21159	1.16414	0.714968	1.19268	1.04962	1.12668	1.13631
		TRINITY_DN3123_c3_g3_i1	0.599105	1.04327	0.791675	0.951343	1.07166	1.04284	0.63749	1.31541	0.749311	1.0265	1.54281	1.34078	0.887798
		TRINITY_DN3133_c0_g3_i1	1.23397	0.593393	1.02056	1.32138	0.588824	0.724389	1.04112	1.20664	1.14664	1.27587	0.834388	1.08057	0.932261
		TRINITY_DN3134_c1_g1_i1	1.05752	0.459012	1.15428	1.41065	0.868384	1.31577	0.979289	0.41597	1.22969	0.836024	0.714438	1.07009	1.48888
		TRINITY_DN31454_c2_g1_i31	0.838701	1.12323	0.64911	0.883126	1.1877	0.953967	0.861283	1.07173	0.809506	0.929943	1.41008	1.12256	1.15907
		TRINITY_DN31560_c0_g1_i5	0.803071	0.660632	0.685138	1.56453	0.947808	0.965166	1.10046	0.555206	1.09765	0.880672	1.17602	0.974355	1.58929
		TRINITY_DN31820_c0_g1_i4	1.01726	1.18173	0.921197	0.796441	1.21298	0.710879	1.0498	1.23296	0.958086	0.976531	1.47351	0.687824	0.780815
		TRINITY_DN32383_c0_g1_i1	0.951883	0.858394	0.794087	0.924983	1.7408	0.827735	0.63401	1.63744	0.687037	1.20529	1.03229	0.900623	0.805432
		TRINITY_DN3274_c1_g1_i3	1.06271	0.743303	0.874841	1.07951	0.765895	0.89015	0.969668	0.944401	1.10983	1.25326	0.984977	1.13955	1.18191
		TRINITY_DN32935_c0_g1_i7	1.4254	0.975368	0.769253	1.01472	0.436155	0.883069	1.1267	0.962769	1.03652	1.19238	0.887316	1.04629	1.24405
		TRINITY_DN33103_c0_g3_i1	0.949203	0.626366	1.348	1.15459	0.557266	0.848985	0.870209	1.05102	1.33811	1.28928	0.963406	1.14198	0.861592
		TRINITY_DN3363_c2_g1_i1	0.890201	1.44679	0.89873	1.24396	1.15237	1.03717	0.711716	1.05348	1.01999	0.606775	1.19266	0.882414	0.86375
		TRINITY_DN3370_c0_g2_i4	0.757305	1.36688	0.624117	1.08295	0.770278	1.00467	1.1392	1.35749	0.540357	1.07971	1.42414	0.598173	1.25472
		TRINITY_DN3448_c0_g1_i6	1.30479	0.586433	0.823684	1.02221	0.72323	0.85655	1.51416	1.10192	0.568116	1.04123	0.668337	1.2459	1.54344
		TRINITY_DN3535_c1_g1_i4	0.945336	1.71307	0.7844	1.20766	1.23225	0.744778	1.29436	0.931585	0.516835	0.765988	1.53279	0.567994	0.762958
		TRINITY_DN356_c0_g1_i5	0.948745	0.646161	1.0296	1.45086	0.870947	1.37012	1.13729	0.687268	0.959276	1.40602	0.848299	0.303037	1.34238
		TRINITY_DN3578_c1_g2_i1	0.507674	1.15454	1.46146	0.922467	0.962563	0.882642	0.924087	1.23925	0.968976	1.08568	1.20138	0.954125	0.735152
		TRINITY_DN35793_c1_g1_i2	0.893216	0.855471	0.80733	1.47747	0.923728	0.822021	0.78179	1.12285	0.913557	1.29643	1.14138	0.824055	1.1407
		TRINITY_DN36067_c1_g1_i6	1.12067	0.420541	0.759375	1.03236	1.20084	0.845157	1.32758	0.782169	0.951201	0.923121	0.474279	1.49937	1.66333
		TRINITY_DN3654_c1_g2_i4	0.864871	1.16189	0.669602	0.872353	1.20154	1.10952	0.894049	1.25391	0.695039	0.920983	1.19406	1.35716	0.805018
		TRINITY_DN36740_c0_g1_i2	1.28636	0.743169	0.567531	1.20192	0.35959	0.946716	1.0593	0.562899	1.05383	1.16831	0.938284	1.51235	1.59975
		TRINITY_DN3676_c1_g2_i3	0.909704	0.485169	1.04949	1.14072	0.877753	1.02244	1.02253	0.89391	0.917783	1.33914	0.968342	1.06991	1.3031
		TRINITY_DN372_c0_g2_i11	0.862374	0.298686	1.1458	1.11528	0.728012	1.22917	0.618401	0.995061	1.62426	1.24387	0.748483	1.45305	0.937557
		TRINITY_DN374534_c0_g1_i1	1.10024	1.35372	1.08974	1.12061	1.39496	0.747485	1.18222	1.25334	0.362384	0.801812	0.95652	0.327565	1.3094
		TRINITY_DN3762_c0_g3_i1	0.892376	1.18482	0.729045	1.63355	0.775884	0.79263	1.31806	1.21054	0.883639	1.01979	1.05838	0.494119	1.00717
		TRINITY_DN3865_c8_g1_i1	0.967835	0.560602	0.941745	1.44133	1.10464	1.02402	0.833517	0.81074	0.745583	1.3788	0.71259	1.08407	1.39453
		TRINITY_DN38765_c0_g1_i4	0.961339	1.05174	0.754744	1.24788	1.31665	0.676376	0.718211	1.16321	0.400868	1.50247	0.982543	0.567634	1.65634
		TRINITY_DN403_c1_g1_i11	1.06636	1.34287	0.272105	0.878826	1.13549	0.965237	0.720343	1.10129	1.35501	1.21418	1.44767	0.572891	0.927731
		TRINITY_DN4127_c1_g1_i1	0.786681	1.28773	0.956303	1.14648	1.01774	0.692864	0.975164	1.18518	1.13987	0.712088	1.39495	0.78474	0.92022
		TRINITY_DN4268_c0_g2_i2	1.01501	0.996042	1.36424	1.05538	0.887436	0.90753	0.872726	1.09563	1.24962	0.845121	0.863337	1.08894	0.758987
		TRINITY_DN4365_c0_g1_i1	0.941661	0.724038	1.54079	0.671508	1.05931	1.05931	1.13266	0.87388	1.29267	0.79327	0.351973	1.19245	1.3665
		TRINITY_DN4391_c0_g1_i7	0.668781	1.0753	0.672174	1.19552	1.29838	0.92078	0.632746	1.0164	1.75014	0.821605	1.24323	1.01123	0.693706
		TRINITY_DN4412_c1_g1_i15	0.840889	0.476558	0.908738	1.40696	1.04387	0.933825	1.27316	0.544787	0.707662	1.26471	1.02448	1.17073	1.40364
		TRINITY_DN4639_c2_g2_i1	0.742642	1.0356	1.01245	0.92835	1.3071	1.21679	0.722322	1.35913	0.792879	0.868423	1.24511	1.08932	0.679893
		TRINITY_DN47456_c0_g1_i6	0.956425	0.564585	0.799057	1.10705	0.829814	0.959374	1.26674	0.981283	0.922718	1.11779	0.830446	1.27242	1.39229
		TRINITY_DN48885_c0_g3_i1	0.887952	1.08096	0.392904	1.03772	0.788316	1.01391	1.41746	0.659227	1.41433	1.28211	0.458389	0.996361	1.57036
		TRINITY_DN49601_c0_g1_i2	0.985811	0.685405	0.784234	1.96791	0.743794	0.728733	0.928247	0.538709	0.759681	1.46366	0.780933	0.965798	1.66709
		TRINITY_DN5037_c2_g1_i2	1.25334	0.674644	1.0551	1.13905	0.800471	1.17507	0.965293	0.992003	0.830625	1.03789	0.822342	1.09391	1.16027
		TRINITY_DN5064_c0_g1_i2	0.857426	0.978938	0.585029	1.13827	0.785605	0.639549	1.17106	1.14209	1.04291	1.04332	1.20064	0.687027	1.72813
		TRINITY_DN5091_c0_g2_i2	0.734049	0.831817	1.1151	1.03997	0.842968	0.970697	0.902327	0.95031	1.28867	1.13717	0.981172	1.21996	0.985791
		TRINITY_DN52035_c0_g3_i1	1.16166	1.09002	0.845332	1.01902	0.825499	1.07603	1.0959	0.643157	1.10445	1.09731	0.829236	0.918853	1.29353
		TRINITY_DN5216_c0_g1_i12	0.51365	1.25812	1.12833	0.90193	1.03165	0.861137	0.68566	1.19407	1.2316	1.25594	1.11738	0.937148	0.883369
		TRINITY_DN5250_c0_g3_i1	1.52954	0.541118	1.09218	1.14675	1.02659	1.39191	1.30374	0.355907	0.551333	0.938959	0.833047	1.04944	1.23949
		TRINITY_DN5265_c0_g1_i6	1.5577	0.333764	0.966307	0.68473	0.941447	0.989285	1.29975	0.575033	0.73114	0.896659	1.34012	1.13546	1.54861
		TRINITY_DN5273_c2_g1_i1	0.986796	0.829469	0.844714	1.19977	0.890144	0.743946	1.11058	1.1644	0.823371	1.22522	0.871393	1.04625	1.26395
		TRINITY_DN53283_c0_g1_i1	0.825902	1.75368	0.988992	0.721731	0.880112	1.05675	1.15162	1.48217	1.0061	0.587239	0.999214	0.853122	0.693362
		TRINITY_DN58256_c0_g1_i1	1.14053	0.686282	0.908636	1.32379	0.891719	0.865126	0.92009	1.20708	0.793971	1.06602	1.03785	0.967483	1.19142
		TRINITY_DN59185_c2_g2_i2	1.04078	0.328132	1.09817	1.277	0.638581	1.67886	1.11051	0.634744	0.665773	1.40144	1.19008	0.953034	0.982895
		TRINITY_DN593_c0_g1_i19	1.12907	0.585144	0.92101	1.05772	0.528313	0.996745	1.35029	0.983208	1.24724	1.0498	0.909546	1.17456	1.06736
		TRINITY_DN6005_c0_g1_i5	0.956875	1.58069	0.673288	1.19619	1.284	0.886628	1.00103	0.908271	0.665868	0.776557	0.942653	0.894419	1.23354
		TRINITY_DN6131_c1_g2_i1	0.48213	1.08868	1.30502	1.19493	0.892386	0.802043	0.639683	0.915472	1.78982	1.12305	1.13728	0.893481	0.736023
		TRINITY_DN6195_c1_g1_i2	1.05564	0.748628	1.06687	1.24309	0.881409	0.774722	1.06208	1.07183	0.823772	0.985784	1.10155	0.957709	1.2269
		TRINITY_DN6211_c1_g2_i1	0.950457	0.649921	0.925513	1.21399	1.19217	0.895964	0.905667	0.991629	0.453601	1.29074	1.4091	0.864331	1.25692
		TRINITY_DN636_c0_g2_i1	1.15717	1.08752	0.745756	1.5906	0.770886	0.515041	1.18278	1.24189	0.677308	1.40176	0.725653	1.0016	0.90204
		TRINITY_DN649_c12_g1_i1	0.842551	0.701704	0.764123	1.24713	0.450528	0.886659	1.29619	0.99146	1.08382	1.22306	0.826773	1.61059	1.07542
		TRINITY_DN65393_c0_g2_i4	0.718186	0.728605	1.13267	1.12119	1.05391	1.18614	0.810494	1.09823	1.77305	0.897613	0.839773	0.948805	0.691331
		TRINITY_DN65472_c0_g1_i2	0.833706	0.434565	1.15942	1.38007	0.678704	0.808411	0.732141	0.584585	1.33594	1.32499	0.948685	1.35275	1.42601
		TRINITY_DN6562_c0_g1_i5	1.50481	0.826798	0.753105	0.93623	0.862188	0.675804	0.911899	1.3239	0.660204	1.32483	1.00701	0.752057	1.46116
		TRINITY_DN6617_c1_g2_i1	1.18342	0.878089	0.523121	1.51953	0.750038	0.886228	1.32636	1.0115	0.858831	1.0115	1.40379	0.693259	0.954323
		TRINITY_DN662_c0_g3_i8	1.36699	0.770663	0.688142	1.4129	0.743673	1.36087	0.760226	0.633019	0.967182	1.51621	0.765689	0.918745	1.09569
		TRINITY_DN6692_c0_g1_i5	0.852387	1.3446	1.01848	1.54807	0.980775	0.59572	0.916968	1.19254	0.745783	0.899385	1.25691	0.810807	0.837568
		TRINITY_DN6917_c1_g1_i1	1.47712	1.02262	0.588082	1.6441	0.791531	0.834908	0.60075	0.985	0.57887	1.51358	0.735487	0.962735	1.26522
		TRINITY_DN7021_c0_g4_i1	1.03651	0.595047	0.969848	1.27022	0.904499	0.919909	1.07715	1.37284	0.79526	1.05323	0.838351	1.09216	1.07498
		TRINITY_DN7206_c0_g1_i10	1.26589	1.0933	0.937152	1.13329	0.814477	0.896165	1.02565	0.931621	0.699885	1.18803	1.00792	0.839863	1.16676
		TRINITY_DN7300_c2_g1_i2	1.47387	0.657626	1.13923	0.84709	1.01991	1.08159	1.34148	0.862981	0.831952	0.83355	0.781083	1.02706	1.10256
		TRINITY_DN73305_c0_g1_i4	0.624575	0.663871	1.21877	1.83339	0.717025	0.950069	0.857944	0.632187	1.40627	1.52904	0.704338	1.04089	0.821641
		TRINITY_DN7514_c2_g1_i7	1.08456	0.524183	0.651921	1.33622	0.54314	1.00759	1.11879	0.570749	1.13698	1.33794	1.08494	0.767063	1.83591
		TRINITY_DN769_c14_g1_i1	1.11512	0.464979	1.20186	0.844187	0.706565	0.825556	1.61842	0.882239	0.712716	1.07277	0.78847	1.37103	1.39608
		TRINITY_DN7865_c1_g2_i1	0.91367	0.824921	0.968166	1.07852	0.880567	1.00205	1.02259	0.976102	0.861911	0.99255	0.879072	1.10936	1.49052
		TRINITY_DN8055_c0_g1_i1	1.23921	0.630124	0.879379	1.23029	1.03119	0.957471	0.808019	0.770992	0.960501	1.17189	0.80886	1.11197	1.40011
		TRINITY_DN8082_c1_g1_i1	0.902564	0.818765	0.960974	1.05358	0.628566	0.886274	1.26785	1.31906	0.767399	1.21398	0.729829	1.09951	1.35164
		TRINITY_DN8184_c0_g1_i7	1.56906	0.98891	0.952723	1.07026	1.00831	1.31893	0.709838	0.970093	0.316127	1.39883	0.593751	0.611989	1.49118
		TRINITY_DN87343_c4_g1_i1	1.80248	1.21567	0.633545	1.05909	0.808829	0.67533	1.05466	0.60677	0.989889	0.793891	1.14467	0.709729	1.50544
		TRINITY_DN882_c2_g1_i5	1.06042	0.560342	0.98528	1.22363	0.708571	1.04884	1.11966	0.878819	1.25597	0.970298	0.72639	1.32453	1.13725
		TRINITY_DN8936_c2_g2_i10	0.735537	0.60948	1.86036	0.792182	0.886277	0.982784	0.865298	0.978632	1.00068	0.83798	0.875341	1.60731	0.968143
		TRINITY_DN902_c2_g1_i2	1.30994	0.812022	0.617031	1.60904	1.08672	0.484096	0.890254	0.939369	0.622913	1.32347	1.06054	0.995249	1.24936
		TRINITY_DN9057_c1_g1_i4	0.966016	0.689684	1.02649	0.937906	0.942521	1.13362	1.07903	0.910943	1.23626	0.982484	0.892364	1.16143	1.04127
		TRINITY_DN943_c7_g1_i11	0.580486	0.981519	0.907771	0.652552	1.33176	1.12952	1.04871	1.524	1.01759	0.711248	1.59127	0.827043	0.696532
		TRINITY_DN9472_c1_g2_i4	0.884278	0.857402	1.55589	0.948424	0.50577	1.20351	0.970243	1.45841	1.26691	1.26082	0.58209	1.04806	0.458199
		TRINITY_DN9559_c1_g5_i1	1.48274	0.895911	0.896359	1.06981	0.598244	0.55863	1.13606	1.06757	0.422329	1.04452	0.83414	1.31578	1.6779
		TRINITY_DN9722_c3_g1_i1	0.865494	1.25049	1.38193	0.718849	0.980579	0.947697	0.996359	1.15226	1.00594	0.927787	1.05427	0.928778	0.789569
		TRINITY_DN97295_c0_g1_i1	0.895816	0.62067	0.662731	1.5924	0.831184	0.977888	1.58255	0.793021	0.954497	1.09484	0.418978	0.906075	1.66934
		TRINITY_DN9860_c1_g1_i1	1.29363	1.00616	0.664946	0.993672	1.03904	0.960929	1.28966	1.13798	0.605304	0.988319	0.808544	1.05751	1.15431
	symDD	TRINITY_DN101195_c0_g1_i2	1.35578	1.27794	0.917511	1.31621	1.16988	0.873291	0.884724	1.16607	0.805701	1.42169	0.793707	0.242842	0.774652
		TRINITY_DN10226_c1_g1_i5	0.979028	0.753506	1.58841	0.688448	0.494469	0.803933	1.35345	0.937317	1.26395	0.77789	0.795684	1.65103	0.912881
		TRINITY_DN10249_c3_g2_i1	1.33589	0.581317	0.837504	1.42675	0.891912	0.71454	0.780919	1.183	0.939403	1.48893	0.981376	0.501259	1.33721
		TRINITY_DN10251_c0_g1_i1	1.03114	0.837564	1.04235	1.19507	0.887225	0.959047	1.09094	0.874143	0.926474	1.07706	0.947299	1.17692	0.954775
		TRINITY_DN10309_c0_g1_i11	1.00913	0.63059	1.17471	1.4516	0.972792	1.07674	1.55003	0.652208	1.13331	1.55463	0.383598	0.787893	0.622771
		TRINITY_DN10553_c0_g1_i5	1.10136	1.03953	0.985928	1.22362	0.863335	0.902937	1.14713	0.777051	0.900384	1.03014	0.745765	1.0378	1.24503
		TRINITY_DN10600_c0_g1_i1	1.068	1.01228	0.972434	1.3183	1.01709	0.713598	1.61724	0.866233	0.805063	0.956718	0.973714	0.601036	1.0783
		TRINITY_DN10741_c0_g1_i2	1.10395	0.605358	1.44402	1.57701	0.589685	0.854781	1.49385	0.774241	0.755498	0.841219	1.17713	0.327532	1.45572
		TRINITY_DN10770_c2_g3_i1	0.948008	0.885809	0.457847	1.62446	1.28581	0.833723	1.15504	1.37627	0.51413	1.13992	0.727984	0.785025	1.26598
		TRINITY_DN10845_c0_g1_i3	1.29714	1.03937	0.804438	1.14472	1.08072	1.02657	0.928895	0.670923	0.992108	1.04449	0.948981	0.864697	1.15693
		TRINITY_DN10938_c0_g1_i1	0.90307	0.94679	0.778561	1.35815	0.895755	0.929852	1.11375	0.926442	1.01839	0.894765	1.36866	0.828332	1.03748
		TRINITY_DN11085_c0_g2_i2	1.17504	0.976667	0.771599	1.07216	0.926611	1.27585	1.16351	0.825115	0.840801	1.38911	0.623738	0.597903	1.36189
		TRINITY_DN111423_c0_g1_i2	1.1663	0.505913	0.733582	1.1686	1.32192	0.843669	1.39922	0.907431	1.18229	1.1382	0.593306	0.869822	1.16975
		TRINITY_DN111834_c0_g1_i1	1.23523	0.757203	1.43402	0.962606	0.904181	1.629	1.34547	0.490559	0.74404	0.945641	0.592346	0.86272	1.09698
		TRINITY_DN11219_c0_g1_i1	1.09877	0.905476	1.37111	1.09273	0.889253	0.88606	1.12604	0.798817	0.959927	1.00566	0.826431	0.982967	1.05675
		TRINITY_DN11345_c1_g1_i7	0.901451	1.0352	1.10959	0.864554	0.69401	0.933835	1.2666	0.82064	1.04904	1.40426	0.834777	0.915989	1.17005
		TRINITY_DN1148_c0_g1_i3	0.904724	1.09322	0.919272	1.28487	1.10745	0.862872	1.15215	0.878052	0.948684	1.12042	0.949528	0.639906	1.13886
		TRINITY_DN11494_c0_g1_i1	0.891235	0.715412	1.28952	0.904276	0.739039	0.868835	1.51582	0.941711	0.806085	1.32373	1.0689	0.715105	1.22033
		TRINITY_DN11516_c0_g1_i9	0.980499	1.02179	0.571084	0.681302	1.04178	1.10681	1.24255	0.923277	1.01529	1.37902	0.870118	0.756975	1.4095
		TRINITY_DN1200_c3_g1_i11	1.00799	1.00347	1.01201	1.02829	0.889825	1.01133	1.05306	0.993689	0.937602	1.03559	0.933474	0.949927	1.14375
		TRINITY_DN12215_c2_g1_i1	1.32299	1.26888	0.898977	0.994595	1.08682	0.9675	1.11907	1.02149	0.929439	0.946677	0.807237	0.657254	0.979067
		TRINITY_DN12259_c0_g1_i12	1.25366	1.28171	1.29286	1.08436	0.813708	0.933999	1.06396	0.759336	1.02798	0.786589	0.525467	0.807667	1.36871
		TRINITY_DN12312_c0_g1_i9	1.04065	0.815632	0.84964	1.21455	1.30172	0.892037	0.955746	0.953819	0.900426	1.13486	1.0003	0.824814	1.11581
		TRINITY_DN1236_c0_g2_i1	0.97278	0.964932	0.888546	0.951278	1.05874	1.07359	1.18035	1.04806	0.825961	1.19093	0.82743	0.862933	1.15447
		TRINITY_DN12438_c0_g2_i1	1.34866	0.775239	1.15211	1.14664	1.03288	0.94872	0.928075	0.860031	0.824323	1.42166	0.610395	0.644417	1.30685
		TRINITY_DN12446_c0_g2_i1	1.14672	0.934338	0.969837	1.27574	0.884639	1.166	1.05909	0.636348	1.0812	1.02339	0.769216	0.990123	1.06335
		TRINITY_DN12477_c0_g1_i1	1.28652	1.33019	0.840051	1.06364	1.01865	0.792611	1.04484	0.699924	1.21845	1.01641	0.911694	0.731006	1.04601
		TRINITY_DN12594_c0_g1_i51	0.512844	0.948136	0.711475	0.956858	1.13663	1.11282	1.6736	1.05484	0.886299	1.39026	0.962122	0.581752	1.07236
		TRINITY_DN1271_c0_g1_i8	1.12202	1.16946	1.03194	0.958111	0.794135	0.82215	1.0906	0.853569	0.764773	1.70168	0.809738	0.841512	1.04031
		TRINITY_DN1271_c10_g1_i1	0.989894	0.908572	0.690866	1.34357	0.803125	0.824378	1.04143	0.956742	1.00434	1.13284	1.38649	0.847683	1.07007
		TRINITY_DN12748_c0_g1_i1	0.96654	0.991785	0.866159	1.23282	0.710078	0.740934	1.17632	1.11962	0.864155	1.47205	0.910439	0.823683	1.12543
		TRINITY_DN12865_c0_g1_i7	1.18184	0.955053	1.07785	1.69345	0.929201	0.916128	1.2215	0.818155	0.775558	1.15247	0.95564	0.552585	0.770564
		TRINITY_DN12966_c0_g2_i2	0.893231	0.823125	1.07846	1.24913	0.803863	1.07757	1.06502	0.780345	1.23278	0.733757	0.960872	1.22046	1.08137
		TRINITY_DN13147_c2_g1_i2	1.28187	0.999788	0.833371	1.22063	1.08254	0.963378	1.18294	0.763494	0.821418	1.24693	0.745841	0.919614	0.938186
		TRINITY_DN13205_c0_g1_i3	1.01051	1.1668	0.956302	1.53887	0.790444	0.786988	1.06933	0.95435	0.586121	1.30252	0.97531	0.775115	1.08734
		TRINITY_DN13283_c0_g1_i1	0.585609	0.851812	1.01371	1.01799	0.624413	0.903473	1.09604	0.557254	1.36961	1.16224	0.833649	0.930682	2.05351
		TRINITY_DN13302_c0_g4_i1	1.05574	1.53674	0.81877	1.05773	0.864055	0.649988	1.56509	0.592342	0.812345	1.20672	0.930709	0.677327	1.23245
		TRINITY_DN13415_c3_g1_i3	1.19943	0.979396	0.974213	1.13367	1.31997	0.936999	0.729112	1.1992	0.629385	1.44886	0.717352	0.687488	1.04493
		TRINITY_DN13561_c1_g1_i5	1.38924	1.10335	1.43523	1.43684	0.674675	0.524723	1.21138	0.453063	1.00367	0.663765	0.740452	1.21501	1.14859
		TRINITY_DN1381_c0_g1_i6	1.10516	0.909021	1.13912	1.19797	0.761409	0.973179	1.17521	0.655958	1.03618	1.01891	0.898505	1.13632	0.993054
		TRINITY_DN1392_c0_g1_i1	1.19701	0.647335	0.450222	0.992729	0.959578	1.44295	1.6087	0.421999	0.951963	0.916124	0.783521	1.14549	1.48237
		TRINITY_DN13952_c1_g3_i2	1.20953	1.11805	1.11479	0.933411	0.683353	1.30463	0.869477	0.344608	1.1857	0.610858	0.815501	1.54622	1.26387
		TRINITY_DN141_c1_g1_i6	1.21972	0.953114	0.843229	1.24056	0.991036	0.989484	1.20661	0.855276	0.714886	1.07835	0.916888	0.815686	1.17516
		TRINITY_DN14140_c0_g2_i2	1.04019	1.13757	0.772429	0.949395	1.0291	0.97956	1.15082	0.926531	0.901172	1.13817	0.933441	0.762004	1.27962
		TRINITY_DN14170_c2_g1_i1	1.12486	1.01795	1.15011	1.16046	0.558853	0.727451	1.52821	0.822654	1.09221	0.677268	0.89811	1.02427	1.2176
		TRINITY_DN1450_c3_g1_i1	1.02202	0.577447	1.73524	0.956409	0.676585	1.00877	1.24016	0.461129	0.937575	1.43596	0.662718	0.792903	1.49308
		TRINITY_DN1456_c0_g1_i6	1.04812	0.974671	0.85343	1.10276	1.0634	1.11155	1.03072	0.907197	0.866608	1.16479	0.987849	0.829182	1.05971
		TRINITY_DN14607_c0_g1_i14	0.970926	0.752518	0.925508	1.13549	1.01381	0.90484	1.69017	0.995831	0.881382	1.01939	0.871978	0.677132	1.16102
		TRINITY_DN14980_c0_g4_i2	0.875925	1.03325	0.913255	1.38033	0.479737	0.86637	1.53609	0.706606	1.25967	0.809042	0.856149	0.937475	1.34611
		TRINITY_DN1524_c4_g1_i1	1.14342	0.976182	0.797065	1.21418	1.02483	0.891462	1.18973	1.01197	1.02024	1.1545	1.06495	0.670741	0.840717
		TRINITY_DN154907_c0_g1_i3	0.953449	1.05552	0.761244	1.23789	0.989085	1.05423	1.24466	0.903947	0.956674	0.999727	0.89266	0.719159	1.23176
		TRINITY_DN15785_c0_g2_i1	0.781311	0.851064	1.24941	1.26497	0.92735	1.20771	1.08703	0.879118	1.10779	1.07685	0.691573	0.953099	0.922738
		TRINITY_DN16050_c2_g1_i2	1.13668	0.746959	0.87762	1.03069	1.08864	1.1675	0.803067	1.20498	1.27242	0.857568	1.02525	1.21497	0.573648
		TRINITY_DN16442_c0_g1_i13	1.11394	0.609105	1.17113	0.979887	0.951693	1.10623	1.53979	0.875621	0.634639	1.49271	0.919509	0.682783	0.922967
		TRINITY_DN1665_c0_g1_i6	1.13604	0.729069	0.952386	1.46518	0.785964	0.853793	1.2667	0.913467	1.24687	0.847492	1.04375	0.803014	0.956278
		TRINITY_DN1675_c2_g1_i12	1.06286	0.96295	0.67492	0.830004	0.621625	0.934018	1.22685	0.84898	0.950417	1.20085	1.01695	0.931441	1.73814
		TRINITY_DN16839_c0_g1_i3	1.45984	1.09062	0.820912	1.20387	0.872526	1.06008	1.46107	0.678103	1.21735	0.968591	0.760328	0.529311	0.877391
		TRINITY_DN168556_c0_g1_i1	1.46681	1.19386	0.552344	0.861241	0.903466	0.955202	1.0842	0.896331	1.03321	1.3431	0.803477	0.952603	0.954151
		TRINITY_DN1691_c4_g1_i7	1.10272	0.967488	0.989701	0.91403	0.71631	1.49242	1.60019	0.786854	1.13396	0.832013	0.537873	1.1978	0.728637
		TRINITY_DN17023_c0_g2_i1	1.21025	0.32556	0.990678	0.953083	1.04587	1.05547	1.28184	1.20705	0.807101	1.11266	0.483141	1.00548	1.52181
		TRINITY_DN17133_c0_g2_i9	1.11347	1.02624	0.798726	0.933719	0.86266	1.15265	1.12187	0.732599	1.04634	1.4504	0.830145	0.902848	1.02834
		TRINITY_DN17557_c0_g2_i5	1.25763	0.888969	1.20037	1.23966	0.726303	1.10597	0.695268	0.731198	0.841611	1.59741	0.896024	0.888921	0.930668
		TRINITY_DN17669_c0_g1_i2	0.787853	1.1615	0.921978	0.834322	1.16636	0.894308	0.84615	1.27303	0.837912	0.823127	1.15749	1.19847	1.0975
		TRINITY_DN179378_c0_g1_i1	1.28619	0.97117	1.03532	0.978732	0.749203	1.0802	1.36608	0.571018	0.955681	0.887628	0.87409	1.07569	1.16899
		TRINITY_DN18133_c0_g1_i2	0.953256	0.907162	1.53409	0.799369	0.746349	1.0909	1.00238	0.581714	0.911222	1.6485	0.803668	1.18238	0.839015
		TRINITY_DN1821_c0_g2_i11	0.975172	0.933502	0.738086	0.9528	0.912084	0.839452	1.5242	0.715289	0.780922	1.16423	1.28489	0.57204	1.60733
		TRINITY_DN18251_c0_g1_i8	1.14679	1.03998	0.888371	1.51872	0.922207	0.85247	1.15376	0.869904	0.815664	0.956042	0.943257	0.936929	0.955913
		TRINITY_DN18352_c0_g1_i1	1.15052	0.754194	0.833856	1.11328	0.720925	0.945566	1.02965	0.739696	1.05422	1.93173	0.919469	0.796772	1.01012
		TRINITY_DN1849_c4_g1_i1	1.22095	0.656299	1.14609	1.54168	0.87655	0.913867	1.06423	1.16143	0.574216	1.41491	0.676308	0.589771	1.16369
		TRINITY_DN18570_c0_g4_i1	1.17441	0.833524	0.792063	0.949331	1.12621	0.960973	1.30839	0.598234	0.93626	1.37886	1.18156	0.48692	1.27326
		TRINITY_DN1874_c0_g1_i3	1.10019	0.969887	0.959363	1.1551	1.0468	1.02786	1.17997	0.88015	0.810312	1.39064	0.815095	0.764391	0.90024
		TRINITY_DN18757_c0_g2_i1	0.921052	0.995897	0.709095	1.25633	0.905434	0.82917	1.01354	1.13707	1.07459	1.38432	0.929977	0.563665	1.27986
		TRINITY_DN18822_c0_g2_i2	1.16593	1.22056	1.05579	1.28581	1.15194	1.05627	1.27028	0.79341	0.669571	1.08113	0.781363	0.382384	1.08556
		TRINITY_DN1941_c2_g1_i2	1.07822	0.86153	0.943451	0.913447	0.919605	1.10249	1.1673	1.08459	1.0659	1.05215	0.800805	0.94073	1.06977
		TRINITY_DN19620_c0_g1_i2	1.0508	0.959486	0.962451	1.19969	0.974074	1.04012	1.14162	0.822975	0.932146	1.10282	0.884783	0.813775	1.11527
		TRINITY_DN19649_c1_g1_i2	0.966478	0.889411	1.23109	1.39213	0.766761	0.802208	1.62169	0.784202	1.09094	0.861438	0.8094	0.771291	1.01297
		TRINITY_DN20082_c1_g1_i1	1.25318	1.09309	0.699057	1.25515	1.14328	1.00789	1.38957	1.03571	1.01985	1.0637	0.745836	0.390131	0.903561
		TRINITY_DN204_c0_g1_i3	1.09955	1.1397	0.968619	1.08731	0.91637	0.957201	1.13236	0.985022	0.774523	1.11421	1.03774	0.78951	0.997885
		TRINITY_DN2041_c0_g1_i5	0.935472	0.561678	1.22629	1.19033	0.401058	0.729807	1.7852	0.952265	0.716767	1.13442	1.37585	1.05638	0.934484
		TRINITY_DN20493_c0_g1_i1	0.91794	0.914214	1.0995	0.958585	1.02939	1.27932	0.833157	0.878693	0.970813	1.10532	0.863087	1.16099	0.988981
		TRINITY_DN20508_c0_g2_i1	1.00343	0.986715	1.16701	1.00472	0.918302	0.981957	1.18694	0.956109	0.926018	1.24172	0.722194	0.811568	1.09332
		TRINITY_DN205717_c0_g1_i1	1.02019	0.979624	0.708031	1.1541	1.03876	0.664714	1.11817	1.12866	0.726768	1.277	1.35607	0.633429	1.19449
		TRINITY_DN2075_c2_g2_i1	0.893019	0.92171	0.537062	1.0983	0.875475	0.749245	1.15601	1.23621	0.891221	1.1116	1.3786	0.724476	1.42707
		TRINITY_DN20837_c0_g1_i7	1.28212	1.03102	0.754423	0.874961	1.17609	0.936548	1.27187	0.77317	0.910112	1.12614	1.03189	0.68544	1.14621
		TRINITY_DN20984_c0_g2_i4	1.05356	0.607237	0.950715	1.09211	0.757653	1.05307	1.35046	1.27057	1.12606	1.13541	0.650377	0.680723	1.27205
		TRINITY_DN21128_c1_g1_i5	0.499093	0.944934	1.62921	1.19927	0.785137	0.997558	1.29251	0.964845	1.17957	0.871184	0.837343	1.18321	0.616137
		TRINITY_DN2113_c0_g1_i5	0.91	1.07673	0.829444	1.46606	0.909992	0.97593	1.59579	0.873755	0.868575	0.994746	0.76712	0.56361	1.16824
		TRINITY_DN2126_c5_g1_i1	1.01822	0.998908	0.821884	0.927612	0.825747	0.847078	1.12765	1.0561	0.700537	1.94919	0.961287	0.553829	1.21196
		TRINITY_DN2138_c0_g3_i1	0.940781	0.793329	0.655525	1.0815	0.638413	0.933864	1.05856	1.51384	0.824094	1.21603	1.59012	0.664081	1.08987
		TRINITY_DN2175_c2_g1_i1	0.986149	0.99587	0.837773	1.21184	0.810359	0.852376	1.24	1.2933	0.924055	1.10891	0.975747	0.8241	0.939522
		TRINITY_DN21843_c0_g1_i14	0.965392	0.562807	1.51368	1.22134	0.979291	1.35017	0.873101	0.886843	0.94634	1.08548	0.70632	0.942593	0.966641
		TRINITY_DN2193_c0_g1_i1	1.08493	1.58633	0.548009	1.40358	1.06626	0.916877	1.53047	0.560271	0.817715	0.967857	0.759307	0.572482	1.18592
		TRINITY_DN21991_c0_g1_i1	1.2364	1.16537	1.02061	1.52781	0.497206	1.25341	1.23532	0.721097	1.24261	0.772141	0.779703	0.576607	0.971725
		TRINITY_DN22082_c0_g1_i1	0.838575	1.10757	0.905257	1.15952	1.16463	1.07324	0.864582	1.14285	1.10114	0.987015	1.2067	0.608923	0.839998
		TRINITY_DN22152_c0_g1_i31	1.08615	0.766679	0.769911	1.68802	1.22204	0.764833	0.897178	0.629717	1.12386	1.2045	0.89964	0.859937	1.08754
		TRINITY_DN22182_c0_g3_i1	0.688955	1.34219	0.510128	0.667033	1.2449	1.15056	0.563825	1.07962	1.02814	1.03873	1.51905	1.40106	0.765807
		TRINITY_DN22183_c3_g1_i1	0.84226	1.05331	0.859297	1.30109	1.22799	0.908107	0.95917	1.01395	0.983159	0.925683	1.1597	0.731763	1.03451
		TRINITY_DN228_c8_g1_i1	0.839918	1.09512	0.792938	1.12328	1.03264	0.854686	1.96679	0.958892	0.515396	0.995165	1.26302	0.34169	1.22047
		TRINITY_DN23041_c5_g1_i1	0.81139	0.848908	0.887178	1.33914	0.894204	1.18964	1.20645	0.731023	0.927016	1.13769	0.958009	1.00745	1.0619
		TRINITY_DN2305_c3_g1_i3	1.22672	0.967471	1.04028	1.19847	0.967208	0.836354	1.22034	0.807883	0.904104	1.24565	0.738653	0.831565	1.0153
		TRINITY_DN2345_c0_g1_i5	1.20721	1.28698	0.760606	1.55674	1.02029	0.991501	1.19555	0.906201	0.774185	0.772549	0.736721	0.717984	1.07347
		TRINITY_DN2385_c0_g1_i3	0.990198	1.02548	0.887115	1.07713	0.987221	1.03158	1.12797	1.09618	0.875802	1.05421	0.913388	0.9151	1.01863
		TRINITY_DN239_c2_g2_i3	1.28403	0.589478	1.20258	1.59154	0.923633	0.885728	1.42382	1.21932	0.88502	1.15819	0.48058	0.072838	1.28325
		TRINITY_DN2460_c1_g1_i1	1.08174	0.909308	0.720586	0.891767	0.812989	1.01549	1.52872	1.114	0.86342	1.22207	1.14313	0.635858	1.06091
		TRINITY_DN2462_c4_g4_i1	1.00663	0.884103	0.765459	0.973295	1.10832	1.06133	1.33762	0.733594	0.98033	1.17252	0.948884	0.670755	1.35715
		TRINITY_DN2482_c1_g1_i2	0.894353	1.19328	1.16858	1.09741	0.867944	0.774736	1.75542	0.73405	0.888953	1.01057	0.719699	0.847009	1.048
		TRINITY_DN25003_c0_g1_i1	1.02411	0.99221	0.890014	1.48518	1.01838	0.956588	1.22637	1.0608	0.870066	0.982601	0.872956	0.64675	0.973967
		TRINITY_DN25995_c0_g1_i1	1.34007	1.1208	0.721241	0.872757	1.03542	0.969896	1.34599	1.00844	0.886	1.26542	0.80948	0.505417	1.11907
		TRINITY_DN27931_c1_g1_i6	1.073	1.02455	1.06315	1.29679	1.02375	0.847754	1.2478	0.931358	0.892618	1.14689	0.859469	0.673757	0.91911
		TRINITY_DN2794_c3_g1_i5	1.12761	1.01333	0.756948	1.28766	1.12283	0.909422	1.12703	1.12568	1.01531	1.07717	0.953794	0.453515	1.02971
		TRINITY_DN2817_c1_g2_i1	0.955431	0.907135	0.782685	1.14798	0.934913	1.04658	1.2325	0.845265	1.1408	1.07957	0.819144	0.937675	1.17032
		TRINITY_DN284_c1_g1_i1	1.12314	0.798466	1.14636	1.26331	0.97337	0.787814	0.912228	1.11057	0.688326	1.08074	1.11099	0.71879	1.2859
		TRINITY_DN285865_c0_g2_i1	0.697859	0.714525	0.828823	1.69774	0.653724	0.98393	1.43769	0.655782	1.3461	0.96548	1.12607	0.718126	1.17415
		TRINITY_DN28695_c1_g1_i2	1.03563	1.12246	0.951747	1.3299	0.825889	0.993855	1.15674	0.812877	1.00585	1.08982	0.859241	0.81683	0.999153
		TRINITY_DN28917_c0_g1_i6	1.20832	1.00136	1.0875	1.18243	0.711248	0.907692	1.4771	0.896866	1.01925	1.16313	0.652565	0.673747	1.01878
		TRINITY_DN2943_c0_g1_i4	1.07872	1.26022	1.61607	0.934727	0.624193	0.947675	1.04412	0.840294	1.1131	0.932717	0.69898	1.11823	0.790957
		TRINITY_DN2988_c0_g3_i1	1.07074	1.0553	0.900449	1.07269	1.05225	0.965693	1.12471	0.897865	0.971868	0.998717	0.884374	0.808726	1.19663
		TRINITY_DN3055_c0_g1_i9	1.01759	0.632814	1.09632	1.21698	0.866102	1.02197	0.850179	0.851056	1.26943	1.30931	0.797445	0.914454	1.15636
		TRINITY_DN3064_c0_g1_i8	1.40957	0.72596	1.05751	1.05133	0.825446	1.09854	0.993756	0.883461	1.07162	1.1817	0.975447	0.652063	1.07361
		TRINITY_DN30823_c1_g1_i10	0.956622	0.951712	0.829782	1.03152	1.06181	0.883914	1.013	1.03229	0.959935	1.49752	1.07139	0.640824	1.06968
		TRINITY_DN30826_c1_g2_i1	1.04638	1.04646	1.50778	0.984293	0.488085	0.974719	1.17441	0.886952	1.51467	1.04392	0.513037	1.23113	0.588182
		TRINITY_DN3090_c0_g2_i1	1.05561	0.680678	1.01976	1.10088	0.947663	0.934807	1.16866	0.65186	0.766936	0.900657	0.868797	1.08518	1.81852
		TRINITY_DN31203_c0_g1_i5	0.924031	0.963454	1.29198	0.937405	0.710037	1.27981	0.945484	0.799405	1.28109	0.975608	0.828218	1.00568	1.05779
		TRINITY_DN3134_c1_g1_i11	1.66252	1.0161	0.680034	1.3211	1.09376	1.11918	1.14459	0.800621	0.768709	1.24202	0.930246	0.312059	0.909065
		TRINITY_DN31554_c0_g2_i2	0.819575	1.16241	0.811172	1.09551	1.41433	0.514512	1.04964	1.35525	0.764214	1.07962	0.978888	0.766282	1.1886
		TRINITY_DN31673_c0_g2_i1	0.961428	1.20763	0.736727	1.0321	1.10961	1.0794	0.998694	1.11832	1.12097	0.952938	1.38095	0.895385	0.40585
		TRINITY_DN3187_c0_g2_i1	1.20172	0.955884	0.910345	1.28877	1.08477	0.96689	1.18475	0.886736	0.852036	1.01671	0.902027	0.6924	1.05696
		TRINITY_DN3197_c1_g2_i3	1.25629	0.849832	0.882466	1.23019	1.16019	1.09222	1.42937	0.695665	0.646377	1.03596	0.938056	0.71232	1.07107
		TRINITY_DN31995_c0_g1_i1	0.957338	1.09347	0.851028	1.20655	1.23504	0.870363	1.5078	0.880427	0.796196	0.860238	0.781558	0.750269	1.20973
		TRINITY_DN32829_c0_g1_i7	1.44569	1.00224	0.716512	1.00574	0.972467	1.00616	1.11275	1.19969	0.905309	1.11343	0.811188	0.220703	1.48811
		TRINITY_DN335_c2_g1_i2	1.14663	1.07222	1.07612	1.15721	0.861019	0.878422	1.22669	0.934528	0.69263	1.36305	0.735997	0.926036	0.929447
		TRINITY_DN3368_c2_g1_i1	1.25486	0.56649	1.14456	1.27188	0.893312	0.955952	1.19528	1.10541	0.903525	1.16022	0.609045	0.919866	1.01961
		TRINITY_DN3483_c0_g1_i13	0.980972	0.509713	1.18045	0.853058	0.864918	1.11949	1.12662	0.889165	1.05493	1.45045	0.816464	0.942071	1.2117
		TRINITY_DN35_c1_g1_i3	0.755623	0.581413	1.3182	0.893733	0.771638	0.827363	1.42021	0.752337	0.888272	1.02749	0.807322	0.863186	2.09321
		TRINITY_DN3512_c0_g2_i2	0.970265	0.923363	0.66857	1.22305	0.942546	1.24223	1.2121	0.797222	0.948973	1.23781	1.20477	0.60098	1.02811
		TRINITY_DN35160_c0_g2_i1	1.3353	0.848931	0.858143	1.10262	0.510317	0.964259	1.00074	0.532424	1.04753	1.21721	0.653648	1.27856	1.65033
		TRINITY_DN3530_c0_g3_i4	0.845773	0.75932	1.08326	2.02978	0.703121	0.82893	1.37854	0.602858	1.26479	0.976211	0.863495	0.780793	0.883132
		TRINITY_DN368317_c0_g1_i4	0.674617	0.750639	0.910763	0.849108	1.36719	1.11937	0.642293	1.55395	1.19929	1.0652	1.16217	1.11249	0.592909
		TRINITY_DN37730_c0_g1_i1	0.828575	1.04938	0.826857	0.996288	0.847782	1.22881	0.797968	0.884011	1.32547	1.06875	1.10169	1.11372	0.930702
		TRINITY_DN3789_c4_g2_i1	0.891087	1.44709	0.647794	1.13893	1.13031	0.845432	0.949403	0.884475	0.7607	0.999115	0.844849	0.565068	1.89575
		TRINITY_DN3830_c0_g1_i1	0.41083	0.901776	1.44597	0.922749	1.10829	1.35414	0.964407	0.812111	0.926982	0.99084	1.40718	1.08813	0.666597
		TRINITY_DN385_c0_g1_i9	1.05532	1.19994	0.90918	0.988531	1.21366	0.904053	1.2437	1.09886	0.77416	0.933729	1.06579	0.636614	0.976473
		TRINITY_DN392_c0_g2_i4	0.992301	1.14815	1.85592	0.793555	0.529037	1.11098	1.02233	0.643423	1.06951	1.06951	0.634844	1.25539	0.875055
		TRINITY_DN3951_c2_g1_i1	0.632344	1.51424	1.43983	1.1767	1.24122	1.04782	0.666366	1.19396	0.923292	0.710444	0.73441	1.03173	0.687651
		TRINITY_DN39871_c0_g1_i1	1.12428	1.27921	0.88164	1.26547	1.49655	0.807523	1.08301	0.696744	0.871862	0.866462	1.00219	0.651769	0.973305
		TRINITY_DN4244_c0_g1_i3	1.51292	1.54873	0.618105	1.13026	0.981314	0.839562	1.43688	0.676173	0.940679	0.797586	0.812338	0.62852	1.07693
		TRINITY_DN42611_c0_g2_i2	1.0067	0.773952	1.02341	1.19826	0.906679	1.00385	1.17818	1.00139	0.963268	1.17158	0.799847	0.822006	1.15087
		TRINITY_DN4328_c1_g1_i5	0.935351	0.611881	0.429808	1.27083	0.934576	1.08856	1.05099	1.25805	0.920243	1.28594	0.922567	0.527043	1.76417
		TRINITY_DN4353_c8_g2_i1	0.88598	0.876232	0.889157	1.24808	0.788171	0.969113	1.25257	0.785323	1.01972	1.2368	0.924644	1.03264	1.09157
		TRINITY_DN43648_c0_g1_i3	1.06164	0.624323	1.51583	0.818472	0.883422	0.923744	1.08425	0.665577	0.80208	1.21796	0.946973	1.2349	1.22083
		TRINITY_DN4421_c1_g1_i2	1.06349	0.492721	1.61937	0.859741	0.845872	0.986956	1.21012	0.7266	0.905886	0.978256	0.714748	1.04647	1.54978
		TRINITY_DN4426_c0_g1_i1	1.1256	0.849191	0.937511	1.27847	0.897852	1.01592	1.38579	0.584933	0.860101	1.28685	0.766304	0.941286	1.07018
		TRINITY_DN4462_c1_g1_i1	1.07152	0.96655	0.673194	1.46247	1.17998	0.9796	1.16218	1.3043	0.72933	1.17167	0.907791	0.447152	0.944258
		TRINITY_DN451_c4_g1_i1	0.999063	1.24343	0.856179	1.19747	1.16179	0.709844	1.69473	0.828612	0.95413	1.15116	0.719793	0.562395	0.921401
		TRINITY_DN45675_c0_g1_i1	1.1107	0.834612	1.05955	0.783402	0.754332	1.28201	1.443	0.519671	1.23386	1.40501	0.738588	0.859276	0.975989
		TRINITY_DN4569_c0_g1_i1	1.11136	0.597999	0.84225	1.41015	0.666653	0.983723	1.02403	0.998367	1.07535	1.60644	0.9015	0.884168	0.898006
		TRINITY_DN4670_c2_g1_i15	1.02268	0.998968	0.704357	1.38648	0.788473	1.00758	0.960808	1.35316	0.72951	1.05859	1.22682	0.716831	1.04574
		TRINITY_DN46778_c0_g2_i1	0.79057	0.85636	1.26624	1.00666	0.652434	1.13273	1.3491	0.695964	1.18626	1.07929	0.962285	1.03633	0.985772
		TRINITY_DN46932_c0_g1_i4	0.957018	1.2571	0.921452	0.908383	0.810064	0.791658	2.03216	0.720519	0.87762	0.906103	0.846556	0.72967	1.2417
		TRINITY_DN4743_c0_g3_i1	1.12338	0.649921	1.58207	1.22994	0.482165	1.40086	0.981212	0.982531	0.883354	1.10835	0.868847	0.807126	0.900235
		TRINITY_DN4746_c2_g1_i1	1.26394	0.57547	0.826557	1.35883	1.11844	0.926032	1.15378	0.76613	1.36821	1.62977	0.640914	0.623026	0.748897
		TRINITY_DN4755_c2_g2_i2	1.48428	1.00297	1.46539	0.97507	1.05523	1.00608	1.34767	0.289645	0.806584	1.00383	0.648079	0.755824	1.15933
		TRINITY_DN479_c0_g5_i1	0.929464	0.854975	1.23836	1.26475	0.792814	0.785174	1.06716	0.834486	0.97322	1.21527	0.864872	0.92686	1.2526
		TRINITY_DN4802_c2_g2_i1	0.950496	0.939378	1.50597	0.985159	0.849561	1.14648	1.28448	0.654447	0.853049	0.673632	0.735763	0.84084	1.58075
		TRINITY_DN4816_c1_g2_i21	1.17916	0.947556	0.748191	0.737893	1.18519	1.18484	1.15409	1.00842	0.890095	1.26073	0.796457	0.673206	1.23418
		TRINITY_DN4903_c0_g2_i1	1.07495	1.04904	0.851937	1.09647	0.951627	0.921037	1.16923	0.822546	1.04521	1.10525	0.927077	0.844776	1.14086
		TRINITY_DN49039_c0_g1_i1	0.94683	0.657451	0.852788	1.24681	0.944876	0.540806	1.49573	1.16338	1.0099	1.18682	0.495879	0.754003	1.70474
		TRINITY_DN4908_c0_g1_i4	0.705668	0.552806	1.05096	0.779425	1.13819	1.11055	0.474822	1.50082	1.06755	1.24678	1.49968	1.14212	0.730634
		TRINITY_DN502_c1_g1_i2	0.939849	0.649905	0.894492	0.83016	0.853962	0.915441	0.967676	0.90778	1.10721	1.25002	0.681426	1.40465	1.59743
		TRINITY_DN50736_c0_g1_i3	1.26456	0.566029	0.890458	1.0877	0.459369	0.897205	1.18575	0.860456	0.782363	1.42476	0.990945	0.757815	1.8326
		TRINITY_DN5076_c2_g2_i5	1.02823	0.875913	0.903227	1.1593	0.975242	0.980737	1.19851	0.912167	0.979917	1.03003	1.19572	0.767808	0.993205
		TRINITY_DN5143_c0_g1_i3	1.44662	0.763192	0.687918	0.937896	1.52695	0.954187	1.34292	0.724432	0.470746	1.20574	0.870374	0.478835	1.5902
		TRINITY_DN5176_c1_g2_i1	1.07139	0.97883	1.01763	1.11959	0.993354	1.03166	1.11827	0.764097	0.991432	1.21353	0.819382	0.902683	0.978153
		TRINITY_DN53822_c0_g1_i21	1.2388	0.810253	0.995943	1.17619	0.951137	1.04211	0.811954	0.622861	0.943423	1.47418	0.810706	1.01602	1.10643
		TRINITY_DN539_c2_g4_i1	1.0992	0.867639	1.01671	1.04297	0.886472	1.05623	1.21167	0.766578	1.05358	1.53316	0.728117	0.839523	0.898143
		TRINITY_DN5396_c1_g2_i7	1.04436	1.12228	0.904478	1.40823	1.11641	0.971972	1.42829	0.945561	0.849212	0.825573	0.886708	0.486149	1.01077
		TRINITY_DN5495_c0_g1_i1	1.01449	0.966856	0.764305	1.25411	0.961473	0.919586	1.12667	0.982138	1.02305	1.17836	1.07471	0.771526	0.962733
		TRINITY_DN55102_c1_g3_i2	1.07262	0.83854	0.893964	1.44965	1.10457	0.820253	1.35994	0.918273	0.868103	1.08702	0.773136	0.705497	1.10843
		TRINITY_DN552_c0_g1_i20	0.677341	0.980397	0.989098	1.38123	1.46765	0.490641	1.01033	0.679701	0.853866	1.56881	1.04941	0.472502	1.37902
		TRINITY_DN57009_c0_g2_i2	1.58786	1.06814	0.85345	0.882399	1.12763	0.996938	1.32088	1.10403	0.822079	1.24784	0.813413	0.248013	0.927329
		TRINITY_DN5835_c0_g1_i9	1.0278	0.776862	1.11853	0.898215	1.0311	1.0413	1.39203	0.935264	0.68564	1.11458	1.07638	0.636572	1.26573
		TRINITY_DN592_c0_g1_i2	1.02114	1.11401	1.18988	1.25658	0.786254	0.738802	1.94898	0.604843	0.965146	0.770927	1.04794	0.412794	1.14271
		TRINITY_DN5952_c0_g2_i4	0.941905	1.25424	0.85369	0.942838	0.883386	1.04419	1.6316	0.755601	0.910311	1.10581	0.760515	0.790978	1.12495
		TRINITY_DN6029_c2_g1_i6	0.920444	0.72567	0.816014	1.37338	1.05062	0.960152	1.19403	0.858636	1.06379	1.11698	0.797496	0.80211	1.32068
		TRINITY_DN6086_c0_g1_i6	0.890656	1.05957	1.35232	1.29303	0.730432	0.810636	1.33447	0.786253	0.81776	0.954451	0.74576	0.747828	1.47684
		TRINITY_DN610733_c0_g1_i1	1.07008	0.625269	0.731087	1.03133	0.896756	1.03172	1.16219	0.630025	1.16193	1.65526	0.972909	0.88348	1.14796
		TRINITY_DN6143_c1_g2_i1	0.874884	0.928442	0.650931	0.889056	0.930584	0.826106	1.34586	1.40766	1.34059	1.09142	0.820832	0.737942	1.15569
		TRINITY_DN6203_c0_g1_i1	1.08758	0.995749	0.842194	1.16149	0.916461	0.87037	1.04014	1.171	0.99535	1.1733	0.844737	0.78666	1.11498
		TRINITY_DN62671_c1_g1_i1	0.84618	0.436891	0.822785	1.22393	0.401929	0.922413	1.31777	0.857484	1.36982	1.5512	1.0315	1.33302	0.885085
		TRINITY_DN6386_c0_g6_i1	1.19961	0.943247	0.816786	1.32993	1.59326	0.872484	1.25628	1.11146	0.827851	1.06501	0.870625	0.235951	0.877506
		TRINITY_DN645_c1_g1_i1	1.26362	0.767381	0.903813	1.04445	0.796043	1.16426	1.73062	0.987315	0.90152	1.06317	0.798336	0.654643	0.924832
		TRINITY_DN666_c2_g1_i7	0.9441	0.268104	1.24081	1.6191	0.941692	0.744686	1.60721	0.418373	0.826265	1.17878	0.583087	1.21504	1.41275
		TRINITY_DN6680_c0_g1_i1	0.993425	0.889261	1.09217	1.14195	0.986572	0.831198	1.14313	0.502444	1.18338	1.77615	0.686539	0.846461	0.927325
		TRINITY_DN6708_c6_g1_i2	0.947713	0.978916	0.724398	1.14166	0.959745	0.866544	1.10434	1.3764	0.838197	1.16817	1.159	0.812908	0.922016
		TRINITY_DN6767_c1_g1_i5	1.33687	0.782977	1.48741	1.34857	0.746449	0.962278	1.21487	0.899606	0.483705	1.08893	0.97326	0.691178	0.983884
		TRINITY_DN6793_c0_g3_i1	1.24039	1.40738	0.904361	1.30137	0.86374	0.524929	1.65341	1.01625	0.634963	1.24137	0.9349	0.418572	0.858368
		TRINITY_DN6877_c1_g1_i10	1.21227	0.54488	0.703071	0.877265	1.07009	1.07009	1.80018	0.930783	0.79935	1.36627	1.13357	0.383804	1.10839
		TRINITY_DN6964_c2_g1_i6	1.09571	0.96755	0.707188	1.55321	1.06264	0.787287	1.49847	1.08772	0.77569	0.770566	0.985943	0.70967	0.998349
		TRINITY_DN7039_c0_g1_i1	0.988296	0.874772	1.02953	1.22008	0.646066	1.00607	1.15301	0.676165	0.967677	1.51847	0.908426	1.10466	0.906767
		TRINITY_DN7075_c0_g2_i1	0.989944	1.08061	0.954203	1.31473	0.771662	0.672836	1.36678	0.995941	0.788693	1.16841	0.987545	0.851779	1.05687
		TRINITY_DN713841_c0_g1_i1	0.886974	1.49268	0.928599	0.810336	0.988898	1.12039	0.746925	1.48918	0.820451	0.518179	1.35497	1.2227	0.619715
		TRINITY_DN71738_c0_g1_i2	1.27819	0.908668	0.892235	1.22961	1.10711	0.886605	0.997316	0.593951	0.890337	1.28925	1.07693	0.948344	0.901467
		TRINITY_DN7249_c1_g1_i3	0.815978	0.524455	0.995176	1.01451	0.707285	1.08197	1.69253	0.917942	1.01173	1.21961	0.785961	0.916447	1.3164
		TRINITY_DN72929_c0_g1_i4	1.30343	0.891174	1.27266	1.00588	0.781124	0.795875	1.92733	0.856723	0.543943	1.245	0.64031	0.421471	1.31507
		TRINITY_DN7296_c0_g1_i1	1.01971	0.966877	1.13598	1.00892	0.839171	0.953876	1.15618	0.985133	1.01169	1.15793	0.852909	0.857428	1.0542
		TRINITY_DN73_c1_g1_i1	1.17398	0.953728	0.989915	1.20676	0.767367	0.958182	1.23285	0.876414	1.03654	1.07593	0.943777	0.846073	0.938488
		TRINITY_DN7311_c0_g2_i1	0.77857	0.764887	1.02043	1.2858	0.732704	0.961842	1.4498	0.83889	1.00039	1.13721	0.897283	0.970707	1.1615
		TRINITY_DN7367_c0_g3_i3	1.01662	0.851211	0.956287	1.20048	1.07238	1.0731	1.25657	0.879161	1.10476	1.16345	0.774023	0.842507	0.809451
		TRINITY_DN7406_c0_g1_i10	1.00105	1.16293	0.828601	1.37276	0.957928	1.01542	1.1954	0.773204	0.970075	1.03017	0.89675	0.742544	1.05316
		TRINITY_DN7514_c6_g1_i1	0.964594	0.625929	1.07418	1.48656	1.17388	0.763063	1.05673	1.02007	0.780714	1.25322	0.729507	0.602653	1.46891
		TRINITY_DN76150_c0_g2_i1	1.05536	0.695826	0.874606	0.86994	0.617565	0.735495	1.17338	0.792845	0.958343	1.27964	1.07582	1.03858	1.83259
		TRINITY_DN7628_c0_g1_i12	0.975044	0.812626	0.635325	1.12647	0.87694	0.908047	1.18698	1.07149	1.25881	1.13549	1.10546	0.783262	1.12405
		TRINITY_DN77995_c0_g5_i1	0.890881	1.49709	0.659679	1.21759	0.985279	0.704297	1.52475	0.94103	0.938817	0.965735	0.622437	0.670004	1.38241
		TRINITY_DN7818_c0_g2_i1	0.959593	1.08613	0.982278	1.13906	0.964886	0.811886	1.17611	1.09722	1.12721	1.06294	0.720136	0.668968	1.20359
		TRINITY_DN7874_c0_g2_i7	0.996589	0.715802	1.05977	1.28503	0.868263	0.744253	0.905544	0.999532	0.940667	1.41473	1.01817	0.83883	1.21282
		TRINITY_DN79879_c1_g1_i2	1.26279	0.653581	1.16337	1.33452	0.548888	0.978756	0.949567	1.12169	0.684171	1.49415	0.651535	1.02593	1.13106
		TRINITY_DN8052_c0_g2_i1	0.858401	1.06407	1.02161	1.29892	0.897373	1.03948	1.08168	0.956427	0.817643	1.11393	1.17477	0.574111	1.10159
		TRINITY_DN8054_c0_g1_i4	1.00949	0.943336	1.15031	1.45426	0.747823	1.07437	1.67735	0.552143	1.01112	0.678309	0.7797	0.292206	1.62959
		TRINITY_DN8122_c0_g1_i1	1.00175	0.706037	1.42598	0.622156	0.919216	1.65071	0.881312	1.11199	1.01218	0.890396	0.451478	1.05625	1.27055
		TRINITY_DN81364_c0_g2_i4	0.552265	0.471177	0.9021	1.21741	1.04888	1.14988	1.41337	0.59357	0.937205	1.72317	0.951499	0.730362	1.30911
		TRINITY_DN8219_c1_g1_i4	0.882563	0.790634	0.796034	1.21011	1.07453	1.09968	1.06022	0.846224	1.09456	1.29956	0.759012	0.837886	1.24898
		TRINITY_DN8309_c0_g1_i1	1.34832	0.811829	1.04556	1.52568	0.768879	0.983245	0.834263	0.729381	1.0517	1.1445	0.832345	0.715575	1.20873
		TRINITY_DN840_c2_g1_i1	1.07155	1.06854	0.826628	1.13229	0.988461	0.833149	1.38084	1.02282	0.903884	1.11639	0.974962	0.73717	0.943312
		TRINITY_DN842815_c0_g1_i1	1.58077	0.598013	1.46313	1.19725	1.12663	1.27154	1.26909	0.685765	0.858474	0.942906	0.50117	0.668285	0.836973
		TRINITY_DN8510_c1_g1_i71	1.30446	0.840248	1.36157	1.01256	0.838099	1.00479	1.46496	0	0.885868	1.04463	0.925868	0.945868	1.37107
		TRINITY_DN8597_c0_g5_i1	1.07931	0.859236	1.22822	0.886343	0.587448	1.28689	1.07075	0.966239	1.09054	0.750271	0.928253	1.35502	0.911489
		TRINITY_DN9078_c0_g2_i6	1.05073	0.932837	0.856386	0.949512	1.35054	0.989557	1.12878	1.0039	0.838052	0.955857	1.13431	0.798909	1.01063
		TRINITY_DN92166_c1_g1_i1	1.06269	1.10459	1.08695	1.16247	0.983122	0.903554	0.989738	1.109	0.793113	1.15347	0.737985	0.7661	1.14722
		TRINITY_DN936_c1_g2_i1	1.01975	1.18172	0.714807	1.25905	1.18824	0.800992	1.05599	0.984345	0.566858	1.25944	0.628622	1.0204	1.31978
		TRINITY_DN93777_c0_g1_i3	0.827763	0.616616	1.16534	0.988053	0.594012	1.31686	1.77377	0.64487	0.870186	1.32592	0.709517	0.677974	1.48912
		TRINITY_DN9391_c0_g1_i1	0.837583	1.1374	1.08373	1.02523	1.05545	1.1189	0.579327	1.10492	0.99788	0.764704	1.65572	0.804973	0.83419
		TRINITY_DN9429_c3_g1_i11	1.17504	0.571182	1.2358	0.853777	0.791544	0.978736	1.17701	0.965271	1.18982	1.23555	0.517488	0.996388	1.3124
		TRINITY_DN9431_c0_g1_i1	1.26281	1.05913	0.550661	1.1324	1.18482	1.08882	1.17559	1.06337	0.937873	1.25726	0.853939	0.4498	0.983536
		TRINITY_DN9499_c0_g1_i12	1.23342	0.737925	1.12409	0.80095	0.985743	0.588792	1.22914	1.57011	0.914839	1.51759	0.951189	0.278501	1.0677
		TRINITY_DN9501_c0_g1_i4	1.00794	0.989953	0.884996	1.44454	1.10234	1.02555	1.09222	0.893755	0.857511	0.992893	0.926874	0.793627	0.987817
		TRINITY_DN9520_c2_g1_i1	1.42467	0.76186	0.662692	1.0874	0.712678	1.12992	1.01685	0.604547	1.12211	1.09441	0.594665	1.00179	1.78641
		TRINITY_DN954_c0_g2_i1	0.919097	0.759223	0.778422	1.13168	0.795876	0.954702	1.12644	0.85801	1.14774	1.04302	0.858708	0.875812	1.75128
		TRINITY_DN974_c0_g1_i9	0.651509	0.527987	1.21595	1.03891	0.747285	1.2437	1.02776	0.907492	1.55169	1.22826	0.718727	1.05307	1.08767
		TRINITY_DN9848_c1_g1_i6	0.826704	0.835908	1.18904	0.979553	0.910326	1.08276	0.774942	0.93841	1.17748	0.998669	0.861868	1.40569	1.01865
		TRINITY_DN992_c4_g1_i1	1.15832	0.94859	0.815108	1.17465	1.19443	0.9821	1.10395	0.929098	0.947808	1.1176	0.838382	0.695479	1.09449
	apoLD	TRINITY_DN101812_c0_g2_i4	0.966656	0.888287	1.04839	0.894102	1.03227	1.29539	0.762078	0.970621	0.996259	0.902362	1.06505	1.27352	0.905005
		TRINITY_DN10221_c0_g1_i1	1.31868	1.13437	0.938189	0.989085	1.17571	1.04708	0.678618	0.844879	1.06589	0.658722	1.08764	1.15859	0.902561
		TRINITY_DN10410_c0_g1_i1	1.05971	0.771945	1.14495	0.981575	1.10563	1.36036	0.7845	1.02898	1.11356	0.62129	1.09308	1.01775	0.916654
		TRINITY_DN104389_c0_g1_i3	1.17138	0.703116	0.876421	1.06934	1.31427	1.06538	0.873361	0.541329	0.809294	1.37024	0.693038	0.630411	1.88241
		TRINITY_DN10454_c0_g1_i14	0.885329	1.33149	1.12818	0.807768	1.0233	0.855538	1.04415	1.13702	1.0498	0.848757	1.07908	1.02854	0.781058
		TRINITY_DN1054_c0_g1_i3	0.722826	0.893918	1.52991	0.690755	1.19479	1.01024	0.758295	0.807489	1.17318	0.658684	0.925854	1.16924	1.46481
		TRINITY_DN10677_c0_g1_i18	0.961749	1.1964	1.21212	0.767605	1.04771	1.36441	0.757338	0.878966	0.595457	0.56941	1.10425	1.57901	0.965575
		TRINITY_DN10753_c0_g1_i3	0.975096	0.887161	1.33378	0.816606	1.27869	1.25749	0.811913	0.586343	1.11881	0.482421	1.23803	1.12959	1.08406
		TRINITY_DN10805_c0_g1_i1	1.07084	1.04542	1.25775	0.780722	1.09363	1.17229	0.88926	0.938534	1.01361	0.88441	1.17307	0.891782	0.788675
		TRINITY_DN10848_c5_g1_i1	0.640874	0.678345	1.56434	0.966218	0.96027	1.06607	0.747934	1.31632	1.42464	1.03648	0.738566	1.17959	0.680352
		TRINITY_DN10870_c1_g1_i2	0.437961	1.34548	1.14879	1.06513	1.0473	1.38425	0.609261	0.908558	1.06521	0.625738	1.24503	1.13518	0.982108
		TRINITY_DN109437_c0_g1_i1	0.903595	1.11578	0.765043	0.759194	0.898978	1.27787	0.771325	1.01555	1.27888	0.902885	1.22175	1.41715	0.671995
		TRINITY_DN1100_c2_g1_i1	0.798122	1.03154	1.01513	0.770841	0.978634	1.11802	0.791214	0.809714	1.23602	0.743122	1.28279	1.40434	1.02051
		TRINITY_DN1106_c1_g2_i1	0.909267	0.882679	0.996476	0.984819	1.1087	1.19672	0.652108	0.764245	1.05748	0.788068	1.21207	1.20909	1.23828
		TRINITY_DN11160_c2_g1_i15	1.06996	1.25425	0.876052	0.742366	0.992712	1.03843	0.869904	1.19387	1.21468	0.812362	1.12451	0.998387	0.81252
		TRINITY_DN11198_c0_g1_i3	1.16655	1.0773	1.05155	1.35905	0.994152	0.778861	1.25582	0.517205	0.630657	1.14409	1.02112	0.938331	1.06532
		TRINITY_DN11328_c0_g1_i1	0.791484	0.96772	1.58613	0.652516	1.00604	1.00499	0.901816	0.802854	1.32819	0.49502	0.949823	1.16354	1.34988
		TRINITY_DN11576_c0_g2_i1	1.00575	1.19188	0.853444	0.796771	1.1173	1.15832	0.953358	1.05307	1.11226	0.87104	1.06796	1.06143	0.75741
		TRINITY_DN11691_c0_g2_i8	0.71617	0.988752	1.105	1.01815	0.996992	1.14912	0.912833	0.831071	1.28413	0.905879	0.973381	1.16812	0.950413
		TRINITY_DN1173_c0_g2_i5	1.03264	1.08929	1.01658	0.849523	1.17233	1.31104	0.854441	0.859432	1.0006	0.748757	1.11885	1.08957	0.856955
		TRINITY_DN1173_c2_g1_i1	0.986598	0.959251	1.00944	0.749491	1.08076	1.05869	0.817391	0.842821	1.15658	0.997474	1.29326	1.13773	0.910514
		TRINITY_DN11967_c0_g2_i2	0.93477	1.00724	0.843953	1.37271	0.889086	0.735157	1.14906	0.973849	0.836798	1.08778	1.03017	0.878262	1.26116
		TRINITY_DN1200_c1_g2_i2	1.00102	1.09433	0.974271	1.03806	1.12005	1.13808	0.720524	0.911843	1.11825	0.880448	0.99677	1.08716	0.919191
		TRINITY_DN1200_c3_g1_i1	1.08134	1.14321	0.913462	0.816895	1.06032	1.08156	0.938332	1.05647	1.05774	0.948653	1.12636	0.90929	0.866359
		TRINITY_DN120207_c0_g1_i2	1.01077	0.860452	0.99178	0.805755	0.907394	1.30325	0.892415	1.12311	1.33053	0.757476	0.987233	1.06961	0.960219
		TRINITY_DN1213_c1_g1_i5	1.0051	0.771952	1.20421	1.01327	1.17676	1.18356	0.79783	1.11527	1.16047	0.913476	0.775132	0.920912	0.962053
		TRINITY_DN12162_c0_g1_i18	0.80872	1.25378	1.16892	0.984979	1.36803	1.41046	0.402056	0.480585	1.41968	0.865553	1.16239	0.933906	0.740943
		TRINITY_DN1231_c1_g2_i1	0.765774	0.881917	1.24696	0.818846	1.15281	1.59123	0.942988	1.27511	1.05667	0.746083	0.94591	0.844843	0.730854
		TRINITY_DN12465_c0_g1_i4	0.821831	0.57802	1.32123	0.62955	0.955514	1.73053	0.800041	1.05416	0.955514	0.741149	1.03325	1.17989	1.19933
		TRINITY_DN12474_c2_g1_i10	0.891502	1.06838	1.16885	0.85621	1.17186	1.1855	0.811196	0.898955	0.921122	0.914414	0.962863	1.2288	0.920345
		TRINITY_DN1284_c3_g1_i5	0.59868	0.827466	1.27325	1.05348	1.31504	1.15254	0.729804	0.920603	1.16522	0.78254	1.0577	1.29515	0.828524
		TRINITY_DN1302_c7_g1_i3	1.05098	0.979729	1.11565	0.617625	0.927667	0.986661	0.919393	1.04691	1.52033	0.639585	1.33548	1.12683	0.733153
		TRINITY_DN13021_c0_g1_i6	0.827277	0.707135	1.33044	0.557207	0.817907	1.389	0.984065	0.639032	0.997117	0.818911	0.937882	1.52019	1.47384
		TRINITY_DN1313_c0_g1_i5	1.184	1.20006	0.897613	1.49481	0.614168	1.04307	1.35524	0.566889	0.73112	0.913674	0.976787	0.492918	1.52965
		TRINITY_DN13131_c0_g1_i2	0.778601	0.852301	1.2857	1.09721	1.22722	1.14747	0.780943	1.01626	1.35378	0.818015	0.864557	0.969135	0.808807
		TRINITY_DN13183_c0_g4_i2	0.826133	0.990903	1.06323	0.763059	0.949368	1.46379	0.699528	0.975477	1.1847	0.870811	1.15287	0.96765	1.09248
		TRINITY_DN132800_c0_g1_i11	1.11102	0.978993	1.13547	0.848896	1.11309	1.12228	0.0798664	0.851563	1.33209	0.908462	1.2706	1.24097	1.0067
		TRINITY_DN13325_c0_g1_i6	1.08637	1.2905	0.830739	0.52881	1.03692	1.27423	0.941493	1.19081	1.17327	0.863286	1.02886	0.938333	0.816361
		TRINITY_DN1341_c0_g1_i7	1.11543	0.915588	1.15859	0.947443	1.16377	1.13539	0.765679	1.04883	1.14593	0.839221	1.04642	0.984596	0.733118
		TRINITY_DN13549_c1_g2_i5	0.951445	1.24126	1.1194	0.701115	1.19724	1.13867	0.935197	1.15228	1.0136	0.528056	1.2031	0.939732	0.878897
		TRINITY_DN137482_c0_g2_i5	1.14794	1.32701	0.825572	0.827734	1.51237	1.02253	0.35873	1.10843	0.926409	0.696429	1.31895	1.10941	0.818495
		TRINITY_DN1406_c0_g1_i2	0.651963	0.815141	0.978766	0.829771	1.13523	1.60744	0.653307	0.953834	1.2778	1.28512	1.37544	0.601054	0.835146
		TRINITY_DN14621_c1_g1_i1	0.924474	0.932402	1.16626	0.991857	1.07626	1.11893	1.07463	1.13222	1.23947	0.8677	0.830395	0.86327	0.782131
		TRINITY_DN1479_c3_g1_i1	0.968718	1.87528	0.828988	1.20905	1.16076	0.776897	1.06508	1.32017	0.682999	0.945243	0.944796	0.382971	0.839049
		TRINITY_DN148_c1_g1_i1	0.941356	1.13812	0.864135	0.715958	1.15819	1.01423	0.888427	1.29767	0.924352	1.13032	1.04581	1.0095	0.871934
		TRINITY_DN1512_c0_g1_i6	1.31521	1.08295	0.977643	0.667372	1.05042	0.99966	1.14828	1.45837	0.925893	0.770826	1.0529	0.870941	0.679554
		TRINITY_DN15372_c0_g1_i1	1.05834	1.21667	0.975201	0.786545	0.816132	1.08157	0.643489	1.21688	0.937449	0.929177	1.69123	0.784212	0.863111
		TRINITY_DN15487_c0_g1_i8	1.14598	1.16188	0.855814	0.489583	1.34681	1.18482	0.913767	1.08964	0.961055	0.820599	1.13471	1.17637	0.71898
		TRINITY_DN16150_c1_g2_i1	1.12668	0.861238	1.05588	1.27015	0.938543	1.00109	1.1313	0.886756	1.13743	1.01047	0.816456	0.773801	0.990205
		TRINITY_DN1633_c0_g1_i5	0.894006	1.00842	1.18836	0.889475	1.29617	1.25331	0.673856	0.850014	1.00635	0.818672	1.00672	1.1319	0.982746
		TRINITY_DN16680_c0_g1_i1	0.923512	1.67167	0.961306	0.697799	1.12248	1.51155	0.559857	0.738639	1.13628	0.738067	1.13628	1.05917	0.743398
		TRINITY_DN16830_c0_g1_i1	1.61198	1.00725	0.854923	0.966178	0.841538	0.619641	0.925471	1.12582	0.695531	1.44528	1.27655	0.688654	0.941189
		TRINITY_DN16902_c0_g3_i1	0.826718	1.06774	1.64811	0.655826	1.64656	0.902177	0.787213	0.965429	0.978079	0.741494	0.798976	0.984294	0.997388
		TRINITY_DN16945_c1_g2_i1	0.814083	1.0193	1.06306	0.960406	1.23543	0.882896	0.982532	0.963696	1.07334	0.956576	1.22849	1.01236	0.807819
		TRINITY_DN1697_c0_g1_i9	1.30484	1.41912	1.16292	0.779933	1.09552	1.47767	1.06394	1.08566	1.19082	0.438874	0.725137	0.860207	0.395354
		TRINITY_DN170_c0_g2_i2	0.898005	1.41132	0.991923	0.714189	1.01823	0.993019	0.659495	1.10204	0.784232	1.03955	1.16551	1.27234	0.950141
		TRINITY_DN17098_c0_g1_i4	1.09241	1.17459	0.862371	0.679513	1.30073	1.28739	1.02808	1.01466	0.904965	0.809974	0.965299	1.18149	0.698537
		TRINITY_DN17098_c0_g2_i2	1.03428	1.014	0.901503	0.848284	1.08196	1.43234	0.931404	1.18767	1.1852	0.660675	0.919183	1.25958	0.543918
		TRINITY_DN17333_c0_g1_i6	0.782088	0.808157	1.16596	1.0296	1.05451	1.06633	0.890533	1.31424	1.21946	0.963799	0.991032	1.0957	0.618595
		TRINITY_DN17447_c0_g2_i1	0.601521	0.95698	1.04525	0.73682	1.25178	0.847922	0.841106	0.964137	1.39423	1.33902	1.36663	1.07047	0.584139
		TRINITY_DN17447_c1_g2_i5	1.26942	1.0202	1.02725	0.792517	0.968686	1.11646	0.910028	1.086	1.16336	0.828358	1.03312	0.913358	0.87125
		TRINITY_DN17517_c0_g1_i8	1.08923	1.18693	1.61783	0.954314	1.45628	1.43462	0.352821	0.64775	0.669688	1.01263	0.61572	0.925017	1.03716
		TRINITY_DN1754_c0_g1_i3	1.07257	1.11265	1.1136	0.858166	1.12755	1.03624	0.897631	1.08659	1.12762	0.971594	0.970029	0.804343	0.821422
		TRINITY_DN1769_c0_g1_i4	0.741561	0.754772	1.45459	0.53688	1.06285	1.59513	0.594321	1.13216	1.4253	0.886694	0.964048	1.176	0.675695
		TRINITY_DN17716_c2_g2_i1	0.855983	0.712433	1.15393	0.71699	0.865857	1.04673	0.739667	1.11943	1.23781	1.3219	1.05064	1.42172	0.756919
		TRINITY_DN1781_c1_g1_i1	0.855001	1.07675	1.9726	0.471178	1.1727	1.09019	1.05928	0.769797	1.00122	0.549394	1.09933	1.01815	0.864409
		TRINITY_DN1837_c2_g1_i1	0.923303	1.2286	1.04706	1.23848	1.10808	1.09496	0.887945	1.20294	1.06378	0.798599	0.998391	0.765522	0.642339
		TRINITY_DN1874_c1_g1_i1	0.85646	1.00592	1.15634	0.622329	0.772755	1.51106	0.790709	1.03382	1.01975	0.508538	1.31017	1.55182	0.860342
		TRINITY_DN18840_c0_g1_i1	0.947908	0.470783	1.43178	0.72295	1.13679	1.54962	0.631711	0.718722	1.1953	0.685922	1.53189	1.14614	0.830485
		TRINITY_DN19021_c1_g1_i1	1.54943	1.41676	0.546487	1.1984	0.705221	0.783404	1.00176	0.855268	0.974911	1.48389	0.707196	0.514898	1.26237
		TRINITY_DN19172_c0_g3_i1	0.549959	1.56263	0.895389	0.660292	1.38894	0.838058	1.14124	0.898538	0.762622	1.00546	1.44364	0.636153	1.21707
		TRINITY_DN1940_c6_g3_i9	0.822436	0.720379	1.43804	0.552883	1.49188	1.16341	0.575361	0.851802	1.0512	0.82153	1.14565	1.13966	1.22577
		TRINITY_DN1941_c3_g3_i1	0.917738	1.23394	1.05783	0.512267	0.853081	1.26145	0.974192	1.40298	1.10447	0.877529	0.928836	1.14613	0.729558
		TRINITY_DN19441_c0_g1_i7	0.87667	0.637127	1.13729	1.04331	1.45228	1.0507	0.633372	1.05857	1.11101	0.979366	1.17834	1.13535	0.70664
		TRINITY_DN19555_c0_g1_i5	0.945731	0.974032	1.08181	1.09099	1.1503	1.36718	0.960334	1.26788	1.13257	0.830931	0.625319	0.92953	0.643398
		TRINITY_DN19592_c2_g1_i2	1.053	1.02193	1.09183	0.706948	1.05282	1.02078	0.995942	0.994972	1.11521	0.818342	1.15852	1.07862	0.89109
		TRINITY_DN19609_c0_g1_i1	1.20763	1.31903	0.997098	0.6262	1.01774	1.02042	0.913694	1.34924	0.946248	1.0385	0.899438	0.974071	0.690683
		TRINITY_DN19628_c0_g1_i1	1.07882	0.897914	1.00247	0.800644	1.03088	1.13065	0.802818	1.00452	1.17736	1.01666	0.997066	1.08009	0.980109
		TRINITY_DN2002_c0_g1_i6	1.01647	0.952383	0.977965	0.702029	1.05398	1.04878	0.807021	1.42957	0.923937	0.994686	1.3443	1.05251	0.696367
		TRINITY_DN20272_c0_g1_i1	0.977595	1.15911	1.02269	0.79167	1.19403	1.02288	1.01424	0.918882	1.23106	0.768261	1.1852	0.945552	0.768837
		TRINITY_DN202966_c0_g1_i1	1.64112	1.19865	1.09773	0.590109	1.22374	0.767185	0.532826	1.29	1.17884	0.853798	1.07611	0.576627	0.973261
		TRINITY_DN2032_c0_g1_i19	1.00923	0.92555	1.36801	0.535428	1.15835	1.27763	0.779178	0.909422	1.15074	0.878382	0.991433	1.08851	0.928137
		TRINITY_DN2057_c1_g2_i1	0.930013	1.48333	1.02583	1.00949	1.02084	0.903899	0.66206	1.23096	1.01334	0.941241	1.10341	0.725012	0.950576
		TRINITY_DN20670_c1_g1_i3	1.02636	0.991577	0.94837	0.891291	1.14784	1.49983	0.97891	1.22033	1.13267	0.661584	0.950064	1.1016	0.449575
		TRINITY_DN20771_c0_g1_i3	0.736755	0.965758	1.04209	0.845853	1.27127	1.09819	0.885993	1.28328	1.22495	0.986	0.863179	1.09939	0.697302
		TRINITY_DN2138_c3_g1_i1	1.07607	1.12627	0.984101	0.680667	1.13001	1.09292	0.825079	0.882675	1.23565	0.868721	1.15539	0.963497	0.97895
		TRINITY_DN216_c1_g1_i1	1.14665	1.3401	1.12876	0.627416	0.937697	1.11691	0.917944	1.04616	1.71305	0.53178	0.796756	0.825577	0.871198
		TRINITY_DN218_c0_g2_i2	1.01908	0.96628	1.23958	1.02423	1.04041	1.02749	0.982961	1.19907	1.11202	0.931662	0.80887	0.913225	0.73512
		TRINITY_DN21889_c0_g1_i9	1.00663	0.690539	1.1071	0.509913	1.28468	1.07259	0.700687	1.00562	1.25068	0.946764	1.06346	1.5749	0.786434
		TRINITY_DN21916_c0_g1_i2	1.06382	1.0224	1.06537	0.786582	0.961835	1.11515	0.986108	1.31522	1.26302	0.90872	0.84852	0.799153	0.864107
		TRINITY_DN2204_c2_g2_i1	1.19233	0.86465	0.692948	1.19629	0.637076	1.08473	0.859397	0.544929	1.01476	1.34105	0.785556	1.3725	1.41379
		TRINITY_DN22152_c0_g1_i3	0.870315	1.1111	1.12379	1.12751	1.01763	1.36545	0.794797	1.01325	0.948897	0.633474	0.968597	1.2166	0.808587
		TRINITY_DN2218_c0_g3_i1	0.958934	0.953599	1.14381	1.20011	0.852105	1.18045	0.66568	1.11279	1.16262	0.912047	0.996415	1.00428	0.857158
		TRINITY_DN22478_c0_g1_i5	1.20693	1.27596	0.845732	0.964666	1.04668	1.06658	1.01028	0.990328	0.883073	0.880192	0.966499	1.06663	0.796452
		TRINITY_DN226796_c4_g1_i1	1.00858	1.32879	1.04121	0.966173	1.10312	1.49729	0.450647	0.630793	1.16641	0.882488	1.24466	0.855218	0.824637
		TRINITY_DN23176_c0_g3_i1	0.614013	0.823168	1.50529	0.785751	1.07794	0.915449	0.486838	0.677285	1.08172	0.911455	1.19208	1.43844	1.49057
		TRINITY_DN2367_c0_g1_i4	1.02805	1.02076	0.878052	0.730383	0.993441	1.0242	0.900819	0.992092	1.26098	0.892555	1.10741	1.23312	0.938124
		TRINITY_DN2427_c0_g2_i2	0.833901	1.11929	1.00379	0.956233	1.09172	0.977399	0.718532	1.08504	0.959992	0.994526	1.16204	1.16518	0.932351
		TRINITY_DN24623_c0_g1_i17	0.889092	0.978149	0.904521	0.797248	0.93143	1.4112	0.903081	0.941928	1.30326	0.872367	1.11048	1.03064	0.926609
		TRINITY_DN2465_c1_g1_i13	1.0408	0.898706	0.936902	1.30707	1.17276	0.832531	1.27571	1.26982	0.682026	1.19241	0.836775	0.777202	0.777281
		TRINITY_DN24750_c0_g1_i11	0.661388	0.648472	1.15968	0.851298	1.25713	0.974668	0.637249	0.91374	1.37462	1.20012	1.44374	1.08379	0.794111
		TRINITY_DN25522_c0_g3_i4	0.67823	0.963894	1.0669	0.877876	0.766372	1.79929	0.708673	0.995044	1.14195	0.869381	0.923186	1.47221	0.736991
		TRINITY_DN2660_c0_g1_i1	0.749572	0.827189	1.45816	0.773555	1.25932	1.06048	0.569919	0.589541	1.23969	0.7112	1.45554	1.41935	0.886492
		TRINITY_DN2761_c1_g1_i4	1.20107	1.23078	1.01883	0.686232	1.02507	1.08906	0.846981	1.07168	1.18744	0.888948	0.86238	1.03229	0.859243
		TRINITY_DN27651_c0_g1_i8	1.1364	0.932966	0.946879	0.8554	1.01956	1.22938	0.912132	1.0455	1.11655	0.845141	1.17141	1.05087	0.737807
		TRINITY_DN2780_c0_g1_i2	0.832338	1.096	1.377	0.924573	1.22879	1.20128	0.607	1.12447	0.897062	0.94954	0.731834	1.11095	0.919166
		TRINITY_DN27993_c0_g1_i5	0.96392	1.22009	1.09077	0.952404	1.17855	0.999347	0.698436	1.02726	1.01961	0.966118	1.06493	0.911395	0.907175
		TRINITY_DN2871_c0_g1_i8	0.619812	0.977858	1.46165	1.00481	1.17719	1.25166	0.725621	0.849483	1.22809	0.799337	0.798334	1.12203	0.984127
		TRINITY_DN2882_c2_g3_i3	0.76281	1.27378	0.968117	0.508746	0.891245	1.37191	0.814884	0.897809	1.02369	0.753802	1.39842	1.29026	1.04451
		TRINITY_DN2946_c0_g5_i1	1.68772	1.2324	0.935712	1.1419	0.8478	0.884214	1.43076	0.673225	0.730296	1.29159	0.966986	0.477272	0.700127
		TRINITY_DN2962_c1_g1_i8	1.0637	0.966748	0.997224	0.745133	1.14354	1.14577	0.942689	0.644172	1.0621	0.948927	1.00257	1.31258	1.02485
		TRINITY_DN31143_c0_g1_i2	0.862765	0.999641	1.30286	0.830742	1.12312	1.76819	0.899556	0.8068	0.795055	0.706163	1.03432	0.895692	0.975097
		TRINITY_DN3120_c2_g1_i2	1.00308	1.13267	0.841724	0.869369	1.20032	1.10901	1.0371	1.25149	1.02886	0.852755	1.07498	1.11871	0.479941
		TRINITY_DN3124_c0_g1_i15	0.566423	1.32357	1.06203	0.731071	1.04221	1.1758	1.13131	0.649386	1.45383	1.05282	0.887537	1.11661	0.807387
		TRINITY_DN31454_c2_g1_i3	0.95708	1.04836	0.844239	1.02425	0.902401	1.05579	0.899509	1.35183	1.148	0.794521	1.09079	0.995822	0.887417
		TRINITY_DN31525_c0_g3_i1	0.946092	1.0137	1.2699	0.381101	1.1407	0.902323	0.932571	1.19118	0.892708	0.559683	1.45049	1.30376	1.0158
		TRINITY_DN316424_c0_g1_i1	1.1505	0.959446	1.09656	0.568178	1.20249	0.978586	1.04932	1.29369	0.805934	0.890914	1.2369	0.938299	0.829186
		TRINITY_DN3170_c0_g3_i1	1.25676	1.07419	1.19065	0.470989	1.18141	1.44503	0.659463	1.03405	1.23571	0.607328	0.811344	1.07104	0.962045
		TRINITY_DN3204_c0_g1_i7	0.826573	0.775575	1.36267	0.683052	1.01766	1.12374	0.868004	0.91538	1.26048	0.877387	1.11269	1.12458	1.05221
		TRINITY_DN3223_c0_g1_i2	0.968556	0.784714	1.04691	0.597654	1.01638	1.26116	0.746537	0.769297	1.13625	0.948223	1.55298	1.2015	0.96983
		TRINITY_DN32825_c0_g1_i1	0.923775	1.2336	1.13104	0.855075	1.02808	1.11652	0.834948	1.19954	1.10414	0.88778	0.803598	0.980767	0.901133
		TRINITY_DN3285_c0_g1_i11	1.22936	0.99785	1.12495	0.71874	0.799759	1.26329	0.888576	1.03076	1.16607	1.05973	0.872676	1.12951	0.71874
		TRINITY_DN3290_c0_g2_i2	0.802141	0.806645	1.22415	0.500831	1.45746	1.08679	0.784576	0.894921	1.46511	0.92915	0.90573	0.959326	1.18317
		TRINITY_DN3290_c0_g4_i1	0.971647	0.757587	1.40674	0.708197	1.39561	0.944263	0.758198	0.874336	1.5027	0.708686	0.913578	1.15649	0.901964
		TRINITY_DN33000_c0_g1_i9	1.19652	1.19677	0.899924	0.857305	1.23994	1.12658	0.972792	1.23179	0.877858	0.670337	1.15657	0.864908	0.708703
		TRINITY_DN3302_c2_g1_i1	0.875247	0.977054	1.03904	0.784552	1.28385	1.50581	0.911513	0.752031	1.10994	0.860953	0.817135	1.27011	0.812765
		TRINITY_DN33858_c0_g1_i1	1.10987	0.724964	0.931566	1.05132	0.936342	0.873194	1.09801	1.02726	1.1509	1.07758	1.00657	0.848518	1.1639
		TRINITY_DN3401_c0_g2_i1	0.850466	0.747701	1.13122	0.932141	1.10516	1.01059	0.737021	1.26193	1.56586	1.17065	0.971836	0.786255	0.729163
		TRINITY_DN3535_c0_g1_i9	1.05898	1.22536	1.21237	0.629249	1.15438	0.849614	1.02199	0.902885	1.10197	0.489717	1.18795	1.25021	0.91531
		TRINITY_DN354_c2_g2_i14	0.795969	0.872602	1.02581	0.731507	0.990172	1.42179	0.988076	1.18432	1.2652	0.709437	1.28011	0.944053	0.790962
		TRINITY_DN3578_c1_g1_i10	1.04213	1.5906	1.27181	0.795324	0.863869	1.29517	0.758805	0.884269	1.24972	0.717108	0.835331	1.03917	0.656701
		TRINITY_DN35960_c0_g2_i1	0.964243	1.00465	1.11242	0.917191	0.901811	1.13862	0.820783	1.22801	1.13348	0.898703	1.07207	1.0599	0.748115
		TRINITY_DN3622_c2_g1_i1	0.815601	1.30185	0.960004	1.10595	1.02844	1.16857	0.847595	1.24025	1.01629	0.877024	1.14564	0.829631	0.663157
		TRINITY_DN3694_c4_g1_i1	0.952293	1.06063	1.10423	0.804401	1.05507	0.982842	0.973637	0.973333	1.07904	0.916787	1.08562	1.11961	0.892509
		TRINITY_DN36992_c3_g1_i1	0.686607	0.887479	0.994999	0.573269	1.09695	1.08405	1.06002	1.42811	1.10581	1.30845	1.19511	0.878878	0.700269
		TRINITY_DN37420_c0_g1_i3	0.914448	1.24452	0.878017	0.700439	0.93592	1.18702	0.995248	1.08943	1.11151	0.870232	1.22773	0.975303	0.870181
		TRINITY_DN3751_c0_g1_i11	0.992238	0.823529	1.1715	0.863475	1.17132	1.27456	0.877181	1.34706	1.23714	0.57601	0.939579	1.16798	0.558427
		TRINITY_DN3755_c0_g3_i2	0.982348	1.18008	1.14203	0.611807	1.20365	1.21544	0.642083	1.01731	1.1431	0.564786	1.20298	1.02508	1.06929
		TRINITY_DN3791_c0_g1_i6	0.863994	0.829583	1.34612	0.564619	1.32733	1.47344	0.789034	1.09473	1.18346	0.403259	0.970482	0.985177	1.16876
		TRINITY_DN3885_c1_g1_i3	1.04213	0.924049	1.02688	0.529318	1.0432	1.55067	0.678762	0.932594	1.42152	0.970077	0.827041	1.1672	0.886567
		TRINITY_DN4062_c1_g1_i1	1.04673	0.952374	1.07493	0.633735	1.04886	1.43989	0.706134	0.681056	1.1836	0.673547	1.15243	1.5463	0.860423
		TRINITY_DN40845_c0_g1_i2	0.839003	0.885468	1.16191	1.02457	1.20222	1.06634	0.777881	0.800307	1.02046	1.01665	1.07543	1.13142	0.998331
		TRINITY_DN41004_c0_g1_i1	0.914476	1.00027	0.940599	1.0766	1.14666	1.3347	0.840756	0.867036	1.03694	0.867402	1.04619	1.04175	0.886628
		TRINITY_DN42934_c0_g1_i1	1.09571	1.18162	0.931413	0.785658	1.32083	1.35571	0.90797	1.03818	0.863816	0.783882	1.02205	1.04336	0.669795
		TRINITY_DN4353_c0_g1_i5	1.00603	1.0742	1.05079	0.999723	1.14312	1.07336	0.881977	1.00584	1.06196	0.890714	1.04626	0.968137	0.797872
		TRINITY_DN44616_c0_g2_i2	0.651955	0.920982	1.2818	0.784898	0.85735	0.990141	0.650933	1.19368	1.46763	0.88786	1.30792	1.15976	0.845085
		TRINITY_DN4545_c0_g1_i4	1.3602	0.892177	0.988697	0.635782	1.53748	0.974569	1.01978	1.50402	0.982153	0.732451	0.960589	0.768293	0.643813
		TRINITY_DN4569_c1_g2_i2	1.08374	1.42728	1.05526	0.639847	1.33737	0.906746	0.879707	0.9709	0.957535	0.612294	1.3641	0.908545	0.856677
		TRINITY_DN46625_c1_g1_i1	1.11497	1.20047	0.819953	0.760964	0.795543	1.09883	0.778359	1.13264	1.12486	1.04216	1.33283	1.10094	0.697486
		TRINITY_DN4737_c0_g2_i7	0.824115	1.1754	1.03051	0.690473	1.22023	1.17778	0.62867	0.988232	1.17102	0.83257	0.971686	1.18161	1.1077
		TRINITY_DN4786_c2_g1_i1	0.975356	0.864651	1.21065	1.03894	1.0561	1.1528	0.811915	1.16068	1.16939	0.854336	0.914296	1.02137	0.769523
		TRINITY_DN4816_c1_g2_i2	0.959278	1.16236	0.991291	0.808943	1.13148	1.48888	0.957599	0.861883	1.1874	0.615778	0.939404	1.09035	0.805353
		TRINITY_DN490_c0_g1_i4	0.991582	0.903123	1.16639	0.895481	1.16443	1.1389	0.797266	0.871903	1.1885	0.841007	1.04475	1.03386	0.9628
		TRINITY_DN4905_c0_g1_i6	0.990383	0.923326	1.16145	1.07799	1.10389	1.20029	0.780955	0.979678	1.14895	0.917624	0.885588	0.962032	0.867836
		TRINITY_DN4966_c1_g1_i1	1.10856	0.883563	0.977101	0.419029	1.05168	1.30828	1.25835	1.03525	1.57436	0.752735	0.967621	0.813409	0.850066
		TRINITY_DN5013_c0_g1_i16	1.04747	1.55743	1.23742	0.794783	1.1288	1.07054	0.759684	1.04927	0.907618	0.873237	1.04837	1.04577	0.479616
		TRINITY_DN52_c0_g3_i1	0.999121	1.16527	1.06826	1.09245	1.32836	1.11259	0.945088	0.962895	0.935019	0.812093	0.831005	0.976649	0.7712
		TRINITY_DN5200_c1_g1_i11	0.997954	0.86719	1.36071	0.733484	1.3389	1.01487	1.0194	1.00261	1.09833	0.807996	0.957389	0.94832	0.852851
		TRINITY_DN5230_c0_g4_i1	1.04245	0.909154	1.11233	0.932821	1.26677	1.04199	0.955178	1.3895	0.833758	0.793908	1.06921	0.94283	0.710093
		TRINITY_DN525_c0_g1_i4	1.132	0.889371	1.25088	0.743199	1.03031	1.2419	1.01517	1.22639	1.07928	0.796658	0.883764	0.905447	0.805631
		TRINITY_DN53822_c0_g1_i2	0.780409	1.15319	0.954472	0.687801	0.942419	1.16171	0.929605	1.14758	1.33702	0.746122	1.26887	0.95184	0.938956
		TRINITY_DN54292_c0_g1_i4	0.967581	1.22616	1.09194	0.802957	0.894768	1.0616	1.03158	1.14193	1.24606	0.832199	1.17889	0.817545	0.706802
		TRINITY_DN5582_c0_g1_i3	0.929425	1.09589	1.01012	0.783509	1.12229	1.10633	0.902881	1.10898	1.06416	0.834317	1.02475	1.12457	0.892771
		TRINITY_DN5641_c3_g1_i1	1.04855	1.39411	0.747444	0.876941	0.788057	1.17368	0.970611	1.22769	1.02271	0.821286	1.19774	0.873659	0.857523
		TRINITY_DN5657_c0_g1_i12	1.11444	1.17899	0.993218	0.849431	1.46831	1.11042	0.81707	1.28097	1.00336	0.825116	0.941966	0.74745	0.669259
		TRINITY_DN5955_c0_g1_i5	0.718652	1.166	1.29428	1.10864	1.30305	0.943612	0.822588	1.01992	1.22136	0.940334	0.745807	0.8522	0.863553
		TRINITY_DN60_c1_g1_i5	0.802093	0.917175	1.25876	0.95067	1.23258	1.05574	0.862738	0.93061	1.03601	0.869409	0.95711	1.11398	1.01312
		TRINITY_DN60940_c0_g1_i1	1.1934	0.351738	0.844079	1.32087	1.18231	0.73353	1.03691	0.843162	0.867381	1.43688	1.0172	1.03516	1.13737
		TRINITY_DN6126_c0_g1_i3	1.12777	1.22241	0.920206	0.578368	0.98588	0.938625	1.04876	1.29291	0.854658	1.05511	1.00671	0.949804	1.01878
		TRINITY_DN6152_c0_g1_i6	1.1545	1.05227	1.05216	0.960911	1.01964	1.20909	0.840033	1.02358	1.22276	0.928697	1.02689	0.797979	0.71149
		TRINITY_DN6156_c1_g1_i1	0.921661	0.795418	1.08703	0.952295	1.11424	1.12062	0.956055	1.06395	0.926785	0.829339	1.02855	1.15964	1.04442
		TRINITY_DN6200_c3_g1_i1	0.863288	0.908213	1.52682	0.664377	1.24994	1.23035	0.895918	1.04126	1.11072	0.772878	0.708413	0.85637	1.17145
		TRINITY_DN6214_c0_g1_i3	1.16393	1.30179	1.19605	0.590288	1.2932	0.875016	0.884485	0.871067	0.952826	0.844673	0.978333	1.17413	0.87421
		TRINITY_DN6258_c3_g1_i2	0.892982	0.802281	1.1151	0.592661	0.94184	0.91596	1.05358	1.34447	1.0506	0.935067	1.14719	1.36277	0.845495
		TRINITY_DN6270_c1_g1_i1	0.848085	0.907462	1.33747	0.73611	1.50584	1.03489	0.81555	0.683511	0.855135	0.970364	1.49174	1.13331	0.680529
		TRINITY_DN6344_c2_g1_i5	1.14865	1.06653	1.15672	0.89444	0.981976	1.27532	0.789234	0.813625	1.01059	0.878233	0.952165	1.19911	0.833408
		TRINITY_DN6444_c0_g1_i6	0.988857	1.10911	1.14167	0.825672	1.18868	1.12004	1.0042	1.05367	1.24548	0.681432	0.958839	0.874561	0.807794
		TRINITY_DN6462_c0_g2_i11	1.04132	1.01941	1.20955	0.959553	1.00605	0.92471	0.952962	1.10985	1.13114	0.844223	1.09349	1.03418	0.673548
		TRINITY_DN64882_c0_g1_i3	1.28987	0.817293	0.722931	0.964017	1.29728	0.508899	1.25605	0.973835	0.676678	1.55288	1.14805	0.652024	1.1402
		TRINITY_DN6535_c4_g1_i1	1.32308	1.22003	1.1498	1.01957	0.822646	0.703361	1.05698	1.71764	0.776061	0.82794	0.675481	0.603839	1.10357
		TRINITY_DN658_c0_g2_i4	0.736606	1.29583	0.994858	0.822364	0.855624	1.36398	1.03497	1.13344	0.957685	0.875188	0.998771	1.19931	0.731389
		TRINITY_DN6641_c0_g1_i3	1.1434	0.773514	1.08548	1.08029	0.840191	1.04768	1.02903	0.942396	1.15248	0.89324	0.77465	0.847653	1.38999
		TRINITY_DN666_c3_g1_i1	0.810554	1.09044	1.41583	0.93207	0.968424	1.10643	0.950695	1.04736	1.07575	0.836529	0.883822	1.05544	0.826655
		TRINITY_DN6825_c3_g2_i1	0.936851	0.936394	1.34354	0.605801	0.804797	0.752273	0.467567	1.46369	1.04224	0.694256	1.4209	0.945319	1.58637
		TRINITY_DN6955_c0_g1_i1	1.14062	1.21246	1.02758	0.70862	1.13394	1.3909	1.03525	1.33158	0.741203	0.733558	0.942245	1.00992	0.592141
		TRINITY_DN6976_c0_g4_i2	0.63929	1.13799	1.49793	0.545158	0.992123	1.58114	1.0025	0.897061	1.23687	1.33654	0.623772	0.94655	0.563074
		TRINITY_DN70250_c1_g1_i1	0.835535	1.29344	1.34307	1.01486	1.13915	0.962419	1.14929	1.45399	0.978172	0.491999	0.840067	0.897251	0.600757
		TRINITY_DN717_c0_g1_i2	0.960017	1.14248	1.08947	0.883123	1.05664	1.47206	0.789089	1.00703	1.09313	0.76242	0.86326	0.99673	0.884549
		TRINITY_DN71731_c0_g1_i2	0.556943	0.645484	1.12355	0.786691	0.979039	0.942656	1.42123	1.33015	1.49934	0.699932	1.14238	1.26095	0.611645
		TRINITY_DN7206_c1_g1_i3	0.933934	0.927605	1.11789	0.842257	1.13007	1.20628	0.766055	1.0654	1.11079	1.0459	1.01902	0.917072	0.917723
		TRINITY_DN7367_c2_g1_i8	1.03501	1.0311	1.17353	0.908772	1.09477	1.14626	0.837081	1.02448	1.20481	0.923662	0.856884	0.93033	0.833321
		TRINITY_DN7392_c0_g1_i1	1.10614	0.770773	1.09985	0.988672	1.19573	1.24963	0.62912	0.879916	1.0923	0.872272	1.10449	1.04702	0.964095
		TRINITY_DN7490_c1_g1_i13	1.04073	1.15991	1.08757	0.912476	1.12742	0.80066	0.90341	1.20807	0.934386	0.811804	1.15764	0.988217	0.867712
		TRINITY_DN7595_c3_g1_i1	0.863956	1.2606	1.11681	1.04496	0.763191	1.43973	1.0643	0.883793	0.897413	0.823196	0.769902	1.25508	0.817077
		TRINITY_DN77661_c0_g1_i3	0.882715	0.685528	1.11135	0.793062	1.24046	1.19175	0.721414	0.940428	1.15599	0.898869	0.993825	1.12935	1.25526
		TRINITY_DN7820_c1_g1_i1	1.02444	1.47298	1.16181	0.643492	0.894424	1.23879	1.02591	1.38777	1.19178	0.629828	0.852994	0.689036	0.786735
		TRINITY_DN7835_c4_g1_i2	1.1126	1.55889	0.885292	0.864005	0.820354	0.952039	1.00959	1.12953	1.03503	0.799606	1.17073	0.843207	0.819131
		TRINITY_DN7968_c0_g2_i8	0.826468	0.655574	1.03452	0.660046	1.25365	1.3728	0.78622	1.15229	1.20371	0.808793	1.455	1.01642	0.774508
		TRINITY_DN8142_c0_g1_i10	1.18057	1.19654	0.975096	0.96375	1.19523	1.16788	0.911689	1.19267	0.856938	0.779455	0.804204	1.07817	0.697811
		TRINITY_DN8829_c0_g1_i1	0.959787	1.26226	0.959324	0.79376	1.00984	1.46764	0.966614	0.923192	1.15768	0.681155	0.9367	1.12289	0.759154
		TRINITY_DN8886_c1_g2_i2	1.01036	1.19569	1.01116	0.665494	1.03601	1.40386	0.768408	1.03379	1.25687	0.691038	1.07224	0.997394	0.857681
		TRINITY_DN889_c1_g1_i1	0.930944	1.40548	0.853542	0.786444	0.918905	1.30418	0.958456	1.66042	0.98788	0.756277	0.990181	0.854002	0.593294
		TRINITY_DN9041_c0_g1_i22	0.884031	0.956415	0.814863	0.931557	0.869759	1.18944	0.811304	1.12622	1.18102	0.831774	1.08215	1.42552	0.895956
		TRINITY_DN9097_c2_g1_i2	0.873054	0.879754	0.83551	0.550767	0.929108	1.06797	0.575087	0.889519	1.30618	0.774819	1.37728	1.78551	1.15545
		TRINITY_DN9315_c0_g1_i1	1.05412	0.92138	1.03514	0.991005	1.1779	1.28509	0.651728	0.927335	1.18291	0.934459	1.0111	0.923773	0.904071
		TRINITY_DN9429_c3_g1_i1	0.911136	1.16324	1.06617	0.705932	1.00049	1.06647	0.738216	0.755359	1.40407	0.650865	1.43398	1.13838	0.965684
		TRINITY_DN947_c3_g1_i3	0.871266	0.949574	0.959728	0.709364	0.932188	1.32512	0.793375	0.724525	1.66548	0.890043	0.880863	1.29174	1.00674
		TRINITY_DN9561_c0_g1_i1	0.976354	1.10333	1.06733	0.516517	1.07017	1.16877	0.913269	1.31991	0.821399	0.382401	1.31627	1.24288	1.10139
		TRINITY_DN9573_c0_g2_i1	1.01975	1.12245	1.03298	0.755274	1.31366	0.99766	0.88376	1.03313	0.818896	0.876034	0.962043	1.19847	0.985901
		TRINITY_DN9662_c3_g1_i2	0.759461	1.4403	0.97952	0.662034	1.21258	1.42075	0.816512	1.62089	1.06662	0.688623	0.915885	0.905718	0.511102
		TRINITY_DN9662_c4_g1_i2	0.911554	1.12568	0.963559	0.929291	1.07247	1.08729	0.818256	1.02053	1.10737	0.935889	1.05558	1.15065	0.821874
		TRINITY_DN9808_c1_g1_i7	0.877796	1.18604	1.24169	0.545356	0.914573	1.25572	1.59832	0.905379	1.55768	0.445673	0.872957	0.899088	0.699721
		TRINITY_DN9950_c0_g2_i1	0.654114	1.6443	1.03273	0.952105	1.03734	0.945537	0.919581	1.2814	1.1003	1.03811	0.83186	0.877031	0.68559
		TRINITY_DN996_c0_g3_i1	0.571876	0.59717	1.78244	0.940296	1.14348	1.15585	0.464924	0.745638	1.13468	1.12341	0.832244	1.18362	1.32439
2	symLD	TRINITY_DN10281_c0_g1_i1	0.178547	0.784101	0.956322	0.606972	1.96576	0.857287	1.46033	1.34635	1.18951	0.667178	1.57922	0.876592	0.531823
		TRINITY_DN10298_c0_g1_i5	0.866875	0.700484	0.871915	2.2606	0.0848733	0.620966	0.939916	0.00217066	1.1205	1.06091	1.45683	0.886653	2.1273
		TRINITY_DN10428_c1_g1_i2	0.666882	0.845802	2.49534	1.37303	0	0.550781	1.67926	0.490767	1.21766	1.29226	0.475063	0.527785	1.38537
		TRINITY_DN10497_c0_g1_i1	0.77777	0.521354	0.995119	1.27545	0.585281	0.476606	1.13457	0.70532	0.739651	1.60692	1.54773	0.911778	1.72246
		TRINITY_DN10854_c0_g1_i11	0.962353	1.54657	0.980179	2.23505	0.511022	1.24244	0.689015	0	0.661466	1.75968	0.657954	0.670379	1.0839
		TRINITY_DN11061_c1_g1_i3	1.03794	0.271356	0.526885	0.881461	0.446154	2.17013	0.41219	0.177466	1.60288	2.59139	0.541822	2.07571	0.264598
		TRINITY_DN11093_c0_g1_i3	1.54762	1.93479	0.29235	0.769134	1.19872	0.496953	0.914685	1.49356	0.126629	0.525855	1.59004	0.978727	1.13093
		TRINITY_DN1128_c1_g1_i1	0.647259	0.553569	0.7171	1.27967	0.612764	1.17203	1.40918	0.246681	0.833361	0.637517	1.10352	1.62685	2.16051
		TRINITY_DN11460_c0_g1_i2	2.10884	0.68113	0.366858	0.990558	0.835705	0.543298	1.24062	0.843455	0.570975	0.984607	0.623146	1.30372	1.90708
		TRINITY_DN11618_c0_g2_i4	1.39516	0.466726	1.27338	1.16663	0.593525	0.650705	1.10889	0.30948	0.630841	0.751885	1.71745	1.02312	1.9122
		TRINITY_DN116311_c0_g1_i1	0.802232	0.462095	2.25863	0.681394	0.956823	0.938362	0.621348	0.995424	1.40717	1.01762	0.831696	1.27029	0.756918
		TRINITY_DN11740_c0_g1_i1	0.573141	0.726529	0.423053	1.40894	1.51573	0.465523	1.42419	1.08278	0	2.60305	1.2172	0	1.55985
		TRINITY_DN1200_c4_g1_i1	0.701433	1.17317	1.02164	0.514419	1.02421	1.04461	0.827424	1.94934	0.676749	0.638695	1.57291	1.02112	0.834281
		TRINITY_DN1245_c3_g2_i2	1.46871	0.489215	0.526403	0.824121	0.767271	1.3003	1.84978	0.634334	0.56124	0.719183	0.88375	1.26589	1.7098
		TRINITY_DN12474_c0_g3_i1	0.608108	1.79904	0.909703	1.57425	1.20097	0.814088	0.509353	1.04585	1.05147	1.09035	1.07668	0.801486	0.51865
		TRINITY_DN1254_c1_g1_i5	0.489776	0.462544	0.390195	1.02467	0.344672	2.64967	0.523512	0	1.74897	2.28223	0.446692	2.36637	0.270698
		TRINITY_DN12607_c0_g1_i1	0.777676	0.833663	1.3222	0.810271	0.832129	1.40963	0.320581	1.00162	1.96835	1.0764	0.813722	1.09059	0.743164
		TRINITY_DN12751_c1_g1_i1	1.13242	0.509028	0.955374	1.63693	1.09674	0.89758	1.12729	0	0.661272	1.48811	0.51868	1.63021	1.34637
		TRINITY_DN1279_c0_g2_i1	0.606408	2.23469	1.45097	1.30776	1.25898	0.956824	0.642079	1.27157	0.760633	0.809418	0.724962	0.691389	0.284319
		TRINITY_DN12801_c0_g4_i1	0.908588	0	1.88553	1.07827	0.921593	1.26761	1.72009	0.660571	0.94216	0.787301	0.738908	1.23222	0.857169
		TRINITY_DN128118_c0_g1_i1	2.10223	0	1.19881	0.571168	0.948398	0.488815	0.248502	0.0778982	1.98534	0.259958	0.300773	1.50578	3.31233
		TRINITY_DN12936_c0_g1_i2	0.935328	0.834653	0.689529	1.23621	1.28256	0.619247	0.219206	3.04723	0.667115	1.09907	1.694	0.302785	0.373068
		TRINITY_DN1313_c0_g1_i51	0.888235	0.881627	0.602831	2.06238	0.506256	0.656964	0.699152	1.15305	0.77692	0.992434	1.01759	1.04174	1.72081
		TRINITY_DN131510_c0_g1_i3	0.559724	1.57938	1.04861	0.454664	1.01379	1.19008	0.485306	1.5383	1.00583	0.808446	2.48792	0.371193	0.456753
		TRINITY_DN13216_c0_g1_i11	0.360031	0.507283	1.66686	0.653289	0.8272	1.48448	0.544657	0.804029	1.36214	0.81549	0.631114	2.45619	0.887247
		TRINITY_DN1356_c0_g1_i11	0.737541	4.90232	0.1918	0.481568	0.390072	0.0920354	1.62931	2.79396	0.175802	0.150277	0.897705	0.150816	0.406789
		TRINITY_DN1356_c0_g2_i6	1.4635	3.47889	0.64174	0.162903	1.46251	0.57954	1.50463	1.56914	0	0.359703	0.5723	0.416966	0.788188
		TRINITY_DN135932_c0_g1_i2	0.737262	1.91852	0.744441	1.59331	1.482	1.04299	0.553085	1.23226	0.722219	0.705641	1.01934	0.856892	0.392045
		TRINITY_DN13609_c1_g1_i1	0	0	1.35698	1.6151	0.0494949	1.00292	1.50178	0	1.55561	1.88493	0	2.14912	1.88406
		TRINITY_DN13649_c0_g1_i8	0.353109	1.19681	0.841004	0.793941	0.758735	0.58833	1.34039	1.95326	1.18589	0.587696	1.04803	1.90357	0.449249
		TRINITY_DN1374_c0_g4_i3	0.607371	0.778581	1.33821	0.745706	1.11341	1.01842	0.446849	1.05449	1.09865	0.7169	2.15488	1.20427	0.72227
		TRINITY_DN13747_c0_g1_i4	1.21278	0.104669	1.30312	1.54874	0	1.2797	0.514521	0	1.84477	1.17828	0.570238	1.75788	1.68531
		TRINITY_DN1385_c4_g2_i3	0.93853	0.839419	0.42615	1.64822	1.30103	0.444639	0.977478	1.36544	0.295971	0.677718	1.57791	0.723485	1.78401
		TRINITY_DN13913_c0_g1_i1	1.60928	1.68537	1.564	0	2.42115	1.15146	0.499323	1.35647	0	0	1.50803	0.96846	0.236455
		TRINITY_DN14328_c1_g1_i2	0.989029	0.318499	0.791353	0.894644	1.27701	1.39157	0.358572	0.68245	1.50493	1.42237	0.63862	1.99545	0.73551
		TRINITY_DN14346_c0_g1_i3	0.708247	0.521598	1.0676	1.71122	0.631281	1.23628	0.726751	0.313764	2.24622	1.33899	0.60071	1.28911	0.608218
		TRINITY_DN14416_c0_g2_i1	1.69342	1.96045	0	1.18796	1.1776	0.208567	1.80205	1.42431	0.553553	1.01381	0.802341	0.478502	0.697436
		TRINITY_DN14478_c0_g1_i1	0.671751	0.943335	1.72444	0.578018	0.712609	1.3399	0.683768	0.535959	1.00703	0	1.73526	1.73405	1.33389
		TRINITY_DN14499_c0_g4_i1	1.3138	1.10945	1.16604	1.60363	0.799881	0.766298	1.09643	1.38076	0	1.39135	0.582102	0.938079	0.852189
		TRINITY_DN14555_c1_g2_i1	1.05732	0.191492	0.32126	1.81547	0.944147	1.00371	0.262055	0.330511	1.32677	1.69141	1.44641	1.27928	1.33016
		TRINITY_DN1506_c1_g1_i3	0.814031	0	2.09215	1.379	1.00747	1.19759	1.01785	0	1.46534	1.23495	0.832711	1.93981	0.0190951
		TRINITY_DN15083_c0_g3_i1	0.422924	0.465217	3.88106	0.232319	0	2.4883	0.239271	0.493026	0.370783	0.420028	0.185971	3.60934	0.191764
		TRINITY_DN15152_c0_g2_i4	0.669717	1.17681	1.25688	0.587009	0.953618	0.578955	0.868277	2.44468	0.452725	0.76466	1.04144	1.38652	0.818715
		TRINITY_DN1536_c0_g1_i18	0.286001	2.18688	1.67604	0	1.84514	1.10078	1.44333	1.86091	0.270777	0.348802	0.882471	0.417311	0.681563
		TRINITY_DN1557_c0_g1_i11	1.19514	0.302119	2.53833	0.237585	0.304522	1.20415	0.457745	0.282771	2.87433	0.435272	0.215353	2.39748	0.555206
		TRINITY_DN1563_c0_g1_i12	1.82178	0.102437	1.11025	1.84356	0.829924	1.44945	0.426923	0.0355769	0.940642	1.19888	0.968245	0.934508	1.33782
		TRINITY_DN158333_c0_g4_i6	0.557643	1.63455	1.41958	1.17834	1.10193	0.524474	0.445457	2.08748	1.12468	0.783258	0.727788	0.963705	0.451118
		TRINITY_DN16259_c0_g2_i1	0.460036	1.351	0.566014	1.07895	1.61312	0.558138	0.742872	1.46023	0.534854	1.03461	1.01098	0	2.58918
		TRINITY_DN164_c1_g1_i8	0.459037	1.33945	0.653689	1.20715	0.857524	0.563297	1.12556	1.82666	0.582996	1.10539	1.51381	0	1.76543
		TRINITY_DN16413_c0_g6_i1	2.01944	2.56073	0.749109	3.45651	0.771563	0	1.79681	0.208776	0	0.245562	0.873323	0.0449083	0.273272
		TRINITY_DN16708_c0_g1_i4	0.740995	2.52958	0.535113	0.690222	0.932392	0.732319	1.01455	0.795389	0.866455	0.615459	1.70447	0.68992	1.15314
		TRINITY_DN1705_c12_g1_i1	1.29217	0.477092	2.28278	1.23815	0.46442	1.31386	0.299572	0	0.772175	1.48656	0.961318	1.42947	0.982426
		TRINITY_DN17464_c0_g2_i3	0.0456178	2.91882	0.094648	2.64996	0.776491	0.140445	1.05783	1.52613	0.870779	1.2949	0.867188	0.0537895	0.703394
		TRINITY_DN17623_c0_g1_i3	0.331421	1.16318	0.888623	0.544962	2.02713	0	0.593734	1.45166	0.824599	1.66464	1.80436	0.360044	1.34565
		TRINITY_DN17741_c1_g2_i1	3.02326	1.36047	0	1.62004	1.67602	0	0	0.222418	0.741054	0.780753	1.20421	0.478937	1.89284
		TRINITY_DN1782_c0_g1_i3	0.625541	0.408559	0.955551	1.07454	1.21557	1.89866	1.34856	0	1.65731	1.77863	0.257942	1.77915	0
		TRINITY_DN1782_c0_g2_i1	0.879643	0.559798	1.092	1.09135	1.44149	2.28599	1.08827	0	1.68974	1.17376	0.491933	1.20601	0
		TRINITY_DN18268_c0_g1_i15	0.34127	0.569497	1.72953	1.5876	0.875106	0.621204	0.525278	1.87574	1.8415	1.1693	0.0317378	1.83223	0
		TRINITY_DN18296_c0_g1_i3	0.587131	0.72368	1.01491	1.78901	0.446187	0.971638	1.10407	0	1.72224	1.4703	0.609523	1.76909	0.792229
		TRINITY_DN1842_c0_g3_i3	1.08932	0.850047	1.48065	2.12179	0.459451	0.59643	1.07205	0.273227	0.853925	0.727629	1.16081	0.708238	1.60643
		TRINITY_DN18619_c1_g2_i1	2.71222	0.349911	0.519856	1.91707	0.130353	0.108563	0.43357	1.01656	0.341253	0.68377	1.22688	0.273061	3.28694
		TRINITY_DN1876_c1_g1_i1	1.04609	0.758174	0.938	2.35635	0.579913	0.747739	0.805739	0.284696	0.609217	0.947478	1.68774	0.742696	1.49617
		TRINITY_DN1877_c0_g2_i19	0.973419	0.579522	1.75532	0	0.835614	1.15697	1.31665	0.765715	1.74979	0.91637	0.534142	1.49463	0.921859
		TRINITY_DN18836_c0_g1_i8	1.58708	1.51726	0.538122	0.494382	0.551766	0.591493	1.63644	1.1264	0	1.52528	1.65931	0.470305	1.30217
		TRINITY_DN1885_c0_g1_i1	0.56765	1.13311	0.664139	1.69228	0.458446	0.925772	0.874828	0.224501	1.17388	1.56411	1.19355	0.973347	1.55439
		TRINITY_DN19012_c0_g6_i1	0.553088	0.213804	1.24902	2.43103	0.309741	0.9743	0.561006	0.359994	2.60859	1.59987	0.373091	1.22404	0.542428
		TRINITY_DN19016_c0_g2_i1	2.73249	1.5165	0.391328	0.772638	0.866751	0.536048	0.820629	0.653932	0.380563	0.876544	1.53623	0.372939	1.54341
		TRINITY_DN1932_c0_g3_i1	1.66787	1.17232	1.59347	1.216	0.383001	0.775291	0.702366	0.408594	0.666596	1.77113	0.448514	0.825389	1.36946
		TRINITY_DN19509_c0_g1_i2	1.60934	1.45157	1.13982	2.02224	1.14586	0.304959	1.66671	0.324585	0.459703	1.93317	0.706538	0	0.235513
		TRINITY_DN19551_c0_g3_i1	1.43706	1.64382	1.33822	0.709694	1.27803	0.7542	1.0214	1.18984	0.395348	0.821082	1.22964	0.732071	0.449597
		TRINITY_DN1956_c1_g1_i1	0.840327	1.42103	1.56733	0.350791	0.770495	1.54109	0.659826	1.20378	1.0681	0.737825	0.951302	1.31536	0.572741
		TRINITY_DN19634_c0_g2_i1	1.45652	0.908188	0.948899	1.29549	1.05446	0.338233	1.26812	1.17044	0.287108	1.08657	1.43451	0.356143	1.3953
		TRINITY_DN196910_c0_g1_i31	0.851357	1.29551	1.3002	0.427859	0.813508	0.78545	0.582135	2.3422	1.07689	0.772368	0.858269	1.10133	0.792938
		TRINITY_DN19720_c0_g2_i1	1.17322	0.617237	1.75792	1.8834	0.626531	0.99831	0.620617	0.259823	0.597803	1.12801	0.494719	1.13561	1.7068
		TRINITY_DN19751_c0_g1_i1	1.04566	1.24085	1.29927	1.24782	1.13462	0.339921	0.580588	1.60367	0	1.17379	1.98044	0.551044	0.802334
		TRINITY_DN19765_c0_g1_i3	2.91251	0	1.81872	2.21833	0.444433	0.425222	0.335567	0	0.664729	0.869655	0.38936	0.745419	2.17606
		TRINITY_DN198_c4_g2_i2	1.55249	0	0	1.70771	1.26363	0.592791	0.635956	0.827246	0.674983	1.88333	1.20716	0.589538	2.06516
		TRINITY_DN198693_c0_g1_i5	1.42815	0.444378	0.984184	0.56438	0	0.460351	1.36508	0.271132	1.21968	1.87335	0	2.62163	1.76768
		TRINITY_DN19939_c2_g1_i2	1.65709	1.10212	0.628395	1.26575	0.740046	0.476122	1.28089	1.52059	0.0166529	1.60335	0.900772	0.296851	1.51138
		TRINITY_DN20313_c0_g1_i5	0.595711	0.581038	1.15841	0.581479	0.792472	0.668194	1.22341	1.42663	2.21836	0.847054	0.890926	1.5892	0.427122
		TRINITY_DN2039_c2_g3_i1	1.37045	1.52204	1.18994	0.425856	2.32644	0.395187	0.448638	0.474926	0.651928	0.925317	1.61755	0.882381	0.769345
		TRINITY_DN20486_c0_g1_i1	1.55982	0	1.14492	1.71995	0.713189	0.425163	0.649138	0	0.662482	2.70454	0.59104	1.02831	1.80145
		TRINITY_DN205717_c1_g1_i3	1.00507	2.52315	1.1934	0	1.80038	0.533667	0.682218	1.79125	0.171708	1.44765	1.02227	0.1719	0.657331
		TRINITY_DN20954_c0_g1_i2	1.31304	0.956417	1.66118	1.45004	0.663669	1.0398	0.239588	0.355734	1.22564	1.06497	0.673348	1.29547	1.0611
		TRINITY_DN214_c12_g3_i1	0.791059	2.07553	2.36152	0.745031	1.24827	0.893547	0	1.05188	1.21083	0.913799	1.00831	0.367606	0.332625
		TRINITY_DN2151_c1_g1_i1	1.57361	1.37168	0.48533	1.78902	0.928129	0.295038	1.1796	0.766742	0.365305	1.31167	0.95435	0.357529	1.62199
		TRINITY_DN21768_c0_g1_i1	0.960567	0.513866	0.859753	1.10414	0.751353	0.906367	1.15447	0.508625	0.750387	0.952706	2.04788	1.05256	1.43733
		TRINITY_DN21910_c0_g1_i3	1.43422	0	1.35356	1.84607	1.11954	0.768883	0.419631	0.979243	0.858726	1.51503	0.542796	0.798155	1.36415
		TRINITY_DN2192_c0_g2_i2	1.24416	0.537048	0.212065	2.85565	0.135295	0.497458	0.362852	0.16559	0.156639	0.944309	2.22599	0.197262	3.46568
		TRINITY_DN21920_c0_g1_i3	0.220671	0.457348	0.163982	1.84357	1.23432	0.891521	1.25291	1.43024	0.709782	1.55512	1.36162	0.224506	1.65441
		TRINITY_DN21983_c0_g1_i1	1.28208	0.569135	0.334009	1.47472	1.56213	0.635057	0.787901	1.97427	0.587446	0.980542	1.19613	0.367703	1.24887
		TRINITY_DN2201_c2_g1_i4	0.648365	0.903827	1.70601	0.841793	0.37198	0.849952	1.16978	0.863229	1.21608	1.20638	0.163803	2.58098	0.477812
		TRINITY_DN2217_c0_g1_i4	0.356545	1.66096	0.600694	0	1.05808	0.630042	1.63052	2.16831	1.32783	0.401191	1.41182	1.07307	0.680932
		TRINITY_DN2235_c0_g1_i3	1.33338	0	3.92482	1.18395	0.707059	0.907096	0.267821	0	1.29301	0.613969	0.631442	0.831479	1.30596
		TRINITY_DN2246_c0_g1_i1	1.46172	0.888964	0.653825	1.37784	0.219346	1.41645	1.08971	0	0.938799	1.70002	0	1.92568	1.32766
		TRINITY_DN22631_c0_g1_i131	0.844388	1.94423	1.8151	0.516151	1.26466	0.636528	0.553244	2.42328	0.610633	0.20961	0.461911	1.47707	0.243203
		TRINITY_DN2290_c0_g3_i1	0.457023	2.06382	1.70884	0.502215	0.837219	1.10837	0.824973	1.31319	1.02338	0.996557	1.28812	0.535161	0.341127
		TRINITY_DN23198_c0_g4_i1	0.962765	0.959199	0.255846	1.58945	1.06528	0	1.51368	0.405609	0.782692	2.3454	1.28814	0.644518	1.18741
		TRINITY_DN23418_c0_g1_i1	1.04942	0.772071	1.04882	0.98516	0.514965	1.21871	0.980495	0.70676	0.952956	1.06748	0.498637	2.0345	1.17003
		TRINITY_DN24399_c1_g1_i1	0	3.15304	0.955249	0.900783	1.57772	1.139	0.41418	1.08214	1.53283	0.28849	0.638628	0.691298	0.626657
		TRINITY_DN25159_c0_g1_i8	1.86657	0	1.40047	1.77203	0.802469	1.92593	1.75884	0	0	0.584813	0	1.0509	1.83798
		TRINITY_DN25226_c0_g2_i1	0.356411	3.15047	0.975225	0.427529	1.49186	0.558322	1.11583	1.23845	0.987487	0.45614	1.89977	0.342514	0
		TRINITY_DN25457_c0_g2_i21	0.60969	1.6863	0.946533	0.389708	0.860453	0.867409	0.652991	2.7683	1.679	0.77959	0.778198	0.584823	0.397012
		TRINITY_DN25508_c0_g1_i20	2.12397	1.67623	0	0.311857	1.27527	0.705577	1.58268	1.51863	0	0.465559	1.76645	0	1.57377
		TRINITY_DN2577_c0_g1_i5	0.902098	1.1715	0.564805	1.11921	1.18007	0.419858	0.621377	2.16656	0.53973	0.897817	1.93997	0.0590186	1.41798
		TRINITY_DN2594_c0_g3_i7	0.8636	0	0.884564	0.702293	0.737816	2.21869	0.672012	0	1.02258	1.97178	1.09944	1.99857	0.82866
		TRINITY_DN2742_c3_g1_i3	0.416257	1.43556	0.532749	1.66164	0.941014	0.54108	0.944265	1.25656	0.885477	1.53546	1.24091	0.728416	0.880601
		TRINITY_DN280992_c0_g1_i10	2.75067	3.00826	0.109882	0.948232	1.32255	0	0.623628	0.663618	0.424038	0.767016	1.41838	0.385489	0.578234
		TRINITY_DN28166_c1_g2_i2	2.05354	0.781925	0.517436	2.73281	0.501965	0.580305	0.509578	0.709234	0.943517	1.2694	0.384823	0.623281	1.39219
		TRINITY_DN29077_c0_g2_i2	1.08259	0.39402	1.13696	2.03178	0.324723	0.917207	1.0107	0	1.73801	1.58614	0.686845	1.36709	0.723929
		TRINITY_DN2919_c0_g1_i11	0.709861	1.05654	0.364294	2.24997	0.779866	0.773178	2.50948	0.967587	0.736615	1.08084	0.379678	0.553576	0.838501
		TRINITY_DN294044_c1_g1_i1	0.872328	0	2.24409	1.65726	0.805465	1.02491	0.728857	0.602481	1.2354	0.84309	0.538415	1.58361	0.8641
		TRINITY_DN29495_c0_g1_i1	1.73454	0.469259	0.508302	1.04471	1.48586	0	0.90246	0.573954	0.650298	1.99367	1.96258	0.379734	1.29463
		TRINITY_DN30353_c0_g2_i1	1.29439	0.801551	0.538779	0.730311	0.816734	0.193867	2.18587	1.58909	0.526711	0.993861	1.26364	0.998143	1.06705
		TRINITY_DN3087_c1_g1_i6	0.823847	1.23744	1.08506	0.30569	1.25256	1.07915	1.01714	1.13728	0.686235	0.491204	1.28383	1.67429	0.926278
		TRINITY_DN3099_c1_g1_i7	0.748228	1.41923	1.18481	0.26089	1.2623	1.22479	0.961789	1.37887	0.807389	0.568897	0.987144	1.44559	0.750077
		TRINITY_DN31075_c0_g1_i1	0.225444	1.66003	1.72969	0.21634	1.38156	0.183146	0.758527	3.19472	0.861378	0.63527	0.761867	0.363959	1.02808
		TRINITY_DN3290_c1_g1_i9	1.65921	0.668804	0.63924	1.70733	0.506545	0.983525	0.538859	0.0833642	0.754747	1.72401	1.16985	1.2166	1.34792
		TRINITY_DN3292_c0_g4_i1	1.60208	0.925987	0.511846	1.16482	1.044	0.384186	1.7609	0.417156	1.13788	1.16442	0.420976	0.992129	1.47362
		TRINITY_DN33058_c0_g1_i1	1.00386	1.21855	0.715202	1.06741	1.21666	0.761546	1.4758	1.3014	0.244202	1.97423	0.964511	0.153785	0.902846
		TRINITY_DN34315_c0_g2_i1	0.609417	1.90786	1.27324	0.794494	1.0487	0.691029	0.475403	1.15974	1.30134	0.68434	0.764168	1.58966	0.700617
		TRINITY_DN3448_c0_g2_i9	1.58694	0.701248	1.08142	1.12433	0.829603	0.374902	1.65921	0.98506	0.720445	0.661349	1.2508	0.663231	1.36147
		TRINITY_DN34531_c0_g1_i1	1.11468	0.549966	1.23807	0.907987	0.804772	0.871771	1.26653	0.659132	0.567815	1.02	0.483484	0.976539	2.53926
		TRINITY_DN36042_c1_g1_i1	0.661184	1.64258	1.78573	0.635963	1.7383	0.79436	0.299458	1.04117	1.11133	0.852454	1.46575	0.47861	0.493105
		TRINITY_DN36208_c0_g1_i1	1.30914	0	0.528196	0.714173	1.38455	1.97736	1.21993	0.286804	1.02071	1.07315	0.393038	0.913665	2.17928
		TRINITY_DN3776_c0_g2_i2	0.26451	2.21228	0.455353	0.352738	1.88641	0.685716	0.848651	2.15959	0.27959	1.06203	1.81656	0.71553	0.261043
		TRINITY_DN38784_c0_g2_i1	0.935211	0.0612757	1.72065	1.33486	0.972772	1.08418	1.05235	0.0752816	1.50133	0.964814	0.866454	2.35919	0.071621
		TRINITY_DN3912_c0_g2_i3	0.987529	0	0.788584	1.39685	1.47135	0.444028	1.84088	0.769536	0.196829	2.32977	1.06457	0	1.71008
		TRINITY_DN4125_c1_g1_i1	1.13943	0.840161	0.512541	1.52869	1.57862	0.580963	1.08241	0.73753	0.171977	0.928307	0.992105	1.05652	1.85076
		TRINITY_DN4157_c0_g2_i1	0.719634	0.734518	0.527861	1.84676	1.33788	0.666783	0.552668	1.86876	0.886815	1.19486	1.27877	0.692237	0.692453
		TRINITY_DN43186_c0_g1_i1	0.203945	0.978195	2.28425	0.547775	0.357113	0.71658	0.539705	3.39157	1.96244	0.654371	0.34484	0.608639	0.410579
		TRINITY_DN4454_c0_g1_i19	0.620962	2.41967	0.901285	0.487181	1.38808	1.24231	0.0939563	1.49441	0.268723	1.1035	1.42094	1.18934	0.369639
		TRINITY_DN45330_c0_g1_i5	1.18283	0.529204	1.47938	0.536873	0	1.02943	2.70141	0	1.61616	0.28335	0.037922	2.56293	1.04051
		TRINITY_DN46280_c0_g1_i3	0	1.69716	0	0	1.84556	0	0.601616	2.51301	1.11229	0.725668	1.87334	2.08758	0.543775
		TRINITY_DN4748_c1_g1_i2	0.41473	0.471052	0.711698	0.322568	0.885782	1.24419	0.322568	0.363529	4.13194	0.547853	0.38913	2.93383	0.261126
		TRINITY_DN4751_c0_g1_i5	0.995158	0.873899	0.360059	1.50714	0.188625	0.468774	1.90181	1.24952	1.24557	1.03883	0.255294	1.08297	1.83235
		TRINITY_DN48476_c0_g1_i5	1.13098	0	0.532696	1.29432	0.807918	2.14287	0	0	2.08834	1.2403	0.0825666	2.39289	1.28711
		TRINITY_DN4957_c0_g1_i2	0.586035	1.37555	0.0684965	1.2596	0.915522	1.17081	1.2871	1.65079	0.0268285	1.19295	1.05419	0.144874	2.26726
		TRINITY_DN49974_c0_g1_i2	0.35502	1.13448	0.607281	0.574288	2.05657	1.93423	0.958864	0.641992	0.803865	0.498334	1.59055	1.39018	0.454344
		TRINITY_DN5000_c0_g1_i13	0.659422	0	3.33844	0.70565	0.625975	1.3977	0.070429	0.288514	1.73408	0.371724	0	2.37474	1.43333
		TRINITY_DN51261_c0_g1_i6	1.96329	1.45918	1.27776	0.410013	1.56087	0.933917	0	1.65713	1.01473	0.484856	0.805382	0.539091	0.893784
		TRINITY_DN51785_c0_g1_i6	3.53862	0.101092	0.521389	0.80077	0	0.824664	1.88235	1.01398	0.906967	0.601854	0.284078	0.536297	1.98793
		TRINITY_DN5201_c1_g1_i1	1.80749	1.46772	0.487453	1.52426	1.29748	0.815389	1.18894	0.86728	0.388627	1.01456	1.15111	0.386908	0.602767
		TRINITY_DN5242_c0_g1_i5	0.707782	1.1791	0.883523	0.866817	0.762079	1.80046	0.432766	1.36352	2.69105	0.605936	0.948422	0.750192	0.00835331
		TRINITY_DN5301_c1_g1_i1	0.670606	4.04855	0.234608	1.64745	1.86233	0.73393	0.261599	0.36956	0.235646	0.8585	1.18446	0.292741	0.600016
		TRINITY_DN5330_c2_g4_i1	1.34638	2.1637	1.68436	0.234104	1.23174	1.49515	0.446689	0.823259	1.11116	0.345405	0.754252	0.809532	0.554281
		TRINITY_DN55207_c1_g1_i1	1.64285	0.590525	0.687873	2.23861	0.855216	0.769131	0.780394	1.1187	0	1.50528	1.31782	0.334282	1.15933
		TRINITY_DN56984_c0_g1_i2	0.993014	0.340711	0.615538	2.19151	0.945147	1.00757	0.199476	0.0713456	0.756955	1.75306	0.833214	1.27021	2.02225
		TRINITY_DN5765_c0_g3_i1	0.81899	0.148754	0.14258	2.69891	0.603998	0.225096	0.431668	0.391252	2.11792	1.22764	0.249234	2.34077	1.60318
		TRINITY_DN5838_c0_g1_i4	0.28158	0.102079	0.263334	1.44538	1.18056	1.70181	0.258895	0.175556	0.772741	1.69096	1.28412	1.63326	2.20973
		TRINITY_DN5930_c0_g1_i12	0.253956	1.68562	0	0.675304	1.27782	0.525364	1.56553	1.85806	0.555673	0.672548	1.8126	0	2.11753
		TRINITY_DN5931_c0_g1_i8	0.62951	0.218529	1.7703	1.61938	0.730279	0.938424	0.899957	0.743612	1.56734	1.05961	0.790221	1.08887	0.94397
		TRINITY_DN59578_c0_g1_i1	0.620393	1.63959	0.846789	0.642154	1.52305	1.2184	0.680653	1.70048	0.628762	0.716852	0.788202	1.04933	0.94534
		TRINITY_DN59706_c1_g1_i5	1.31457	0.510819	0.770958	1.74324	0.489111	0.684035	0.931833	0.418492	0.966513	1.49219	0.983807	0.960478	1.73396
		TRINITY_DN59718_c0_g2_i2	0.609095	1.3847	0.763513	0.89551	1.88539	0.471054	0.595057	1.48394	1.58474	0.116789	1.21838	0.992801	0.99904
		TRINITY_DN5987_c0_g1_i11	1.75976	0.178174	1.43818	1.58246	0.831241	1.08517	1.17131	0.397695	0.781111	0.908694	0.925233	0.688814	1.25215
		TRINITY_DN5988_c0_g2_i1	0.686098	0.979919	0.28882	1.77396	0.636956	1.00095	1.05993	0.92819	0.430557	1.70412	1.29978	0.991644	1.21908
		TRINITY_DN6019_c0_g2_i2	2.58321	0.851038	2.83439	0	0.0226802	1.49414	0.0195007	0.947058	1.36081	0.00699483	1.36654	1.50177	0.01187
		TRINITY_DN60704_c1_g1_i1	1.13398	0	0	1.52179	1.84496	0.63044	2.62633	1.46561	0	0.795918	0.721809	0.851416	1.40775
		TRINITY_DN6157_c1_g1_i1	1.79152	0.891808	0.605194	0.558323	1.10892	0.807404	1.14969	1.4724	0	1.48156	1.08109	0.708095	1.344
		TRINITY_DN615975_c0_g1_i1	1.09453	0	0	1.03035	0	1.07455	1.54178	0	0.500442	1.797	0.407795	3.32304	2.23051
		TRINITY_DN61613_c0_g1_i4	1.24977	0.260492	0.939813	1.52445	0.181906	1.53418	0.818474	1.25292	1.5337	1.09342	0.188894	1.81351	0.608477
		TRINITY_DN6200_c0_g1_i1	1.19111	1.7922	1.29734	0.509908	1.273	0.558155	0	1.29203	0.580729	0.518318	1.46067	0.972898	1.55363
		TRINITY_DN6246_c0_g1_i7	1.49912	0.894531	0	1.20793	0.863683	1.05156	1.03431	1.00778	0.465304	1.46827	1.16387	0.969404	1.37423
		TRINITY_DN6351_c0_g1_i2	1.24928	0.140937	2.87941	1.12066	0.402744	0.744825	1.10241	0.458389	1.31907	0.937303	0.176514	1.79068	0.677777
		TRINITY_DN6435_c0_g1_i1	1.3971	1.21068	0.596767	1.57174	1.55704	0.94497	1.1219	0.975276	0	0.698703	1.09741	0.439119	1.38929
		TRINITY_DN6440_c1_g1_i15	1.51988	0.79252	1.38819	1.80984	0.522638	0.640354	1.06398	0.523622	0.550984	0.957087	1.00768	0.76811	1.45512
		TRINITY_DN6620_c0_g1_i7	0.908928	1.24352	0.0972476	1.53935	0.793867	0.568922	0.681094	1.19598	0.736939	2.10093	1.01556	0.701434	1.41623
		TRINITY_DN665_c0_g1_i1	1.0897	0.768607	0	2.5034	0.517704	1.37143	0.534767	0.554739	0.785088	2.18657	0.479119	1.01175	1.19712
		TRINITY_DN667_c3_g1_i1	1.03645	1.59196	0.764654	0.976004	1.3484	0.588161	0.749211	0.88511	0.791569	0.728032	1.76625	0.676408	1.09778
		TRINITY_DN66765_c0_g1_i1	2.04247	0.895481	0.907505	1.19075	0.867424	0.532078	0.879114	0.955602	0.821664	1.4967	1.07718	0	1.33404
		TRINITY_DN66898_c0_g2_i1	1.49959	1.09193	1.01418	0.935897	1.49182	0.639798	1.48282	0.208947	0.533824	1.36184	0.924304	0.578969	1.23609
		TRINITY_DN6710_c2_g1_i1	0.634439	1.2668	1.39863	1.49121	0.629822	0.742719	1.7888	0	1.16591	1.04539	0	0.989753	1.84652
		TRINITY_DN7064_c0_g1_i2	1.11166	0.477042	0.59725	1.91523	0.71453	0.488064	0.735885	0.665792	1.37171	1.59146	0.686458	0.791511	1.8534
		TRINITY_DN7080_c0_g2_i4	0.731599	0.313261	0.299141	0.904319	1.06358	0.479414	1.33809	3.32175	0.311619	0.616671	1.97643	0.937484	0.706643
		TRINITY_DN7158_c4_g1_i1	1.83816	0.599538	0.46824	0.841567	0.846313	0.461913	1.57715	1.11365	1.37941	0.868459	1.21015	0.419202	1.37625
		TRINITY_DN72406_c0_g1_i1	1.44416	0.5191	0.910177	1.11568	0.179551	1.30949	1.34012	0.514058	1.25637	1.53098	0.659174	0.888656	1.33249
		TRINITY_DN725_c1_g1_i3	0.704892	3.76522	0.7252	0.677677	0.796589	0.921154	0.323869	0.779841	1.50127	0.342502	1.43093	0.636434	0.394422
		TRINITY_DN7339_c10_g1_i1	0.981359	1.53737	1.4835	0.440819	0.945444	0.794907	1.13591	1.53919	0.706265	0.536338	1.66107	0.51924	0.718587
		TRINITY_DN7371_c0_g1_i12	1.81281	1.29747	0.350823	1.2819	0.450422	0.0177857	1.08226	2.13206	0.793686	0.661627	0.977768	0	2.1414
		TRINITY_DN73929_c1_g3_i2	0.771916	0.830875	0	0.84978	1.32418	0.382914	1.59446	2.67222	0.622115	0.235836	1.7771	0	1.9386
		TRINITY_DN7431_c1_g1_i1	1.45097	1.17074	1.24026	1.36727	0.442745	1.37618	0.767149	0.0548412	0.784091	1.47707	0.651318	1.24867	0.968694
		TRINITY_DN766_c0_g1_i2	0.638241	1.41325	0.790345	1.89512	1.16997	1.0741	0.551324	1.07453	1.00593	0.526612	1.19553	0.943727	0.721323
		TRINITY_DN7660_c0_g6_i2	0.563928	4.25839	0.393769	1.74646	1.07857	0.529601	0.409706	0.726241	0.38298	0.714717	1.2784	0.566134	0.351106
		TRINITY_DN7688_c0_g1_i5	0.705219	1.47622	1.09022	1.13317	1.85005	0.784404	0.199328	1.36998	0.707453	0.68114	1.33473	0.93483	0.733268
		TRINITY_DN77189_c0_g3_i1	0.911565	1.01539	2.09707	1.61078	0.722681	0.388293	1.72712	0.57419	0.104967	0.618851	1.62998	0.118053	1.48106
		TRINITY_DN7732_c1_g1_i5	0.389051	1.58063	0.427473	0.924409	0.649351	1.24196	0.921356	1.24501	0.930262	0.839678	1.35952	1.67249	0.818813
		TRINITY_DN7756_c0_g1_i21	0.411542	1.74138	0.993318	0.676105	0.658117	1.07229	0.794128	2.48944	0.934087	0.432602	0.638373	1.46497	0.693655
		TRINITY_DN7756_c0_g2_i4	0.255602	1.37605	1.20581	1.00138	0.969718	0.377957	0.548443	2.63506	0.915761	1.08295	0.796446	1.0138	0.821018
		TRINITY_DN77730_c0_g1_i1	0.487353	0.414927	1.30263	1.75935	0.723222	1.08654	1.23749	0.595175	2.1545	0.768135	0.971583	0.883244	0.615847
		TRINITY_DN7820_c0_g1_i4	2.04956	0.00103942	3.12937	0	0.471451	2.20847	0.00700866	0	1.22078	1.30982	0.215873	1.10051	1.28612
		TRINITY_DN7863_c0_g2_i1	0.711268	0	3.45755	1.29688	0.278975	0.938874	0.93018	0	1.41621	1.45099	0.719961	1.79911	0
		TRINITY_DN792_c1_g1_i8	0.883295	0.889593	0.691822	0.393023	0.489516	1.2864	1.28312	0.64219	2.31783	1.10777	0.82686	1.37432	0.814264
		TRINITY_DN79217_c1_g1_i3	1.06427	1.60993	0.872825	1.133	1.2558	0.425693	1.26242	1.27984	0.428688	0.86313	0.950618	0.49458	1.35921
		TRINITY_DN8243_c0_g3_i1	0.971445	0.524554	0.511903	0.566491	0.616627	0.953757	2.56549	0.730136	0.520806	0.894249	0.569068	1.75336	1.82212
		TRINITY_DN8373_c1_g1_i1	0.962158	0.852785	0.685638	1.37036	0.853701	0.927722	0.860451	0.106055	0.801531	1.34439	1.52733	0.782311	1.92557
		TRINITY_DN83836_c0_g1_i8	1.00822	1.0772	0.602912	2.43788	0.718325	0.726292	1.44773	0.785553	0.782056	1.11994	0.628559	0.562303	1.10304
		TRINITY_DN859054_c0_g1_i1	0.480456	2.09639	0.878331	0.454976	1.37002	1.05852	1.30051	1.34768	1.02049	0.724799	1.30155	0.502015	0.464253
		TRINITY_DN8636_c0_g1_i1	0.826833	2.27559	0	1.09399	1.22301	1.13779	1.2211	1.5706	0.645141	0.772254	1.02145	0	1.21224
		TRINITY_DN8637_c0_g1_i1	0	1.78257	0.791665	0.561572	1.9214	1.38597	1.7602	1.25715	0.485856	0.248698	1.40187	1.11243	0.290619
		TRINITY_DN86918_c0_g1_i2	1.2202	0.477425	0.790913	1.60454	0.916038	1.01054	1.1341	0	0.465746	1.15867	1.0438	0.896525	2.28151
		TRINITY_DN87558_c0_g1_i9	0.591822	2.37002	0.819516	0.98424	1.44008	0.551211	0.983784	0.809021	0.567638	0.796701	1.32236	0.623306	1.14029
		TRINITY_DN87946_c0_g1_i3	0.770156	0.521324	1.25271	0.744273	0.51477	1.43645	1.08708	0.84736	2.00498	1.36413	0.758269	1.12652	0.571979
		TRINITY_DN8936_c0_g1_i4	1.92979	0.407197	0.673335	0.373699	0.367047	0.773412	2.26987	1.14283	0.273563	0.560073	0.468252	1.71853	2.0424
		TRINITY_DN89393_c2_g3_i1	0.872611	0.545412	0.531638	1.1754	0.474366	0.774017	0.985464	1.57389	1.62609	1.853	0.371905	0.928675	1.28753
		TRINITY_DN89567_c0_g1_i2	1.4039	1.09579	0.640166	1.42784	1.10089	0.533206	1.88761	0.554917	0.542465	1.10728	0.60281	0.921456	1.18167
		TRINITY_DN9002_c0_g1_i8	1.69071	1.13412	0.556096	1.65533	0.586492	0.968186	0.612404	1.22132	0.566062	1.06087	0.845107	0.797271	1.30603
		TRINITY_DN9016_c0_g1_i7	1.01678	0.031851	0.786883	1.42288	0.743394	1.10978	0.308097	0.908876	2.20241	1.28884	0.457041	1.91504	0.808117
		TRINITY_DN9040_c1_g1_i1	1.79165	1.01559	0.527356	0.99262	0.546919	0.599314	1.37572	1.53495	0.465604	1.25255	0.799539	0.626703	1.47149
		TRINITY_DN916_c0_g3_i1	2.03877	1.0984	1.2235	0.933189	0.731467	0.747629	0.748826	0.716502	0.739847	1.34382	1.05291	0	1.62515
		TRINITY_DN934_c1_g1_i1	0.797682	0.18655	0.412189	1.57725	0.970567	0.731262	1.59473	0.946096	0.588887	1.13106	0.790691	1.24769	2.02535
		TRINITY_DN944_c0_g5_i1	1.5556	0.829455	0.536358	1.01551	0.773208	0.909522	2.58144	1.31272	0.476188	0.31156	0.387417	0.405305	1.90571
		TRINITY_DN94463_c0_g1_i1	0.294844	2.03511	2.69364	1.01205	1.31827	0.607231	0.470517	1.98624	0.317348	0.340093	0.774314	0.71128	0.43906
		TRINITY_DN94463_c0_g2_i3	0.294844	2.03511	2.69364	1.01205	1.31827	0.607231	0.470517	1.98624	0.317348	0.340093	0.774314	0.71128	0.43906
		TRINITY_DN948_c0_g1_i15	0.827105	0.620895	0.957684	0.585987	0.355212	0.766664	2.30937	1.0317	1.40857	1.10119	0.473832	1.32582	1.23597
		TRINITY_DN9564_c0_g2_i3	0.681654	1.22438	0.477436	1.34381	1.47068	0.183486	1.35836	1.91377	0.525706	0.285286	1.66778	0.199886	1.66778
		TRINITY_DN959_c1_g2_i6	1.39184	0.551097	0.673272	0.676353	0.491165	1.25395	1.93354	0.982946	0.622738	0.571434	0.625819	1.47735	1.7485
		TRINITY_DN9739_c0_g2_i4	1.38767	0.640895	0	1.47901	0.882009	0.391774	0.695168	1.62552	0.682119	1.0561	1.4624	0.649496	2.04784
		TRINITY_DN9760_c0_g4_i1	0.852719	1.39816	0.587624	0.557185	2.23626	1.23887	1.80252	0.966533	0.838589	0.385305	0.816938	0.647589	0.671701
		TRINITY_DN97847_c0_g3_i2	1.13255	2.78041	2.28679	0.434048	1.18089	0.641011	0.509307	0.777941	0.562877	0.677595	1.06252	0.49206	0.462009
		TRINITY_DN9803_c0_g4_i1	0.777386	2.27166	1.67785	0	0.798941	0.887249	0.824668	1.73486	0	0.684906	1.89062	0.707852	0.744009
		TRINITY_DN995_c0_g1_i10	1.08466	0	1.25434	1.3441	0.871861	1.04053	0.939935	0	1.39351	1.53445	0.790171	1.25434	1.4921
		TRINITY_DN9988_c0_g1_i2	0.801126	2.11276	0.406295	0.00703428	0.878764	0.392226	2.93694	2.48675	0.543333	0	1.7006	0.347806	0.386364
		TRINITY_DN9992_c0_g2_i2	1.18206	0.661459	1.13985	1.59248	0.577683	0.483418	1.13179	0.347679	0.543641	0.755467	1.74342	0.895779	1.94528
	symDD	TRINITY_DN10024_c0_g2_i1	1.01926	1.29978	0.722233	0.796344	0.772754	1.10615	0.574012	1.27678	1.38726	0.632003	1.64675	1.47592	0.290741
		TRINITY_DN102384_c0_g1_i1	0.400106	0.968258	0.39498	0.323334	2.487	1.34099	0.334894	1.03216	0.879818	1.0121	2.10195	0.683746	1.04067
		TRINITY_DN10253_c0_g2_i11	0.519575	0.739794	0.531711	1.40197	1.50007	1.37264	0.823735	1.11879	0.591127	0.671782	1.68868	1.10969	0.930432
		TRINITY_DN10501_c2_g1_i1	0.56482	0.657986	1.65869	0.747824	0.620553	1.3925	1.41454	0.422159	0.823522	1.113	0.70956	1.63665	1.23819
		TRINITY_DN1054401_c0_g1_i1	1.17171	2.15708	0.515805	1.18657	0.36222	0.729119	0.677373	1.08253	1.11666	1.37511	0.898118	0.52131	1.20639
		TRINITY_DN1060001_c0_g1_i1	0.737309	1.0395	0.717578	0.671366	0.835444	1.44139	0.600232	0.916444	1.10856	0.540001	2.43883	1.18592	0.767424
		TRINITY_DN1061258_c0_g1_i1	0.785172	1.60657	0.77143	0.619018	0.932587	0.87512	0	2.22809	1.21118	0.604027	1.41606	1.24928	0.70147
		TRINITY_DN107840_c0_g1_i11	0.786826	0.764807	2.48256	0	0.56443	1.10378	0.37592	2.07679	0.376042	0.511339	1.80082	2.15668	0
		TRINITY_DN10848_c5_g1_i11	1.96187	0.806542	1.39793	1.48117	0.488712	0.762515	1.29444	0.407519	0.404823	1.03035	0.773951	1.184	1.00618
		TRINITY_DN109292_c0_g1_i1	0	1.86554	1.04481	0.967131	1.99321	1.44394	0	1.36887	0.620599	0	1.23827	2.45764	0
		TRINITY_DN11233_c0_g1_i2	0.808862	0.629443	1.68488	0.758847	0.731328	1.66097	1.5878	0.735587	0.900592	0.716586	0.685136	1.13625	0.963711
		TRINITY_DN11265_c0_g1_i1	1.10712	0.509874	2.87488	0.462606	0.702085	1.21532	0.868534	0	2.37523	1.06747	0	1.26729	0.549601
		TRINITY_DN11298_c0_g1_i1	2.09248	1.97932	0.825809	0.583978	0.665034	0.781669	1.44216	0.937094	0.811096	0.734052	0.679747	0.263232	1.20434
		TRINITY_DN11300_c1_g1_i4	0.684482	0.470789	2.20067	0.809672	1.32999	1.57074	0.611997	0.84776	0.826391	0.664073	0.762504	1.61868	0.602253
		TRINITY_DN11403_c0_g2_i1	0.627165	0.902189	0.931388	0.446228	1.38935	0.740468	0.373603	1.68109	2.02774	0.544308	0.90693	1.73425	0.695297
		TRINITY_DN11680_c1_g1_i1	0.867189	0.413937	2.70791	1.39051	0.858627	0.899407	0.756959	0.237412	1.40713	1.0026	0.450098	1.01701	0.991218
		TRINITY_DN1173_c0_g5_i1	0.969649	1.90953	1.08967	2.06948	1.05132	0.566967	1.22135	0.867423	0.321562	1.00407	0.81505	0	1.11393
		TRINITY_DN12273_c0_g1_i1	1.03928	1.93105	1.15097	0.680441	1.29635	0.939285	0.351035	1.22153	1.00311	0.652074	0.930066	1.07757	0.727245
		TRINITY_DN13032_c0_g3_i1	0.945523	1.57496	0.793919	0.373333	1.3549	0.802249	0.734549	1.43396	1.36308	0.754692	1.36596	1.25585	0.24702
		TRINITY_DN13418_c1_g1_i1	1.09644	0.492683	1.12228	2.14834	1.2614	0	2.09995	0	0	0.792911	0.978217	0	3.00778
		TRINITY_DN135906_c2_g1_i1	1.0192	0.358991	1.14506	1.06047	0.660213	0.808761	1.93731	0.604507	0.616886	1.72893	1.02746	1.08316	0.949056
		TRINITY_DN13593_c0_g3_i6	0.727238	0.997293	1.40366	1.59192	0.567256	0.565178	1.83492	0.651809	0.723309	1.41925	0.929407	0.334057	1.2547
		TRINITY_DN136728_c0_g1_i1	1.08295	0.516267	0.927316	0.985483	0.5279	1.19928	1.34871	1.04029	0.585034	2.01104	0.512389	0.592014	1.67134
		TRINITY_DN13711_c1_g1_i1	0.953212	0.382653	1.52189	1.34566	1.1941	0.473454	1.099	1.46945	1.13227	1.35571	0.245445	0.720643	1.10651
		TRINITY_DN140139_c0_g1_i1	0.759307	0	1.61457	0.709243	0.788511	0.709243	0.64249	2.09435	1.86489	0.60077	0.846919	2.3697	0
		TRINITY_DN14150_c0_g1_i7	0.61979	1.14634	0.638091	2.91543	0	0.607918	1.31328	1.17379	0	2.12846	1.16662	0	1.29028
		TRINITY_DN14337_c0_g1_i14	0.849692	0.68137	2.10932	0.555352	0.940199	0.934421	0.584342	1.14389	0.880454	1.19191	0.997923	1.49365	0.637487
		TRINITY_DN148_c0_g3_i1	1.53601	1.84736	0.601256	2.81463	0.538986	0.678748	0.518229	0.525148	0.472564	0.732716	0.909841	0.300282	1.52424
		TRINITY_DN14928_c1_g1_i5	0.897106	0.716323	0.457252	0.751969	1.99797	0.818534	0.704504	2.38724	0.182674	1.27342	2.06179	0	0.751213
		TRINITY_DN149983_c0_g1_i9	1.12789	1.35567	0.304661	0.241299	0.719022	1.93938	0.317567	2.64873	0.530651	0.484451	0.951946	0.935059	1.44367
		TRINITY_DN1508_c1_g1_i8	1.69113	0.606115	1.31757	1.28862	0.917754	0.581211	1.48113	0.584912	0.95511	1.30411	0.578182	0.331159	1.363
		TRINITY_DN15121_c1_g2_i1	1.20018	1.05893	1.51552	0.755869	0.430845	1.01027	1.88613	0.49911	0.934915	0.898303	0.773348	0.691384	1.34521
		TRINITY_DN15375_c0_g2_i1	0.717875	1.63912	0.968736	0.891103	1.10391	1.40013	0.194234	0.888363	1.15719	0.700218	0.854266	1.83609	0.648767
		TRINITY_DN15487_c0_g2_i3	1.02375	0.514348	1.03635	0.938246	0.325349	0.608848	0.906297	0.185399	0.525598	4.90813	0.256049	1.05075	0.720897
		TRINITY_DN15737_c0_g3_i1	0.531705	1.56578	0.537205	0	1.25556	0.619344	0.448099	1.58008	2.39597	0.402262	2.00948	1.16498	0.489535
		TRINITY_DN16191_c0_g2_i1	1.3846	0.419147	0.539622	1.47898	1.37295	1.28895	1.37951	0.952215	0.8887	0.874126	0.748559	0	1.67264
		TRINITY_DN16195_c0_g1_i3	1.05025	1.04337	1.58849	0.944678	0.667705	0.658001	2.26836	0.4126	0.743374	0.749819	0.780304	0.642071	1.45098
		TRINITY_DN168490_c0_g2_i5	1.54264	0.979105	0.630721	2.07588	0.806493	0.332338	0.814354	0.727805	0.687853	1.23583	1.19872	0.441821	1.52644
		TRINITY_DN17052_c4_g1_i1	0.737422	0.703733	0.357992	0.721258	1.76512	0.820284	1.24242	1.42533	0.801228	1.83182	0.57425	0.446639	1.57251
		TRINITY_DN172221_c0_g1_i3	2.39302	0.706183	1.52143	1.55415	0.468668	0.536226	2.41756	0.499872	1.0258	1.54566	0.0215096	0.309921	0
		TRINITY_DN17234_c0_g1_i4	0.908369	1.07409	0	0.711786	1.559	1.38965	0	1.51903	1.53966	0.981425	2.13173	1.18526	0
		TRINITY_DN17659_c0_g2_i6	0.855996	0.49748	1.27543	0.689429	1.05032	1.15724	0.456076	0.839656	1.35157	1.94931	0.964344	1.3549	0.558237
		TRINITY_DN1816_c0_g1_i2	1.16514	0.831854	0.492443	0.769848	1.59089	0.952982	0.880882	2.24592	0.11554	1.10025	1.89299	0	0.961274
		TRINITY_DN1863_c9_g2_i1	0.986419	0.937527	0.804926	1.03303	1.48049	0.574539	1.91596	0.73815	0.623242	0.952366	0.742145	0.488549	1.72267
		TRINITY_DN1883_c2_g1_i2	0.893672	1.49823	0.608372	0.716993	1.70533	0.632465	1.36205	0.955333	0.855968	1.87977	1.07831	0	0.8135
		TRINITY_DN18955_c0_g6_i1	1.1555	1.76967	1.17567	1.17353	0.233757	0.392285	1.64556	0.563391	1.34939	1.03969	0.540371	0.931707	1.02948
		TRINITY_DN19102_c0_g1_i14	1.11322	0.751906	1.03099	1.04771	0.660686	0.705599	0.9297	0.646438	0.70436	1.27398	0.57148	0.738277	2.82565
		TRINITY_DN191319_c0_g1_i1	1.22003	0.15853	2.09254	1.03974	0.133876	0.20452	2.70652	0.37549	0.456931	0.219377	0.9069	1.02727	2.45827
		TRINITY_DN20010_c0_g2_i3	1.57207	1.26959	1.0336	1.38644	0.908245	0.942199	1.38404	0.789096	1.11684	1.09415	0.417287	0	1.08644
		TRINITY_DN20034_c0_g1_i1	0.638019	2.23415	0.644345	0.661744	0.979271	0.933401	1.02712	0.913037	0.808447	0.772859	1.28236	1.54058	0.564667
		TRINITY_DN20100_c0_g1_i7	1.81582	1.24961	0.495027	1.36679	1.49874	0.622161	1.34557	0.811155	0.71574	1.2013	0.933077	0.361358	0.58365
		TRINITY_DN20689_c1_g1_i1	0.670378	0.340715	1.01999	1.52324	1.18118	0.721593	0.846127	1.57338	0.748279	1.70762	0.321038	0.655553	1.69091
		TRINITY_DN20956_c0_g1_i1	0.652375	0.324395	2.73854	0.326187	0.358448	1.06101	1.3173	0.665817	0.608465	1.36569	0.336941	0.509892	2.73496
		TRINITY_DN2138_c0_g1_i2	0.919877	0.690267	1.36617	0.97158	1.25846	1.05578	0.292443	1.06062	2.06919	0.609482	0.877869	0.956859	0.871406
		TRINITY_DN21911_c0_g1_i2	0.991307	1.61226	0.73865	0.886789	1.26065	0.449689	0.696491	1.53117	1.3034	1.06596	1.4287	0.398162	0.636767
		TRINITY_DN21911_c0_g2_i2	0.991307	1.61226	0.73865	0.886789	1.26065	0.449689	0.696491	1.53117	1.3034	1.06596	1.4287	0.398162	0.636767
		TRINITY_DN22790_c0_g1_i1	0	0.743009	1.4996	0	0.787483	2.81625	0.656991	0.816245	2.11052	0.549667	0.774434	1.43116	0.814647
		TRINITY_DN22838_c0_g2_i1	2.15885	0.869538	0.971565	0.547435	0	1.26034	0.921833	0	0.665099	1.09602	0.552433	1.47683	2.48005
		TRINITY_DN23179_c0_g1_i2	0.641949	0.887083	1.07471	0.599536	0.754092	2.09334	0.521898	1.20338	1.43055	0.476609	1.25874	0.89499	1.16313
		TRINITY_DN23346_c0_g1_i1	0.514979	2.02137	1.54856	1.02271	1.23687	0.474123	0	1.98842	1.06752	0.390105	0.485655	1.69353	0.556164
		TRINITY_DN23376_c0_g4_i2	2.06235	0.87407	0.896416	1.31844	0.215447	0.989726	1.64067	0.433623	0.506292	0.335026	0.219712	0.888911	2.61931
		TRINITY_DN23886_c1_g3_i3	1.19623	0.51257	1.44151	1.1583	0.339683	1.12342	0.713694	0	1.11054	0.57735	0.619984	2.71386	1.49286
		TRINITY_DN24194_c0_g2_i1	0.665462	0.339939	1.98104	1.15049	1.31139	1.42812	1.00308	0.547344	0.481774	1.32953	0.482239	1.58297	0.69662
		TRINITY_DN24302_c1_g1_i1	1.36323	0	0.627429	1.94565	1.32419	0	1.65657	0.716604	0.714471	2.44145	0.652816	0.374623	1.18296
		TRINITY_DN2439_c3_g1_i1	1.16569	0.680182	1.12606	1.21659	1.0194	1.19561	1.94379	0	1.68384	1.23894	0	0.762752	0.967136
		TRINITY_DN246765_c0_g1_i1	0.457018	0.235004	2.44365	1.07961	0.631554	1.90989	1.11321	0.316971	1.36195	1.62965	0.778767	0.579148	0.463587
		TRINITY_DN24836_c0_g3_i1	0.830849	0	1.86035	1.06815	0	1.21636	1.98773	1.33922	1.18773	0.794417	0.270361	0.784666	1.66019
		TRINITY_DN25242_c0_g1_i2	1.2776	0.613013	0.157183	1.17052	0	0.716655	1.61751	0.795247	0.948991	1.87244	0.57912	1.25157	2.00015
		TRINITY_DN2672_c0_g2_i1	0.532617	1.48783	0.842013	0.69447	0.68811	1.2379	0.386346	1.10753	1.40897	0.615292	1.15395	1.64269	1.20228
		TRINITY_DN28377_c0_g2_i1	1.43128	0.684174	0.642154	0.984589	1.07211	0.68268	1.64297	0.765526	0.681386	1.92098	0.771401	0.415822	1.30492
		TRINITY_DN29030_c0_g2_i1	0.708994	0.903568	0.23722	0.967537	2.30201	0.672567	0.91956	1.71918	0.697444	1.28116	1.27317	0.343835	0.973756
		TRINITY_DN29186_c0_g1_i1	1.63141	0.471369	0.372006	1.03119	0.620413	0.61597	0.762995	0.527917	0.8151	1.50862	0.83368	1.28243	2.52689
		TRINITY_DN2986_c1_g1_i3	1.36805	1.4753	1.19894	1.3989	0.736408	0.778504	1.95102	0.50611	0.361918	1.23756	0.474954	0.942932	0.569392
[truncated: 236 more rows]
