# Supplementary material for: Temporal gene expression patterns in the coral Euphyllia paradivisa reveal the complexity of biological clocks in the cnidarian-algal symbiosis
Source: Sci Adv. 2022 Sep 16;8(37):eabo6467. doi: 10.1126/sciadv.abo6467 (PMC9481131; doi:10.1126/sciadv.abo6467)
Supplement: Supplementary file 3 — Data S1 to S3 [file sciadv.abo6467_data_s1_to_s3.zip › sciadv.abo6467_data_s3.xlsx]

## Sheet: S3A_Enrichment_Cluster 1_24h
Data S3A. Functional enrichment analysis of the rhythmic genes with a precise 24-h period of each E. paradivisa subgroup found in Cluster 1. It corresponds to the Metascape enrichment analysis results with the three gene-lists (i.e., LDapo24, DDsym24, and LDsym24) merged.
LogP_apo LD	LogP_sym DD	LogP_sym LD	GO	Category	Description	PARENT_GO	Log(q-value)	Enrichment	Z-score	#TotalGeneInLibrary	#GeneInGO	#GeneInHitList	#GeneInGOAndHitList	%InGO	STDV %InGO	Hits
0	0	-11.0631	M3468	Canonical Pathways	NABA ECM REGULATORS		-6.77356	11.013	11.769	28133	238	161	15	9.31677	2.29078	CTSV|MEP1B|MMP3|MMP13|PCSK5|SERPINB9|PRSS2|PRSS3|TIMP4|TLL1|MMP24|ADAMTS6|CELA3B|ADAMTS16|ASTL
0	0	-10.8213	GO:0030198	GO Biological Processes	extracellular matrix organization	19_GO:0071840 cellular component organization or biogenesis	-6.77356	7.9628	10.5729	28133	395	161	18	11.1801	2.48351	ACAN|CAV1|COL12A1|VCAN|CTRB1|CTSV|FBN2|LAMC1|MMP3|MMP13|PRSS2|TLL1|MATN4|MMP24|ADAMTS6|PHLDB2|COL22A1|ADAMTS16
0	0	-10.6543	R-HSA-1474244	Reactome Gene Sets	Extracellular matrix organization		-6.77356	9.28846	10.9682	28133	301	161	16	9.93789	2.35779	ACAN|COL12A1|VCAN|CTRB1|CTSV|FBN2|LAMC1|MMP3|MMP13|MUSK|PRSS2|TLL1|MATN4|MMP24|COL22A1|ADAMTS16
0	0	-10.5001	R-HSA-1474228	Reactome Gene Sets	Degradation of the extracellular matrix		-6.74427	14.9776	12.5784	28133	140	161	12	7.45342	2.06988	ACAN|COL12A1|CTRB1|CTSV|FBN2|LAMC1|MMP3|MMP13|PRSS2|TLL1|MMP24|ADAMTS16
0	0	-9.78915	GO:0043062	GO Biological Processes	extracellular structure organization	19_GO:0071840 cellular component organization or biogenesis	-6.13024	6.8825	9.61878	28133	457	161	18	11.1801	2.48351	ACAN|CAV1|COL12A1|VCAN|CTRB1|CTSV|FBN2|LAMC1|MMP3|MMP13|PRSS2|TLL1|MATN4|MMP24|ADAMTS6|PHLDB2|COL22A1|ADAMTS16
0	0	-7.50614	R-HSA-1592389	Reactome Gene Sets	Activation of Matrix Metalloproteinases		-4.05135	31.7708	13.4182	28133	33	161	6	3.72671	1.4928	CTRB1|CTSV|MMP3|MMP13|PRSS2|MMP24
0	0	-6.33	GO:0022617	GO Biological Processes	extracellular matrix disassembly	19_GO:0071840 cellular component organization or biogenesis	-2.97213	14.9168	9.57463	28133	82	161	7	4.34783	1.6072	CTRB1|CTSV|LAMC1|MMP3|MMP13|PRSS2|TLL1
0	0	-5.15234	M5885	Canonical Pathways	NABA MATRISOME ASSOCIATED		-1.99859	3.7228	5.73793	28133	751	161	16	9.93789	2.35779	CTSV|MEP1B|MMP3|MMP13|PCSK5|SERPINB9|PRSS2|PRSS3|TIMP4|TLL1|MMP24|ADAMTS6|CELA3B|PLXDC1|ADAMTS16|ASTL
0	0	-4.87304	R-HSA-1474290	Reactome Gene Sets	Collagen formation		-1.74561	11.6493	7.67681	28133	90	161	6	3.72671	1.4928	COL12A1|CTSV|MMP3|MMP13|TLL1|COL22A1
0	0	-4.59837	WP129	WikiPathways	Matrix Metalloproteinases		-1.56271	23.2986	9.2707	28133	30	161	4	2.48447	1.22671	MMP3|MMP13|TIMP4|MMP24
0	0	-4.57691	R-HSA-2022090	Reactome Gene Sets	Assembly of collagen fibrils and other multimeric structures		-1.56145	14.3229	7.90274	28133	61	161	5	3.10559	1.36713	COL12A1|CTSV|MMP3|MMP13|TLL1
0	0	-3.81775	GO:0030574	GO Biological Processes	collagen catabolic process	19_GO:0008152 metabolic process	-1.03966	14.8714	7.22065	28133	47	161	4	2.48447	1.22671	MMP3|MMP13|PRSS2|MMP24
0	0	-3.2988	R-HSA-1442490	Reactome Gene Sets	Collagen degradation		-0.740259	10.9212	6.02826	28133	64	161	4	2.48447	1.22671	COL12A1|MMP3|MMP13|PRSS2
0	0	-2.44276	GO:0032963	GO Biological Processes	collagen metabolic process	19_GO:0008152 metabolic process	-0.315335	6.41245	4.2953	28133	109	161	4	2.48447	1.22671	MMP3|MMP13|PRSS2|MMP24
0	0	-2.26781	GO:0022411	GO Biological Processes	cellular component disassembly	19_GO:0071840 cellular component organization or biogenesis	-0.223704	2.78346	3.24889	28133	565	161	9	5.59006	1.81052	CAV1|CTRB1|CTSV|LAMC1|MMP3|MMP13|PRSS2|TLL1|MRPL38
0	0	-2.17125	R-HSA-1650814	Reactome Gene Sets	Collagen biosynthesis and modifying enzymes		-0.18995	7.82414	4.24274	28133	67	161	3	1.86335	1.06574	COL12A1|TLL1|COL22A1
0	0	-8.43287	hsa04974	KEGG Pathway	Protein digestion and absorption		-4.85314	16.7303	11.5897	28133	94	161	9	5.59006	1.81052	COL12A1|CTRB1|MEP1B|PRSS2|PRSS3|CELA3B|CPA4|SLC16A10|COL22A1
0	0	-7.29844	ko04974	KEGG Pathway	Protein digestion and absorption		-3.89481	15.5324	10.476	28133	90	161	8	4.96894	1.71258	COL12A1|CTRB1|MEP1B|PRSS2|PRSS3|CELA3B|SLC16A10|COL22A1
0	0	-4.53853	hsa04972	KEGG Pathway	Pancreatic secretion		-1.54238	10.179	7.08032	28133	103	161	6	3.72671	1.4928	CTRB1|PRSS2|PRSS3|CELA3B|PLA2G2D|CPA4
0	0	-3.63501	ko04972	KEGG Pathway	Pancreatic secretion		-0.933916	9.101	6.03198	28133	96	161	5	3.10559	1.36713	CTRB1|PRSS2|PRSS3|CELA3B|PLA2G2D
0	0	-2.91628	GO:0007586	GO Biological Processes	digestion	19_GO:0032501 multicellular organismal process	-0.531533	6.33113	4.76288	28133	138	161	5	3.10559	1.36713	CTRB1|DRD3|PRSS2|PRSS3|TFF2
0	0	-2.52866	R-HSA-1461973	Reactome Gene Sets	Defensins		-0.346872	10.4843	5.0924	28133	50	161	3	1.86335	1.06574	PRSS2|PRSS3|TLR1
0	-2.12567	-8.13191	M5884	Canonical Pathways	NABA CORE MATRISOME		-4.61913	8.2604	9.17916	28133	275	161	13	8.07453	2.14716	ACAN|COL12A1|VCAN|FBN2|LAMC1|CILP|MATN4|TSPEAR|SVEP1|FRAS1|HMCN1|CTHRC1|COL22A1
0	-2.53438	-5.68549	M3008	Canonical Pathways	NABA ECM GLYCOPROTEINS		-2.79719	6.86475	7.48043	28133	196	230	11	4.78261	1.40711	DMBT1|FBN2|LAMC1|TNFAIP6|CILP|MATN4|TSPEAR|SVEP1|FRAS1|HMCN1|CTHRC1
0	-2.67547	-3.4956	R-HSA-71291	Reactome Gene Sets	Metabolism of amino acids and derivatives		-2.87865	4.90578	6.90367	28133	374	230	15	6.52174	1.62807	AGXT|BHMT|CRYM|GCSH|MTR|NNMT|PSPH|RPL18A|BBOX1|EEF1E1|AASS|LARS1|SERINC1|PPM1K|TSTD1
0	0	-5.49108	ko00260	KEGG Pathway	Glycine, serine and threonine metabolism		-2.24715	21.8424	10.0076	28133	40	161	5	3.10559	1.36713	AGXT|ALAS1|BHMT|GCSH|PSPH
0	0	-5.23235	hsa00260	KEGG Pathway	Glycine, serine and threonine metabolism		-2.05056	19.4155	9.3795	28133	45	161	5	3.10559	1.36713	AGXT|ALAS1|BHMT|GCSH|PSPH
0	0	-2.28475	GO:0006520	GO Biological Processes	cellular amino acid metabolic process	19_GO:0008152 metabolic process	-1.00374	3.68628	4.6899	28133	365	230	11	4.78261	1.40711	AGXT|BHMT|CRYM|GCSH|MTR|PSPH|SLC16A2|EEF1E1|AASS|LARS1|PPM1K
0	0	-2.0851	GO:1901607	GO Biological Processes	alpha-amino acid biosynthetic process	19_GO:0008152 metabolic process	-0.879253	8.49426	5.78073	28133	72	230	5	2.17391	0.961578	AGXT|BHMT|MTR|PSPH|AASS
0	0	-2.52866	GO:0009069	GO Biological Processes	serine family amino acid metabolic process	19_GO:0008152 metabolic process	-0.346872	10.4843	5.0924	28133	50	161	3	1.86335	1.06574	AGXT|GCSH|PSPH
0	-2.40471	-6.25475	GO:0006575	GO Biological Processes	cellular modified amino acid metabolic process	19_GO:0008152 metabolic process	-2.93827	8.01556	7.88902	28133	218	161	10	6.21118	1.90217	BHMT|CRYM|PLA2G4A|SLC16A2|BBOX1|PLA2G15|PLA2G2D|HPGDS|SERINC1|SLC16A10
0	0	-4.6689	GO:0070327	GO Biological Processes	thyroid hormone transport	19_GO:0051179 localization	-1.5663	52.4217	12.3386	28133	10	161	3	1.86335	1.06574	CRYM|SLC16A2|SLC16A10
-2.6709	-2.08308	-2.88178	GO:1901615	GO Biological Processes	organic hydroxy compound metabolic process	19_GO:0008152 metabolic process	-1.28341	3.33593	5.02295	28133	550	230	15	6.52174	1.62807	ACADVL|ASAH1|CRYM|CYP1A1|CYP1B1|DRD3|PLA2G4A|SLC16A2|PLPP2|NUDT3|PNPO|AGK|SLC16A10|MFSD12|NAPEPLD
0	0	-3.43535	GO:0018958	GO Biological Processes	phenol-containing compound metabolic process	19_GO:0008152 metabolic process	-0.825658	8.24241	5.6676	28133	106	161	5	3.10559	1.36713	CRYM|DRD3|SLC16A2|SLC16A10|MFSD12
0	0	-3.36233	GO:0042403	GO Biological Processes	thyroid hormone metabolic process	19_GO:0008152 metabolic process	-0.78879	20.1622	7.41611	28133	26	161	3	1.86335	1.06574	CRYM|SLC16A2|SLC16A10
-3.62904	0	-3.43805	GO:0000302	GO Biological Processes	response to reactive oxygen species	19_GO:0050896 response to stimulus	-2.26263	5.87551	6.72579	28133	229	230	11	4.78261	1.40711	CYP1B1|DUSP1|JUN|MMP3|MTR|TPM1|TRAF2|SIRT3|HEBP2|SESN1|LRRK2
0	0	-4.43865	GO:0071241	GO Biological Processes	cellular response to inorganic substance	19_GO:0050896 response to stimulus	-1.75006	5.66284	6.24571	28133	216	230	10	4.34783	1.34468	ANK3|CALR|CAMK2D|CYP1A1|JUN|MMP3|MTR|TRAF2|LRRK2|CPNE8
-2.13876	0	-2.59928	GO:0034614	GO Biological Processes	cellular response to reactive oxygen species	19_GO:0050896 response to stimulus	-1.28084	6.00331	5.81626	28133	163	230	8	3.47826	1.20817	CYP1B1|JUN|MMP3|MTR|TPM1|TRAF2|SIRT3|LRRK2
-3.10986	0	-2.33939	GO:0006979	GO Biological Processes	response to oxidative stress	19_GO:0050896 response to stimulus	-1.14328	3.52578	4.90935	28133	451	230	13	5.65217	1.52268	ALOX5|CYP1B1|DUSP1|JUN|MMP3|MTR|TPM1|TRAF2|SIRT3|HEBP2|SESN1|LRRK2|MSRB3
0	0	-3.51016	GO:0010035	GO Biological Processes	response to inorganic substance	19_GO:0050896 response to stimulus	-1.09043	3.15367	4.60089	28133	543	230	14	6.08696	1.57652	ANK3|CALR|CAMK2D|CAV1|CYP1A1|CYP1B1|DUSP1|JUN|MMP3|MTR|TRAF2|SIRT3|LRRK2|CPNE8
0	0	-3.00316	GO:0010942	GO Biological Processes	positive regulation of cell death	19_GO:0048518 positive regulation of biological process	-0.863364	2.69942	4.20891	28133	725	230	16	6.95652	1.67755	CAMK2D|CAV1|CYP1B1|DUSP1|ELK1|JUN|MMP3|TRAF2|TRAF6|TNFRSF10C|EEF1E1|RASSF2|TNFSF15|HEBP2|SPDEF|LRRK2
0	0	-2.13632	GO:0034976	GO Biological Processes	response to endoplasmic reticulum stress	19_GO:0050896 response to stimulus	-0.616939	3.71911	4.26973	28133	296	230	9	3.91304	1.27857	ACADVL|ALOX5|CALR|CAV1|JUN|TRAF2|RNF103|CHAC1|LRRK2
0	0	-3.10215	GO:0071248	GO Biological Processes	cellular response to metal ion	19_GO:0050896 response to stimulus	-0.621798	5.54727	4.75871	28133	189	161	6	3.72671	1.4928	CALR|CAMK2D|CYP1A1|JUN|LRRK2|CPNE8
-2.18874	0	0	GO:0034599	GO Biological Processes	cellular response to oxidative stress	19_GO:0050896 response to stimulus	-0.553582	3.59757	4.14795	28133	306	230	9	3.91304	1.27857	ALOX5|CYP1B1|JUN|MMP3|MTR|TPM1|TRAF2|SIRT3|LRRK2
0	0	-3.00312	GO:0010038	GO Biological Processes	response to metal ion	19_GO:0050896 response to stimulus	-0.564323	3.97134	4.256	28133	352	161	8	4.96894	1.71258	CALR|CAMK2D|CAV1|CYP1A1|DUSP1|JUN|LRRK2|CPNE8
-2.31265	0	0	GO:0072593	GO Biological Processes	reactive oxygen species metabolic process	19_GO:0008152 metabolic process	-0.31358	3.47	3.78477	28133	282	230	8	3.47826	1.20817	ALOX5|CAV1|CYP1A1|CYP1B1|MMP3|SIRT3|SESN1|LRRK2
-3.39185	0	-2.92744	R-HSA-556833	Reactome Gene Sets	Metabolism of lipids		-2.26263	3.30588	5.77126	28133	740	230	20	8.69565	1.85795	ACADVL|ALAS1|ALOX5|ASAH1|CAV1|CYP1A1|CYP1B1|PLA2G4A|AGPS|PLPP2|MTMR6|CLOCK|PLA2G15|PLA2G2D|HPGDS|AGK|ABHD4|SCD5|TPTE2|THEM4
0	0	-4.35444	GO:0097164	GO Biological Processes	ammonium ion metabolic process	19_GO:0008152 metabolic process	-1.71542	5.50979	6.12469	28133	222	230	10	4.34783	1.34468	ASAH1|BHMT|DRD3|PLA2G4A|BBOX1|PLPP2|PLA2G15|PLA2G2D|AGK|ABHD4
-2.0656	0	-2.00516	GO:0008610	GO Biological Processes	lipid biosynthetic process	19_GO:0008152 metabolic process	-1.13787	2.83296	4.5685	28133	734	230	17	7.3913	1.72513	ACADVL|ALOX5|ASAH1|CYP1A1|PLA2G4A|AGPS|PLPP2|MTMR6|SIRT3|PLA2G15|PLA2G2D|HPGDS|AGK|SERINC1|ABHD4|SCD5|TPTE2
0	-2.72411	0	GO:0006665	GO Biological Processes	sphingolipid metabolic process	19_GO:0008152 metabolic process	-0.423135	12.253	5.5888	28133	168	41	3	7.31707	4.06702	PLA2G15|AGK|SERINC1
0	-2.4159	0	GO:0006643	GO Biological Processes	membrane lipid metabolic process	19_GO:0008152 metabolic process	-0.343218	3.96399	3.97016	28133	216	230	7	3.04348	1.13269	ASAH1|CYP1B1|PLPP2|SIRT3|PLA2G15|AGK|SERINC1
-2.29835	0	0	GO:0006644	GO Biological Processes	phospholipid metabolic process	19_GO:0008152 metabolic process	-0.11292	2.67069	3.27282	28133	458	230	10	4.34783	1.34468	PLA2G4A|PLPP2|MTMR6|PLA2G15|PLA2G2D|AGK|SERINC1|ABHD4|TPTE2|NAPEPLD
0	0	-5.43661	GO:0033574	GO Biological Processes	response to testosterone	19_GO:0050896 response to stimulus	-2.22486	21.3097	9.87312	28133	41	161	5	3.10559	1.36713	CALR|DUSP1|ELK1|PSPH|NCOA4
-3.73255	0	-2.11937	GO:0071407	GO Biological Processes	cellular response to organic cyclic compound	19_GO:0050896 response to stimulus	-1.28084	3.48058	5.03961	28133	492	230	14	6.08696	1.57652	ALPL|ZFP36L1|KLF5|CALR|CAV1|CRY1|CYP1A1|CYP1B1|ELK1|LRP6|NCOA4|CLOCK|STRN3|LRRK2
-2.89953	0	-2.5079	GO:0048545	GO Biological Processes	response to steroid hormone	19_GO:0050896 response to stimulus	-0.788024	3.68426	4.46686	28133	332	230	10	4.34783	1.34468	AGXT|ALPL|ZFP36L1|CALR|CAV1|CRY1|DUSP1|NCOA4|CLOCK|STRN3
0	0	-3.05496	GO:1901654	GO Biological Processes	response to ketone	19_GO:0050896 response to stimulus	-0.59293	5.4323	4.68756	28133	193	161	6	3.72671	1.4928	CALR|CAV1|DUSP1|ELK1|PSPH|NCOA4
0	0	-2.74433	WP138	WikiPathways	Androgen receptor signaling pathway		-0.439531	7.76618	4.87758	28133	90	161	4	2.48447	1.22671	CALR|CAV1|JUN|NCOA4
-2.26771	0	-2.29237	GO:0032870	GO Biological Processes	cellular response to hormone stimulus	19_GO:0050896 response to stimulus	-0.233342	2.62766	3.22264	28133	665	161	10	6.21118	1.90217	CALR|CAV1|CRY1|DUSP1|ELK1|RAB13|NCOA4|USO1|CLOCK|SIK2
0	0	-2.10178	GO:0043627	GO Biological Processes	response to estrogen	19_GO:0050896 response to stimulus	-0.160547	7.38334	4.08573	28133	71	161	3	1.86335	1.06574	CAV1|SERPINB9|NCOA4
0	-4.63095	-2.87301	GO:0044091	GO Biological Processes	membrane biogenesis	19_GO:0071840 cellular component organization or biogenesis	-1.72381	16.0944	8.45341	28133	38	230	5	2.17391	0.961578	ANK3|CAV1|NLGN4Y|SERINC1|TLCD2
-3.93565	0	-2.84006	WP3298	WikiPathways	Melatonin metabolism and effects		-1.71542	15.6817	8.32993	28133	39	230	5	2.17391	0.961578	CRY1|CYP1A1|CYP1B1|TRAF6|CLOCK
0	0	-4.29721	GO:0042921	GO Biological Processes	glucocorticoid receptor signaling pathway	19_GO:0023052 signaling	-1.3543	40.3244	10.7591	28133	13	161	3	1.86335	1.06574	CALR|CRY1|CLOCK
0	0	-4.1943	GO:0031958	GO Biological Processes	corticosteroid receptor signaling pathway	19_GO:0023052 signaling	-1.29882	37.4441	10.3477	28133	14	161	3	1.86335	1.06574	CALR|CRY1|CLOCK
-4.07764	0	-2.97778	GO:0033144	GO Biological Processes	negative regulation of intracellular steroid hormone receptor signaling pathway	19_GO:0048519 negative regulation of biological process	-1.21112	35.4618	10.0417	28133	35	68	3	4.41176	2.49031	CRY1|CLOCK|STRN3
0	0	-3.78189	WP410	WikiPathways	Exercise-induced Circadian Regulation		-1.01508	14.5616	7.13421	28133	48	161	4	2.48447	1.22671	CRY1|ETV6|NCOA4|CLOCK
-3.09408	0	-2.03657	GO:0033143	GO Biological Processes	regulation of intracellular steroid hormone receptor signaling pathway	19_GO:0023052 signaling	-0.621798	16.5488	6.637	28133	75	68	3	4.41176	2.49031	CRY1|CLOCK|STRN3
-2.82556	0	0	GO:0071383	GO Biological Processes	cellular response to steroid hormone stimulus	19_GO:0050896 response to stimulus	-0.480515	8.15213	5.03408	28133	203	68	4	5.88235	2.85336	ZFP36L1|CRY1|CLOCK|STRN3
-2.34	0	-2.27257	GO:0030522	GO Biological Processes	intracellular receptor signaling pathway	19_GO:0023052 signaling	-0.343218	3.53263	3.84584	28133	277	230	8	3.47826	1.20817	CALR|CRY1|SLC15A2|NR2F2|TRAF6|NCOA4|CLOCK|STRN3
0	0	-2.5963	GO:0009416	GO Biological Processes	response to light stimulus	19_GO:0050896 response to stimulus	-0.369904	3.82242	3.85233	28133	320	161	7	4.34783	1.6072	CRY1|DRD3|DUSP1|ELK1|MMP3|XPC|CLOCK
-2.56089	0	-2.35985	GO:0030518	GO Biological Processes	intracellular steroid hormone receptor signaling pathway	19_GO:0023052 signaling	-0.28579	5.31815	4.21276	28133	115	230	5	2.17391	0.961578	CALR|CRY1|NCOA4|CLOCK|STRN3
-2.24409	-2.04258	-2.14321	GO:0048511	GO Biological Processes	rhythmic process	19_GO:0048511 rhythmic process	-0.235379	3.31708	3.63222	28133	295	230	8	3.47826	1.20817	CRY1|DRD3|HLF|JUN|TEF|TIMP4|CLOCK|GPR157
-2.39072	0	0	GO:0045786	GO Biological Processes	negative regulation of cell cycle	19_GO:0048519 negative regulation of biological process	-0.278359	3.95905	3.68845	28133	627	68	6	8.82353	3.4396	ZFP36L1|CRY1|PHC1|NR2F2|XPC|CLOCK
-2.35624	0	-2.1049	GO:0043401	GO Biological Processes	steroid hormone mediated signaling pathway	19_GO:0023052 signaling	-0.261798	9.12619	4.67598	28133	136	68	3	4.41176	2.49031	CRY1|CLOCK|STRN3
0	0	-2.35082	GO:0009314	GO Biological Processes	response to radiation	19_GO:0050896 response to stimulus	-0.260117	3.11339	3.42484	28133	449	161	8	4.96894	1.71258	CRY1|DRD3|DUSP1|ELK1|JUN|MMP3|XPC|CLOCK
0	0	-2.29681	GO:0071478	GO Biological Processes	cellular response to radiation	19_GO:0050896 response to stimulus	-0.233397	4.5505	3.74516	28133	192	161	5	3.10559	1.36713	CRY1|ELK1|MMP3|XPC|CLOCK
-2.25421	0	0	GO:0000077	GO Biological Processes	DNA damage checkpoint	19_GO:0048519 negative regulation of biological process	-0.220617	8.38623	4.43469	28133	148	68	3	4.41176	2.49031	CRY1|XPC|CLOCK
-2.17589	0	0	GO:0031570	GO Biological Processes	DNA integrity checkpoint	19_GO:0048519 negative regulation of biological process	-0.18995	7.85545	4.25355	28133	158	68	3	4.41176	2.49031	CRY1|XPC|CLOCK
0	0	-2.17125	GO:0032922	GO Biological Processes	circadian regulation of gene expression	19_GO:0048511 rhythmic process	-0.18995	7.82414	4.24274	28133	67	161	3	1.86335	1.06574	CRY1|DRD3|CLOCK
0	0	-2.12718	GO:0000075	GO Biological Processes	cell cycle checkpoint	19_GO:0048519 negative regulation of biological process	-0.163994	4.14074	3.47417	28133	211	161	5	3.10559	1.36713	CRY1|DUSP1|XPC|ZNF207|CLOCK
-2.06663	0	0	GO:0071214	GO Biological Processes	cellular response to abiotic stimulus	19_GO:0050896 response to stimulus	-0.147058	4.98459	3.59496	28133	332	68	4	5.88235	2.85336	ZFP36L1|CRY1|XPC|CLOCK
-2.06663	0	0	GO:0104004	GO Biological Processes	cellular response to environmental stimulus	19_GO:0050896 response to stimulus	-0.147058	4.98459	3.59496	28133	332	68	4	5.88235	2.85336	ZFP36L1|CRY1|XPC|CLOCK
-4.61327	0	0	GO:0016311	GO Biological Processes	dephosphorylation	19_GO:0008152 metabolic process	-1.56271	6.72716	6.30838	28133	492	68	8	11.7647	3.90712	ACP5|ALPL|PPP1R3D|PLPP2|MTMR6|TPTE2|LRRK2|PPM1K
-3.74907	0	0	GO:0046839	GO Biological Processes	phospholipid dephosphorylation	19_GO:0008152 metabolic process	-0.993255	27.5814	8.78406	28133	45	68	3	4.41176	2.49031	PLPP2|MTMR6|TPTE2
-2.93455	0	0	GO:0006470	GO Biological Processes	protein dephosphorylation	19_GO:0008152 metabolic process	-0.535066	6.34541	4.77843	28133	326	68	5	7.35294	3.16513	PPP1R3D|MTMR6|TPTE2|LRRK2|PPM1K
-2.37925	0	0	GO:0030258	GO Biological Processes	lipid modification	19_GO:0008152 metabolic process	-0.271792	6.12919	4.16859	28133	270	68	4	5.88235	2.85336	ALOX5|PLPP2|MTMR6|TPTE2
0	0	-4.27766	GO:0006658	GO Biological Processes	phosphatidylserine metabolic process	19_GO:0008152 metabolic process	-1.35114	19.4155	8.38794	28133	36	161	4	2.48447	1.22671	PLA2G4A|PLA2G15|PLA2G2D|SERINC1
0	0	-3.13369	GO:0046337	GO Biological Processes	phosphatidylethanolamine metabolic process	19_GO:0008152 metabolic process	-1.13787	15.7829	7.47671	28133	31	230	4	1.73913	0.861971	PLA2G15|PLA2G2D|ABHD4|NAPEPLD
0	0	-3.36233	GO:0036152	GO Biological Processes	phosphatidylethanolamine acyl-chain remodeling	19_GO:0008152 metabolic process	-0.78879	20.1622	7.41611	28133	26	161	3	1.86335	1.06574	PLA2G4A|PLA2G2D|ABHD4
0	0	-2.65987	ko00565	KEGG Pathway	Ether lipid metabolism		-0.750631	10.8727	6.01754	28133	45	230	4	1.73913	0.861971	PLA2G4A|AGPS|PLPP2|PLA2G2D
0	0	-3.22	GO:0050482	GO Biological Processes	arachidonic acid secretion	19_GO:0051179 localization	-0.688202	18.0765	6.98014	28133	29	161	3	1.86335	1.06574	DRD3|PLA2G4A|PLA2G2D
0	0	-3.22	GO:1903963	GO Biological Processes	arachidonate transport	19_GO:0051179 localization	-0.688202	18.0765	6.98014	28133	29	161	3	1.86335	1.06574	DRD3|PLA2G4A|PLA2G2D
0	0	-3.17607	R-HSA-1482839	Reactome Gene Sets	Acyl chain remodelling of PE		-0.65704	17.4739	6.84908	28133	30	161	3	1.86335	1.06574	PLA2G4A|PLA2G2D|ABHD4
0	0	-2.55372	hsa00565	KEGG Pathway	Ether lipid metabolism		-0.647722	9.98509	5.71518	28133	49	230	4	1.73913	0.861971	PLA2G4A|AGPS|PLPP2|PLA2G2D
0	0	-2.90691	GO:0046471	GO Biological Processes	phosphatidylglycerol metabolic process	19_GO:0008152 metabolic process	-0.531301	14.168	6.08067	28133	37	161	3	1.86335	1.06574	PLA2G4A|PLA2G15|PLA2G2D
0	0	-2.74433	GO:0046470	GO Biological Processes	phosphatidylcholine metabolic process	19_GO:0008152 metabolic process	-0.439531	7.76618	4.87758	28133	90	161	4	2.48447	1.22671	PLA2G4A|PLA2G15|PLA2G2D|ABHD4
0	0	-2.71687	GO:0032309	GO Biological Processes	icosanoid secretion	19_GO:0051179 localization	-0.419694	12.1911	5.57164	28133	43	161	3	1.86335	1.06574	DRD3|PLA2G4A|PLA2G2D
0	0	-2.55372	GO:0006654	GO Biological Processes	phosphatidic acid biosynthetic process	19_GO:0008152 metabolic process	-0.354204	10.6983	5.15485	28133	49	161	3	1.86335	1.06574	PLA2G4A|PLA2G2D|ABHD4
0	0	-2.50414	GO:0046473	GO Biological Processes	phosphatidic acid metabolic process	19_GO:0008152 metabolic process	-0.345174	10.2788	5.03168	28133	51	161	3	1.86335	1.06574	PLA2G4A|PLA2G2D|ABHD4
0	0	-2.50414	GO:0071715	GO Biological Processes	icosanoid transport	19_GO:0051179 localization	-0.345174	10.2788	5.03168	28133	51	161	3	1.86335	1.06574	DRD3|PLA2G4A|PLA2G2D
0	0	-2.50414	GO:1901571	GO Biological Processes	fatty acid derivative transport	19_GO:0051179 localization	-0.345174	10.2788	5.03168	28133	51	161	3	1.86335	1.06574	DRD3|PLA2G4A|PLA2G2D
0	0	-2.47748	GO:0015718	GO Biological Processes	monocarboxylic acid transport	19_GO:0051179 localization	-0.22817	4.21784	3.8656	28133	174	230	6	2.6087	1.05101	DRD3|PLA2G4A|SLC16A2|PLA2G2D|STRA6|SLC16A14
0	0	-2.18445	R-HSA-1483206	Reactome Gene Sets	Glycerophospholipid biosynthesis		-0.139445	4.74098	3.86642	28133	129	230	5	2.17391	0.961578	PLA2G4A|PLA2G15|PLA2G2D|AGK|ABHD4
0	0	-2.29449	GO:0046717	GO Biological Processes	acid secretion	19_GO:0051179 localization	-0.233342	5.82464	4.01816	28133	120	161	4	2.48447	1.22671	DRD3|PLA2G4A|TFF2|PLA2G2D
0	0	-2.09393	hsa04270	KEGG Pathway	Vascular smooth muscle contraction		-0.158144	5.10187	3.65129	28133	137	161	4	2.48447	1.22671	ADRA1B|AGXT|PLA2G4A|PLA2G2D
0	0	-2.0851	GO:0015909	GO Biological Processes	long-chain fatty acid transport	19_GO:0051179 localization	-0.158144	7.2808	4.04838	28133	72	161	3	1.86335	1.06574	DRD3|PLA2G4A|PLA2G2D
0	0	-2.05001	GO:0015711	GO Biological Processes	organic anion transport	19_GO:0051179 localization	-0.134047	2.76267	3.03551	28133	506	161	8	4.96894	1.71258	DRD3|PLA2G4A|SLC16A2|SLC35A2|SLC33A1|PLA2G2D|SLC16A10|SLC16A14
0	-4.24003	0	GO:0007006	GO Biological Processes	mitochondrial membrane organization	19_GO:0071840 cellular component organization or biogenesis	-1.32931	19.0603	8.30067	28133	144	41	4	9.7561	4.63399	HEBP2|AGK|ADCK1|THEM4
0	-2.92627	-2.33745	GO:0007005	GO Biological Processes	mitochondrion organization	19_GO:0071840 cellular component organization or biogenesis	-0.535066	6.22659	4.7335	28133	551	41	5	12.1951	5.11047	AGTPBP1|HEBP2|AGK|ADCK1|THEM4
0	-2.14309	0	GO:0006839	GO Biological Processes	mitochondrial transport	19_GO:0051179 localization	-0.169028	7.59599	4.1683	28133	271	41	3	7.31707	4.06702	HEBP2|AGK|THEM4
0	0	-2.24443	GO:0048565	GO Biological Processes	digestive tract development	19_GO:0032502 developmental process	-1.21674	6.90501	5.98304	28133	124	230	7	3.04348	1.13269	KLF5|CYP1A1|HLX|PCSK5|SPDEF|IFT172|STRA6
0	0	-2.13838	GO:0055123	GO Biological Processes	digestive system development	19_GO:0032502 developmental process	-1.13787	6.43776	5.70697	28133	133	230	7	3.04348	1.13269	KLF5|CYP1A1|HLX|PCSK5|SPDEF|IFT172|STRA6
-2.18347	0	0	GO:0060538	GO Biological Processes	skeletal muscle organ development	19_GO:0032502 developmental process	-0.372928	4.67455	4.19179	28133	157	230	6	2.6087	1.05101	KLF5|CAV1|HLF|HLX|NR2F2|STRA6
0	0	-4.11476	R-HSA-3000178	Reactome Gene Sets	ECM proteoglycans		-1.234	11.496	6.95122	28133	76	161	5	3.10559	1.36713	ACAN|VCAN|LAMC1|MUSK|MATN4
0	0	-2.36731	GO:0044273	GO Biological Processes	sulfur compound catabolic process	19_GO:0008152 metabolic process	-0.493748	8.58368	5.20341	28133	57	230	4	1.73913	0.861971	ACAN|AGXT|VCAN|CHAC1
0	0	-2.03004	R-HSA-3781865	Reactome Gene Sets	Diseases of glycosylation		-0.12701	4.88781	3.53609	28133	143	161	4	2.48447	1.22671	ACAN|VCAN|ADAMTS6|ADAMTS16
-2.45879	0	-2.23221	GO:1901222	GO Biological Processes	regulation of NIK/NF-kappaB signaling	19_GO:0023052 signaling	-1.20994	6.84977	5.95103	28133	125	230	7	3.04348	1.13269	CALR|TRAF2|TRAF6|TRAF4|RASSF2|TNFSF15|NLRC3
0	0	-2.69216	ko04657	KEGG Pathway	IL-17 signaling pathway		-1.13787	7.89144	6.04368	28133	93	230	6	2.6087	1.05101	JUN|MMP3|MMP13|TRAF2|TRAF6|TRAF4
0	0	-2.65842	hsa04657	KEGG Pathway	IL-17 signaling pathway		-1.12459	7.72531	5.96128	28133	95	230	6	2.6087	1.05101	JUN|MMP3|MMP13|TRAF2|TRAF6|TRAF4
0	0	-2.52866	WP3611	WikiPathways	Photodynamic therapy-induced AP-1 survival signaling.		-0.630673	9.78539	5.64499	28133	50	230	4	1.73913	0.861971	ELK1|JUN|TRAF2|TRAF6
0	0	-2.52243	WP382	WikiPathways	MAPK Signaling Pathway		-0.553582	3.9778	4.25894	28133	246	230	8	3.47826	1.20817	DUSP1|ELK1|JUN|PLA2G4A|TRAF2|TRAF6|NLK|LRRK2
0	0	-2.0851	GO:0051865	GO Biological Processes	protein autoubiquitination	19_GO:0008152 metabolic process	-0.255426	6.79541	4.47031	28133	72	230	4	1.73913	0.861971	TRAF2|TRAF6|UHRF1|LRRK2
-4.00503	0	-2.59329	GO:1902882	GO Biological Processes	regulation of response to oxidative stress	19_GO:0050896 response to stimulus	-1.15231	16.716	7.71061	28133	99	68	4	5.88235	2.85336	ALOX5|HEBP2|SESN1|LRRK2
-3.83886	0	-2.74647	GO:1901031	GO Biological Processes	regulation of response to reactive oxygen species	19_GO:0050896 response to stimulus	-1.04919	29.5515	9.11469	28133	42	68	3	4.41176	2.49031	HEBP2|SESN1|LRRK2
-3.66536	0	0	GO:0042149	GO Biological Processes	cellular response to glucose starvation	19_GO:0050896 response to stimulus	-0.940952	25.8575	8.48426	28133	48	68	3	4.41176	2.49031	SIK2|SESN1|ITFG2
-3.23968	0	0	GO:0009267	GO Biological Processes	cellular response to starvation	19_GO:0050896 response to stimulus	-0.694711	10.5407	5.90075	28133	157	68	4	5.88235	2.85336	SIK2|SESN1|ITFG2|LRRK2
-2.8815	0	0	GO:0042594	GO Biological Processes	response to starvation	19_GO:0050896 response to stimulus	-0.519453	8.44328	5.14724	28133	196	68	4	5.88235	2.85336	SIK2|SESN1|ITFG2|LRRK2
-2.5879	0	0	GO:0031669	GO Biological Processes	cellular response to nutrient levels	19_GO:0050896 response to stimulus	-0.369904	7.01221	4.56545	28133	236	68	4	5.88235	2.85336	SIK2|SESN1|ITFG2|LRRK2
-2.43738	0	0	GO:0031668	GO Biological Processes	cellular response to extracellular stimulus	19_GO:0050896 response to stimulus	-0.312499	6.36493	4.27791	28133	260	68	4	5.88235	2.85336	SIK2|SESN1|ITFG2|LRRK2
-2.17668	0	0	GO:0031667	GO Biological Processes	response to nutrient levels	19_GO:0050896 response to stimulus	-0.18995	4.22164	3.54123	28133	490	68	5	7.35294	3.16513	ALPL|SIK2|SESN1|ITFG2|LRRK2
-2.08817	0	0	GO:0009991	GO Biological Processes	response to extracellular stimulus	19_GO:0050896 response to stimulus	-0.158144	4.0167	3.40105	28133	515	68	5	7.35294	3.16513	ALPL|SIK2|SESN1|ITFG2|LRRK2
-2.08467	0	0	GO:0071496	GO Biological Processes	cellular response to external stimulus	19_GO:0050896 response to stimulus	-0.158144	5.04537	3.62749	28133	328	68	4	5.88235	2.85336	SIK2|SESN1|ITFG2|LRRK2
-2.04115	0	0	R-HSA-8978868	Reactome Gene Sets	Fatty acid metabolism		-1.13787	5.52847	5.48706	28133	177	230	8	3.47826	1.20817	ACADVL|ALOX5|CYP1A1|CYP1B1|PLA2G4A|HPGDS|SCD5|THEM4
0	0	-2.32519	GO:0019369	GO Biological Processes	arachidonic acid metabolic process	19_GO:0008152 metabolic process	-1.13787	10.3659	6.53825	28133	59	230	5	2.17391	0.961578	ALOX5|CYP1A1|CYP1B1|PLA2G4A|HPGDS
0	0	-2.32519	R-HSA-2142753	Reactome Gene Sets	Arachidonic acid metabolism		-1.13787	10.3659	6.53825	28133	59	230	5	2.17391	0.961578	ALOX5|CYP1A1|CYP1B1|PLA2G4A|HPGDS
0	0	-2.11533	GO:0006631	GO Biological Processes	fatty acid metabolic process	19_GO:0008152 metabolic process	-0.794225	3.42364	4.39289	28133	393	230	11	4.78261	1.40711	ACADVL|ALOX5|ASAH1|CAV1|CYP1A1|CYP1B1|PLA2G4A|PLA2G15|HPGDS|SCD5|THEM4
-2.50869	0	0	GO:0033559	GO Biological Processes	unsaturated fatty acid metabolic process	19_GO:0008152 metabolic process	-0.768906	6.11587	5.09881	28133	120	230	6	2.6087	1.05101	ALOX5|CYP1A1|CYP1B1|PLA2G4A|HPGDS|SCD5
0	0	-2.26489	ko00590	KEGG Pathway	Arachidonic acid metabolism		-0.388804	7.89144	4.93192	28133	62	230	4	1.73913	0.861971	ALOX5|PLA2G4A|PLA2G2D|HPGDS
0	0	-2.24551	hsa00590	KEGG Pathway	Arachidonic acid metabolism		-0.372928	7.76618	4.88126	28133	63	230	4	1.73913	0.861971	ALOX5|PLA2G4A|PLA2G2D|HPGDS
-2.02135	0	0	GO:1901568	GO Biological Processes	fatty acid derivative metabolic process	19_GO:0008152 metabolic process	-0.186917	4.07725	3.76031	28133	180	230	6	2.6087	1.05101	ALOX5|CYP1A1|CYP1B1|PLA2G4A|HPGDS|SCD5
0	0	-3.93053	R-HSA-425397	Reactome Gene Sets	Transport of vitamins, nucleosides, and related molecules		-1.11307	15.8854	7.49669	28133	44	161	4	2.48447	1.22671	ARL2|SLC16A2|SLC35A2|SLC33A1
0	0	-2.47954	R-HSA-425407	Reactome Gene Sets	SLC-mediated transmembrane transport		-0.337085	4.17703	3.83573	28133	251	161	6	3.72671	1.4928	ARL2|SLC15A2|SLC16A2|SLC35A2|SLC33A1|SLC16A10
0	0	-3.92688	GO:0002790	GO Biological Processes	peptide secretion	19_GO:0051179 localization	-1.11307	4.32523	5.10736	28133	404	161	10	6.21118	1.90217	ARL2|DRD3|M6PR|PCSK5|RAB13|CLOCK|SIRT3|ARFGAP3|SLC16A10|RFX6
0	0	-3.5297	GO:0009306	GO Biological Processes	protein secretion	19_GO:0051179 localization	-0.961514	3.63646	4.63477	28133	370	230	11	4.78261	1.40711	ALOX5|ARL2|DRD3|M6PR|PCSK5|RAB13|TACR2|CLOCK|SIRT3|ARFGAP3|RFX6
-2.11223	0	-3.25354	GO:0009914	GO Biological Processes	hormone transport	19_GO:0051179 localization	-0.862649	3.79868	4.58576	28133	322	230	10	4.34783	1.34468	ALOX5|ARL2|CRY1|CRYM|SLC16A2|TACR2|CLOCK|SIRT3|SLC16A10|RFX6
-2.0113	0	-2.95314	GO:0010817	GO Biological Processes	regulation of hormone levels	19_GO:0065007 biological regulation	-0.733642	2.95562	4.15815	28133	538	230	13	5.65217	1.52268	ALOX5|ARL2|CRY1|CRYM|CYP1A1|CYP1B1|PCSK5|SLC16A2|TACR2|CLOCK|SIRT3|SLC16A10|RFX6
-2.61269	0	0	GO:1903530	GO Biological Processes	regulation of secretion by cell	19_GO:0051179 localization	-0.369904	4.39349	4.01089	28133	565	68	6	8.82353	3.4396	ALOX5|CRY1|RAB13|TACR2|CLOCK|LRRK2
-2.40421	0	-2.48966	GO:0051046	GO Biological Processes	regulation of secretion	19_GO:0051179 localization	-0.338607	2.8048	3.45605	28133	623	161	10	6.21118	1.90217	ARL2|CRY1|DRD3|PLA2G4A|RAB13|TFF2|CLOCK|SIRT3|LRRK2|RFX6
-2.39643	0	0	GO:0046883	GO Biological Processes	regulation of hormone secretion	19_GO:0023052 signaling	-0.281588	6.19806	4.2008	28133	267	68	4	5.88235	2.85336	ALOX5|CRY1|TACR2|CLOCK
-2.17404	0	-2.04945	GO:0046879	GO Biological Processes	hormone secretion	19_GO:0023052 signaling	-0.152038	3.16679	3.47717	28133	309	230	8	3.47826	1.20817	ALOX5|ARL2|CRY1|TACR2|CLOCK|SIRT3|SLC16A10|RFX6
-2.35486	0	0	GO:0023061	GO Biological Processes	signal release	19_GO:0023052 signaling	-0.261798	4.65902	3.82538	28133	444	68	5	7.35294	3.16513	ALOX5|CRY1|TACR2|CLOCK|LRRK2
-3.85348	0	0	GO:0061061	GO Biological Processes	muscle structure development	19_GO:0032502 developmental process	-1.05191	5.23697	5.30288	28133	632	68	8	11.7647	3.90712	ZFP36L1|HLF|NR2F2|TPM1|HEY2|RBM38|STRA6|UNC45B
-3.51313	0	0	GO:0007517	GO Biological Processes	muscle organ development	19_GO:0032502 developmental process	-0.868286	6.56699	5.36375	28133	378	68	6	8.82353	3.4396	HLF|NR2F2|TPM1|HEY2|STRA6|UNC45B
-3.01262	0	0	GO:0001892	GO Biological Processes	embryonic placenta development	19_GO:0022414 reproductive process	-0.564323	15.5145	6.39927	28133	80	68	3	4.41176	2.49031	ZFP36L1|NR2F2|HEY2
-2.98456	0	0	GO:0003006	GO Biological Processes	developmental process involved in reproduction	19_GO:0022414 reproductive process	-0.550966	4.40798	4.35086	28133	657	68	7	10.2941	3.68511	ALPL|ZFP36L1|RAB13|NR2F2|HEY2|STRA6|PTCHD3
-2.68322	0	0	GO:0060537	GO Biological Processes	muscle tissue development	19_GO:0032502 developmental process	-0.397227	5.56076	4.35876	28133	372	68	5	7.35294	3.16513	HLF|NR2F2|TPM1|HEY2|STRA6
-2.64394	0	0	GO:0001568	GO Biological Processes	blood vessel development	19_GO:0032502 developmental process	-0.380733	3.84091	3.8923	28133	754	68	7	10.2941	3.68511	ALOX5|ZFP36L1|CYP1B1|NR2F2|HEY2|STRA6|DYNC2H1
-2.57163	0	0	GO:0003231	GO Biological Processes	cardiac ventricle development	19_GO:0032502 developmental process	-0.36297	10.8874	5.20691	28133	114	68	3	4.41176	2.49031	TPM1|HEY2|STRA6
-2.5434	0	0	GO:0001944	GO Biological Processes	vasculature development	19_GO:0032502 developmental process	-0.349871	3.68453	3.75749	28133	786	68	7	10.2941	3.68511	ALOX5|ZFP36L1|CYP1B1|NR2F2|HEY2|STRA6|DYNC2H1
-2.5434	0	0	GO:0072358	GO Biological Processes	cardiovascular system development	19_GO:0032502 developmental process	-0.349871	3.68453	3.75749	28133	786	68	7	10.2941	3.68511	ALOX5|ZFP36L1|CYP1B1|NR2F2|HEY2|STRA6|DYNC2H1
-2.51961	0	0	GO:0048608	GO Biological Processes	reproductive structure development	19_GO:0022414 reproductive process	-0.345174	5.09508	4.09116	28133	406	68	5	7.35294	3.16513	ZFP36L1|RAB13|NR2F2|HEY2|STRA6
-2.50595	0	0	GO:0061458	GO Biological Processes	reproductive system development	19_GO:0032502 developmental process	-0.345174	5.05771	4.06899	28133	409	68	5	7.35294	3.16513	ZFP36L1|RAB13|NR2F2|HEY2|STRA6
-2.35624	0	0	GO:0001890	GO Biological Processes	placenta development	19_GO:0022414 reproductive process	-0.261798	9.12619	4.67598	28133	136	68	3	4.41176	2.49031	ZFP36L1|NR2F2|HEY2
-2.23069	0	0	GO:0048514	GO Biological Processes	blood vessel morphogenesis	19_GO:0032502 developmental process	-0.216888	3.66665	3.45712	28133	677	68	6	8.82353	3.4396	ALOX5|ZFP36L1|CYP1B1|NR2F2|HEY2|STRA6
-2.23012	0	0	GO:0003205	GO Biological Processes	cardiac chamber development	19_GO:0032502 developmental process	-0.216888	8.21961	4.3786	28133	151	68	3	4.41176	2.49031	TPM1|HEY2|STRA6
-2.16088	0	0	GO:0031214	GO Biological Processes	biomineral tissue development	19_GO:0032502 developmental process	-0.181404	7.75726	4.21923	28133	160	68	3	4.41176	2.49031	ALOX5|ALPL|HEY2
-2.13148	0	0	GO:0030856	GO Biological Processes	regulation of epithelial cell differentiation	19_GO:0032502 developmental process	-0.164538	7.56806	4.15234	28133	164	68	3	4.41176	2.49031	ZFP36L1|CLOCK|HEY2
0	0	-3.35146	GO:0033013	GO Biological Processes	tetrapyrrole metabolic process	19_GO:0008152 metabolic process	-1.09569	9.86431	6.34381	28133	62	230	5	2.17391	0.961578	ALAS1|CTRB1|CYP1A1|MTR|PRSS3
-2.47849	0	0	R-HSA-196849	Reactome Gene Sets	Metabolism of water-soluble vitamins and cofactors		-0.732197	5.9667	5.01191	28133	123	230	6	2.6087	1.05101	ACP5|CTRB1|MTR|NNMT|PRSS3|PNPO
0	0	-2.1049	GO:0006766	GO Biological Processes	vitamin metabolic process	19_GO:0008152 metabolic process	-0.570203	5.39636	4.66601	28133	136	230	6	2.6087	1.05101	ACP5|CTRB1|CYP1A1|MTR|PRSS3|PNPO
0	0	-3.69786	GO:0048284	GO Biological Processes	organelle fusion	19_GO:0071840 cellular component organization or biogenesis	-0.963235	7.18106	5.68084	28133	146	161	6	3.72671	1.4928	CALR|RAB13|USO1|SAMD9|ADCK1|ANKRD27
0	0	-3.47354	GO:0006906	GO Biological Processes	vesicle fusion	19_GO:0051179 localization	-0.848058	8.40092	5.73654	28133	104	161	5	3.10559	1.36713	CALR|RAB13|USO1|SAMD9|ANKRD27
0	0	-3.36134	GO:0090174	GO Biological Processes	organelle membrane fusion	19_GO:0071840 cellular component organization or biogenesis	-0.78879	7.94269	5.53501	28133	110	161	5	3.10559	1.36713	CALR|RAB13|USO1|SAMD9|ANKRD27
0	0	-3.10821	GO:0016050	GO Biological Processes	vesicle organization	19_GO:0071840 cellular component organization or biogenesis	-0.621798	4.12364	4.38972	28133	339	161	8	4.96894	1.71258	CALR|CAV1|RAB13|USO1|TMCC1|ARFGAP3|SAMD9|ANKRD27
0	0	-2.87301	GO:0030866	GO Biological Processes	cortical actin cytoskeleton organization	19_GO:0071840 cellular component organization or biogenesis	-0.519453	13.7952	5.98792	28133	38	161	3	1.86335	1.06574	CALR|EPB41L1|RAB13
0	0	-2.49893	GO:0061025	GO Biological Processes	membrane fusion	19_GO:0071840 cellular component organization or biogenesis	-0.345174	5.07963	4.07155	28133	172	161	5	3.10559	1.36713	CALR|RAB13|USO1|SAMD9|ANKRD27
0	0	-2.34605	GO:0030865	GO Biological Processes	cortical cytoskeleton organization	19_GO:0071840 cellular component organization or biogenesis	-0.257683	9.03823	4.64907	28133	58	161	3	1.86335	1.06574	CALR|EPB41L1|RAB13
0	-3.62918	0	GO:0001843	GO Biological Processes	neural tube closure	19_GO:0032502 developmental process	-0.933916	25.1038	8.35063	28133	82	41	3	7.31707	4.06702	LRP6|TRAF6|IFT172
0	-3.61363	0	GO:0060606	GO Biological Processes	tube closure	19_GO:0032502 developmental process	-0.927851	24.8014	8.29612	28133	83	41	3	7.31707	4.06702	LRP6|TRAF6|IFT172
0	-3.5387	0	GO:0014020	GO Biological Processes	primary neural tube formation	19_GO:0032502 developmental process	-0.87102	23.3922	8.03731	28133	88	41	3	7.31707	4.06702	LRP6|TRAF6|IFT172
0	-3.42759	0	GO:0001841	GO Biological Processes	neural tube formation	19_GO:0032502 developmental process	-0.825585	21.4428	7.665	28133	96	41	3	7.31707	4.06702	LRP6|TRAF6|IFT172
0	-3.2094	0	GO:0001838	GO Biological Processes	embryonic epithelial tube formation	19_GO:0032502 developmental process	-0.684032	18.0571	6.97161	28133	114	41	3	7.31707	4.06702	LRP6|TRAF6|IFT172
0	-3.1135	0	GO:0042476	GO Biological Processes	odontogenesis	19_GO:0032502 developmental process	-0.621798	16.7359	6.68171	28133	123	41	3	7.31707	4.06702	LRP6|TRAF6|TSPEAR
0	-3.09319	0	GO:0072175	GO Biological Processes	epithelial tube formation	19_GO:0032502 developmental process	-0.621798	16.4681	6.62143	28133	125	41	3	7.31707	4.06702	LRP6|TRAF6|IFT172
0	-2.95097	0	GO:0016331	GO Biological Processes	morphogenesis of embryonic epithelium	19_GO:0032502 developmental process	-0.537574	14.7037	6.20979	28133	140	41	3	7.31707	4.06702	LRP6|TRAF6|IFT172
0	-2.95097	0	GO:0035148	GO Biological Processes	tube formation	19_GO:0032502 developmental process	-0.537574	14.7037	6.20979	28133	140	41	3	7.31707	4.06702	LRP6|TRAF6|IFT172
0	-2.92446	0	GO:0048592	GO Biological Processes	eye morphogenesis	19_GO:0032502 developmental process	-0.535066	14.3952	6.13503	28133	143	41	3	7.31707	4.06702	LRP6|AGTPBP1|IFT172
0	-2.90711	0	GO:0021915	GO Biological Processes	neural tube development	19_GO:0032502 developmental process	-0.531301	14.1966	6.08642	28133	145	41	3	7.31707	4.06702	LRP6|TRAF6|IFT172
0	-2.63894	0	GO:0021953	GO Biological Processes	central nervous system neuron differentiation	19_GO:0032502 developmental process	-0.380733	11.4362	5.36617	28133	180	41	3	7.31707	4.06702	LRP6|AGTPBP1|IFT172
0	-2.59861	0	GO:0007219	GO Biological Processes	Notch signaling pathway	19_GO:0023052 signaling	-0.369904	11.0673	5.26261	28133	186	41	3	7.31707	4.06702	IFT172|TSPEAR|CHAC1
0	-2.26861	0	GO:0090596	GO Biological Processes	sensory organ morphogenesis	19_GO:0032502 developmental process	-0.223704	8.43653	4.45707	28133	244	41	3	7.31707	4.06702	LRP6|AGTPBP1|IFT172
0	-2.12166	0	GO:0002009	GO Biological Processes	morphogenesis of an epithelium	19_GO:0032502 developmental process	-0.163994	5.12068	3.67977	28133	536	41	4	9.7561	4.63399	LRP6|TRAF6|IFT172|PHLDB2
0	0	-3.58249	M206	Canonical Pathways	PID PDGFRA PATHWAY		-0.905855	23.8281	8.12632	28133	22	161	3	1.86335	1.06574	CAV1|ELK1|JUN
0	0	-3.01488	WP400	WikiPathways	p38 MAPK Signaling Pathway		-0.564323	15.4182	6.38198	28133	34	161	3	1.86335	1.06574	ELK1|PLA2G4A|TRAF2
0	0	-2.80802	WP2526	WikiPathways	PDGF Pathway		-0.467177	13.1054	5.8125	28133	40	161	3	1.86335	1.06574	ELK1|JUN|PLA2G4A
0	0	-2.70933	ko04912	KEGG Pathway	GnRH signaling pathway		-0.415914	7.59735	4.8086	28133	92	161	4	2.48447	1.22671	CAMK2D|ELK1|JUN|PLA2G4A
0	0	-2.18934	WP2324	WikiPathways	AGE/RAGE pathway		-0.343218	7.41318	4.73572	28133	66	230	4	1.73913	0.861971	ALPL|JUN|MMP13|PLA2G4A
0	0	-2.60556	M2579	Canonical Pathways	ST DIFFERENTIATION PATHWAY IN PC12 CELLS		-0.369904	11.1536	5.28535	28133	47	161	3	1.86335	1.06574	ASAH1|ELK1|JUN
0	0	-2.59329	hsa04912	KEGG Pathway	GnRH signaling pathway		-0.369904	7.06017	4.58259	28133	99	161	4	2.48447	1.22671	CAMK2D|ELK1|JUN|PLA2G4A
0	0	-2.501	M164	Canonical Pathways	PID ERBB1 DOWNSTREAM PATHWAY		-0.345174	6.65673	4.40571	28133	105	161	4	2.48447	1.22671	DUSP1|ELK1|JUN|ARPC3
0	0	-2.03007	GO:0046677	GO Biological Processes	response to antibiotic	19_GO:0050896 response to stimulus	-0.136807	3.13634	3.44509	28133	312	230	8	3.47826	1.20817	ALPL|CYP1A1|CYP1B1|DRD3|DUSP1|JUN|PLA2G4A|LRRK2
0	0	-2.30472	M7	Canonical Pathways	PID FCER1 PATHWAY		-0.236878	8.73696	4.55148	28133	60	161	3	1.86335	1.06574	DUSP1|JUN|PLA2G4A
0	0	-2.18445	M186	Canonical Pathways	PID PDGFRB PATHWAY		-0.192953	5.41827	3.81582	28133	129	161	4	2.48447	1.22671	ELK1|JUN|PLA2G4A|ARPC3
0	0	-2.19191	GO:0006790	GO Biological Processes	sulfur compound metabolic process	19_GO:0008152 metabolic process	-0.879253	3.54077	4.52731	28133	380	230	11	4.78261	1.40711	ACAN|AGXT|BHMT|VCAN|MTR|AASS|HPGDS|CHAC1|SCD5|THEM4|TSTD1
0	0	-2.04667	GO:0051186	GO Biological Processes	cofactor metabolic process	19_GO:0008152 metabolic process	-0.716285	2.79355	4.07622	28133	613	230	14	6.08696	1.57652	ALAS1|BHMT|CTRB1|CYP1A1|MMP3|MTR|NNMT|PRSS3|AASS|HPGDS|PNPO|CHAC1|SCD5|THEM4
-3.14576	0	0	WP4963	WikiPathways	p53 transcriptional gene network		-0.632978	17.2384	6.79093	28133	72	68	3	4.41176	2.49031	XPC|TRAF4|SESN1
0	0	-2.7985	GO:0051899	GO Biological Processes	membrane depolarization	19_GO:0065007 biological regulation	-0.630673	7.02974	5.11401	28133	87	230	5	2.17391	0.961578	ANK3|CAMK2D|CAV1|JUN|LRRK2
0	0	-2.61153	GO:0046777	GO Biological Processes	protein autophosphorylation	19_GO:0008152 metabolic process	-0.369904	4.44252	4.02907	28133	236	161	6	3.72671	1.4928	CAMK2D|CAV1|MUSK|RASSF2|SIK2|LRRK2
0	0	-2.06868	GO:0032413	GO Biological Processes	negative regulation of ion transmembrane transporter activity	19_GO:0048519 negative regulation of biological process	-0.237338	6.70232	4.42903	28133	73	230	4	1.73913	0.861971	ANK3|CAMK2D|CAV1|DRD3
0	0	-2.10178	WP4341	WikiPathways	Non-genomic actions of 1,25 dihydroxyvitamin D3		-0.160547	7.38334	4.08573	28133	71	161	3	1.86335	1.06574	CAMK2D|CAV1|JUN
0	0	-2.74433	GO:0003073	GO Biological Processes	regulation of systemic arterial blood pressure	19_GO:0032501 multicellular organismal process	-0.577749	6.79541	4.99956	28133	90	230	5	2.17391	0.961578	ADRA1B|PCSK5|NR2F2|TPM1|ADAMTS16
0	0	-2.62547	GO:0002027	GO Biological Processes	regulation of heart rate	19_GO:0032501 multicellular organismal process	-0.493748	6.30502	4.75175	28133	97	230	5	2.17391	0.961578	ADRA1B|CAMK2D|CAV1|TPM1|HEY2
0	0	-2.10178	GO:1903524	GO Biological Processes	positive regulation of blood circulation	19_GO:0048518 positive regulation of biological process	-0.270136	6.89112	4.51239	28133	71	230	4	1.73913	0.861971	ADRA1B|CAV1|TPM1|HEY2
0	0	-2.44585	GO:0008217	GO Biological Processes	regulation of blood pressure	19_GO:0032501 multicellular organismal process	-0.206899	4.14635	3.81237	28133	177	230	6	2.6087	1.05101	ADRA1B|DRD3|PCSK5|NR2F2|TPM1|ADAMTS16
0	-2.03252	0	GO:0048598	GO Biological Processes	embryonic morphogenesis	19_GO:0032502 developmental process	-0.577749	2.7946	3.92637	28133	569	230	13	5.65217	1.52268	ZFP36L1|COL12A1|DUSP1|FBN2|HLX|LRP6|TRAF6|IFT172|STRA6|DYNC2H1|FRAS1|PHLDB2|CTHRC1
-2.48344	0	0	GO:0048568	GO Biological Processes	embryonic organ development	19_GO:0032502 developmental process	-0.319943	2.95453	3.63741	28133	414	230	10	4.34783	1.34468	ZFP36L1|FBN2|HLX|LRP6|PCSK5|NR2F2|HEY2|IFT172|STRA6|CTHRC1
-2.02437	0	0	GO:0007423	GO Biological Processes	sensory organ development	19_GO:0032502 developmental process	-0.110358	2.51965	3.21888	28133	534	230	11	4.78261	1.40711	CYP1A1|CYP1B1|FBN2|LRP6|MIP|AGTPBP1|HEY2|IFT172|STRA6|CTHRC1|UNC45B
0	0	-3.05318	WP58	WikiPathways	Monoamine GPCRs		-0.59293	15.8854	6.49105	28133	33	161	3	1.86335	1.06574	ADRA1B|DRD3|HTR4
0	0	-2.74647	R-HSA-375280	Reactome Gene Sets	Amine ligand-binding receptors		-0.439531	12.4814	5.64919	28133	42	161	3	1.86335	1.06574	ADRA1B|DRD3|HTR4
0	0	-2.27257	ko04080	KEGG Pathway	Neuroactive ligand-receptor interaction		-0.223704	3.78496	3.53388	28133	277	161	6	3.72671	1.4928	ADRA1B|DRD3|HTR4|PRSS2|PRSS3|NPFFR2
0	0	-2.23461	hsa04080	KEGG Pathway	Neuroactive ligand-receptor interaction		-0.216888	3.27929	3.36198	28133	373	161	7	4.34783	1.6072	ADRA1B|AGXT|DRD3|HTR4|PRSS2|PRSS3|NPFFR2
0	0	-2.93033	M145	Canonical Pathways	PID P53 DOWNSTREAM PATHWAY		-0.559284	5.35697	4.64125	28133	137	230	6	2.6087	1.05101	CAV1|VCAN|DUSP1|JUN|TNFRSF10C|SESN1
0	0	-2.08305	ko04210	KEGG Pathway	Apoptosis		-0.158144	5.0649	3.63162	28133	138	161	4	2.48447	1.22671	CTSV|JUN|TRAF2|TNFRSF10C
0	0	-2.79495	WP4673	WikiPathways	Genes involved in male infertility		-0.458913	4.99255	4.40633	28133	147	230	6	2.6087	1.05101	BHMT|CYP1A1|MSH5|MTR|XPC|CLOCK
-2.76398	0	0	GO:0050727	GO Biological Processes	regulation of inflammatory response	19_GO:0050896 response to stimulus	-0.439531	4.71029	4.23237	28133	527	68	6	8.82353	3.4396	ALOX5|TNFAIP6|CLOCK|LRRK2|NLRC3|NAPEPLD
-2.35624	0	0	GO:0045598	GO Biological Processes	regulation of fat cell differentiation	19_GO:0032502 developmental process	-0.261798	9.12619	4.67598	28133	136	68	3	4.41176	2.49031	ALOX5|ZFP36L1|NAPEPLD
-2.21435	0	0	GO:0050729	GO Biological Processes	positive regulation of inflammatory response	19_GO:0048518 positive regulation of biological process	-0.206718	8.11217	4.34206	28133	153	68	3	4.41176	2.49031	CLOCK|LRRK2|NAPEPLD
0	-2.75333	0	GO:0090150	GO Biological Processes	establishment of protein localization to membrane	19_GO:0051179 localization	-0.439531	7.70978	4.86734	28133	356	41	4	9.7561	4.63399	ANK3|RPL18A|MACF1|AGK
0	-2.58911	0	GO:0072657	GO Biological Processes	protein localization to membrane	19_GO:0051179 localization	-0.369904	5.21406	4.17875	28133	658	41	5	12.1951	5.11047	ANK3|LRP6|RPL18A|MACF1|AGK
0	-2.11707	0	GO:0072659	GO Biological Processes	protein localization to plasma membrane	19_GO:0051179 localization	-0.163994	7.43145	4.10951	28133	277	41	3	7.31707	4.06702	ANK3|LRP6|MACF1
0	0	-2.22646	WP474	WikiPathways	Endochondral Ossification		-0.372928	7.64484	4.8317	28133	64	230	4	1.73913	0.861971	ACAN|ALPL|CTSV|MMP13
0	0	-2.22646	WP4808	WikiPathways	Endochondral Ossification with Skeletal Dysplasias		-0.372928	7.64484	4.8317	28133	64	230	4	1.73913	0.861971	ACAN|ALPL|CTSV|MMP13
0	0	-2.2628	GO:0030855	GO Biological Processes	epithelial cell differentiation	19_GO:0032502 developmental process	-0.344467	2.34925	3.47185	28133	781	230	15	6.52174	1.62807	ACADVL|ASAH1|ZFP36L1|KLF5|CAV1|CTSV|CYP1A1|DMBT1|RAB13|NR2F2|CLOCK|HEY2|SPDEF|COL22A1|RFX6
0	0	-2.38693	GO:0002065	GO Biological Processes	columnar/cuboidal epithelial cell differentiation	19_GO:0032502 developmental process	-0.307295	5.41227	4.26684	28133	113	230	5	2.17391	0.961578	KLF5|CLOCK|HEY2|SPDEF|RFX6
0	0	-2.57935	GO:0002067	GO Biological Processes	glandular epithelial cell differentiation	19_GO:0032502 developmental process	-0.364483	10.9212	5.21914	28133	48	161	3	1.86335	1.06574	CLOCK|SPDEF|RFX6
-2.64717	0	0	GO:0008285	GO Biological Processes	negative regulation of cell proliferation	19_GO:0008283 cell proliferation	-0.380733	3.84601	3.89663	28133	753	68	7	10.2941	3.68511	ALOX5|CYP1B1|NR2F2|TPM1|RERG|TPTE2|NLRC3
-2.20655	0	0	GO:0014065	GO Biological Processes	phosphatidylinositol 3-kinase signaling	19_GO:0023052 signaling	-0.20132	8.05949	4.32404	28133	154	68	3	4.41176	2.49031	ZFP36L1|TPTE2|NLRC3
-2.15346	0	0	GO:0050680	GO Biological Processes	negative regulation of epithelial cell proliferation	19_GO:0008283 cell proliferation	-0.175791	7.70908	4.20229	28133	161	68	3	4.41176	2.49031	ALOX5|NR2F2|NLRC3
-2.04115	0	0	GO:0043433	GO Biological Processes	negative regulation of DNA-binding transcription factor activity	19_GO:0048519 negative regulation of biological process	-0.131974	7.01221	3.94962	28133	177	68	3	4.41176	2.49031	CYP1B1|ZNF431|NLRC3
-2.63824	0	0	GO:0001523	GO Biological Processes	retinoid metabolic process	19_GO:0008152 metabolic process	-0.380733	11.4922	5.37749	28133	108	68	3	4.41176	2.49031	CYP1B1|STRA6|NAPEPLD
-2.57163	0	0	GO:0016101	GO Biological Processes	diterpenoid metabolic process	19_GO:0008152 metabolic process	-0.36297	10.8874	5.20691	28133	114	68	3	4.41176	2.49031	CYP1B1|STRA6|NAPEPLD
-2.4686	0	0	GO:0006721	GO Biological Processes	terpenoid metabolic process	19_GO:0008152 metabolic process	-0.330827	10.0094	4.94913	28133	124	68	3	4.41176	2.49031	CYP1B1|STRA6|NAPEPLD
-2.28718	0	0	GO:0006720	GO Biological Processes	isoprenoid metabolic process	19_GO:0008152 metabolic process	-0.230335	8.61918	4.51199	28133	144	68	3	4.41176	2.49031	CYP1B1|STRA6|NAPEPLD
0	0	-2.60929	R-HSA-1236975	Reactome Gene Sets	Antigen processing-Cross presentation		-0.369904	7.13221	4.61351	28133	98	161	4	2.48447	1.22671	CALR|CTSV|MRC1|TLR1
0	0	-2.32025	GO:0031398	GO Biological Processes	positive regulation of protein ubiquitination	19_GO:0048518 positive regulation of biological process	-0.255426	5.18294	4.13396	28133	118	230	5	2.17391	0.961578	PTTG1IP|CAV1|CRY1|TRAF6|LRRK2
0	0	-2.08305	GO:1903322	GO Biological Processes	positive regulation of protein modification by small protein conjugation or removal	19_GO:0048518 positive regulation of biological process	-0.0643681	4.43179	3.66909	28133	138	230	5	2.17391	0.961578	PTTG1IP|CAV1|CRY1|TRAF6|LRRK2
0	0	-2.24353	GO:1902532	GO Biological Processes	negative regulation of intracellular signal transduction	19_GO:0048519 negative regulation of biological process	-0.220105	2.75904	3.21885	28133	570	161	9	5.59006	1.81052	PTTG1IP|CAV1|DRD3|DUSP1|RASSF2|SIRT3|THEM4|LRRK2|NLRC3
0	0	-2.25677	ko04142	KEGG Pathway	Lysosome		-0.206899	4.97225	4.0084	28133	123	230	5	2.17391	0.961578	ACP5|ASAH1|CTSV|M6PR|PLA2G15
0	0	-2.11596	hsa04142	KEGG Pathway	Lysosome		-0.0841066	4.53027	3.73294	28133	135	230	5	2.17391	0.961578	ACP5|ASAH1|CTSV|M6PR|PLA2G15
0	0	-2.45665	GO:2000242	GO Biological Processes	negative regulation of reproductive process	19_GO:0022414 reproductive process	-0.324079	9.89089	4.91514	28133	53	161	3	1.86335	1.06574	CALR|DUSP1|ASTL
0	0	-2.02088	GO:0007492	GO Biological Processes	endoderm development	19_GO:0032502 developmental process	-0.202201	6.43776	4.30968	28133	76	230	4	1.73913	0.861971	ZFP36L1|COL12A1|DUSP1|LAMC1
-2.32353	0	0	GO:0032868	GO Biological Processes	response to insulin	19_GO:0050896 response to stimulus	-0.24895	5.91029	4.06465	28133	280	68	4	5.88235	2.85336	ZFP36L1|CRY1|RAB13|SIK2
0	0	-2.25683	R-HSA-5653656	Reactome Gene Sets	Vesicle-mediated transport		-0.221109	2.59642	3.18021	28133	673	161	10	6.21118	1.90217	CALR|M6PR|PLA2G4A|RAB13|USO1|ARPC3|TUBB4B|ARFGAP3|RAB30|ANKRD27
0	0	-2.20509	R-HSA-6811442	Reactome Gene Sets	Intra-Golgi and retrograde Golgi-to-ER traffic		-0.20132	4.32523	3.59836	28133	202	161	5	3.10559	1.36713	M6PR|PLA2G4A|TUBB4B|ARFGAP3|RAB30
0	0	-2.24551	GO:2000378	GO Biological Processes	negative regulation of reactive oxygen species metabolic process	19_GO:0048519 negative regulation of biological process	-0.220105	8.32091	4.41332	28133	63	161	3	1.86335	1.06574	CAV1|MMP3|SIRT3
0	0	-2.22646	GO:0070265	GO Biological Processes	necrotic cell death	19_GO:0009987 cellular process	-0.216888	8.1909	4.36929	28133	64	161	3	1.86335	1.06574	CAV1|TRAF2|HEBP2
0	0	-2.00542	R-HSA-9009391	Reactome Gene Sets	Extra-nuclear estrogen signaling		-0.112665	6.80802	3.87179	28133	77	161	3	1.86335	1.06574	CAV1|ELK1|MMP3
0	-2.20172	0	GO:1901617	GO Biological Processes	organic hydroxy compound biosynthetic process	19_GO:0008152 metabolic process	-0.199871	7.97873	4.30209	28133	258	41	3	7.31707	4.06702	PNPO|AGK|MFSD12
0	0	-2.12712	GO:0090101	GO Biological Processes	negative regulation of transmembrane receptor protein serine/threonine kinase signaling pathway	19_GO:0048519 negative regulation of biological process	-0.163994	5.21609	3.71144	28133	134	161	4	2.48447	1.22671	CAV1|FBN2|CILP|RASL11B
0	0	-2.11937	GO:0043254	GO Biological Processes	regulation of protein complex assembly	19_GO:0071840 cellular component organization or biogenesis	-0.163994	2.84129	3.12593	28133	492	161	8	4.96894	1.71258	ARL2|JUN|MMP3|TRAF2|ARPC3|HEY2|ANKRD27|NLRC3
0	0	-2.0851	GO:0150076	GO Biological Processes	neuroinflammatory response	19_GO:0050896 response to stimulus	-0.158144	7.2808	4.04838	28133	72	161	3	1.86335	1.06574	MMP3|TLR1|LRRK2
0	0	-2.00542	GO:0060395	GO Biological Processes	SMAD protein signal transduction	19_GO:0023052 signaling	-0.112665	6.80802	3.87179	28133	77	161	3	1.86335	1.06574	JUN|CILP|SLC33A1

## Sheet: S3B_Enrichment_Cluster 2_24h
Data S3B. Functional enrichment analysis of the rhythmic genes with a precise 24-h period of each E. paradivisa subgroup found in Cluster 2. It corresponds to the Metascape enrichment analysis results with the three gene-lists (i.e., LDapo24, DDsym24, and LDsym24) merged.
LogP_apo LD	LogP_sym DD	LogP_sym LD	GO	Category	Description	PARENT_GO	Log(q-value)	Enrichment	Z-score	#TotalGeneInLibrary	#GeneInGO	#GeneInHitList	#GeneInGOAndHitList	%InGO	STDV %InGO	Hits
-8.86479	0	-3.96257	M5884	Canonical Pathways	NABA CORE MATRISOME		-4.50692	10.7686	10.3837	28133	275	114	12	10.5263	2.87431	AEBP1|COL1A2|COL12A1|DMBT1|FBN2|HSPG2|LAMC1|TNFAIP6|SVEP1|NTN5|OTOL1|COL6A6
-8.221	0	-5.01385	R-HSA-1474228	Reactome Gene Sets	Degradation of the extracellular matrix		-4.46519	15.8645	11.2464	28133	140	114	9	7.89474	2.52557	ADAM10|COL1A2|COL12A1|FBN2|HSPG2|LAMC1|PRSS2|COL6A6|CTRB2
-6.3643	0	-3.69445	R-HSA-1474244	Reactome Gene Sets	Extracellular matrix organization		-3.26444	5.1167	7.1212	28133	301	274	15	5.47445	1.37426	ADAM10|BSG|CAPN5|COL1A2|COL12A1|FBN2|HSPG2|LAMC1|LOXL2|LRP4|PRSS2|CAPN13|COL6A6|COL24A1|CTRB2
-5.85115	0	0	M3008	Canonical Pathways	NABA ECM GLYCOPROTEINS		-2.49327	10.0727	8.13018	28133	196	114	8	7.01754	2.39244	AEBP1|DMBT1|FBN2|LAMC1|TNFAIP6|SVEP1|NTN5|OTOL1
-5.3058	0	0	GO:0030198	GO Biological Processes	extracellular matrix organization	19_GO:0071840 cellular component organization or biogenesis	-2.06864	6.24761	6.6996	28133	395	114	10	8.77193	2.64947	ADAM10|AEBP1|COL1A2|COL12A1|FBN2|HSPG2|LAMC1|PRSS2|OTOL1|CTRB2
-5.20052	0	0	R-HSA-1442490	Reactome Gene Sets	Collagen degradation		-2.01874	19.2797	9.33841	28133	64	114	5	4.38596	1.91797	ADAM10|COL1A2|COL12A1|PRSS2|COL6A6
-4.83294	0	-2.12047	R-HSA-3000178	Reactome Gene Sets	ECM proteoglycans		-1.73034	16.2356	8.48343	28133	76	114	5	4.38596	1.91797	COL1A2|HSPG2|LAMC1|LRP4|COL6A6
-4.75649	0	0	GO:0043062	GO Biological Processes	extracellular structure organization	19_GO:0071840 cellular component organization or biogenesis	-1.69965	5.40002	6.04905	28133	457	114	10	8.77193	2.64947	ADAM10|AEBP1|COL1A2|COL12A1|FBN2|HSPG2|LAMC1|PRSS2|OTOL1|CTRB2
-4.68025	0	-2.91289	M5887	Canonical Pathways	NABA BASEMENT MEMBRANES		-1.64459	24.6781	9.55881	28133	40	114	4	3.50877	1.72333	HSPG2|LAMC1|NTN5|COL6A6
-2.70651	0	-2.3864	R-HSA-2022090	Reactome Gene Sets	Assembly of collagen fibrils and other multimeric structures		-0.985526	8.416	5.7503	28133	61	274	5	1.82482	0.808603	COL1A2|COL12A1|LOXL2|COL6A6|COL24A1
-3.45516	0	0	GO:0022617	GO Biological Processes	extracellular matrix disassembly	19_GO:0071840 cellular component organization or biogenesis	-0.86071	12.0381	6.38488	28133	82	114	4	3.50877	1.72333	ADAM10|LAMC1|PRSS2|CTRB2
-3.45516	0	-2.0301	ko04512	KEGG Pathway	ECM-receptor interaction		-0.86071	12.0381	6.38488	28133	82	114	4	3.50877	1.72333	COL1A2|HSPG2|LAMC1|COL6A6
-3.3763	0	0	hsa04512	KEGG Pathway	ECM-receptor interaction		-0.8246	11.4782	6.20752	28133	86	114	4	3.50877	1.72333	COL1A2|HSPG2|LAMC1|COL6A6
-3.11897	0	-2.7923	M3005	Canonical Pathways	NABA COLLAGENS		-0.70558	16.826	6.70123	28133	44	114	3	2.63158	1.49922	COL1A2|COL12A1|COL6A6
-3.11897	0	-2.7923	R-HSA-8948216	Reactome Gene Sets	Collagen chain trimerization		-0.70558	16.826	6.70123	28133	44	114	3	2.63158	1.49922	COL1A2|COL12A1|COL6A6
-2.29858	0	-2.97061	R-HSA-216083	Reactome Gene Sets	Integrin cell surface interactions		-0.67719	8.94531	5.33504	28133	85	148	4	2.7027	1.33296	BSG|COL1A2|HSPG2|COL6A6
-2.85924	0	0	GO:0030199	GO Biological Processes	collagen fibril organization	19_GO:0071840 cellular component organization or biogenesis	-0.652496	13.71	5.9632	28133	54	114	3	2.63158	1.49922	AEBP1|COL1A2|COL12A1
-2.74814	0	0	R-HSA-3000171	Reactome Gene Sets	Non-integrin membrane-ECM interactions		-0.617981	12.5482	5.66387	28133	59	114	3	2.63158	1.49922	COL1A2|HSPG2|LAMC1
-2.22958	0	0	R-HSA-1474290	Reactome Gene Sets	Collagen formation		-0.534569	5.70418	4.43287	28133	90	274	5	1.82482	0.808603	COL1A2|COL12A1|LOXL2|COL6A6|COL24A1
-2.58995	0	-2.27215	R-HSA-1650814	Reactome Gene Sets	Collagen biosynthesis and modifying enzymes		-0.556356	11.0499	5.25333	28133	67	114	3	2.63158	1.49922	COL1A2|COL12A1|COL6A6
-2.05278	0	0	ko04510	KEGG Pathway	Focal adhesion		-0.299133	4.96042	3.57624	28133	199	114	4	3.50877	1.72333	COL1A2|VEGFD|LAMC1|COL6A6
-8.47721	0	-2.87837	ko04974	KEGG Pathway	Protein digestion and absorption		-4.46519	21.9361	12.6891	28133	90	114	8	7.01754	2.39244	COL1A2|COL12A1|CPA2|CPB1|CTRL|PRSS2|SLC16A10|COL6A6
-8.32587	0	-2.8086	hsa04974	KEGG Pathway	Protein digestion and absorption		-4.46519	21.0026	12.3907	28133	94	114	8	7.01754	2.39244	COL1A2|COL12A1|CPA2|CPB1|CTRL|PRSS2|SLC16A10|COL6A6
-3.19545	0	0	ko04972	KEGG Pathway	Pancreatic secretion		-0.738183	10.2825	5.81116	28133	96	114	4	3.50877	1.72333	CPA2|CPB1|CTRL|PRSS2
-3.08073	0	0	hsa04972	KEGG Pathway	Pancreatic secretion		-0.695604	9.58372	5.56684	28133	103	114	4	3.50877	1.72333	CPA2|CPB1|CTRL|PRSS2
-6.43647	-2.48986	-2.64686	GO:0048812	GO Biological Processes	neuron projection morphogenesis	19_GO:0032502 developmental process	-4.29293	3.97966	7.5922	28133	645	274	25	9.12409	1.73958	ADAM10|ADGRB3|BSG|CHRNA3|DSCAM|EFNB2|MNX1|HPRT1|LRP4|NGFR|PTPRD|RET|ROBO1|RYK|DYNLT1|VLDLR|UNC5C|BTBD3|MACF1|CNTNAP2|DBNL|ZSWIM5|NTN5|EPHA6|BARHL2
-6.32501	-2.45009	-2.57987	GO:0120039	GO Biological Processes	plasma membrane bounded cell projection morphogenesis	19_GO:0032502 developmental process	-4.29293	3.89511	7.4583	28133	659	274	25	9.12409	1.73958	ADAM10|ADGRB3|BSG|CHRNA3|DSCAM|EFNB2|MNX1|HPRT1|LRP4|NGFR|PTPRD|RET|ROBO1|RYK|DYNLT1|VLDLR|UNC5C|BTBD3|MACF1|CNTNAP2|DBNL|ZSWIM5|NTN5|EPHA6|BARHL2
-6.29369	-2.4389	-2.56109	GO:0048858	GO Biological Processes	cell projection morphogenesis	19_GO:0032502 developmental process	-4.29293	3.87161	7.42072	28133	663	274	25	9.12409	1.73958	ADAM10|ADGRB3|BSG|CHRNA3|DSCAM|EFNB2|MNX1|HPRT1|LRP4|NGFR|PTPRD|RET|ROBO1|RYK|DYNLT1|VLDLR|UNC5C|BTBD3|MACF1|CNTNAP2|DBNL|ZSWIM5|NTN5|EPHA6|BARHL2
-5.37351	-2.69202	-2.43765	GO:0048667	GO Biological Processes	cell morphogenesis involved in neuron differentiation	19_GO:0032502 developmental process	-4.29293	4.07863	7.42331	28133	579	274	23	8.39416	1.67523	ADAM10|ADGRB3|BSG|CHRNA3|DSCAM|EFNB2|HPRT1|LRP4|NGFR|PTPRD|RET|ROBO1|RYK|VLDLR|UNC5C|BTBD3|MACF1|WHRN|DBNL|ZSWIM5|NTN5|EPHA6|BARHL2
-6.17063	-2.39497	-2.48756	GO:0032990	GO Biological Processes	cell part morphogenesis	19_GO:0032502 developmental process	-4.29293	3.78038	7.27326	28133	679	274	25	9.12409	1.73958	ADAM10|ADGRB3|BSG|CHRNA3|DSCAM|EFNB2|MNX1|HPRT1|LRP4|NGFR|PTPRD|RET|ROBO1|RYK|DYNLT1|VLDLR|UNC5C|BTBD3|MACF1|CNTNAP2|DBNL|ZSWIM5|NTN5|EPHA6|BARHL2
-3.01646	-2.98383	-3.50294	GO:0010975	GO Biological Processes	regulation of neuron projection development	19_GO:0032502 developmental process	-4.24067	4.33839	7.44681	28133	497	274	21	7.66423	1.6071	ADAM10|ADGRB3|SCARB2|CHRNA3|DSCAM|EFNB2|LRP4|NGFR|PTPRD|RET|ROBO1|RYK|DYNLT1|VLDLR|DLG5|MACF1|DBNL|MYLIP|RGMA|ZSWIM5|BARHL2
-2.89667	-2.48986	-3.78646	GO:0045664	GO Biological Processes	regulation of neuron differentiation	19_GO:0032502 developmental process	-4.24067	3.82047	7.18659	28133	645	274	24	8.75912	1.70785	ADAM10|ADGRB3|SCARB2|CHRNA3|DSCAM|EFNB2|LRP4|NGFR|PTPRD|RET|ROBO1|RYK|SIX1|DYNLT1|VLDLR|DLG5|MACF1|DBNL|MYLIP|ESRP1|RGMA|ZSWIM5|DIXDC1|BARHL2
-5.11532	-2.28022	0	GO:0000904	GO Biological Processes	cell morphogenesis involved in differentiation	19_GO:0032502 developmental process	-3.4031	3.4083	6.50607	28133	723	274	24	8.75912	1.70785	ADAM10|ADGRB3|BSG|CHRNA3|DSCAM|EFNB2|HPRT1|LAMC1|LRP4|NGFR|PTPRD|RET|ROBO1|RYK|VLDLR|UNC5C|BTBD3|MACF1|WHRN|DBNL|ZSWIM5|NTN5|EPHA6|BARHL2
-3.64334	-2.91017	0	GO:0010769	GO Biological Processes	regulation of cell morphogenesis involved in differentiation	19_GO:0032502 developmental process	-2.64785	4.79151	6.54765	28133	300	274	14	5.10949	1.33022	ADAM10|ADGRB3|CHRNA3|DSCAM|LRP4|NGFR|PTPRD|RET|ROBO1|RYK|MACF1|DBNL|ZSWIM5|BARHL2
-2.10114	-2.33131	-2.89478	GO:0120035	GO Biological Processes	regulation of plasma membrane bounded cell projection organization	19_GO:0071840 cellular component organization or biogenesis	-2.64357	3.21316	5.89347	28133	703	274	22	8.0292	1.64167	ADAM10|ADGRB3|SCARB2|CHRNA3|DSCAM|EFNB2|LRP4|NGFR|PRKCD|PTPRD|RET|ROBO1|RYK|DYNLT1|VLDLR|DLG5|MACF1|DBNL|MYLIP|RGMA|ZSWIM5|BARHL2
-2.06964	-2.30811	-2.85097	GO:0031344	GO Biological Processes	regulation of cell projection organization	19_GO:0071840 cellular component organization or biogenesis	-2.57761	3.17255	5.82318	28133	712	274	22	8.0292	1.64167	ADAM10|ADGRB3|SCARB2|CHRNA3|DSCAM|EFNB2|LRP4|NGFR|PRKCD|PTPRD|RET|ROBO1|RYK|DYNLT1|VLDLR|DLG5|MACF1|DBNL|MYLIP|RGMA|ZSWIM5|BARHL2
-2.33179	-2.0965	-2.82296	GO:0061564	GO Biological Processes	axon development	19_GO:0032502 developmental process	-2.50738	3.64527	5.96085	28133	507	274	18	6.56934	1.49668	BSG|DSCAM|EFNB2|LRP4|NGFR|RET|ROBO1|RYK|DYNLT1|VLDLR|UNC5C|MACF1|DBNL|RGMA|ZSWIM5|NTN5|EPHA6|BARHL2
-2.26334	-2.59945	0	GO:0050770	GO Biological Processes	regulation of axonogenesis	19_GO:0032502 developmental process	-2.12509	5.93498	6.45703	28133	173	274	10	3.64964	1.13286	DSCAM|LRP4|NGFR|RET|ROBO1|RYK|MACF1|DBNL|ZSWIM5|BARHL2
-2.56235	-2.24304	0	GO:0007409	GO Biological Processes	axonogenesis	19_GO:0032502 developmental process	-1.93553	3.57131	5.5144	28133	460	274	16	5.83942	1.41659	BSG|DSCAM|EFNB2|LRP4|NGFR|RET|ROBO1|RYK|VLDLR|UNC5C|MACF1|DBNL|ZSWIM5|NTN5|EPHA6|BARHL2
-3.02361	-2.03218	0	GO:0007411	GO Biological Processes	axon guidance	19_GO:0040011 locomotion	-1.81352	4.44802	5.71931	28133	277	274	12	4.37956	1.23628	BSG|DSCAM|EFNB2|NGFR|RET|ROBO1|RYK|VLDLR|UNC5C|ZSWIM5|NTN5|EPHA6
-3.01555	-2.02793	0	GO:0097485	GO Biological Processes	neuron projection guidance	19_GO:0040011 locomotion	-1.81281	4.43202	5.70314	28133	278	274	12	4.37956	1.23628	BSG|DSCAM|EFNB2|NGFR|RET|ROBO1|RYK|VLDLR|UNC5C|ZSWIM5|NTN5|EPHA6
-2.43124	-2.15995	0	GO:0022604	GO Biological Processes	regulation of cell morphogenesis	19_GO:0032502 developmental process	-1.34596	3.16899	4.78348	28133	486	274	15	5.47445	1.37426	ADAM10|ADGRB3|CHRNA3|DSCAM|LRP4|NGFR|PTPRD|RET|ROBO1|RYK|MACF1|DBNL|BRWD1|ZSWIM5|BARHL2
0	-3.03235	0	GO:0010976	GO Biological Processes	positive regulation of neuron projection development	19_GO:0048518 positive regulation of biological process	-1.34325	4.06269	5.0894	28133	278	274	11	4.0146	1.1859	SCARB2|DSCAM|NGFR|PTPRD|RET|ROBO1|DYNLT1|VLDLR|DLG5|MACF1|DBNL
-2.32251	0	0	GO:0006935	GO Biological Processes	chemotaxis	19_GO:0040011 locomotion	-0.847424	2.55094	3.94866	28133	644	274	16	5.83942	1.41659	ADAM10|ALOX5|BSG|DSCAM|EFNB2|VEGFD|NGFR|PRKCD|RET|ROBO1|RYK|VLDLR|UNC5C|ZSWIM5|NTN5|EPHA6
-2.31456	0	0	GO:0042330	GO Biological Processes	taxis	19_GO:0040011 locomotion	-0.838516	2.54304	3.9348	28133	646	274	16	5.83942	1.41659	ADAM10|ALOX5|BSG|DSCAM|EFNB2|VEGFD|NGFR|PRKCD|RET|ROBO1|RYK|VLDLR|UNC5C|ZSWIM5|NTN5|EPHA6
0	-2.59984	0	GO:0045666	GO Biological Processes	positive regulation of neuron differentiation	19_GO:0048518 positive regulation of biological process	-0.731633	3.09432	3.99402	28133	365	274	11	4.0146	1.1859	SCARB2|DSCAM|NGFR|PTPRD|RET|ROBO1|DYNLT1|VLDLR|DLG5|MACF1|DBNL
0	-2.52877	0	GO:0031346	GO Biological Processes	positive regulation of cell projection organization	19_GO:0048518 positive regulation of biological process	-0.631267	2.95662	3.81848	28133	382	274	11	4.0146	1.1859	SCARB2|DSCAM|NGFR|PTPRD|RET|ROBO1|DYNLT1|VLDLR|DLG5|MACF1|DBNL
0	-2.04169	0	GO:0051962	GO Biological Processes	positive regulation of nervous system development	19_GO:0048518 positive regulation of biological process	-0.196561	2.3424	3.08218	28133	526	274	12	4.37956	1.23628	ADGRB3|SCARB2|DSCAM|NGFR|PTPRD|RET|ROBO1|DYNLT1|VLDLR|DLG5|MACF1|DBNL
-5.28039	0	0	GO:0016358	GO Biological Processes	dendrite development	19_GO:0032502 developmental process	-3.03292	5.70418	7.16622	28133	234	274	13	4.74453	1.2843	ADAM10|ADGRB3|CHRNA3|DSCAM|HPRT1|LRP4|PTPRD|DYNLT1|VLDLR|DLG5|BTBD3|DBNL|NTN5
-5.78626	0	0	GO:0048813	GO Biological Processes	dendrite morphogenesis	19_GO:0032502 developmental process	-2.78471	7.3867	7.48591	28133	139	274	10	3.64964	1.13286	ADAM10|ADGRB3|CHRNA3|DSCAM|HPRT1|LRP4|PTPRD|VLDLR|BTBD3|DBNL
-3.14897	0	0	GO:0007416	GO Biological Processes	synapse assembly	19_GO:0032502 developmental process	-1.53742	5.34148	5.68049	28133	173	274	9	3.28467	1.07676	ADGRB3|DSCAM|EFNB2|LRP4|PTPRD|RYK|SIX1|DLG5|DBNL
-2.83712	0	0	GO:0050808	GO Biological Processes	synapse organization	19_GO:0071840 cellular component organization or biogenesis	-0.64656	4.20308	4.17256	28133	411	114	7	6.14035	2.24845	ADAM10|ADGRB3|DSCAM|LRP4|PTPRD|SIX1|NOS1AP
-2.74797	0	0	GO:0050807	GO Biological Processes	regulation of synapse organization	19_GO:0071840 cellular component organization or biogenesis	-0.617981	5.79297	4.47882	28133	213	114	5	4.38596	1.91797	ADAM10|ADGRB3|LRP4|PTPRD|SIX1
-2.24304	0	0	GO:0048814	GO Biological Processes	regulation of dendrite morphogenesis	19_GO:0032502 developmental process	-0.550797	5.76827	4.46816	28133	89	274	5	1.82482	0.808603	ADAM10|ADGRB3|CHRNA3|PTPRD|DBNL
-2.66126	0	0	GO:0050803	GO Biological Processes	regulation of synapse structure or activity	19_GO:0065007 biological regulation	-0.575002	5.5332	4.33515	28133	223	114	5	4.38596	1.91797	ADAM10|ADGRB3|LRP4|PTPRD|SIX1
-2.37332	0	0	GO:0099173	GO Biological Processes	postsynapse organization	19_GO:0071840 cellular component organization or biogenesis	-0.475284	6.1312	4.16482	28133	161	114	4	3.50877	1.72333	ADAM10|LRP4|PTPRD|NOS1AP
-2.15218	0	0	GO:0051963	GO Biological Processes	regulation of synapse assembly	19_GO:0032502 developmental process	-0.35778	7.7119	4.20186	28133	96	114	3	2.63158	1.49922	ADGRB3|PTPRD|SIX1
-2.11546	0	0	GO:0099175	GO Biological Processes	regulation of postsynapse organization	19_GO:0071840 cellular component organization or biogenesis	-0.344173	7.4782	4.11866	28133	99	114	3	2.63158	1.49922	ADAM10|LRP4|PTPRD
0	-2.36879	-4.80409	GO:0030278	GO Biological Processes	regulation of ossification	19_GO:0032501 multicellular organismal process	-2.78471	5.89523	7.0445	28133	209	274	12	4.37956	1.23628	ADRB2|ALOX5|FBN2|LRP4|LRP6|LRP5|NBR1|SMAD5|SKI|WNT4|CTHRC1|TWIST2
-2.22189	0	-4.25016	GO:0001503	GO Biological Processes	ossification	19_GO:0032501 multicellular organismal process	-2.55674	4.08657	6.18158	28133	402	274	16	5.83942	1.41659	ACP5|ADRB2|ALOX5|COL1A2|FBN2|LRP4|LRP6|LRP5|NBR1|SMAD5|SKI|TRAF6|SND1|WNT4|CTHRC1|TWIST2
0	-2.96366	-3.21184	GO:0045667	GO Biological Processes	regulation of osteoblast differentiation	19_GO:0032502 developmental process	-1.59799	6.36745	6.05963	28133	129	274	8	2.91971	1.01709	FBN2|LRP5|NBR1|SMAD5|SKI|WNT4|CTHRC1|TWIST2
0	0	-3.80512	GO:0045778	GO Biological Processes	positive regulation of ossification	19_GO:0048518 positive regulation of biological process	-1.59129	7.48673	6.31377	28133	96	274	7	2.55474	0.953189	ADRB2|ALOX5|FBN2|LRP5|SMAD5|WNT4|CTHRC1
0	-2.28512	-2.1711	GO:0001649	GO Biological Processes	osteoblast differentiation	19_GO:0032502 developmental process	-0.95569	4.12534	4.65739	28133	224	274	9	3.28467	1.07676	FBN2|LRP5|NBR1|SMAD5|SKI|SND1|WNT4|CTHRC1|TWIST2
0	0	-2.25421	GO:0045669	GO Biological Processes	positive regulation of osteoblast differentiation	19_GO:0048518 positive regulation of biological process	-0.883186	7.54965	5.36269	28133	68	274	5	1.82482	0.808603	FBN2|LRP5|SMAD5|WNT4|CTHRC1
0	0	-2.94508	GO:0030501	GO Biological Processes	positive regulation of bone mineralization	19_GO:0048518 positive regulation of biological process	-0.872003	10.5308	5.90673	28133	39	274	4	1.45985	0.724579	ADRB2|ALOX5|FBN2|WNT4
0	0	-2.51738	GO:0030282	GO Biological Processes	bone mineralization	19_GO:0032502 developmental process	-0.755427	5.45178	4.70253	28133	113	274	6	2.18978	0.884132	ADRB2|ALOX5|COL1A2|FBN2|NBR1|WNT4
0	0	-2.12047	GO:0030500	GO Biological Processes	regulation of bone mineralization	19_GO:0032502 developmental process	-0.754265	6.75495	4.98219	28133	76	274	5	1.82482	0.808603	ADRB2|ALOX5|FBN2|NBR1|WNT4
0	0	-2.7094	GO:0070169	GO Biological Processes	positive regulation of biomineral tissue development	19_GO:0048518 positive regulation of biological process	-0.692978	8.73831	5.26554	28133	47	274	4	1.45985	0.724579	ADRB2|ALOX5|FBN2|WNT4
-2.32406	-3.6959	-2.51832	GO:0001944	GO Biological Processes	vasculature development	19_GO:0032502 developmental process	-2.50003	3.00449	5.65266	28133	786	274	23	8.39416	1.67523	ADAM10|ALOX5|ADGRB3|BSG|COL1A2|EFNB2|ENPEP|VEGFD|HSPG2|LOXL2|LRP5|NGFR|ROBO1|SIX1|TBX5|TNFAIP3|ANP32B|CNTRL|CEMIP2|WNT4|EGLN1|RNF213|ZC3H12A
-2.32406	-3.6959	-2.51832	GO:0072358	GO Biological Processes	cardiovascular system development	19_GO:0032502 developmental process	-2.50003	3.00449	5.65266	28133	786	274	23	8.39416	1.67523	ADAM10|ALOX5|ADGRB3|BSG|COL1A2|EFNB2|ENPEP|VEGFD|HSPG2|LOXL2|LRP5|NGFR|ROBO1|SIX1|TBX5|TNFAIP3|ANP32B|CNTRL|CEMIP2|WNT4|EGLN1|RNF213|ZC3H12A
0	-3.80661	-2.65642	GO:0001568	GO Biological Processes	blood vessel development	19_GO:0032502 developmental process	-1.83243	2.85965	5.13336	28133	754	274	21	7.66423	1.6071	ALOX5|ADGRB3|BSG|COL1A2|EFNB2|ENPEP|VEGFD|HSPG2|LOXL2|LRP5|NGFR|ROBO1|SIX1|TBX5|TNFAIP3|CNTRL|CEMIP2|WNT4|EGLN1|RNF213|ZC3H12A
0	-4.09664	-2.00915	GO:0048514	GO Biological Processes	blood vessel morphogenesis	19_GO:0032502 developmental process	-1.59799	2.88158	4.91463	28133	677	274	19	6.93431	1.53469	ALOX5|ADGRB3|BSG|EFNB2|ENPEP|VEGFD|HSPG2|LOXL2|LRP5|NGFR|ROBO1|SIX1|TBX5|TNFAIP3|CEMIP2|WNT4|EGLN1|RNF213|ZC3H12A
0	-3.5345	0	GO:0001525	GO Biological Processes	angiogenesis	19_GO:0032502 developmental process	-0.892627	6.52435	5.35805	28133	588	44	6	13.6364	5.17355	ENPEP|LOXL2|NGFR|EGLN1|RNF213|ZC3H12A
0	-2.50409	0	GO:0002040	GO Biological Processes	sprouting angiogenesis	19_GO:0032502 developmental process	-0.883541	4.39252	4.61611	28133	187	274	8	2.91971	1.01709	ALOX5|EFNB2|VEGFD|LOXL2|NGFR|ROBO1|CEMIP2|RNF213
-2.40307	0	0	GO:0110110	GO Biological Processes	positive regulation of animal organ morphogenesis	19_GO:0048518 positive regulation of biological process	-0.725266	6.58174	4.89559	28133	78	274	5	1.82482	0.808603	NGFR|ROBO1|SIX1|TNFAIP3|WNT4
-2.04296	0	0	GO:0050673	GO Biological Processes	epithelial cell proliferation	19_GO:0008283 cell proliferation	-0.298192	2.57273	3.29371	28133	439	274	11	4.0146	1.1859	ALOX5|VEGFD|LAMC1|LOXL2|NGFR|ROBO1|SIX1|TGM1|TNFAIP3|RGN|NLRC3
-2.32217	0	0	GO:0050678	GO Biological Processes	regulation of epithelial cell proliferation	19_GO:0008283 cell proliferation	-0.265387	2.68081	3.28458	28133	383	274	10	3.64964	1.13286	ALOX5|VEGFD|LAMC1|NGFR|ROBO1|SIX1|TGM1|TNFAIP3|RGN|NLRC3
-2.91676	0	-4.49478	GO:0001838	GO Biological Processes	embryonic epithelial tube formation	19_GO:0032502 developmental process	-1.85595	7.20528	6.58385	28133	114	274	8	2.91971	1.01709	LRP6|RET|SIX1|SKI|TRAF6|WNT4|CTHRC1|TRIM71
-2.76947	0	-4.27013	GO:0072175	GO Biological Processes	epithelial tube formation	19_GO:0032502 developmental process	-1.67026	6.57121	6.19094	28133	125	274	8	2.91971	1.01709	LRP6|RET|SIX1|SKI|TRAF6|WNT4|CTHRC1|TRIM71
-3.27948	0	-2.48714	GO:0048598	GO Biological Processes	embryonic morphogenesis	19_GO:0032502 developmental process	-1.55522	3.06762	4.94139	28133	569	274	17	6.20438	1.45735	COL12A1|ECE1|FBN2|HLX|LRP4|LRP6|LRP5|RET|SIX1|SKI|TBX5|TRAF6|MICAL2|WHRN|WNT4|CTHRC1|TRIM71
-2.59046	0	-3.99709	GO:0016331	GO Biological Processes	morphogenesis of embryonic epithelium	19_GO:0032502 developmental process	-1.428	5.86715	5.72542	28133	140	274	8	2.91971	1.01709	LRP6|RET|SIX1|SKI|TRAF6|WNT4|CTHRC1|TRIM71
-2.59046	0	-3.99709	GO:0035148	GO Biological Processes	tube formation	19_GO:0032502 developmental process	-1.428	5.86715	5.72542	28133	140	274	8	2.91971	1.01709	LRP6|RET|SIX1|SKI|TRAF6|WNT4|CTHRC1|TRIM71
0	0	-3.61752	GO:0060562	GO Biological Processes	epithelial tube morphogenesis	19_GO:0032502 developmental process	-0.96721	4.92137	5.04052	28133	309	148	8	5.40541	1.85873	LRP6|RET|SKI|DLG5|MICAL2|WNT4|CTHRC1|TRIM71
0	0	-2.16831	GO:0048729	GO Biological Processes	tissue morphogenesis	19_GO:0032502 developmental process	-0.869995	2.57493	3.99058	28133	638	274	16	5.83942	1.41659	LRP6|LRP5|NGFR|RET|ROBO1|RYK|SIX1|SKI|TBX5|TRAF6|TTN|DLG5|MICAL2|WNT4|CTHRC1|TRIM71
0	-2.01377	-2.65933	GO:0002009	GO Biological Processes	morphogenesis of an epithelium	19_GO:0032502 developmental process	-0.755427	2.68181	3.89872	28133	536	274	14	5.10949	1.33022	LRP6|LRP5|NGFR|RET|RYK|SIX1|SKI|TBX5|TRAF6|DLG5|MICAL2|WNT4|CTHRC1|TRIM71
0	0	-3.0289	GO:0001843	GO Biological Processes	neural tube closure	19_GO:0032502 developmental process	-0.695604	9.27258	5.45559	28133	82	148	4	2.7027	1.33296	LRP6|SKI|CTHRC1|TRIM71
0	0	-3.00921	GO:0060606	GO Biological Processes	tube closure	19_GO:0032502 developmental process	-0.695604	9.16086	5.41473	28133	83	148	4	2.7027	1.33296	LRP6|SKI|CTHRC1|TRIM71
0	0	-2.91456	GO:0014020	GO Biological Processes	primary neural tube formation	19_GO:0032502 developmental process	-0.66956	8.64036	5.2203	28133	88	148	4	2.7027	1.33296	LRP6|SKI|CTHRC1|TRIM71
0	0	-2.77495	GO:0001841	GO Biological Processes	neural tube formation	19_GO:0032502 developmental process	-0.629256	7.92033	4.93929	28133	96	148	4	2.7027	1.33296	LRP6|SKI|CTHRC1|TRIM71
0	0	-2.19872	GO:0060041	GO Biological Processes	retina development in camera-type eye	19_GO:0032502 developmental process	-0.448867	4.43202	4.0227	28133	139	274	6	2.18978	0.884132	DSCAM|LRP6|LRP5|RET|RRM1|SKI
0	0	-2.13498	GO:0021915	GO Biological Processes	neural tube development	19_GO:0032502 developmental process	-0.386886	4.24863	3.88947	28133	145	274	6	2.18978	0.884132	LRP6|SKI|TRAF6|GPR161|CTHRC1|TRIM71
0	0	-2.25525	GO:0043010	GO Biological Processes	camera-type eye development	19_GO:0032502 developmental process	-0.381438	3.03973	3.54611	28133	304	274	9	3.28467	1.07676	FOXL2|DSCAM|FBN2|LRP6|LRP5|MAF|RET|RRM1|SKI
-2.81869	0	-2.67023	GO:0007423	GO Biological Processes	sensory organ development	19_GO:0032502 developmental process	-1.78851	3.26869	5.24918	28133	534	274	17	6.20438	1.45735	ADAM10|FOXL2|DSCAM|ECE1|FBN2|LRP6|LRP5|MAF|RET|RRM1|SIX1|SKI|ANP32B|WHRN|ESRP1|CTHRC1|OTOL1
-2.84901	0	0	GO:0043583	GO Biological Processes	ear development	19_GO:0032502 developmental process	-1.13999	4.57464	5.05658	28133	202	274	9	3.28467	1.07676	ADAM10|ECE1|MAF|SIX1|ANP32B|WHRN|ESRP1|CTHRC1|OTOL1
-2.23722	0	0	GO:0048839	GO Biological Processes	inner ear development	19_GO:0032502 developmental process	-0.964705	4.66705	4.83973	28133	176	274	8	2.91971	1.01709	ADAM10|MAF|SIX1|ANP32B|WHRN|ESRP1|CTHRC1|OTOL1
0	0	-2.5596	GO:0060563	GO Biological Processes	neuroepithelial cell differentiation	19_GO:0032502 developmental process	-0.551969	10.7597	5.17183	28133	53	148	3	2.02703	1.15838	WHRN|WNT4|ESRP1
0	0	-2.46967	GO:0060113	GO Biological Processes	inner ear receptor cell differentiation	19_GO:0032502 developmental process	-0.509732	10.0046	4.94885	28133	57	148	3	2.02703	1.15838	WHRN|ESRP1|CTHRC1
0	0	-2.36652	GO:0042490	GO Biological Processes	mechanoreceptor differentiation	19_GO:0032502 developmental process	-0.475284	9.1978	4.69929	28133	62	148	3	2.02703	1.15838	WHRN|ESRP1|CTHRC1
-4.63702	0	0	GO:0000096	GO Biological Processes	sulfur amino acid metabolic process	19_GO:0008152 metabolic process	-1.62157	24.0762	9.43171	28133	41	114	4	3.50877	1.72333	AGXT|BHMT|GNMT|PCYOX1
-4.45693	0	0	GO:0046500	GO Biological Processes	S-adenosylmethionine metabolic process	19_GO:0008152 metabolic process	-1.49699	46.2714	11.5538	28133	16	114	3	2.63158	1.49922	BHMT|MAT2A|GNMT
-2.70403	0	0	GO:0006575	GO Biological Processes	cellular modified amino acid metabolic process	19_GO:0008152 metabolic process	-0.985526	4.23888	4.76099	28133	218	274	9	3.28467	1.07676	BHMT|FPGS|PLA2G4A|GNMT|PCYOX1|EGLN1|P4HTM|CHAC1|SLC16A10
-3.24112	0	0	GO:0006730	GO Biological Processes	one-carbon metabolic process	19_GO:0008152 metabolic process	-0.74534	18.5086	7.06818	28133	40	114	3	2.63158	1.49922	CA7|MAT2A|GNMT
-3.24112	0	0	ko00260	KEGG Pathway	Glycine, serine and threonine metabolism		-0.74534	18.5086	7.06818	28133	40	114	3	2.63158	1.49922	AGXT|BHMT|GNMT
-3.09029	0	0	hsa00260	KEGG Pathway	Glycine, serine and threonine metabolism		-0.695604	16.452	6.61696	28133	45	114	3	2.63158	1.49922	AGXT|BHMT|GNMT
-3.03298	0	0	GO:0006790	GO Biological Processes	sulfur compound metabolic process	19_GO:0008152 metabolic process	-0.695604	4.54596	4.43912	28133	380	114	7	6.14035	2.24845	AGXT|BHMT|MAT2A|GNMT|PCYOX1|GAL3ST3|HSCB
-2.42314	0	0	GO:0006520	GO Biological Processes	cellular amino acid metabolic process	19_GO:0008152 metabolic process	-0.731633	3.09432	3.99402	28133	365	274	11	4.0146	1.1859	AGXT|BHMT|FPGS|TYR|FARS2|GNMT|PCYOX1|EGLN1|P4HTM|AARSD1|NAT8L
-2.88279	0	0	WP3940	WikiPathways	One carbon metabolism and related pathways		-0.660367	13.9687	6.02786	28133	53	114	3	2.63158	1.49922	BHMT|MAT2A|GNMT
-2.45819	0	0	GO:0032259	GO Biological Processes	methylation	19_GO:0008152 metabolic process	-0.503428	4.12447	3.80041	28133	359	114	6	5.26316	2.09137	BHMT|CYP1A2|MAT2A|GNMT|TRMO|NSUN7
-2.79837	0	-2.10856	GO:0010817	GO Biological Processes	regulation of hormone levels	19_GO:0065007 biological regulation	-1.76141	3.24438	5.21274	28133	538	274	17	6.20438	1.45735	ALOX5|CHRNA3|CYP1A2|CYP3A4|ECE1|ENPEP|LRP5|PCK2|PCSK1|SSTR5|TACR2|DOC2B|SLC39A14|WNT4|SYTL4|SLC16A10|SYT9
-2.24304	0	-3.96041	GO:0046849	GO Biological Processes	bone remodeling	19_GO:0032501 multicellular organismal process	-1.73163	8.07558	6.63025	28133	89	274	7	2.55474	0.953189	ACP5|ADRB2|LRP6|LRP5|TNFAIP3|TRAF6|CTHRC1
0	0	-3.41907	GO:0048771	GO Biological Processes	tissue remodeling	19_GO:0032501 multicellular organismal process	-0.846521	6.37166	5.24302	28133	179	148	6	4.05405	1.62117	ACP5|ADRB2|LRP6|TNFAIP3|CTHRC1|BSX
-2.17002	0	0	WP2877	WikiPathways	Vitamin D Receptor Pathway		-0.476678	3.90612	3.92222	28133	184	274	7	2.55474	0.953189	ADRB2|ALOX5|CYP3A4|IRF4|LRP5|TNFAIP3|TRAK1
0	0	-3.90236	GO:0010942	GO Biological Processes	positive regulation of cell death	19_GO:0048518 positive regulation of biological process	-1.67026	2.83242	4.95733	28133	725	274	20	7.29927	1.57147	ADAM10|PARP1|BNIP3|FOXL2|DAPK1|E2F3|EFNB2|NGFR|PRKCD|RET|ROBO1|TRAF2|TRAF6|YWHAE|UNC5C|ANP32B|HEBP2|CLIP3|ZC3H12A|TRAF7
0	0	-2.56577	GO:0043065	GO Biological Processes	positive regulation of apoptotic process	19_GO:0048518 positive regulation of biological process	-0.989687	2.63667	4.22617	28133	662	274	17	6.20438	1.45735	ADAM10|BNIP3|FOXL2|DAPK1|E2F3|NGFR|PRKCD|RET|ROBO1|TRAF2|TRAF6|YWHAE|UNC5C|ANP32B|CLIP3|ZC3H12A|TRAF7
0	0	-2.52861	GO:0043068	GO Biological Processes	positive regulation of programmed cell death	19_GO:0048518 positive regulation of biological process	-0.967746	2.60519	4.17045	28133	670	274	17	6.20438	1.45735	ADAM10|BNIP3|FOXL2|DAPK1|E2F3|NGFR|PRKCD|RET|ROBO1|TRAF2|TRAF6|YWHAE|UNC5C|ANP32B|CLIP3|ZC3H12A|TRAF7
0	0	-3.43533	GO:0032147	GO Biological Processes	activation of protein kinase activity	19_GO:0048518 positive regulation of biological process	-0.8556	4.6222	4.80601	28133	329	148	8	5.40541	1.85873	ADRB2|CHRNA3|PRKCD|RET|TRAF2|TXN|DBNL|TRAF7
0	0	-2.9586	GO:0097190	GO Biological Processes	apoptotic signaling pathway	19_GO:0023052 signaling	-0.672601	3.24936	3.99817	28133	585	148	10	6.75676	2.06323	PARP1|DAPK1|PRKCD|RET|TNFAIP3|TRAF2|YWHAE|WNT4|CHAC1|TRAF7
0	0	-2.94051	GO:2001233	GO Biological Processes	regulation of apoptotic signaling pathway	19_GO:0023052 signaling	-0.66956	3.87934	4.17488	28133	392	148	8	5.40541	1.85873	PARP1|PRKCD|RET|TNFAIP3|TRAF2|YWHAE|WNT4|TRAF7
0	0	-2.64576	GO:2001235	GO Biological Processes	positive regulation of apoptotic signaling pathway	19_GO:0048518 positive regulation of biological process	-0.583786	4.15449	4.1274	28133	173	274	7	2.55474	0.953189	BNIP3|NGFR|PRKCD|RET|TRAF2|YWHAE|TRAF7
0	0	-2.59223	R-HSA-109581	Reactome Gene Sets	Apoptosis		-0.556356	5.33955	4.2237	28133	178	148	5	3.37838	1.48512	DAPK1|PRKCD|TRAF2|YWHAE|DBNL
0	0	-2.5596	M113	Canonical Pathways	PID NFAT 3PATHWAY		-0.551969	10.7597	5.17183	28133	53	148	3	2.02703	1.15838	CSNK1A1|PRKCD|YWHAE
0	0	-2.47072	R-HSA-5357801	Reactome Gene Sets	Programmed Cell Death		-0.509732	5.00231	4.0255	28133	190	148	5	3.37838	1.48512	DAPK1|PRKCD|TRAF2|YWHAE|DBNL
0	0	-2.18877	GO:0071900	GO Biological Processes	regulation of protein serine/threonine kinase activity	19_GO:0050789 regulation of biological process	-0.374961	2.91882	3.21493	28133	521	148	8	5.40541	1.85873	ADRB2|LRP6|PRKCD|RET|TNFAIP3|TRAF2|DBNL|TRAF7
0	0	-2.14115	GO:0045860	GO Biological Processes	positive regulation of protein kinase activity	19_GO:0048518 positive regulation of biological process	-0.35452	2.86385	3.15323	28133	531	148	8	5.40541	1.85873	ADRB2|CHRNA3|PRKCD|RET|TRAF2|TXN|DBNL|TRAF7
0	-4.46251	0	M3468	Canonical Pathways	NABA ECM REGULATORS		-1.49699	13.4325	7.62328	28133	238	44	5	11.3636	4.78452	LOXL2|SERPINB9|EGLN1|SERPINB11|KY
0	-3.13825	0	GO:0051346	GO Biological Processes	negative regulation of hydrolase activity	19_GO:0065007 biological regulation	-0.713537	6.96499	5.09963	28133	459	44	5	11.3636	4.78452	NGFR|SERPINB9|RGN|EGLN1|SERPINB11
0	-2.21147	0	M5885	Canonical Pathways	NABA MATRISOME ASSOCIATED		-0.390155	4.2569	3.58055	28133	751	44	5	11.3636	4.78452	LOXL2|SERPINB9|EGLN1|SERPINB11|KY
0	-2.17772	0	GO:0010951	GO Biological Processes	negative regulation of endopeptidase activity	19_GO:0048519 negative regulation of biological process	-0.369471	7.82922	4.24917	28133	245	44	3	6.81818	3.79991	NGFR|SERPINB9|SERPINB11
0	-2.12081	0	GO:0010466	GO Biological Processes	negative regulation of peptidase activity	19_GO:0048519 negative regulation of biological process	-0.346923	7.46365	4.11991	28133	257	44	3	6.81818	3.79991	NGFR|SERPINB9|SERPINB11
-4.37182	0	0	GO:0051259	GO Biological Processes	protein complex oligomerization	19_GO:0071840 cellular component organization or biogenesis	-1.42892	7.54351	6.34194	28133	229	114	7	6.14035	2.24845	COL1A2|HPRT1|MAT2A|GNMT|OTOL1|HSCB|KCTD21
-2.22863	0	0	GO:0051260	GO Biological Processes	protein homooligomerization	19_GO:0071840 cellular component organization or biogenesis	-0.400111	5.57697	3.89631	28133	177	114	4	3.50877	1.72333	HPRT1|GNMT|OTOL1|KCTD21
-4.32726	0	0	R-HSA-373752	Reactome Gene Sets	Netrin-1 signaling		-1.40075	20.1454	8.55576	28133	49	114	4	3.50877	1.72333	DSCAM|ROBO1|TRPC4|UNC5C
-3.24153	0	0	R-HSA-9675108	Reactome Gene Sets	Nervous system development		-1.11844	2.85209	4.454	28133	576	274	16	5.83942	1.41659	ADAM10|ANK2|CACNA1S|DSCAM|EFNB2|LAMC1|RET|ROBO1|RPL28|TRPC4|VLDLR|UNC5C|RGMA|SCD5|COL6A6|EPHA6
-3.37984	0	0	R-HSA-422475	Reactome Gene Sets	Axon guidance		-0.95569	2.79515	4.22043	28133	551	274	15	5.47445	1.37426	ADAM10|ANK2|CACNA1S|DSCAM|EFNB2|LAMC1|RET|ROBO1|RPL28|TRPC4|VLDLR|UNC5C|RGMA|COL6A6|EPHA6
-2.07538	0	0	hsa04360	KEGG Pathway	Axon guidance		-0.818073	4.19082	4.44563	28133	196	274	8	2.91971	1.01709	EFNB2|ROBO1|RYK|TRPC4|UNC5C|WNT4|RGMA|EPHA6
-3.06228	0	0	GO:0008038	GO Biological Processes	neuron recognition	19_GO:0032502 developmental process	-0.695604	16.0944	6.53534	28133	46	114	3	2.63158	1.49922	DSCAM|ROBO1|CNTNAP2
-2.24587	0	0	ko04360	KEGG Pathway	Axon guidance		-0.561561	4.10701	4.08885	28133	175	274	7	2.55474	0.953189	EFNB2|ROBO1|RYK|TRPC4|UNC5C|WNT4|EPHA6
-3.01198	0	-3.19297	GO:0060322	GO Biological Processes	head development	19_GO:0032502 developmental process	-1.53742	2.73436	4.7777	28133	751	274	20	7.29927	1.57147	BNIP3|FPGS|HPRT1|HSPG2|LRP6|ROBO1|RRM1|RYK|SKI|YWHAE|UNC5C|DLG5|ANP32B|BTBD3|WHRN|CNTNAP2|WNT4|ARID5B|DIXDC1|KLHL17
-2.61351	0	-3.4082	GO:0007420	GO Biological Processes	brain development	19_GO:0032502 developmental process	-1.40775	2.74765	4.67754	28133	710	274	19	6.93431	1.53469	BNIP3|FPGS|HPRT1|HSPG2|LRP6|ROBO1|RRM1|RYK|SKI|YWHAE|UNC5C|DLG5|ANP32B|BTBD3|WHRN|CNTNAP2|WNT4|DIXDC1|KLHL17
-2.56302	0	0	GO:0021537	GO Biological Processes	telencephalon development	19_GO:0032502 developmental process	-0.883541	3.93224	4.47651	28133	235	274	9	3.28467	1.07676	BNIP3|HPRT1|LRP6|ROBO1|RYK|SKI|BTBD3|CNTNAP2|DIXDC1
-2.97428	0	0	GO:0021987	GO Biological Processes	cerebral cortex development	19_GO:0032502 developmental process	-0.80476	5.60046	4.79439	28133	110	274	6	2.18978	0.884132	BNIP3|LRP6|ROBO1|BTBD3|CNTNAP2|DIXDC1
-2.39257	0	0	GO:0021543	GO Biological Processes	pallium development	19_GO:0032502 developmental process	-0.478454	6.20832	4.20093	28133	159	114	4	3.50877	1.72333	BNIP3|ROBO1|BTBD3|CNTNAP2
-3.06228	0	0	GO:0050873	GO Biological Processes	brown fat cell differentiation	19_GO:0032502 developmental process	-1.38292	11.1603	6.83955	28133	46	274	5	1.82482	0.808603	ADRB2|BNIP3|SIX1|NAPEPLD|METRNL
0	0	-3.8529	GO:0009395	GO Biological Processes	phospholipid catabolic process	19_GO:0008152 metabolic process	-1.25239	10.2675	6.50458	28133	50	274	5	1.82482	0.808603	PLA2G4A|PRKCD|SMPDL3B|GPCPD1|NAPEPLD
-2.56157	0	-2.0158	GO:0016042	GO Biological Processes	lipid catabolic process	19_GO:0008152 metabolic process	-1.19586	3.60264	4.8025	28133	342	274	12	4.37956	1.23628	ACADS|CYP1A2|CYP3A4|PCK2|PLA2G4A|PRKCD|LIPF|MGLL|SMPDL3B|GPCPD1|MCEE|NAPEPLD
0	0	-2.07092	GO:0044242	GO Biological Processes	cellular lipid catabolic process	19_GO:0008152 metabolic process	-0.871057	3.89906	4.44481	28133	237	274	9	3.28467	1.07676	ACADS|PCK2|PLA2G4A|PRKCD|MGLL|SMPDL3B|GPCPD1|MCEE|NAPEPLD
0	-3.8219	0	GO:0008015	GO Biological Processes	blood circulation	19_GO:0032501 multicellular organismal process	-1.03831	7.37753	5.80973	28133	520	44	6	13.6364	5.17355	ANK2|CACNA1S|ENPEP|LRP5|SMAD5|ZC3H12A
0	-3.77707	0	GO:0003013	GO Biological Processes	circulatory system process	19_GO:0032501 multicellular organismal process	-1.03197	7.23834	5.73835	28133	530	44	6	13.6364	5.17355	ANK2|CACNA1S|ENPEP|LRP5|SMAD5|ZC3H12A
0	-3.03816	0	GO:0060047	GO Biological Processes	heart contraction	19_GO:0032501 multicellular organismal process	-0.695604	9.23302	5.45002	28133	277	44	4	9.09091	4.33392	ANK2|CACNA1S|SMAD5|ZC3H12A
0	-2.98113	0	GO:0003015	GO Biological Processes	heart process	19_GO:0032501 multicellular organismal process	-0.680159	8.91131	5.33171	28133	287	44	4	9.09091	4.33392	ANK2|CACNA1S|SMAD5|ZC3H12A
0	-2.93489	0	GO:0060048	GO Biological Processes	cardiac muscle contraction	19_GO:0032501 multicellular organismal process	-0.66956	14.5315	6.16744	28133	132	44	3	6.81818	3.79991	ANK2|SMAD5|ZC3H12A
0	-2.67018	0	GO:0006936	GO Biological Processes	muscle contraction	19_GO:0032501 multicellular organismal process	-0.575002	7.32821	4.7082	28133	349	44	4	9.09091	4.33392	ANK2|CACNA1S|SMAD5|ZC3H12A
0	-2.59945	0	GO:0006941	GO Biological Processes	striated muscle contraction	19_GO:0032501 multicellular organismal process	-0.556356	11.0876	5.26747	28133	173	44	3	6.81818	3.79991	ANK2|SMAD5|ZC3H12A
0	-2.29006	0	GO:0003012	GO Biological Processes	muscle system process	19_GO:0032501 multicellular organismal process	-0.429042	5.73441	3.9889	28133	446	44	4	9.09091	4.33392	ANK2|CACNA1S|SMAD5|ZC3H12A
0	-2.17287	0	GO:0008016	GO Biological Processes	regulation of heart contraction	19_GO:0032501 multicellular organismal process	-0.366438	7.79739	4.23807	28133	246	44	3	6.81818	3.79991	ANK2|CACNA1S|ZC3H12A
0	-2.1415	0	GO:0071407	GO Biological Processes	cellular response to organic cyclic compound	19_GO:0050896 response to stimulus	-0.35452	5.19826	3.71821	28133	492	44	4	9.09091	4.33392	AOC1|CACNA1S|SMAD5|ZC3H12A
0	0	-3.74237	GO:1902882	GO Biological Processes	regulation of response to oxidative stress	19_GO:0050896 response to stimulus	-1.00774	9.6004	6.23393	28133	99	148	5	3.37838	1.48512	PARP1|ALOX5|TXN|HEBP2|MCTP1
0	0	-2.3864	GO:0043388	GO Biological Processes	positive regulation of DNA binding	19_GO:0065007 biological regulation	-0.985526	8.416	5.7503	28133	61	274	5	1.82482	0.808603	PARP1|IRF4|SKI|TRAF6|TXN
0	0	-3.19339	GO:0034504	GO Biological Processes	protein localization to nucleus	19_GO:0051179 localization	-0.95569	3.74727	4.53197	28133	274	274	10	3.64964	1.13286	PARP1|E2F3|NGFR|PRKCD|SIX1|TXN|YWHAE|ABCA7|FBXO4|ZC3H12A
0	0	-2.50392	GO:0051098	GO Biological Processes	regulation of binding	19_GO:0065007 biological regulation	-0.522616	3.67573	3.72623	28133	362	148	7	4.72973	1.74488	PARP1|ADRB2|CSNK1A1|PRKCD|SKI|TXN|CTHRC1
0	0	-2.29039	M8873	Canonical Pathways	ST FAS SIGNALING PATHWAY		-0.429042	8.64036	4.51914	28133	66	148	3	2.02703	1.15838	PARP1|CSNK1A1|TRAF2
0	0	-2.14656	GO:0080135	GO Biological Processes	regulation of cellular response to stress	19_GO:0050896 response to stimulus	-0.35452	2.49787	3.04636	28133	761	148	10	6.75676	2.06323	PARP1|ALOX5|PRKCD|TRAF2|TXN|YWHAE|ABCA7|FBXO4|DBNL|RGMA
0	0	-2.06929	GO:0018209	GO Biological Processes	peptidyl-serine modification	19_GO:0008152 metabolic process	-0.313469	3.42501	3.23729	28133	333	148	6	4.05405	1.62117	PARP1|CSNK1A1|PRKCD|RET|TXN|VRK1
0	0	-2.00684	GO:0009314	GO Biological Processes	response to radiation	19_GO:0050896 response to stimulus	-0.280404	2.96351	3.05007	28133	449	148	7	4.72973	1.74488	PARP1|PPEF1|PRKCD|RRM1|TXN|ABCA7|FBXO4
-3.73093	0	0	GO:0009617	GO Biological Processes	response to bacterium	19_GO:0051704 multi-organism process	-1.00652	3.72883	4.75832	28133	728	114	11	9.64912	2.7654	BNIP3|CYP1A2|DMBT1|VEGFD|MRC1|PCK2|SLC22A5|TNFAIP3|TRAF6|WFDC2|TBK1
-3.2094	0	0	GO:0042088	GO Biological Processes	T-helper 1 type immune response	19_GO:0002376 immune system process	-0.738183	18.0571	6.97161	28133	41	114	3	2.63158	1.49922	HLX|PLA2G4A|TRAF6
-2.85851	0	0	ko05169	KEGG Pathway	Epstein-Barr virus infection		-0.652496	6.13882	4.66377	28133	201	114	5	4.38596	1.91797	TNFAIP3|TRAF6|SND1|TBK1|ENTPD8
-2.74814	0	0	GO:0032663	GO Biological Processes	regulation of interleukin-2 production	19_GO:0032501 multicellular organismal process	-0.617981	12.5482	5.66387	28133	59	114	3	2.63158	1.49922	IRF4|TNFAIP3|TRAF6
-2.70651	0	0	GO:0032623	GO Biological Processes	interleukin-2 production	19_GO:0032501 multicellular organismal process	-0.596604	12.1368	5.5541	28133	61	114	3	2.63158	1.49922	IRF4|TNFAIP3|TRAF6
-2.68624	0	-2.36652	GO:0045453	GO Biological Processes	bone resorption	19_GO:0032501 multicellular organismal process	-0.586044	11.941	5.50111	28133	62	114	3	2.63158	1.49922	ACP5|TNFAIP3|TRAF6
-2.51082	0	0	GO:0045088	GO Biological Processes	regulation of innate immune response	19_GO:0002376 immune system process	-0.458011	2.62149	3.51566	28133	470	274	12	4.37956	1.23628	IRF4|MUC1|SERPINB9|PRKCD|TLR1|TNFAIP3|TRAF6|PUM2|SMPDL3B|TBK1|PARP14|NLRC3
-2.53668	0	0	GO:0002237	GO Biological Processes	response to molecule of bacterial origin	19_GO:0051704 multi-organism process	-0.534826	4.27943	3.9151	28133	346	114	6	5.26316	2.09137	CYP1A2|DMBT1|MRC1|PCK2|TNFAIP3|TRAF6
-2.43191	0	0	GO:0002822	GO Biological Processes	regulation of adaptive immune response based on somatic recombination of immune receptors built from immunoglobulin superfamily domains	19_GO:0002376 immune system process	-0.489999	6.36853	4.27503	28133	155	114	4	3.50877	1.72333	HLX|PLA2G4A|TNFAIP3|TRAF6
-2.03782	0	0	GO:0002758	GO Biological Processes	innate immune response-activating signal transduction	19_GO:0002376 immune system process	-0.314092	2.94292	3.43354	28133	314	274	9	3.28467	1.07676	IRF4|MUC1|PRKCD|TLR1|TNFAIP3|TRAF6|PUM2|SMPDL3B|TBK1
-2.40307	0	0	R-HSA-168928	Reactome Gene Sets	DDX58/IFIH1-mediated induction of interferon-alpha/beta		-0.478454	9.49157	4.79023	28133	78	114	3	2.63158	1.49922	TNFAIP3|TRAF6|TBK1
-2.40017	0	0	GO:0002460	GO Biological Processes	adaptive immune response based on somatic recombination of immune receptors built from immunoglobulin superfamily domains	19_GO:0002376 immune system process	-0.478454	4.01269	3.71581	28133	369	114	6	5.26316	2.09137	HLX|HPRT1|IRF4|PLA2G4A|TNFAIP3|TRAF6
-2.38291	0	0	GO:0002224	GO Biological Processes	toll-like receptor signaling pathway	19_GO:0002376 immune system process	-0.478454	6.16952	4.1828	28133	160	114	4	3.50877	1.72333	IRF4|TNFAIP3|TRAF6|TBK1
-2.28999	0	0	GO:0002819	GO Biological Processes	regulation of adaptive immune response	19_GO:0002376 immune system process	-0.429042	5.8066	4.00957	28133	170	114	4	3.50877	1.72333	HLX|PLA2G4A|TNFAIP3|TRAF6
-2.19019	0	0	ko04657	KEGG Pathway	IL-17 signaling pathway		-0.375135	7.96067	4.28874	28133	93	114	3	2.63158	1.49922	TNFAIP3|TRAF6|TBK1
-2.1647	0	0	hsa04657	KEGG Pathway	IL-17 signaling pathway		-0.363124	7.79307	4.2304	28133	95	114	3	2.63158	1.49922	TNFAIP3|TRAF6|TBK1
-2.12421	0	0	hsa05169	KEGG Pathway	Epstein-Barr virus infection		-0.346923	4.12677	3.46713	28133	299	114	5	4.38596	1.91797	TNFAIP3|TRAF6|SND1|TBK1|ENTPD8
-2.05695	0	0	GO:0002824	GO Biological Processes	positive regulation of adaptive immune response based on somatic recombination of immune receptors built from immunoglobulin superfamily domains	19_GO:0002376 immune system process	-0.302217	7.11867	3.98746	28133	104	114	3	2.63158	1.49922	HLX|PLA2G4A|TRAF6
-2.0015	0	0	GO:0002821	GO Biological Processes	positive regulation of adaptive immune response	19_GO:0002376 immune system process	-0.277096	6.79213	3.86467	28133	109	114	3	2.63158	1.49922	HLX|PLA2G4A|TRAF6
0	0	-3.69121	GO:0097035	GO Biological Processes	regulation of membrane lipid distribution	19_GO:0071840 cellular component organization or biogenesis	-1.00543	13.8246	6.92324	28133	55	148	4	2.7027	1.33296	PRKCD|ABCA7|ANO4|TLCD2
0	0	-2.46316	GO:0007009	GO Biological Processes	plasma membrane organization	19_GO:0071840 cellular component organization or biogenesis	-0.717786	5.26539	4.58503	28133	117	274	6	2.18978	0.884132	ANK2|PRKCD|ABCA7|SYTL4|ANO4|TLCD2
0	0	-2.40887	GO:0010256	GO Biological Processes	endomembrane system organization	19_GO:0071840 cellular component organization or biogenesis	-0.479124	3.18139	3.49807	28133	478	148	8	5.40541	1.85873	SCARB2|CSNK1A1|PRKCD|VRK1|ABCA7|CHMP5|ANO4|TLCD2
0	0	-2.15238	GO:0015914	GO Biological Processes	phospholipid transport	19_GO:0051179 localization	-0.35778	7.70626	4.20077	28133	74	148	3	2.02703	1.15838	SCARB2|PRKCD|ABCA7
-3.65903	0	0	hsa00591	KEGG Pathway	Linoleic acid metabolism		-0.991346	25.529	8.42989	28133	29	114	3	2.63158	1.49922	CYP1A2|CYP3A4|PLA2G4A
-3.65903	0	0	ko00591	KEGG Pathway	Linoleic acid metabolism		-0.991346	25.529	8.42989	28133	29	114	3	2.63158	1.49922	CYP1A2|CYP3A4|PLA2G4A
-2.74814	0	-2.42726	GO:0019369	GO Biological Processes	arachidonic acid metabolic process	19_GO:0008152 metabolic process	-1.00851	8.70129	5.87259	28133	59	274	5	1.82482	0.808603	ALOX5|CYP1A2|PLA2G4A|MGLL|CYP2U1
-2.22863	0	0	R-HSA-8978868	Reactome Gene Sets	Fatty acid metabolism		-0.95569	4.64069	4.81865	28133	177	274	8	2.91971	1.01709	ACADS|ALOX5|CYP1A2|PLA2G4A|SLC22A5|SCD5|MCEE|CYP2U1
-3.2737	0	0	WP3298	WikiPathways	Melatonin metabolism and effects		-0.754673	18.9831	7.16832	28133	39	114	3	2.63158	1.49922	CYP1A2|ECE1|TRAF6
-3.02885	0	0	WP702	WikiPathways	Metapathway biotransformation Phase I and II		-0.695604	6.706	4.95318	28133	184	114	5	4.38596	1.91797	CYP1A2|CYP3A4|NAA80|GAL3ST3|NAT8L
0	0	-2.42386	GO:0033559	GO Biological Processes	unsaturated fatty acid metabolic process	19_GO:0008152 metabolic process	-0.681722	5.13376	4.50038	28133	120	274	6	2.18978	0.884132	ALOX5|CYP1A2|PLA2G4A|MGLL|SCD5|CYP2U1
-2.8213	0	0	GO:0001676	GO Biological Processes	long-chain fatty acid metabolic process	19_GO:0008152 metabolic process	-0.666512	5.09133	4.47279	28133	121	274	6	2.18978	0.884132	ALOX5|CYP1A2|CYP3A4|PLA2G4A|MGLL|CYP2U1
-2.28105	0	0	GO:0006633	GO Biological Processes	fatty acid biosynthetic process	19_GO:0008152 metabolic process	-0.609532	4.20308	4.16653	28133	171	274	7	2.55474	0.953189	ALOX5|CYP1A2|CYP3A4|PLA2G4A|RGN|MGLL|SCD5
-2.26862	0	0	GO:0006631	GO Biological Processes	fatty acid metabolic process	19_GO:0008152 metabolic process	-0.558938	2.87386	3.70999	28133	393	274	11	4.0146	1.1859	ACADS|ALOX5|CYP1A2|CYP3A4|PCK2|PLA2G4A|RGN|MGLL|SCD5|MCEE|CYP2U1
-2.59046	0	0	GO:0042737	GO Biological Processes	drug catabolic process	19_GO:0008152 metabolic process	-0.441497	4.40036	3.99998	28133	140	274	6	2.18978	0.884132	CYP1A2|CYP3A4|ECE1|PCK2|CHIA|CYP2U1
-2.52382	0	0	GO:0042445	GO Biological Processes	hormone metabolic process	19_GO:0008152 metabolic process	-0.529559	5.14126	4.10977	28133	240	114	5	4.38596	1.91797	CYP1A2|CYP3A4|ECE1|PCSK1|SLC16A10
-2.01236	0	0	GO:0001523	GO Biological Processes	retinoid metabolic process	19_GO:0008152 metabolic process	-0.282873	6.85502	3.8886	28133	108	114	3	2.63158	1.49922	CYP1A2|CYP3A4|HSPG2
0	0	-3.23989	GO:0072337	GO Biological Processes	modified amino acid transport	19_GO:0051179 localization	-1.04553	13.2484	6.76682	28133	31	274	4	1.45985	0.724579	FOLR3|SLC22A5|SLC7A9|SLC25A29
0	0	-3.13692	GO:0006820	GO Biological Processes	anion transport	19_GO:0051179 localization	-0.713537	3.18745	4.12262	28133	656	148	11	7.43243	2.15608	CA7|SCARB2|FOLR3|PRKCD|ABCA7|SLC7A9|SLC39A14|SLC2A8|ANO4|SLC25A29|SLC24A5
0	0	-2.66117	R-HSA-425407	Reactome Gene Sets	SLC-mediated transmembrane transport		-0.575002	4.54393	4.10137	28133	251	148	6	4.05405	1.62117	BSG|SLC7A9|SLC39A14|SLC2A8|SLC25A29|SLC24A5
0	0	-2.26263	GO:0015711	GO Biological Processes	organic anion transport	19_GO:0051179 localization	-0.411254	3.00534	3.31028	28133	506	148	8	5.40541	1.85873	CA7|SCARB2|FOLR3|PRKCD|ABCA7|SLC7A9|SLC2A8|SLC25A29
-2.81914	0	0	GO:0048732	GO Biological Processes	gland development	19_GO:0032502 developmental process	-1.03651	3.2241	4.52125	28133	414	274	13	4.74453	1.2843	FPGS|HLX|LRP6|LRP5|PCK2|ROBO1|SIX1|TNFAIP3|TYR|RGN|WNT4|ARID5B|BSX
-2.61305	0	0	GO:0001889	GO Biological Processes	liver development	19_GO:0032502 developmental process	-0.943544	5.20816	4.91456	28133	138	274	7	2.55474	0.953189	FPGS|HLX|PCK2|TNFAIP3|RGN|WNT4|ARID5B
-2.59046	0	0	GO:0061008	GO Biological Processes	hepaticobiliary system development	19_GO:0032502 developmental process	-0.917805	5.13376	4.8627	28133	140	274	7	2.55474	0.953189	FPGS|HLX|PCK2|TNFAIP3|RGN|WNT4|ARID5B
0	0	-2.89635	M5493	Canonical Pathways	WNT SIGNALING		-1.03501	6.92192	5.5492	28133	89	274	6	2.18978	0.884132	CSNK1A1|HPRT1|LRP6|LRP5|WNT4|DIXDC1
0	0	-2.8606	WP4336	WikiPathways	ncRNAs involved in Wnt signaling in hepatocellular carcinoma		-1.01094	6.76979	5.46725	28133	91	274	6	2.18978	0.884132	CSNK1A1|LRP6|LRP5|RYK|WNT4|NOTUM
0	0	-2.72592	WP4258	WikiPathways	LncRNA involvement in canonical Wnt signaling and colorectal cancer		-0.943544	6.22274	5.16257	28133	99	274	6	2.18978	0.884132	CSNK1A1|LRP6|LRP5|RYK|WNT4|NOTUM
0	0	-2.91289	GO:0060443	GO Biological Processes	mammary gland morphogenesis	19_GO:0032502 developmental process	-0.85643	10.2675	5.81684	28133	40	274	4	1.45985	0.724579	LRP6|LRP5|WNT4|BSX
0	0	-2.49	WP428	WikiPathways	Wnt Signaling		-0.73854	5.35697	4.64309	28133	115	274	6	2.18978	0.884132	CSNK1A1|LRP6|LRP5|RYK|WNT4|NOTUM
0	0	-2.8027	GO:1905114	GO Biological Processes	cell surface receptor signaling pathway involved in cell-cell signaling	19_GO:0023052 signaling	-0.700958	2.50835	3.74769	28133	614	274	15	5.47445	1.37426	ADRB2|CHRNA3|CSNK1A1|LRP4|LRP6|LRP5|RYK|SKI|TNFAIP3|MACF1|WNT4|RNF213|DIXDC1|CTHRC1|NOTUM
0	0	-2.85465	WP4262	WikiPathways	Breast cancer pathway		-0.652496	6.13187	4.65909	28133	155	148	5	3.37838	1.48512	PARP1|CSNK1A1|E2F3|LRP6|WNT4
0	-2.07894	-2.22779	GO:0016055	GO Biological Processes	Wnt signaling pathway	19_GO:0023052 signaling	-0.561561	2.60191	3.63142	28133	513	274	13	4.74453	1.2843	CSNK1A1|LRP4|LRP6|LRP5|RYK|SKI|TNFAIP3|MACF1|WNT4|RNF213|DIXDC1|CTHRC1|NOTUM
0	-2.07314	-2.21796	GO:0198738	GO Biological Processes	cell-cell signaling by wnt	19_GO:0023052 signaling	-0.558938	2.5918	3.61567	28133	515	274	13	4.74453	1.2843	CSNK1A1|LRP4|LRP6|LRP5|RYK|SKI|TNFAIP3|MACF1|WNT4|RNF213|DIXDC1|CTHRC1|NOTUM
0	0	-2.55067	hsa05225	KEGG Pathway	hepatocellular carcinoma		-0.54498	5.22219	4.15569	28133	182	148	5	3.37838	1.48512	CSNK1A1|E2F3|LRP6|SMARCE1|WNT4
0	0	-2.53128	GO:0022612	GO Biological Processes	gland morphogenesis	19_GO:0032502 developmental process	-0.532465	6.78885	4.46404	28133	112	148	4	2.7027	1.33296	LRP6|TNFAIP3|WNT4|BSX
0	0	-2.47773	GO:0030111	GO Biological Processes	regulation of Wnt signaling pathway	19_GO:0023052 signaling	-0.512548	3.63556	3.69077	28133	366	148	7	4.72973	1.74488	CSNK1A1|LRP6|SKI|TNFAIP3|DIXDC1|CTHRC1|NOTUM
0	0	-2.43683	WP4787	WikiPathways	Osteoblast differentiation		-0.490575	6.38951	4.28453	28133	119	148	4	2.7027	1.33296	LRP6|SMAD5|PRKCD|WNT4
0	0	-2.06929	GO:0060070	GO Biological Processes	canonical Wnt signaling pathway	19_GO:0023052 signaling	-0.20209	2.775	3.23141	28133	333	274	9	3.28467	1.07676	CSNK1A1|LRP4|LRP6|LRP5|RYK|WNT4|DIXDC1|CTHRC1|NOTUM
0	0	-2.2021	GO:0021536	GO Biological Processes	diencephalon development	19_GO:0032502 developmental process	-0.382042	8.03188	4.3143	28133	71	148	3	2.02703	1.15838	LRP6|CNTNAP2|WNT4
0	0	-2.15588	ko04310	KEGG Pathway	Wnt signaling pathway		-0.357908	5.31714	3.76384	28133	143	148	4	2.7027	1.33296	CSNK1A1|LRP6|WNT4|NOTUM
0	0	-2.14539	ko05224	KEGG Pathway	Breast cancer		-0.35452	5.28022	3.74474	28133	144	148	4	2.7027	1.33296	CSNK1A1|E2F3|LRP6|WNT4
0	0	-3.19881	GO:0015695	GO Biological Processes	organic cation transport	19_GO:0051179 localization	-1.02031	12.8344	6.64283	28133	32	274	4	1.45985	0.724579	CHRNA3|SLC22A5|TACR2|SLC25A29
0	0	-2.91456	GO:2001023	GO Biological Processes	regulation of response to drug	19_GO:0050896 response to stimulus	-0.66956	8.64036	5.2203	28133	88	148	4	2.7027	1.33296	CHRNA3|TACR2|TXN|SYT9
0	0	-2.87837	GO:0046928	GO Biological Processes	regulation of neurotransmitter secretion	19_GO:0023052 signaling	-0.660367	8.44835	5.1468	28133	90	148	4	2.7027	1.33296	CHRNA3|TACR2|MCTP1|SYT9
0	0	-2.61775	GO:0015696	GO Biological Processes	ammonium transport	19_GO:0051179 localization	-0.558365	7.17313	4.63061	28133	106	148	4	2.7027	1.33296	CHRNA3|TACR2|SLC25A29|SYT9
0	0	-2.42726	GO:0006940	GO Biological Processes	regulation of smooth muscle contraction	19_GO:0032501 multicellular organismal process	-0.489339	9.66548	4.84546	28133	59	148	3	2.02703	1.15838	ADRB2|CHRNA3|TACR2
0	0	-2.32436	GO:0051588	GO Biological Processes	regulation of neurotransmitter transport	19_GO:0051179 localization	-0.450014	5.94024	4.07384	28133	128	148	4	2.7027	1.33296	CHRNA3|TACR2|MCTP1|SYT9
0	0	-2.13953	GO:0015893	GO Biological Processes	drug transport	19_GO:0051179 localization	-0.35452	4.16859	3.4935	28133	228	148	5	3.37838	1.48512	CHRNA3|FOLR3|TACR2|SLC25A29|SYT9
0	0	-2.03537	GO:0007269	GO Biological Processes	neurotransmitter secretion	19_GO:0023052 signaling	-0.292493	4.90549	3.5457	28133	155	148	4	2.7027	1.33296	CHRNA3|TACR2|MCTP1|SYT9
0	0	-2.02583	GO:0099643	GO Biological Processes	signal release from synapse	19_GO:0023052 signaling	-0.290167	4.87405	3.52854	28133	156	148	4	2.7027	1.33296	CHRNA3|TACR2|MCTP1|SYT9
-2.3622	0	-2.56864	GO:0031348	GO Biological Processes	negative regulation of defense response	19_GO:0048519 negative regulation of biological process	-1.01094	3.9189	4.70746	28133	262	274	10	3.64964	1.13286	ALOX5|SERPINB9|PRKCD|TNFAIP3|TNFAIP6|SMPDL3B|PARP14|ZC3H12A|NLRC3|METRNL
0	0	-2.38273	GO:0032102	GO Biological Processes	negative regulation of response to external stimulus	19_GO:0048519 negative regulation of biological process	-0.95569	3.23386	4.35376	28133	381	274	12	4.37956	1.23628	ALOX5|PRKCD|ROBO1|RYK|TNFAIP3|TNFAIP6|SMPDL3B|WNT4|RGMA|ZC3H12A|NLRC3|METRNL
-2.15375	0	-2.51019	GO:0050728	GO Biological Processes	negative regulation of inflammatory response	19_GO:0048519 negative regulation of biological process	-0.891049	4.41614	4.63572	28133	186	274	8	2.91971	1.01709	ALOX5|PRKCD|TNFAIP3|TNFAIP6|SMPDL3B|ZC3H12A|NLRC3|METRNL
0	0	-2.8086	GO:1903035	GO Biological Processes	negative regulation of response to wounding	19_GO:0048519 negative regulation of biological process	-0.643843	8.08884	5.00641	28133	94	148	4	2.7027	1.33296	ALOX5|PRKCD|WNT4|RGMA
0	0	-2.41335	GO:1903034	GO Biological Processes	regulation of response to wounding	19_GO:0050896 response to stimulus	-0.377026	3.66697	3.71577	28133	196	274	7	2.55474	0.953189	ALOX5|PLA2G4A|PRKCD|TNFAIP3|WNT4|RGMA|SYTL4
0	0	-2.08948	GO:0061045	GO Biological Processes	negative regulation of wound healing	19_GO:0048519 negative regulation of biological process	-0.323782	7.31107	4.05895	28133	78	148	3	2.02703	1.15838	ALOX5|PRKCD|WNT4
0	0	-2.57516	GO:0002274	GO Biological Processes	myeloid leukocyte activation	19_GO:0002376 immune system process	-0.99816	2.64466	4.24022	28133	660	274	17	6.20438	1.45735	AOC1|ADAM10|ALOX5|FOLR3|IRF4|PLA2G4A|PRKCD|PRSS2|DYNLT1|TLR1|TNFAIP6|TRAF6|HEBP2|DBNL|KMT2E|ZC3H12A|TXNDC5
0	0	-3.48235	GO:0002446	GO Biological Processes	neutrophil mediated immunity	19_GO:0002376 immune system process	-0.86071	3.80176	4.59695	28133	500	148	10	6.75676	2.06323	AOC1|ALOX5|FOLR3|PRKCD|DYNLT1|TNFAIP6|HEBP2|DBNL|KMT2E|TXNDC5
0	0	-3.47552	GO:0042119	GO Biological Processes	neutrophil activation	19_GO:0002376 immune system process	-0.86071	3.79417	4.58917	28133	501	148	10	6.75676	2.06323	AOC1|ALOX5|FOLR3|PRKCD|DYNLT1|TNFAIP6|HEBP2|DBNL|KMT2E|TXNDC5
0	0	-3.44165	GO:0036230	GO Biological Processes	granulocyte activation	19_GO:0002376 immune system process	-0.8556	3.75668	4.55054	28133	506	148	10	6.75676	2.06323	AOC1|ALOX5|FOLR3|PRKCD|DYNLT1|TNFAIP6|HEBP2|DBNL|KMT2E|TXNDC5
0	0	-3.14921	GO:0002444	GO Biological Processes	myeloid leukocyte mediated immunity	19_GO:0002376 immune system process	-0.713537	3.44362	4.21664	28133	552	148	10	6.75676	2.06323	AOC1|ALOX5|FOLR3|PRKCD|DYNLT1|TNFAIP6|HEBP2|DBNL|KMT2E|TXNDC5
0	0	-2.98692	R-HSA-6798695	Reactome Gene Sets	Neutrophil degranulation		-0.680159	3.56415	4.1206	28133	480	148	9	6.08108	1.96443	AOC1|ALOX5|FOLR3|PRKCD|DYNLT1|TNFAIP6|HEBP2|DBNL|TXNDC5
0	0	-2.94945	GO:0043312	GO Biological Processes	neutrophil degranulation	19_GO:0002376 immune system process	-0.66956	3.52015	4.07557	28133	486	148	9	6.08108	1.96443	AOC1|ALOX5|FOLR3|PRKCD|DYNLT1|TNFAIP6|HEBP2|DBNL|TXNDC5
0	0	-2.93095	GO:0002283	GO Biological Processes	neutrophil activation involved in immune response	19_GO:0002376 immune system process	-0.66956	3.49855	4.05332	28133	489	148	9	6.08108	1.96443	AOC1|ALOX5|FOLR3|PRKCD|DYNLT1|TNFAIP6|HEBP2|DBNL|TXNDC5
0	0	-2.6539	GO:0043299	GO Biological Processes	leukocyte degranulation	19_GO:0002376 immune system process	-0.574778	3.18583	3.71919	28133	537	148	9	6.08108	1.96443	AOC1|ALOX5|FOLR3|PRKCD|DYNLT1|TNFAIP6|HEBP2|DBNL|TXNDC5
0	0	-2.58456	GO:0002275	GO Biological Processes	myeloid cell activation involved in immune response	19_GO:0002376 immune system process	-0.553013	3.11053	3.63513	28133	550	148	9	6.08108	1.96443	AOC1|ALOX5|FOLR3|PRKCD|DYNLT1|TNFAIP6|HEBP2|DBNL|TXNDC5
0	0	-2.07521	GO:0045055	GO Biological Processes	regulated exocytosis	19_GO:0051179 localization	-0.281382	2.10616	3.1071	28133	780	274	16	5.83942	1.41659	AOC1|ADAM10|ALOX5|VEGFD|FOLR3|PRKCD|PRSS2|DYNLT1|TNFAIP6|TTN|DOC2B|HEBP2|DBNL|TXNDC5|SYTL4|SYT9
0	-2.8139	-2.08564	GO:0010035	GO Biological Processes	response to inorganic substance	19_GO:0050896 response to stimulus	-0.985526	2.83633	4.28517	28133	543	274	15	5.47445	1.37426	AOC1|PARP1|BNIP3|BSG|CYP1A2|LOXL2|PRKCD|TNFAIP3|TRAF2|TTN|TXN|RGN|EGLN1|ZC3H12A|SYT9
0	0	-3.17705	GO:0006979	GO Biological Processes	response to oxidative stress	19_GO:0050896 response to stimulus	-0.883541	2.9596	4.16053	28133	451	274	13	4.74453	1.2843	PARP1|ALOX5|BNIP3|DAPK1|PRKCD|TNFAIP3|TRAF2|TXN|RGN|HEBP2|EGLN1|MCTP1|ZC3H12A
0	0	-2.5779	GO:0035690	GO Biological Processes	cellular response to drug	19_GO:0050896 response to stimulus	-0.818073	3.21774	4.14644	28133	351	274	11	4.0146	1.1859	AOC1|BNIP3|CACNA1S|CHRNA3|PCK2|PRKCD|TNFAIP3|TRAF2|TXN|CHMP5|ZC3H12A
0	0	-2.91432	GO:0034599	GO Biological Processes	cellular response to oxidative stress	19_GO:0050896 response to stimulus	-0.753421	3.3554	4.10851	28133	306	274	10	3.64964	1.13286	PARP1|ALOX5|BNIP3|DAPK1|PRKCD|TNFAIP3|TRAF2|TXN|RGN|ZC3H12A
0	0	-2.13174	GO:0000302	GO Biological Processes	response to reactive oxygen species	19_GO:0050896 response to stimulus	-0.534569	3.58691	3.89814	28133	229	274	8	2.91971	1.01709	BNIP3|PRKCD|TNFAIP3|TRAF2|TXN|RGN|HEBP2|EGLN1
0	0	-3.45824	GO:0051301	GO Biological Processes	cell division	19_GO:0009987 cellular process	-0.86071	3.48494	4.47439	28133	600	148	11	7.43243	2.15608	CSNK1A1|SSTR5|DYNLT1|VRK1|CDC14A|CNTRL|CEP164|TTC28|CHMP5|HMCN1|DIXDC1
0	0	-2.61628	GO:0051493	GO Biological Processes	regulation of cytoskeleton organization	19_GO:0071840 cellular component organization or biogenesis	-0.558365	3.14484	3.67362	28133	544	148	9	6.08108	1.96443	PRKCD|DYNLT1|CNTRL|CLIP3|DBNL|CHMP5|WNT4|MAGEL2|DIXDC1
0	0	-3.28884	WP3888	WikiPathways	VEGFA-VEGFR2 Signaling Pathway		-0.95569	3.06845	4.3118	28133	435	274	13	4.74453	1.2843	ADAM10|ADRB2|BSG|CALU|HLX|PLA2G4A|PRKCD|TXN|YWHAE|MICAL2|SND1|CHAC1|TXNDC5
-2.49051	0	-2.2246	GO:0007169	GO Biological Processes	transmembrane receptor protein tyrosine kinase signaling pathway	19_GO:0023052 signaling	-0.95569	2.49413	4.08771	28133	741	274	18	6.56934	1.49668	ADRB2|CHRNA3|EFNB2|VEGFD|NGFR|PRKCD|RET|ROBO1|RYK|SLC39A14|DSTYK|SLC2A8|WNT4|ESRP1|ARID5B|OTOL1|TRIM71|EPHA6
0	-2.01531	-2.41961	GO:0001822	GO Biological Processes	kidney development	19_GO:0032502 developmental process	-0.917805	3.65392	4.4341	28133	281	274	10	3.64964	1.13286	ENPEP|LRP4|SMAD5|RET|SIX1|RGN|DLG5|CNTRL|WNT4|ARID5B
0	0	-2.36058	GO:0072001	GO Biological Processes	renal system development	19_GO:0032502 developmental process	-0.869995	3.55277	4.32602	28133	289	274	10	3.64964	1.13286	ENPEP|LRP4|SMAD5|RET|SIX1|RGN|DLG5|CNTRL|WNT4|ARID5B
0	0	-2.1436	GO:0001655	GO Biological Processes	urogenital system development	19_GO:0032502 developmental process	-0.65353	3.1986	3.92895	28133	321	274	10	3.64964	1.13286	ENPEP|LRP4|SMAD5|RET|SIX1|RGN|DLG5|CNTRL|WNT4|ARID5B
0	0	-2.11629	GO:0048762	GO Biological Processes	mesenchymal cell differentiation	19_GO:0032502 developmental process	-0.344173	4.11446	3.45652	28133	231	148	5	3.37838	1.48512	LRP6|RET|TBX5|DLG5|WNT4
0	0	-2.0301	GO:0001656	GO Biological Processes	metanephros development	19_GO:0032502 developmental process	-0.0751817	5.00855	3.60506	28133	82	274	4	1.45985	0.724579	RET|SIX1|DLG5|WNT4
0	0	-2.04498	GO:0001837	GO Biological Processes	epithelial to mesenchymal transition	19_GO:0032502 developmental process	-0.295633	4.93735	3.563	28133	154	148	4	2.7027	1.33296	LRP6|TBX5|DLG5|WNT4
0	0	-3.28822	R-HSA-380259	Reactome Gene Sets	Loss of Nlp from mitotic centrosomes		-0.756421	10.8622	6.0079	28133	70	148	4	2.7027	1.33296	YWHAE|CNTRL|CEP164|NINL
0	0	-3.28822	R-HSA-380284	Reactome Gene Sets	Loss of proteins required for interphase microtubule organization from the centrosome		-0.756421	10.8622	6.0079	28133	70	148	4	2.7027	1.33296	YWHAE|CNTRL|CEP164|NINL
0	0	-3.21904	R-HSA-8854518	Reactome Gene Sets	AURKA Activation by TPX2		-0.738183	10.4158	5.8579	28133	73	148	4	2.7027	1.33296	YWHAE|CNTRL|CEP164|NINL
0	0	-3.0289	R-HSA-380270	Reactome Gene Sets	Recruitment of mitotic centrosome proteins and complexes		-0.695604	9.27258	5.45559	28133	82	148	4	2.7027	1.33296	YWHAE|CNTRL|CEP164|NINL
0	0	-3.0289	R-HSA-380287	Reactome Gene Sets	Centrosome maturation		-0.695604	9.27258	5.45559	28133	82	148	4	2.7027	1.33296	YWHAE|CNTRL|CEP164|NINL
0	0	-2.91456	R-HSA-2565942	Reactome Gene Sets	Regulation of PLK1 Activity at G2/M Transition		-0.66956	8.64036	5.2203	28133	88	148	4	2.7027	1.33296	YWHAE|CNTRL|CEP164|NINL
0	0	-2.8086	R-HSA-380320	Reactome Gene Sets	Recruitment of NuMA to mitotic centrosomes		-0.643843	8.08884	5.00641	28133	94	148	4	2.7027	1.33296	YWHAE|CNTRL|CEP164|NINL
0	0	-2.79167	GO:0097711	GO Biological Processes	ciliary basal body-plasma membrane docking	19_GO:0051179 localization	-0.643309	8.0037	4.97261	28133	95	148	4	2.7027	1.33296	YWHAE|CNTRL|CEP164|NINL
0	0	-2.74207	R-HSA-5620912	Reactome Gene Sets	Anchoring of the basal body to the plasma membrane		-0.614646	7.75869	4.87409	28133	98	148	4	2.7027	1.33296	YWHAE|CNTRL|CEP164|NINL
0	0	-2.65669	GO:0140056	GO Biological Processes	organelle localization by membrane tethering	19_GO:0051179 localization	-0.575002	5.52581	4.32965	28133	172	148	5	3.37838	1.48512	YWHAE|CNTRL|CEP164|NINL|ESYT2
0	0	-2.56096	GO:0022406	GO Biological Processes	membrane docking	19_GO:0009987 cellular process	-0.551969	5.25105	4.17251	28133	181	148	5	3.37838	1.48512	YWHAE|CNTRL|CEP164|NINL|ESYT2
0	0	-2.39469	R-HSA-453274	Reactome Gene Sets	Mitotic G2-G2/M phases		-0.478454	4.8002	3.90241	28133	198	148	5	3.37838	1.48512	E2F3|YWHAE|CNTRL|CEP164|NINL
0	0	-2.36712	R-HSA-5617833	Reactome Gene Sets	Cilium Assembly		-0.475284	4.72855	3.85794	28133	201	148	5	3.37838	1.48512	YWHAE|CNTRL|CEP164|NINL|DYNLT5
0	0	-2.31058	R-HSA-1852241	Reactome Gene Sets	Organelle biogenesis and maintenance		-0.442662	3.85313	3.5886	28133	296	148	6	4.05405	1.62117	YWHAE|CNTRL|CEP164|NINL|HELZ2|DYNLT5
-3.14022	0	0	R-HSA-76002	Reactome Gene Sets	Platelet activation, signaling and aggregation		-0.713537	5.62998	4.81188	28133	263	114	6	5.26316	2.09137	COL1A2|VEGFD|PLA2G4A|TTN|MGLL|SYTL4
-2.02333	0	0	hsa04933	KEGG Pathway	AGE-RAGE signaling pathway in diabetic complications		-0.288705	6.91909	3.91284	28133	107	114	3	2.63158	1.49922	AGXT|COL1A2|VEGFD
-3.09029	0	0	GO:0042551	GO Biological Processes	neuron maturation	19_GO:0032502 developmental process	-0.695604	16.452	6.61696	28133	45	114	3	2.63158	1.49922	ADGRB3|RET|CNTNAP2
-3.06228	0	0	GO:0048483	GO Biological Processes	autonomic nervous system development	19_GO:0032502 developmental process	-0.695604	16.0944	6.53534	28133	46	114	3	2.63158	1.49922	HLX|RET|SIX1
-3.00816	0	0	M142	Canonical Pathways	PID AJDISS 2PATHWAY		-0.695604	15.4238	6.37954	28133	48	114	3	2.63158	1.49922	ADAM10|RET|ROBO1
-2.70651	0	0	GO:0033619	GO Biological Processes	membrane protein proteolysis	19_GO:0008152 metabolic process	-0.596604	12.1368	5.5541	28133	61	114	3	2.63158	1.49922	ADAM10|RET|TRAF6
0	0	-3.0834	R-HSA-5357905	Reactome Gene Sets	Regulation of TNFR1 signaling		-0.695604	16.2932	6.58361	28133	35	148	3	2.02703	1.15838	TNFAIP3|TRAF2|CLIP3
0	0	-2.7923	R-HSA-75893	Reactome Gene Sets	TNF signaling		-0.643309	12.9605	5.77401	28133	44	148	3	2.02703	1.15838	TNFAIP3|TRAF2|CLIP3
0	0	-2.73638	M128	Canonical Pathways	PID TNF PATHWAY		-0.611496	12.397	5.62583	28133	46	148	3	2.02703	1.15838	TNFAIP3|TRAF2|TXN
0	0	-2.17712	R-HSA-73887	Reactome Gene Sets	Death Receptor Signalling		-0.431458	4.36916	3.97747	28133	141	274	6	2.18978	0.884132	NGFR|TNFAIP3|TRAF2|TRAF6|YWHAE|CLIP3
0	0	-2.34699	GO:0010803	GO Biological Processes	regulation of tumor necrosis factor-mediated signaling pathway	19_GO:0023052 signaling	-0.463329	9.0518	4.65276	28133	63	148	3	2.02703	1.15838	TNFAIP3|TRAF2|CLIP3
0	0	-2.18527	GO:0072665	GO Biological Processes	protein localization to vacuole	19_GO:0051179 localization	-0.372702	7.92033	4.27573	28133	72	148	3	2.02703	1.15838	SCARB2|TNFAIP3|C12orf66
0	0	-3.07234	GO:0022411	GO Biological Processes	cellular component disassembly	19_GO:0071840 cellular component organization or biogenesis	-0.695604	3.36439	4.12865	28133	565	148	10	6.75676	2.06323	ADRB2|FOXL2|BSG|CSNK1A1|LRP6|SMARCE1|VRK1|MICAL2|CHMP5|CTRB2
0	0	-2.02753	GO:0032984	GO Biological Processes	protein-containing complex disassembly	19_GO:0071840 cellular component organization or biogenesis	-0.290827	3.35449	3.17642	28133	340	148	6	4.05405	1.62117	ADRB2|CSNK1A1|LRP6|SMARCE1|MICAL2|CHMP5
-3.03491	0	0	GO:0032480	GO Biological Processes	negative regulation of type I interferon production	19_GO:0048519 negative regulation of biological process	-0.695604	15.752	6.45625	28133	47	114	3	2.63158	1.49922	TNFAIP3|TBK1|NLRC3
-2.6275	0	0	GO:0045824	GO Biological Processes	negative regulation of innate immune response	19_GO:0002376 immune system process	-0.558365	11.3899	5.34919	28133	65	114	3	2.63158	1.49922	TNFAIP3|PARP14|NLRC3
-2.39257	0	0	GO:0050777	GO Biological Processes	negative regulation of immune response	19_GO:0002376 immune system process	-0.478454	6.20832	4.20093	28133	159	114	4	3.50877	1.72333	HLX|TNFAIP3|PARP14|NLRC3
-2.22863	0	0	GO:0001959	GO Biological Processes	regulation of cytokine-mediated signaling pathway	19_GO:0023052 signaling	-0.400111	5.57697	3.89631	28133	177	114	4	3.50877	1.72333	ROBO1|TNFAIP3|TBK1|PARP14
-2.12973	0	0	GO:0060759	GO Biological Processes	regulation of response to cytokine stimulus	19_GO:0050896 response to stimulus	-0.349345	5.22287	3.71553	28133	189	114	4	3.50877	1.72333	ROBO1|TNFAIP3|TBK1|PARP14
0	-3.02712	0	GO:0001501	GO Biological Processes	skeletal system development	19_GO:0032502 developmental process	-0.695604	6.57805	4.90947	28133	486	44	5	11.3636	4.78452	LOXL2|LRP5|SMAD5|RYK|RGN
0	-2.46555	0	GO:0060348	GO Biological Processes	bone development	19_GO:0032502 developmental process	-0.507343	9.93865	4.93169	28133	193	44	3	6.81818	3.79991	LRP5|SMAD5|RGN
0	-2.19764	0	GO:0001667	GO Biological Processes	ameboidal-type cell migration	19_GO:0040011 locomotion	-0.380096	5.39567	3.81992	28133	474	44	4	9.09091	4.33392	LOXL2|LRP5|MACF1|ZC3H12A
0	-2.17772	0	GO:0061448	GO Biological Processes	connective tissue development	19_GO:0032502 developmental process	-0.369471	7.82922	4.24917	28133	245	44	3	6.81818	3.79991	LOXL2|LRP5|SMAD5
0	-2.23323	0	GO:0045596	GO Biological Processes	negative regulation of cell differentiation	19_GO:0048519 negative regulation of biological process	-0.715168	2.3524	3.7025	28133	742	274	17	6.20438	1.45735	EFNB2|HLX|LRP4|LRP5|NBR1|NGFR|RYK|SKI|TBX5|DYNLT1|ANP32B|MYLIP|WNT4|RGMA|ZC3H12A|DIXDC1|TWIST2
0	0	-2.8922	GO:0008277	GO Biological Processes	regulation of G protein-coupled receptor signaling pathway	19_GO:0023052 signaling	-0.664658	6.25289	4.72234	28133	152	148	5	3.37838	1.48512	ADRB2|PPEF1|DYNLT1|MGLL|SLC39A14
-2.31292	0	-2.00162	M195	Canonical Pathways	PID CMYB PATHWAY		-0.631267	6.11162	4.65299	28133	84	274	5	1.82482	0.808603	COL1A2|MAF|MAT2A|SKI|SND1
0	0	-2.85104	M181	Canonical Pathways	PID BMP PATHWAY		-0.652496	13.5777	5.93213	28133	42	148	3	2.02703	1.15838	SMAD5|SKI|RGMA
0	0	-2.10486	GO:0060395	GO Biological Processes	SMAD protein signal transduction	19_GO:0023052 signaling	-0.335818	7.40602	4.09345	28133	77	148	3	2.02703	1.15838	PARP1|SMAD5|SKI
-2.8194	-2.84457	0	GO:0044257	GO Biological Processes	cellular protein catabolic process	19_GO:0008152 metabolic process	-0.651043	4.81345	4.32253	28133	797	44	6	13.6364	5.17355	VLDLR|RGN|TRIM3|RNF213|SPSB3|TRIM71
0	0	-2.66206	GO:0000209	GO Biological Processes	protein polyubiquitination	19_GO:0008152 metabolic process	-0.534569	3.02877	3.72691	28133	339	274	10	3.64964	1.13286	TNFAIP3|TRAF2|TRAF6|DZIP3|TRIM3|FBXO4|MYLIP|MAGEL2|RNF213|TRIM71
0	-2.24545	0	GO:0051603	GO Biological Processes	proteolysis involved in cellular protein catabolic process	19_GO:0008152 metabolic process	-0.404989	4.33776	3.63416	28133	737	44	5	11.3636	4.78452	RGN|TRIM3|RNF213|SPSB3|TRIM71
0	-2.76739	0	GO:0010770	GO Biological Processes	positive regulation of cell morphogenesis involved in differentiation	19_GO:0048518 positive regulation of biological process	-0.626998	12.703	5.70698	28133	151	44	3	6.81818	3.79991	NGFR|PTPRD|MACF1
0	-2.22991	0	GO:0050769	GO Biological Processes	positive regulation of neurogenesis	19_GO:0048518 positive regulation of biological process	-0.400111	5.51195	3.87869	28133	464	44	4	9.09091	4.33392	NGFR|PTPRD|VLDLR|MACF1
0	0	-2.71438	GO:1901652	GO Biological Processes	response to peptide	19_GO:0050896 response to stimulus	-0.596604	3.25245	3.79234	28133	526	148	9	6.08108	1.96443	PARP1|ADRB2|BSG|LRP6|PRKCD|TNFAIP3|SLC39A14|SLC2A8|CHMP5
0	0	-2.6227	GO:1901699	GO Biological Processes	cellular response to nitrogen compound	19_GO:0050896 response to stimulus	-0.558365	2.92443	3.6099	28133	650	148	10	6.75676	2.06323	AOC1|PARP1|ADRB2|CHRNA3|COL1A2|PRKCD|TRAF2|SLC39A14|SLC2A8|CHMP5
0	-2.68802	0	GO:0035821	GO Biological Processes	modification of morphology or physiology of other organism	19_GO:0051704 multi-organism process	-0.586044	11.914	5.49661	28133	161	44	3	6.81818	3.79991	SERPINB9|ZC3H12A|MPEG1
-2.64675	0	0	M28	Canonical Pathways	PID IL4 2PATHWAY		-0.573441	11.5678	5.3987	28133	64	114	3	2.63158	1.49922	COL1A2|IRF4|PARP14
-2.03794	0	0	GO:0006473	GO Biological Processes	protein acetylation	19_GO:0008152 metabolic process	-0.292722	4.91106	3.5495	28133	201	114	4	3.50877	1.72333	IRF4|MUC1|WBP2|NAA80
-2.01236	0	0	R-HSA-6785807	Reactome Gene Sets	Interleukin-4 and Interleukin-13 signaling		-0.282873	6.85502	3.8886	28133	108	114	3	2.63158	1.49922	COL1A2|IRF4|MUC1
0	0	-2.61775	R-HSA-8856825	Reactome Gene Sets	Cargo recognition for clathrin-mediated endocytosis		-0.558365	7.17313	4.63061	28133	106	148	4	2.7027	1.33296	ADRB2|SCARB2|SLC2A8|SYT9
0	0	-2.12466	R-HSA-8856828	Reactome Gene Sets	Clathrin-mediated endocytosis		-0.346923	5.20789	3.70707	28133	146	148	4	2.7027	1.33296	ADRB2|SCARB2|SLC2A8|SYT9
0	0	-2.00697	GO:0050806	GO Biological Processes	positive regulation of synaptic transmission	19_GO:0048518 positive regulation of biological process	-0.280404	4.81235	3.49466	28133	158	148	4	2.7027	1.33296	ADRB2|CA7|TACR2|SYT9
-2.61305	0	0	GO:0007586	GO Biological Processes	digestion	19_GO:0032501 multicellular organismal process	-0.558365	7.15306	4.62186	28133	138	114	4	3.50877	1.72333	HRH2|PRSS2|SLC22A5|CTRB2
-2.16028	0	0	GO:0051222	GO Biological Processes	positive regulation of protein transport	19_GO:0048518 positive regulation of biological process	-0.450562	3.15385	3.67542	28133	293	274	9	3.28467	1.07676	PCK2|PRKCD|TTN|YWHAE|DOC2B|ANP32B|MIEF1|ZC3H12A|SYTL4
-2.60857	0	0	WP3998	WikiPathways	Prader-Willi and Angelman Syndrome		-0.556356	11.2173	5.30074	28133	66	114	3	2.63158	1.49922	PCSK1|TYR|HERC2
-2.54636	0	0	WP2853	WikiPathways	Endoderm Differentiation		-0.542587	6.85502	4.49306	28133	144	114	4	3.50877	1.72333	HPRT1|LAMC1|WDHD1|TRIM71
-2.44192	0	0	WP2857	WikiPathways	Mesodermal Commitment Pathway		-0.490586	6.40989	4.29397	28133	154	114	4	3.50877	1.72333	HPRT1|WDHD1|ARID5B|TRIM71
-2.14409	0	0	GO:1901615	GO Biological Processes	organic hydroxy compound metabolic process	19_GO:0008152 metabolic process	-0.384063	2.42687	3.35148	28133	550	274	13	4.74453	1.2843	CYP1A2|CYP3A4|HPRT1|LRP5|NFYB|PCK2|PLA2G4A|TYR|VLDLR|WNT4|SLC16A10|NAPEPLD|SLC24A5
-2.03442	0	0	GO:0018958	GO Biological Processes	phenol-containing compound metabolic process	19_GO:0008152 metabolic process	-0.292493	6.98436	3.93739	28133	106	114	3	2.63158	1.49922	HPRT1|TYR|SLC16A10
-2.50068	0	0	GO:0046394	GO Biological Processes	carboxylic acid biosynthetic process	19_GO:0008152 metabolic process	-0.521205	3.65988	3.71729	28133	472	114	7	6.14035	2.24845	AGXT|BHMT|CYP1A2|CYP3A4|PLA2G4A|MGLL|NAT8L
-2.49564	0	0	GO:0016053	GO Biological Processes	organic acid biosynthetic process	19_GO:0008152 metabolic process	-0.520196	3.65215	3.71046	28133	473	114	7	6.14035	2.24845	AGXT|BHMT|CYP1A2|CYP3A4|PLA2G4A|MGLL|NAT8L
-2.25666	0	0	GO:0008652	GO Biological Processes	cellular amino acid biosynthetic process	19_GO:0008152 metabolic process	-0.409552	8.41298	4.44255	28133	88	114	3	2.63158	1.49922	AGXT|BHMT|NAT8L
-2.12182	0	-2.47072	R-HSA-196854	Reactome Gene Sets	Metabolism of vitamins and cofactors		-0.509732	5.00231	4.0255	28133	190	148	5	3.37838	1.48512	ACP5|FPGS|HSPG2|PARP14|CTRB2
0	0	-2.38568	R-HSA-196849	Reactome Gene Sets	Metabolism of water-soluble vitamins and cofactors		-0.478454	6.18172	4.18831	28133	123	148	4	2.7027	1.33296	ACP5|FPGS|PARP14|CTRB2
-2.43482	0	0	GO:0009791	GO Biological Processes	post-embryonic development	19_GO:0032502 developmental process	-0.490245	9.74134	4.86733	28133	76	114	3	2.63158	1.49922	CYP1A2|DSCAM|ARID5B
-2.38753	0	0	GO:1990830	GO Biological Processes	cellular response to leukemia inhibitory factor	19_GO:0050896 response to stimulus	-0.478454	9.37142	4.75271	28133	79	114	3	2.63158	1.49922	MAT2A|ABCG4|ARID5B
-2.3722	0	0	GO:1990823	GO Biological Processes	response to leukemia inhibitory factor	19_GO:0050896 response to stimulus	-0.475284	9.25428	4.71586	28133	80	114	3	2.63158	1.49922	MAT2A|ABCG4|ARID5B
0	-2.38938	0	GO:0050804	GO Biological Processes	modulation of chemical synaptic transmission	19_GO:0023052 signaling	-0.478454	6.11853	4.17287	28133	418	44	4	9.09091	4.33392	CA7|GRIK3|PTPRD|TPRG1L
0	-2.3857	0	GO:0099177	GO Biological Processes	regulation of trans-synaptic signaling	19_GO:0023052 signaling	-0.478454	6.10393	4.16601	28133	419	44	4	9.09091	4.33392	CA7|GRIK3|PTPRD|TPRG1L
0	-2.38149	0	GO:0007268	GO Biological Processes	chemical synaptic transmission	19_GO:0023052 signaling	-0.478454	4.67388	3.84989	28133	684	44	5	11.3636	4.78452	CA7|GRIK3|PTPRD|DOC2B|TPRG1L
0	-2.38149	0	GO:0098916	GO Biological Processes	anterograde trans-synaptic signaling	19_GO:0023052 signaling	-0.478454	4.67388	3.84989	28133	684	44	5	11.3636	4.78452	CA7|GRIK3|PTPRD|DOC2B|TPRG1L
0	-2.36281	0	GO:0099537	GO Biological Processes	trans-synaptic signaling	19_GO:0023052 signaling	-0.474141	4.62653	3.82015	28133	691	44	5	11.3636	4.78452	CA7|GRIK3|PTPRD|DOC2B|TPRG1L
0	-2.33913	0	GO:0099536	GO Biological Processes	synaptic signaling	19_GO:0023052 signaling	-0.456921	4.56705	3.78251	28133	700	44	5	11.3636	4.78452	CA7|GRIK3|PTPRD|DOC2B|TPRG1L
0	0	-2.37625	GO:1901136	GO Biological Processes	carbohydrate derivative catabolic process	19_GO:0008152 metabolic process	-0.475284	4.7522	3.87267	28133	200	148	5	3.37838	1.48512	HSPG2|PRKCD|CEMIP2|CHIA|CDADC1
0	0	-2.25421	GO:0006026	GO Biological Processes	aminoglycan catabolic process	19_GO:0008152 metabolic process	-0.409552	8.38623	4.43469	28133	68	148	3	2.02703	1.15838	HSPG2|CEMIP2|CHIA
-2.36629	0	0	GO:0018108	GO Biological Processes	peptidyl-tyrosine phosphorylation	19_GO:0008152 metabolic process	-0.475284	3.94849	3.66647	28133	375	114	6	5.26316	2.09137	LRP4|RET|TTN|DSTYK|PARP14|EPHA6
-2.34961	0	0	GO:0018212	GO Biological Processes	peptidyl-tyrosine modification	19_GO:0008152 metabolic process	-0.464489	3.91715	3.64218	28133	378	114	6	5.26316	2.09137	LRP4|RET|TTN|DSTYK|PARP14|EPHA6
-2.25666	0	0	GO:0006094	GO Biological Processes	gluconeogenesis	19_GO:0008152 metabolic process	-0.409552	8.41298	4.44255	28133	88	114	3	2.63158	1.49922	PCK2|SLC39A14|GNMT
-2.21629	0	0	GO:0019319	GO Biological Processes	hexose biosynthetic process	19_GO:0008152 metabolic process	-0.393708	8.13563	4.34885	28133	91	114	3	2.63158	1.49922	PCK2|SLC39A14|GNMT
-2.1398	0	0	GO:0046364	GO Biological Processes	monosaccharide biosynthetic process	19_GO:0008152 metabolic process	-0.35452	7.63239	4.17373	28133	97	114	3	2.63158	1.49922	PCK2|SLC39A14|GNMT
0	0	-2.13631	GO:0046902	GO Biological Processes	regulation of mitochondrial membrane permeability	19_GO:0051179 localization	-0.167985	5.47601	3.84934	28133	75	274	4	1.45985	0.724579	BNIP3|DYNLT1|YWHAE|HEBP2
-2.19146	0	0	GO:0051604	GO Biological Processes	protein maturation	19_GO:0008152 metabolic process	-0.375165	3.62913	3.41218	28133	408	114	6	5.26316	2.09137	ADAM10|AEBP1|ECE1|PCSK1|NAA80|HSCB
0	0	-2.17712	GO:0046718	GO Biological Processes	viral entry into host cell	19_GO:0051704 multi-organism process	-0.369471	5.39256	3.80259	28133	141	148	4	2.7027	1.33296	BSG|SCARB2|EFNB2|DYNLT1
0	0	-2.04498	GO:0030260	GO Biological Processes	entry into host cell	19_GO:0051704 multi-organism process	-0.295633	4.93735	3.563	28133	154	148	4	2.7027	1.33296	BSG|SCARB2|EFNB2|DYNLT1
0	0	-2.04498	GO:0044409	GO Biological Processes	entry into host	19_GO:0051704 multi-organism process	-0.295633	4.93735	3.563	28133	154	148	4	2.7027	1.33296	BSG|SCARB2|EFNB2|DYNLT1
0	0	-2.04498	GO:0051806	GO Biological Processes	entry into cell of other organism involved in symbiotic interaction	19_GO:0051704 multi-organism process	-0.295633	4.93735	3.563	28133	154	148	4	2.7027	1.33296	BSG|SCARB2|EFNB2|DYNLT1
0	0	-2.03537	GO:0051828	GO Biological Processes	entry into other organism involved in symbiotic interaction	19_GO:0051704 multi-organism process	-0.292493	4.90549	3.5457	28133	155	148	4	2.7027	1.33296	BSG|SCARB2|EFNB2|DYNLT1

## Sheet: S3C_Enrichment_Cluster 3_24h
Data S3C. Functional enrichment analysis of the rhythmic genes with a precise 24-h period of each E. paradivisa subgroup found in Cluster 3. It corresponds to the Metascape enrichment analysis results with the three gene-lists (i.e., LDapo24, DDsym24, and LDsym24) merged.
LogP_apo LD	LogP_sym DD	LogP_sym LD	GO	Category	Description	PARENT_GO	Log(q-value)	Enrichment	Z-score	#TotalGeneInLibrary	#GeneInGO	#GeneInHitList	#GeneInGOAndHitList	%InGO	STDV %InGO	Hits
0	-5.26379	-17.83	R-HSA-983169	Reactome Gene Sets	Class I MHC mediated antigen processing & presentation		-13.4721	5.93293	12.6771	28133	370	487	38	7.80287	1.21541	BLMH|CANX|CTSL|PDIA3|HSPA5|MYD88|PSMA4|PSMA6|PSMB6|PSMC2|PSMC4|PSMC5|PSMD2|PSMD3|PSMD4|TLR1|TPP2|UBB|UBC|CUL1|SEC22B|PSMD6|RNF41|PSMD14|KLHL2|HECTD1|KLHL20|KLHL5|SAR1B|UBE2D4|UBE2R2|UBA6|FBXW7|SPSB1|FBXO30|FBXL20|BTBD6|TRIM71
0	-5.06749	-17.2186	R-HSA-1280218	Reactome Gene Sets	Adaptive Immune System		-13.1618	4.04987	11.2823	28133	756	487	53	10.883	1.4112	ARF1|BLMH|CANX|CAPZB|CDC42|CLTC|CTSB|CTSL|DYNC1H1|PDIA3|HSPA5|MYD88|PDPK1|PPP2R5C|PRKACA|PSMA4|PSMA6|PSMB6|PSMC2|PSMC4|PSMC5|PSMD2|PSMD3|PSMD4|STIM1|TLR1|TPP2|UBB|UBC|YWHAB|CUL1|AP1M1|BCL10|SEC22B|PSMD6|RNF41|PSMD14|IFI30|MALT1|KLHL2|HECTD1|KLHL20|KLHL5|SAR1B|UBE2D4|UBE2R2|UBA6|FBXW7|SPSB1|FBXO30|FBXL20|BTBD6|TRIM71
-2.97788	-4.1728	-11.8291	GO:1903311	GO Biological Processes	regulation of mRNA metabolic process	19_GO:0050789 regulation of biological process	-12.5074	4.63043	11.4213	28133	335	798	44	5.51378	0.807993	C1QBP|CCNT1|MAPK14|DDX5|DHX9|DYRK1A|EIF4G1|MTOR|HSPA8|MYD88|PRKCA|PSMA4|PSMA6|PSMB6|PSMC2|PSMC3|PSMC4|PSMC5|PSMD2|PSMD3|PSMD4|RBM4|SRSF3|SRSF4|UBB|UBC|YWHAB|SF1|PSMD6|PSMD14|SYNCRIP|SAMD4A|TARDBP|VIRMA|SERBP1|AGO2|RBMX|TNRC6A|RBM11|XRN1|RC3H2|YTHDC1|TRIM71|CDK11A
0	-3.67265	-16.2382	GO:0044257	GO Biological Processes	cellular protein catabolic process	19_GO:0008152 metabolic process	-12.3574	3.84153	10.801	28133	797	487	53	10.883	1.4112	CEBPA|CLTC|CSNK2A1|CTSB|CTSL|FHIT|GPX1|HSPA5|HSP90AA1|PPP2R5C|PRKACA|DNAJC3|PSMA4|PSMA6|PSMB6|PSMC2|PSMC4|PSMC5|PSMD2|PSMD3|PSMD4|UBB|UBC|VLDLR|F8A1|BAP1|CUL1|NEMF|PSMD6|RNF41|PSMD14|ARIH1|HECTD1|KLHL20|NOP53|DERL2|VPS28|UCHL5|UBE2D4|UBE2R2|UBA6|FBXW7|PITHD1|DERL1|SPSB1|CDK5RAP3|FBXL20|TMEM259|ZFAND2B|TRIM71|STT3B|AFG1L|MFSD8
0	0	-15.6088	GO:0043618	GO Biological Processes	regulation of transcription from RNA polymerase II promoter in response to stress	19_GO:0050896 response to stimulus	-11.853	11.1296	14.0634	28133	109	487	21	4.31211	0.920469	ATF4|HMOX1|HSPA5|PSMA4|PSMA6|PSMB6|PSMC2|PSMC4|PSMC5|PSMD2|PSMD3|PSMD4|UBB|UBC|PSMD6|PSMD14|MBTPS2|EGLN1|HIF1AN|CREB3L3|STOX1
0	0	-15.1118	GO:0043620	GO Biological Processes	regulation of DNA-templated transcription in response to stress	19_GO:0050896 response to stimulus	-11.4529	10.5489	13.6186	28133	115	487	21	4.31211	0.920469	ATF4|HMOX1|HSPA5|PSMA4|PSMA6|PSMB6|PSMC2|PSMC4|PSMC5|PSMD2|PSMD3|PSMD4|UBB|UBC|PSMD6|PSMD14|MBTPS2|EGLN1|HIF1AN|CREB3L3|STOX1
0	-2.99192	-14.3802	GO:0051603	GO Biological Processes	proteolysis involved in cellular protein catabolic process	19_GO:0008152 metabolic process	-10.9254	3.76236	10.086	28133	737	487	48	9.85626	1.3507	CEBPA|CSNK2A1|CTSB|CTSL|FHIT|GPX1|HSPA5|PPP2R5C|PRKACA|DNAJC3|PSMA4|PSMA6|PSMB6|PSMC2|PSMC4|PSMC5|PSMD2|PSMD3|PSMD4|UBB|UBC|F8A1|BAP1|CUL1|NEMF|PSMD6|RNF41|PSMD14|ARIH1|HECTD1|KLHL20|NOP53|DERL2|VPS28|UCHL5|UBE2D4|UBE2R2|UBA6|FBXW7|PITHD1|DERL1|SPSB1|CDK5RAP3|FBXL20|TMEM259|ZFAND2B|TRIM71|STT3B
0	0	-14.0032	GO:0010498	GO Biological Processes	proteasomal protein catabolic process	19_GO:0008152 metabolic process	-10.6454	4.54489	10.4298	28133	483	487	38	7.80287	1.21541	CEBPA|FHIT|GPX1|HSPA5|PPP2R5C|PRKACA|PSMA4|PSMA6|PSMB6|PSMC2|PSMC4|PSMC5|PSMD2|PSMD3|PSMD4|UBB|UBC|F8A1|CUL1|NEMF|PSMD6|RNF41|PSMD14|ARIH1|HECTD1|KLHL20|NOP53|DERL2|UCHL5|FBXW7|PITHD1|DERL1|SPSB1|FBXL20|TMEM259|ZFAND2B|TRIM71|STT3B
0	0	-13.8495	R-HSA-9604323	Reactome Gene Sets	Negative regulation of NOTCH4 signaling		-10.5331	16.0467	14.6891	28133	54	487	15	3.08008	0.78293	PSMA4|PSMA6|PSMB6|PSMC2|PSMC4|PSMC5|PSMD2|PSMD3|PSMD4|UBB|UBC|CUL1|PSMD6|PSMD14|FBXW7
-3.33596	-5.95583	-9.77464	R-HSA-9675108	Reactome Gene Sets	Nervous system development		-10.2592	3.3051	9.55052	28133	576	798	54	6.76692	0.889158	RHOA|CDC42|CLTC|MAPK14|CSNK2A1|CSNK2B|DCC|DSCAM|EFNB2|EIF4G1|ETF1|FGFR1|GRB10|HSPA8|HSP90AA1|ISL1|LAMB1|LAMC1|NEO1|PITPNA|PRKACA|PRKCA|PSEN2|PSMA4|PSMA6|PSMB6|PSMC2|PSMC3|PSMC4|PSMC5|PSMD2|PSMD3|PSMD4|PTPRA|ROBO2|SLIT3|TLN1|TRPC5|UBB|UBC|UTRN|VLDLR|CNTNAP1|UNC5C|NUMB|IRS2|ARHGEF7|KALRN|PSMD6|PSMD14|YAP1|CLASP1|GSPT2|UNC5B
0	0	-13.5944	R-HSA-1169091	Reactome Gene Sets	Activation of NF-kappaB in B cells		-10.3505	13.7953	13.9171	28133	67	487	16	3.28542	0.80775	PSMA4|PSMA6|PSMB6|PSMC2|PSMC4|PSMC5|PSMD2|PSMD3|PSMD4|UBB|UBC|CUL1|BCL10|PSMD6|PSMD14|MALT1
0	-5.24858	-13.5229	R-HSA-983168	Reactome Gene Sets	Antigen processing: Ubiquitination & Proteasome degradation		-10.3112	5.60854	10.8114	28133	309	487	30	6.16016	1.0895	BLMH|PSMA4|PSMA6|PSMB6|PSMC2|PSMC4|PSMC5|PSMD2|PSMD3|PSMD4|TPP2|UBB|UBC|CUL1|PSMD6|RNF41|PSMD14|KLHL2|HECTD1|KLHL20|KLHL5|UBE2D4|UBE2R2|UBA6|FBXW7|SPSB1|FBXO30|FBXL20|BTBD6|TRIM71
-3.51805	-5.50807	-9.68519	R-HSA-422475	Reactome Gene Sets	Axon guidance		-10.079	3.32709	9.42581	28133	551	798	52	6.51629	0.873709	RHOA|CDC42|CLTC|MAPK14|CSNK2A1|CSNK2B|DCC|DSCAM|EFNB2|EIF4G1|ETF1|FGFR1|GRB10|HSPA8|HSP90AA1|ISL1|LAMB1|LAMC1|NEO1|PITPNA|PRKACA|PRKCA|PSEN2|PSMA4|PSMA6|PSMB6|PSMC2|PSMC3|PSMC4|PSMC5|PSMD2|PSMD3|PSMD4|PTPRA|ROBO2|SLIT3|TLN1|TRPC5|UBB|UBC|VLDLR|CNTNAP1|UNC5C|NUMB|IRS2|ARHGEF7|KALRN|PSMD6|PSMD14|CLASP1|GSPT2|UNC5B
0	0	-13.3086	R-HSA-2871837	Reactome Gene Sets	FCERI mediated NF-kB activation		-10.1268	11.9763	13.211	28133	82	487	17	3.49076	0.831725	PDPK1|PSMA4|PSMA6|PSMB6|PSMC2|PSMC4|PSMC5|PSMD2|PSMD3|PSMD4|UBB|UBC|CUL1|BCL10|PSMD6|PSMD14|MALT1
-2.27487	-4.16533	-9.06508	GO:0061013	GO Biological Processes	regulation of mRNA catabolic process	19_GO:0048519 negative regulation of biological process	-9.99104	5.20422	10.4486	28133	210	798	31	3.88471	0.684028	MAPK14|DHX9|EIF4G1|MTOR|HSPA8|MYD88|PRKCA|PSMA4|PSMA6|PSMB6|PSMC2|PSMC3|PSMC4|PSMC5|PSMD2|PSMD3|PSMD4|UBB|UBC|YWHAB|PSMD6|PSMD14|SYNCRIP|SAMD4A|TARDBP|SERBP1|AGO2|TNRC6A|XRN1|RC3H2|TRIM71
0	0	-13.2203	R-HSA-5676590	Reactome Gene Sets	NIK-->noncanonical NF-kB signaling		-10.0885	14.6868	13.9677	28133	59	487	15	3.08008	0.78293	NFKB2|PSMA4|PSMA6|PSMB6|PSMC2|PSMC4|PSMC5|PSMD2|PSMD3|PSMD4|UBB|UBC|CUL1|PSMD6|PSMD14
0	0	-13.216	R-HSA-1236974	Reactome Gene Sets	ER-Phagosome pathway		-10.0885	11.832	13.1169	28133	83	487	17	3.49076	0.831725	PDIA3|MYD88|PSMA4|PSMA6|PSMB6|PSMC2|PSMC4|PSMC5|PSMD2|PSMD3|PSMD4|TLR1|UBB|UBC|SEC22B|PSMD6|PSMD14
0	0	-13.1022	R-HSA-5607761	Reactome Gene Sets	Dectin-1 mediated noncanonical NF-kB signaling		-10.0705	14.442	13.8339	28133	60	487	15	3.08008	0.78293	NFKB2|PSMA4|PSMA6|PSMB6|PSMC2|PSMC4|PSMC5|PSMD2|PSMD3|PSMD4|UBB|UBC|CUL1|PSMD6|PSMD14
0	0	-13.1022	R-HSA-5610780	Reactome Gene Sets	Degradation of GLI1 by the proteasome		-10.0705	14.442	13.8339	28133	60	487	15	3.08008	0.78293	PRKACA|PSMA4|PSMA6|PSMB6|PSMC2|PSMC4|PSMC5|PSMD2|PSMD3|PSMD4|UBB|UBC|CUL1|PSMD6|PSMD14
0	0	-13.1022	R-HSA-5610783	Reactome Gene Sets	Degradation of GLI2 by the proteasome		-10.0705	14.442	13.8339	28133	60	487	15	3.08008	0.78293	PRKACA|PSMA4|PSMA6|PSMB6|PSMC2|PSMC4|PSMC5|PSMD2|PSMD3|PSMD4|UBB|UBC|CUL1|PSMD6|PSMD14
0	0	-13.1022	R-HSA-5610785	Reactome Gene Sets	GLI3 is processed to GLI3R by the proteasome		-10.0705	14.442	13.8339	28133	60	487	15	3.08008	0.78293	PRKACA|PSMA4|PSMA6|PSMB6|PSMC2|PSMC4|PSMC5|PSMD2|PSMD3|PSMD4|UBB|UBC|CUL1|PSMD6|PSMD14
0	0	-13.086	R-HSA-1236975	Reactome Gene Sets	Antigen processing-Cross presentation		-10.0705	10.6104	12.649	28133	98	487	18	3.6961	0.854927	CTSL|PDIA3|MYD88|PSMA4|PSMA6|PSMB6|PSMC2|PSMC4|PSMC5|PSMD2|PSMD3|PSMD4|TLR1|UBB|UBC|SEC22B|PSMD6|PSMD14
-2.77376	-3.07802	-9.91717	R-HSA-5610787	Reactome Gene Sets	Hedgehog 'off' state		-9.79099	7.17567	11.2391	28133	113	798	23	2.88221	0.592257	PRKACA|PSMA4|PSMA6|PSMB6|PSMC2|PSMC3|PSMC4|PSMC5|PSMD2|PSMD3|PSMD4|UBB|UBC|IFT88|CUL1|NUMB|PSMD6|PSMD14|INTU|WDR35|WDR19|DYNC2H1|TTC21B
0	0	-12.9865	R-HSA-5678895	Reactome Gene Sets	Defective CFTR causes cystic fibrosis		-10.0063	14.2052	13.7032	28133	61	487	15	3.08008	0.78293	PSMA4|PSMA6|PSMB6|PSMC2|PSMC4|PSMC5|PSMD2|PSMD3|PSMD4|UBB|UBC|PSMD6|PSMD14|DERL2|DERL1
0	-3.64818	-9.9234	GO:0043488	GO Biological Processes	regulation of mRNA stability	19_GO:0048519 negative regulation of biological process	-9.7412	5.43818	10.4321	28133	188	798	29	3.63409	0.662457	MAPK14|DHX9|EIF4G1|MTOR|HSPA8|MYD88|PRKCA|PSMA4|PSMA6|PSMB6|PSMC2|PSMC3|PSMC4|PSMC5|PSMD2|PSMD3|PSMD4|UBB|UBC|YWHAB|PSMD6|PSMD14|SYNCRIP|SAMD4A|TARDBP|SERBP1|XRN1|RC3H2|TRIM71
0	0	-12.8481	R-HSA-5607764	Reactome Gene Sets	CLEC7A (Dectin-1) signaling		-9.8882	10.2953	12.4207	28133	101	487	18	3.6961	0.854927	NFKB2|PDPK1|PSMA4|PSMA6|PSMB6|PSMC2|PSMC4|PSMC5|PSMD2|PSMD3|PSMD4|UBB|UBC|CUL1|BCL10|PSMD6|PSMD14|MALT1
0	0	-12.5782	GO:0061418	GO Biological Processes	regulation of transcription from RNA polymerase II promoter in response to hypoxia	19_GO:0050896 response to stimulus	-9.66749	12.0037	12.8328	28133	77	487	16	3.28542	0.80775	PSMA4|PSMA6|PSMB6|PSMC2|PSMC4|PSMC5|PSMD2|PSMD3|PSMD4|UBB|UBC|PSMD6|PSMD14|EGLN1|HIF1AN|STOX1
0	0	-12.5075	R-HSA-8854050	Reactome Gene Sets	FBXL7 down-regulates AURKA during mitotic entry and in early mitosis		-9.61207	14.9769	13.6447	28133	54	487	14	2.87474	0.757184	PSMA4|PSMA6|PSMB6|PSMC2|PSMC4|PSMC5|PSMD2|PSMD3|PSMD4|UBB|UBC|CUL1|PSMD6|PSMD14
-2.38347	-4.03562	-9.60907	GO:0019439	GO Biological Processes	aromatic compound catabolic process	19_GO:0008152 metabolic process	-9.38217	2.86621	8.77799	28133	738	798	60	7.5188	0.933468	ALDOC|ARNT|ENTPD3|ENTPD5|MAPK14|CYP1A1|DDX5|DHX9|EIF4G1|EPHX1|ETF1|FHIT|MTOR|GPX1|GSTZ1|H1-0|HMOX1|HNMT|HSPA8|EIF3E|EIF6|MYD88|CNOT3|PFKM|PPP1R8|PRKCA|PSMA4|PSMA6|PSMB6|PSMC2|PSMC3|PSMC4|PSMC5|PSMD2|PSMD3|PSMD4|SETMAR|UBB|UBC|YWHAB|PDE8B|KYNU|NUP155|PSMD6|EXOG|PSMD14|SYNCRIP|ERN2|PDE10A|SAMD4A|TARDBP|GSPT2|SERBP1|AGO2|TNRC6A|CECR2|XRN1|RC3H2|HELZ2|TRIM71
0	0	-12.3868	R-HSA-174113	Reactome Gene Sets	SCF-beta-TrCP mediated degradation of Emi1		-9.52031	14.7046	13.5024	28133	55	487	14	2.87474	0.757184	PSMA4|PSMA6|PSMB6|PSMC2|PSMC4|PSMC5|PSMD2|PSMD3|PSMD4|UBB|UBC|CUL1|PSMD6|PSMD14
0	0	-11.6291	R-HSA-450531	Reactome Gene Sets	Regulation of mRNA stability by proteins that bind AU-rich elements		-9.27721	8.01236	11.2569	28133	88	798	20	2.50627	0.553351	MAPK14|EIF4G1|HSPA8|PRKCA|PSMA4|PSMA6|PSMB6|PSMC2|PSMC3|PSMC4|PSMC5|PSMD2|PSMD3|PSMD4|UBB|UBC|YWHAB|PSMD6|PSMD14|XRN1
0	-3.51141	-9.51863	GO:0043487	GO Biological Processes	regulation of RNA stability	19_GO:0050789 regulation of biological process	-9.27721	5.16352	10.0453	28133	198	798	29	3.63409	0.662457	MAPK14|DHX9|EIF4G1|MTOR|HSPA8|MYD88|PRKCA|PSMA4|PSMA6|PSMB6|PSMC2|PSMC3|PSMC4|PSMC5|PSMD2|PSMD3|PSMD4|UBB|UBC|YWHAB|PSMD6|PSMD14|SYNCRIP|SAMD4A|TARDBP|SERBP1|XRN1|RC3H2|TRIM71
0	0	-12.2688	R-HSA-450408	Reactome Gene Sets	AUF1 (hnRNP D0) binds and destabilizes mRNA		-9.44235	14.442	13.3638	28133	56	487	14	2.87474	0.757184	HSPA8|PSMA4|PSMA6|PSMB6|PSMC2|PSMC4|PSMC5|PSMD2|PSMD3|PSMD4|UBB|UBC|PSMD6|PSMD14
0	0	-12.2688	R-HSA-5362768	Reactome Gene Sets	Hh mutants are degraded by ERAD		-9.44235	14.442	13.3638	28133	56	487	14	2.87474	0.757184	PSMA4|PSMA6|PSMB6|PSMC2|PSMC4|PSMC5|PSMD2|PSMD3|PSMD4|UBB|UBC|PSMD6|PSMD14|DERL2
0	-3.55333	-10.4458	R-HSA-5687128	Reactome Gene Sets	MAPK6/MAPK4 signaling		-9.23141	7.92233	11.1756	28133	89	798	20	2.50627	0.553351	CDC42|FOXO1|PRKACA|PSMA4|PSMA6|PSMB6|PSMC2|PSMC3|PSMC4|PSMC5|PSMD2|PSMD3|PSMD4|UBB|UBC|KALRN|PSMD6|PSMD14|AGO2|TNRC6A
0	0	-12.223	GO:0002478	GO Biological Processes	antigen processing and presentation of exogenous peptide antigen	19_GO:0002376 immune system process	-9.40916	7.1802	10.9471	28133	177	487	22	4.51745	0.941119	ARF1|CANX|CAPZB|CLTC|CTSL|DYNC1H1|PDIA3|PSMA4|PSMA6|PSMB6|PSMC2|PSMC4|PSMC5|PSMD2|PSMD3|PSMD4|AP1M1|SEC22B|PSMD6|PSMD14|IFI30|SAR1B
0	0	-12.1365	R-HSA-8948751	Reactome Gene Sets	Regulation of PTEN stability and activity		-9.34983	12.5583	12.7582	28133	69	487	15	3.08008	0.78293	CSNK2A1|CSNK2B|PSMA4|PSMA6|PSMB6|PSMC2|PSMC4|PSMC5|PSMD2|PSMD3|PSMD4|UBB|UBC|PSMD6|PSMD14
0	0	-12.1279	R-HSA-9013694	Reactome Gene Sets	Signaling by NOTCH4		-9.34983	11.2718	12.3631	28133	82	487	16	3.28542	0.80775	PSEN2|PSMA4|PSMA6|PSMB6|PSMC2|PSMC4|PSMC5|PSMD2|PSMD3|PSMD4|UBB|UBC|CUL1|PSMD6|PSMD14|FBXW7
-3.01859	-2.54837	-8.99915	R-HSA-5358351	Reactome Gene Sets	Signaling by Hedgehog		-9.07457	5.91517	10.2782	28133	149	798	25	3.13283	0.616674	PRKACA|PSMA4|PSMA6|PSMB6|PSMC2|PSMC3|PSMC4|PSMC5|PSMD2|PSMD3|PSMD4|UBB|UBC|IFT88|SPOP|CUL1|NUMB|PSMD6|PSMD14|INTU|DERL2|WDR35|WDR19|DYNC2H1|TTC21B
0	0	-12.0418	R-HSA-1168372	Reactome Gene Sets	Downstream signaling events of B Cell Receptor (BCR)		-9.275	11.136	12.274	28133	83	487	16	3.28542	0.80775	PSMA4|PSMA6|PSMB6|PSMC2|PSMC4|PSMC5|PSMD2|PSMD3|PSMD4|UBB|UBC|CUL1|BCL10|PSMD6|PSMD14|MALT1
0	0	-11.9686	R-HSA-202424	Reactome Gene Sets	Downstream TCR signaling		-9.21275	10.021	11.8731	28133	98	487	17	3.49076	0.831725	PDPK1|PSMA4|PSMA6|PSMB6|PSMC2|PSMC4|PSMC5|PSMD2|PSMD3|PSMD4|UBB|UBC|CUL1|BCL10|PSMD6|PSMD14|MALT1
0	0	-11.9424	R-HSA-68949	Reactome Gene Sets	Orc1 removal from chromatin		-9.2049	12.2045	12.5462	28133	71	487	15	3.08008	0.78293	PSMA4|PSMA6|PSMB6|PSMC2|PSMC4|PSMC5|PSMD2|PSMD3|PSMD4|UBB|UBC|CUL1|PSMD6|PSMD14|CDT1
0	0	-11.9293	R-HSA-5387390	Reactome Gene Sets	Hh mutants abrogate ligand secretion		-9.2049	13.7077	12.9684	28133	59	487	14	2.87474	0.757184	PSMA4|PSMA6|PSMB6|PSMC2|PSMC4|PSMC5|PSMD2|PSMD3|PSMD4|UBB|UBC|PSMD6|PSMD14|DERL2
0	0	-11.9293	R-HSA-68827	Reactome Gene Sets	CDT1 association with the CDC6:ORC:origin complex		-9.2049	13.7077	12.9684	28133	59	487	14	2.87474	0.757184	PSMA4|PSMA6|PSMB6|PSMC2|PSMC4|PSMC5|PSMD2|PSMD3|PSMD4|UBB|UBC|PSMD6|PSMD14|CDT1
0	0	-11.9126	R-HSA-162909	Reactome Gene Sets	Host Interactions of HIV factors		-9.19816	8.44301	11.2893	28133	130	487	19	3.90144	0.877417	SLC25A5|ARF1|CCNT1|PSMA4|PSMA6|PSMB6|PSMC2|PSMC4|PSMC5|PSMD2|PSMD3|PSMD4|RAN|UBB|UBC|AP1M1|NUP155|PSMD6|PSMD14
0	0	-11.8294	GO:0019884	GO Biological Processes	antigen processing and presentation of exogenous antigen	19_GO:0002376 immune system process	-9.14414	6.8697	10.631	28133	185	487	22	4.51745	0.941119	ARF1|CANX|CAPZB|CLTC|CTSL|DYNC1H1|PDIA3|PSMA4|PSMA6|PSMB6|PSMC2|PSMC4|PSMC5|PSMD2|PSMD3|PSMD4|AP1M1|SEC22B|PSMD6|PSMD14|IFI30|SAR1B
0	0	-11.8208	R-HSA-187577	Reactome Gene Sets	SCF(Skp2)-mediated degradation of p27/p21		-9.14414	13.4792	12.843	28133	60	487	14	2.87474	0.757184	PSMA4|PSMA6|PSMB6|PSMC2|PSMC4|PSMC5|PSMD2|PSMD3|PSMD4|UBB|UBC|CUL1|PSMD6|PSMD14
-2.03427	-4.12107	-9.28681	GO:0046700	GO Biological Processes	heterocycle catabolic process	19_GO:0008152 metabolic process	-8.86778	2.82035	8.48453	28133	725	798	58	7.26817	0.919021	ALDOC|ARNT|ENTPD3|ENTPD5|MAPK14|CYP1A1|DDX5|DHX9|EIF4G1|ETF1|FHIT|MTOR|GPX1|H1-0|HMOX1|HNMT|HSPA8|EIF3E|EIF6|MYD88|CNOT3|PFKM|PPP1R8|PRKCA|PSMA4|PSMA6|PSMB6|PSMC2|PSMC3|PSMC4|PSMC5|PSMD2|PSMD3|PSMD4|SETMAR|UBB|UBC|YWHAB|PDE8B|KYNU|NUP155|PSMD6|EXOG|PSMD14|SYNCRIP|ERN2|PDE10A|SAMD4A|TARDBP|GSPT2|SERBP1|AGO2|TNRC6A|CECR2|XRN1|RC3H2|HELZ2|TRIM71
0	0	-11.7548	R-HSA-8939902	Reactome Gene Sets	Regulation of RUNX2 expression and activity		-9.08713	11.8701	12.3424	28133	73	487	15	3.08008	0.78293	PSMA4|PSMA6|PSMB6|PSMC2|PSMC4|PSMC5|PSMD2|PSMD3|PSMD4|UBB|UBC|CUL1|PSMD6|PSMD14|FBXW7
0	-4.87106	-11.7007	GO:0000209	GO Biological Processes	protein polyubiquitination	19_GO:0008152 metabolic process	-9.04178	4.9418	9.69098	28133	339	487	29	5.95483	1.07235	BLMH|PSMA4|PSMA6|PSMB6|PSMC2|PSMC4|PSMC5|PSMD2|PSMD3|PSMD4|TPP2|TRAF3|UBB|UBC|CUL1|PSMD6|RNF41|PSMD14|ARIH1|HECTD1|IRF2BP1|KLHL20|UBE2D4|UBE2R2|FBXW7|SPSB1|FBXO30|FBXL20|TRIM71
0	0	-11.6741	R-HSA-211733	Reactome Gene Sets	Regulation of activated PAK-2p34 by proteasome mediated degradation		-9.0238	15.0197	13.1689	28133	50	487	13	2.6694	0.730411	PSMA4|PSMA6|PSMB6|PSMC2|PSMC4|PSMC5|PSMD2|PSMD3|PSMD4|UBB|UBC|PSMD6|PSMD14
0	-3.80344	-9.5229	GO:1901361	GO Biological Processes	organic cyclic compound catabolic process	19_GO:0008152 metabolic process	-8.70521	2.72937	8.34141	28133	775	798	60	7.5188	0.933468	ALDOC|ARNT|STS|ENTPD3|ENTPD5|MAPK14|CYP1A1|DDX5|DHX9|EIF4G1|ETF1|FHIT|MTOR|GPX1|GSTZ1|H1-0|HMOX1|HNMT|HSPA8|EIF3E|EIF6|MYD88|CNOT3|PFKM|PPP1R8|PRKCA|PSMA4|PSMA6|PSMB6|PSMC2|PSMC3|PSMC4|PSMC5|PSMD2|PSMD3|PSMD4|SETMAR|UBB|UBC|YWHAB|PDE8B|KYNU|NUP155|PSMD6|EXOG|PSMD14|SYNCRIP|ERN2|PDE10A|SAMD4A|TARDBP|GSPT2|SERBP1|AGO2|TNRC6A|CECR2|XRN1|RC3H2|HELZ2|TRIM71
0	0	-11.5733	R-HSA-1234174	Reactome Gene Sets	Cellular response to hypoxia		-8.94779	11.5536	12.1465	28133	75	487	15	3.08008	0.78293	PSMA4|PSMA6|PSMB6|PSMC2|PSMC4|PSMC5|PSMD2|PSMD3|PSMD4|UBB|UBC|PSMD6|PSMD14|EGLN1|HIF1AN
0	0	-11.4428	R-HSA-162906	Reactome Gene Sets	HIV Infection		-8.87652	5.92492	10.0406	28133	234	487	24	4.92813	0.98085	SLC25A5|ARF1|CCNT1|GTF2F2|GTF2H1|PSMA4|PSMA6|PSMB6|PSMC2|PSMC4|PSMC5|PSMD2|PSMD3|PSMD4|RAN|SUPT4H1|TBP|UBB|UBC|AP1M1|NUP155|PSMD6|PSMD14|VPS28
0	0	-11.4351	R-HSA-180534	Reactome Gene Sets	Vpu mediated degradation of CD4		-8.87652	14.442	12.8768	28133	52	487	13	2.6694	0.730411	PSMA4|PSMA6|PSMB6|PSMC2|PSMC4|PSMC5|PSMD2|PSMD3|PSMD4|UBB|UBC|PSMD6|PSMD14
0	0	-11.4351	R-HSA-349425	Reactome Gene Sets	Autodegradation of the E3 ubiquitin ligase COP1		-8.87652	14.442	12.8768	28133	52	487	13	2.6694	0.730411	PSMA4|PSMA6|PSMB6|PSMC2|PSMC4|PSMC5|PSMD2|PSMD3|PSMD4|UBB|UBC|PSMD6|PSMD14
0	0	-11.4351	R-HSA-69601	Reactome Gene Sets	Ubiquitin Mediated Degradation of Phosphorylated Cdc25A		-8.87652	14.442	12.8768	28133	52	487	13	2.6694	0.730411	PSMA4|PSMA6|PSMB6|PSMC2|PSMC4|PSMC5|PSMD2|PSMD3|PSMD4|UBB|UBC|PSMD6|PSMD14
0	0	-11.4351	R-HSA-69610	Reactome Gene Sets	p53-Independent DNA Damage Response		-8.87652	14.442	12.8768	28133	52	487	13	2.6694	0.730411	PSMA4|PSMA6|PSMB6|PSMC2|PSMC4|PSMC5|PSMD2|PSMD3|PSMD4|UBB|UBC|PSMD6|PSMD14
0	0	-11.4351	R-HSA-69613	Reactome Gene Sets	p53-Independent G1/S DNA damage checkpoint		-8.87652	14.442	12.8768	28133	52	487	13	2.6694	0.730411	PSMA4|PSMA6|PSMB6|PSMC2|PSMC4|PSMC5|PSMD2|PSMD3|PSMD4|UBB|UBC|PSMD6|PSMD14
0	0	-11.4351	R-HSA-75815	Reactome Gene Sets	Ubiquitin-dependent degradation of Cyclin D		-8.87652	14.442	12.8768	28133	52	487	13	2.6694	0.730411	PSMA4|PSMA6|PSMB6|PSMC2|PSMC4|PSMC5|PSMD2|PSMD3|PSMD4|UBB|UBC|PSMD6|PSMD14
0	0	-11.4106	GO:0048002	GO Biological Processes	antigen processing and presentation of peptide antigen	19_GO:0002376 immune system process	-8.86019	6.55101	10.2971	28133	194	487	22	4.51745	0.941119	ARF1|CANX|CAPZB|CLTC|CTSL|DYNC1H1|PDIA3|PSMA4|PSMA6|PSMB6|PSMC2|PSMC4|PSMC5|PSMD2|PSMD3|PSMD4|AP1M1|SEC22B|PSMD6|PSMD14|IFI30|SAR1B
0	0	-11.4052	R-HSA-8953854	Reactome Gene Sets	Metabolism of RNA		-8.86019	3.5193	8.77981	28133	673	487	41	8.41889	1.25825	MAPK14|DDX5|DHX9|EIF4A1|EIF4E|ETF1|GTF2F2|GTF2H1|HSD17B10|HSPA8|PSMA4|PSMA6|PSMB6|PSMC2|PSMC4|PSMC5|PSMD2|PSMD3|PSMD4|RAN|SRSF3|SRSF4|SNRPC|SNRPD1|SNRPD2|UBB|UBC|YWHAB|NUP155|PSMD6|PSMD14|BOP1|GSPT2|GEMIN5|CHTOP|RBMX|CPSF1|IMP3|UTP3|THOC6|NOL9
0	0	-11.3974	R-HSA-5619084	Reactome Gene Sets	ABC transporter disorders		-8.57297	8.24129	10.8715	28133	77	798	18	2.25564	0.525629	ABCA1|PSMA4|PSMA6|PSMB6|PSMC2|PSMC3|PSMC4|PSMC5|PSMD2|PSMD3|PSMD4|UBB|UBC|PSMD6|ABCB6|PSMD14|DERL2|DERL1
0	0	-11.3336	GO:0043161	GO Biological Processes	proteasome-mediated ubiquitin-dependent protein catabolic process	19_GO:0008152 metabolic process	-8.80184	4.33938	9.21774	28133	426	487	32	6.57084	1.12276	CEBPA|FHIT|HSPA5|PPP2R5C|PSMA4|PSMA6|PSMB6|PSMC2|PSMC4|PSMC5|PSMD2|PSMD3|PSMD4|UBB|UBC|CUL1|NEMF|PSMD6|PSMD14|ARIH1|HECTD1|KLHL20|NOP53|DERL2|UCHL5|FBXW7|DERL1|SPSB1|FBXL20|ZFAND2B|TRIM71|STT3B
0	0	-11.3197	R-HSA-169911	Reactome Gene Sets	Regulation of Apoptosis		-8.79431	14.1695	12.7367	28133	53	487	13	2.6694	0.730411	PSMA4|PSMA6|PSMB6|PSMC2|PSMC4|PSMC5|PSMD2|PSMD3|PSMD4|UBB|UBC|PSMD6|PSMD14
0	0	-11.309	R-HSA-5358346	Reactome Gene Sets	Hedgehog ligand biogenesis		-8.78996	12.4423	12.2578	28133	65	487	14	2.87474	0.757184	PSMA4|PSMA6|PSMB6|PSMC2|PSMC4|PSMC5|PSMD2|PSMD3|PSMD4|UBB|UBC|PSMD6|PSMD14|DERL2
0	-4.11442	-9.26973	GO:0044270	GO Biological Processes	cellular nitrogen compound catabolic process	19_GO:0008152 metabolic process	-8.47008	2.76791	8.24592	28133	726	798	57	7.14286	0.91168	ALDOC|ARNT|ENTPD3|ENTPD5|MAPK14|DDX5|DHX9|EIF4G1|ETF1|FHIT|MTOR|GPX1|H1-0|HMOX1|HNMT|HSPA8|EIF3E|EIF6|MYD88|CNOT3|PFKM|PPP1R8|PRKCA|PSMA4|PSMA6|PSMB6|PSMC2|PSMC3|PSMC4|PSMC5|PSMD2|PSMD3|PSMD4|SETMAR|UBB|UBC|YWHAB|PDE8B|KYNU|NUP155|PSMD6|EXOG|PSMD14|SYNCRIP|ERN2|PDE10A|SAMD4A|TARDBP|GSPT2|SERBP1|AGO2|TNRC6A|CECR2|XRN1|RC3H2|HELZ2|TRIM71
0	0	-11.2138	R-HSA-5621481	Reactome Gene Sets	C-type lectin receptors (CLRs)		-8.71826	7.72952	10.6701	28133	142	487	19	3.90144	0.877417	NFKB2|PDPK1|PRKACA|PSMA4|PSMA6|PSMB6|PSMC2|PSMC4|PSMC5|PSMD2|PSMD3|PSMD4|UBB|UBC|CUL1|BCL10|PSMD6|PSMD14|MALT1
0	0	-11.2123	R-HSA-1234176	Reactome Gene Sets	Oxygen-dependent proline hydroxylation of Hypoxia-inducible Factor Alpha		-8.71826	12.2538	12.1485	28133	66	487	14	2.87474	0.757184	PSMA4|PSMA6|PSMB6|PSMC2|PSMC4|PSMC5|PSMD2|PSMD3|PSMD4|UBB|UBC|PSMD6|PSMD14|EGLN1
0	0	-11.2069	R-HSA-180585	Reactome Gene Sets	Vif-mediated degradation of APOBEC3G		-8.71826	13.9071	12.6004	28133	54	487	13	2.6694	0.730411	PSMA4|PSMA6|PSMB6|PSMC2|PSMC4|PSMC5|PSMD2|PSMD3|PSMD4|UBB|UBC|PSMD6|PSMD14
0	-3.91773	-9.12795	GO:0034655	GO Biological Processes	nucleobase-containing compound catabolic process	19_GO:0008152 metabolic process	-8.37787	2.83716	8.22972	28133	671	798	54	6.76692	0.889158	ALDOC|ARNT|ENTPD3|ENTPD5|MAPK14|DDX5|DHX9|EIF4G1|ETF1|FHIT|MTOR|GPX1|H1-0|HSPA8|EIF3E|EIF6|MYD88|CNOT3|PFKM|PPP1R8|PRKCA|PSMA4|PSMA6|PSMB6|PSMC2|PSMC3|PSMC4|PSMC5|PSMD2|PSMD3|PSMD4|SETMAR|UBB|UBC|YWHAB|PDE8B|NUP155|PSMD6|EXOG|PSMD14|SYNCRIP|ERN2|PDE10A|SAMD4A|TARDBP|GSPT2|SERBP1|AGO2|TNRC6A|CECR2|XRN1|RC3H2|HELZ2|TRIM71
0	0	-11.0966	R-HSA-4641257	Reactome Gene Sets	Degradation of AXIN		-8.62524	13.6542	12.4676	28133	55	487	13	2.6694	0.730411	PSMA4|PSMA6|PSMB6|PSMC2|PSMC4|PSMC5|PSMD2|PSMD3|PSMD4|UBB|UBC|PSMD6|PSMD14
0	0	-11.0966	R-HSA-8941858	Reactome Gene Sets	Regulation of RUNX3 expression and activity		-8.62524	13.6542	12.4676	28133	55	487	13	2.6694	0.730411	PSMA4|PSMA6|PSMB6|PSMC2|PSMC4|PSMC5|PSMD2|PSMD3|PSMD4|UBB|UBC|PSMD6|PSMD14
0	0	-11.0241	R-HSA-68867	Reactome Gene Sets	Assembly of the pre-replicative complex		-8.56386	11.8934	11.9367	28133	68	487	14	2.87474	0.757184	PSMA4|PSMA6|PSMB6|PSMC2|PSMC4|PSMC5|PSMD2|PSMD3|PSMD4|UBB|UBC|PSMD6|PSMD14|CDT1
0	0	-11.0149	GO:0010389	GO Biological Processes	regulation of G2/M transition of mitotic cell cycle	19_GO:0050789 regulation of biological process	-8.56015	6.26057	9.98375	28133	203	487	22	4.51745	0.941119	DYNC1H1|HSP90AA1|PAFAH1B1|PRKACA|PSMA4|PSMA6|PSMB6|PSMC2|PSMC4|PSMC5|PSMD2|PSMD3|PSMD4|YWHAG|CUL1|PSMD6|PSMD14|CEP152|CLASP1|NOP53|CDK5RAP3|STOX1
0	0	-10.995	R-HSA-983705	Reactome Gene Sets	Signaling by the B Cell Receptor (BCR)		-8.54556	8.76835	10.9331	28133	112	487	17	3.49076	0.831725	PSMA4|PSMA6|PSMB6|PSMC2|PSMC4|PSMC5|PSMD2|PSMD3|PSMD4|STIM1|UBB|UBC|CUL1|BCL10|PSMD6|PSMD14|MALT1
-2.21005	-5.15305	-7.12071	GO:0035567	GO Biological Processes	non-canonical Wnt signaling pathway	19_GO:0023052 signaling	-8.25274	5.5301	9.60001	28133	153	798	24	3.00752	0.604605	RHOA|CDC42|CLTC|GPC4|GNAO1|PSMA4|PSMA6|PSMB6|PSMC2|PSMC3|PSMC4|PSMC5|PSMD2|PSMD3|PSMD4|CELSR1|PSMD6|PSMD14|ANKRD6|DAAM1|AGO2|TNRC6A|RNF213|CTHRC1
0	0	-10.9011	R-HSA-195253	Reactome Gene Sets	Degradation of beta-catenin by the destruction complex		-8.46226	10.44	11.4312	28133	83	487	15	3.08008	0.78293	PPP2R5C|PSMA4|PSMA6|PSMB6|PSMC2|PSMC4|PSMC5|PSMD2|PSMD3|PSMD4|UBB|UBC|CUL1|PSMD6|PSMD14
0	0	-10.8832	R-HSA-4641258	Reactome Gene Sets	Degradation of DVL		-8.45978	13.1752	12.2122	28133	57	487	13	2.6694	0.730411	PSMA4|PSMA6|PSMB6|PSMC2|PSMC4|PSMC5|PSMD2|PSMD3|PSMD4|UBB|UBC|PSMD6|PSMD14
0	0	-10.8832	R-HSA-69541	Reactome Gene Sets	Stabilization of p53		-8.45978	13.1752	12.2122	28133	57	487	13	2.6694	0.730411	PSMA4|PSMA6|PSMB6|PSMC2|PSMC4|PSMC5|PSMD2|PSMD3|PSMD4|UBB|UBC|PSMD6|PSMD14
0	-3.01285	-10.833	GO:0006511	GO Biological Processes	ubiquitin-dependent protein catabolic process	19_GO:0008152 metabolic process	-8.41462	3.50927	8.53627	28133	642	487	39	8.00821	1.22992	CEBPA|CSNK2A1|FHIT|HSPA5|PPP2R5C|PSMA4|PSMA6|PSMB6|PSMC2|PSMC4|PSMC5|PSMD2|PSMD3|PSMD4|UBB|UBC|BAP1|CUL1|NEMF|PSMD6|PSMD14|ARIH1|HECTD1|KLHL20|NOP53|DERL2|VPS28|UCHL5|UBE2D4|UBE2R2|UBA6|FBXW7|DERL1|SPSB1|CDK5RAP3|FBXL20|ZFAND2B|TRIM71|STT3B
0	0	-10.818	CORUM:193	CORUM	PA700-20S-PA28 complex		-8.4046	17.6513	13.2684	28133	36	487	11	2.25873	0.673297	PSMA4|PSMA6|PSMB6|PSMC2|PSMC4|PSMC5|PSMD2|PSMD3|PSMD4|PSMD6|PSMD14
0	0	-10.8123	GO:0002474	GO Biological Processes	antigen processing and presentation of peptide antigen via MHC class I	19_GO:0002376 immune system process	-8.40379	9.33624	11.0279	28133	99	487	16	3.28542	0.80775	CANX|PDIA3|PSMA4|PSMA6|PSMB6|PSMC2|PSMC4|PSMC5|PSMD2|PSMD3|PSMD4|SEC22B|PSMD6|PSMD14|IFI30|SAR1B
0	-2.97835	-10.712	GO:0019941	GO Biological Processes	modification-dependent protein catabolic process	19_GO:0008152 metabolic process	-8.31312	3.47678	8.46594	28133	648	487	39	8.00821	1.22992	CEBPA|CSNK2A1|FHIT|HSPA5|PPP2R5C|PSMA4|PSMA6|PSMB6|PSMC2|PSMC4|PSMC5|PSMD2|PSMD3|PSMD4|UBB|UBC|BAP1|CUL1|NEMF|PSMD6|PSMD14|ARIH1|HECTD1|KLHL20|NOP53|DERL2|VPS28|UCHL5|UBE2D4|UBE2R2|UBA6|FBXW7|DERL1|SPSB1|CDK5RAP3|FBXL20|ZFAND2B|TRIM71|STT3B
0	0	-10.6117	R-HSA-8951664	Reactome Gene Sets	Neddylation		-8.22806	5.67805	9.53733	28133	234	487	23	4.72279	0.961235	PSMA4|PSMA6|PSMB6|PSMC2|PSMC4|PSMC5|PSMD2|PSMD3|PSMD4|UBB|UBC|CUL1|PSMD6|PSMD14|KLHL2|KLHL20|COMMD5|KLHL5|FBXW7|SPSB1|FBXO30|FBXL20|BTBD6
0	0	-10.6082	R-HSA-5668541	Reactome Gene Sets	TNFR2 non-canonical NF-kB pathway		-8.22806	9.06164	10.8256	28133	102	487	16	3.28542	0.80775	NFKB2|PSMA4|PSMA6|PSMB6|PSMC2|PSMC4|PSMC5|PSMD2|PSMD3|PSMD4|TRAF3|UBB|UBC|CUL1|PSMD6|PSMD14
0	0	-10.6082	R-HSA-5689603	Reactome Gene Sets	UCH proteinases		-8.22806	9.06164	10.8256	28133	102	487	16	3.28542	0.80775	PSMA4|PSMA6|PSMB6|PSMC2|PSMC4|PSMC5|PSMD2|PSMD3|PSMD4|UBB|UBC|YY1|BAP1|PSMD6|PSMD14|UCHL5
0	-4.13937	-8.24355	GO:0060071	GO Biological Processes	Wnt signaling pathway, planar cell polarity pathway	19_GO:0032502 developmental process	-7.95539	6.52859	9.83548	28133	108	798	20	2.50627	0.553351	RHOA|CDC42|CLTC|GPC4|PSMA4|PSMA6|PSMB6|PSMC2|PSMC3|PSMC4|PSMC5|PSMD2|PSMD3|PSMD4|CELSR1|PSMD6|PSMD14|ANKRD6|DAAM1|CTHRC1
0	0	-10.5418	R-HSA-382556	Reactome Gene Sets	ABC-family proteins mediated transport		-8.17067	8.97366	10.76	28133	103	487	16	3.28542	0.80775	EIF2S3|PSMA4|PSMA6|PSMB6|PSMC2|PSMC4|PSMC5|PSMD2|PSMD3|PSMD4|UBB|UBC|PSMD6|PSMD14|DERL2|DERL1
0	0	-10.5418	R-HSA-9020702	Reactome Gene Sets	Interleukin-1 signaling		-8.17067	8.97366	10.76	28133	103	487	16	3.28542	0.80775	MYD88|NFKB2|PSMA4|PSMA6|PSMB6|PSMC2|PSMC4|PSMC5|PSMD2|PSMD3|PSMD4|UBB|UBC|CUL1|PSMD6|PSMD14
0	0	-10.5019	R-HSA-202403	Reactome Gene Sets	TCR signaling		-8.13521	8.1838	10.4668	28133	120	487	17	3.49076	0.831725	PDPK1|PSMA4|PSMA6|PSMB6|PSMC2|PSMC4|PSMC5|PSMD2|PSMD3|PSMD4|UBB|UBC|CUL1|BCL10|PSMD6|PSMD14|MALT1
0	-2.91627	-10.4941	GO:0043632	GO Biological Processes	modification-dependent macromolecule catabolic process	19_GO:0008152 metabolic process	-8.13185	3.41874	8.33911	28133	659	487	39	8.00821	1.22992	CEBPA|CSNK2A1|FHIT|HSPA5|PPP2R5C|PSMA4|PSMA6|PSMB6|PSMC2|PSMC4|PSMC5|PSMD2|PSMD3|PSMD4|UBB|UBC|BAP1|CUL1|NEMF|PSMD6|PSMD14|ARIH1|HECTD1|KLHL20|NOP53|DERL2|VPS28|UCHL5|UBE2D4|UBE2R2|UBA6|FBXW7|DERL1|SPSB1|CDK5RAP3|FBXL20|ZFAND2B|TRIM71|STT3B
0	0	-10.4475	R-HSA-69275	Reactome Gene Sets	G2/M Transition		-8.09652	6.18943	9.67623	28133	196	487	21	4.31211	0.920469	DYNC1H1|HSP90AA1|PAFAH1B1|PRKACA|PSMA4|PSMA6|PSMB6|PSMC2|PSMC4|PSMC5|PSMD2|PSMD3|PSMD4|UBB|UBC|YWHAG|CUL1|PSMD6|PSMD14|CEP152|CLASP1
0	-3.82738	-8.41508	GO:0001736	GO Biological Processes	establishment of planar polarity	19_GO:0032502 developmental process	-7.79868	6.01904	9.53145	28133	123	798	21	2.63158	0.566651	RHOA|CDC42|CLTC|GPC4|PSMA4|PSMA6|PSMB6|PSMC2|PSMC3|PSMC4|PSMC5|PSMD2|PSMD3|PSMD4|CELSR1|PSMD6|PSMD14|ANKRD6|DAAM1|INTU|CTHRC1
0	-3.82738	-8.41508	GO:0007164	GO Biological Processes	establishment of tissue polarity	19_GO:0032502 developmental process	-7.79868	6.01904	9.53145	28133	123	798	21	2.63158	0.566651	RHOA|CDC42|CLTC|GPC4|PSMA4|PSMA6|PSMB6|PSMC2|PSMC3|PSMC4|PSMC5|PSMD2|PSMD3|PSMD4|CELSR1|PSMD6|PSMD14|ANKRD6|DAAM1|INTU|CTHRC1
0	0	-10.3637	R-HSA-453274	Reactome Gene Sets	Mitotic G2-G2/M phases		-8.02128	6.12691	9.60865	28133	198	487	21	4.31211	0.920469	DYNC1H1|HSP90AA1|PAFAH1B1|PRKACA|PSMA4|PSMA6|PSMB6|PSMC2|PSMC4|PSMC5|PSMD2|PSMD3|PSMD4|UBB|UBC|YWHAG|CUL1|PSMD6|PSMD14|CEP152|CLASP1
0	0	-10.3621	GO:1902749	GO Biological Processes	regulation of cell cycle G2/M phase transition	19_GO:0050789 regulation of biological process	-8.02128	5.80317	9.47083	28133	219	487	22	4.51745	0.941119	DYNC1H1|HSP90AA1|PAFAH1B1|PRKACA|PSMA4|PSMA6|PSMB6|PSMC2|PSMC4|PSMC5|PSMD2|PSMD3|PSMD4|YWHAG|CUL1|PSMD6|PSMD14|CEP152|CLASP1|NOP53|CDK5RAP3|STOX1
0	0	-10.3021	R-HSA-69052	Reactome Gene Sets	Switching of origins to a post-replicative state		-7.96545	9.52219	10.8073	28133	91	487	15	3.08008	0.78293	PSMA4|PSMA6|PSMB6|PSMC2|PSMC4|PSMC5|PSMD2|PSMD3|PSMD4|UBB|UBC|CUL1|PSMD6|PSMD14|CDT1
0	-4.05158	-8.03555	GO:0090175	GO Biological Processes	regulation of establishment of planar polarity	19_GO:0032502 developmental process	-7.71689	6.29543	9.59423	28133	112	798	20	2.50627	0.553351	RHOA|CDC42|CLTC|GPC4|PSMA4|PSMA6|PSMB6|PSMC2|PSMC3|PSMC4|PSMC5|PSMD2|PSMD3|PSMD4|CELSR1|PSMD6|PSMD14|ANKRD6|DAAM1|CTHRC1
0	0	-10.2523	R-HSA-8852276	Reactome Gene Sets	The role of GTSE1 in G2/M progression after G2 checkpoint		-7.9197	10.5033	11.0829	28133	77	487	14	2.87474	0.757184	HSP90AA1|PSMA4|PSMA6|PSMB6|PSMC2|PSMC4|PSMC5|PSMD2|PSMD3|PSMD4|UBB|UBC|PSMD6|PSMD14
0	0	-10.2355	GO:0002758	GO Biological Processes	innate immune response-activating signal transduction	19_GO:0002376 immune system process	-7.90699	4.78333	8.94783	28133	314	487	26	5.33881	1.01869	C1QBP|CTSB|CTSL|MYD88|PDPK1|PRKACA|PSMA4|PSMA6|PSMB6|PSMC2|PSMC4|PSMC5|PSMD2|PSMD3|PSMD4|TLR1|TRAF3|UBB|UBC|CUL1|BCL10|PSMD6|PSMD14|MALT1|NOP53|SLC15A4
0	0	-10.2217	GO:0002218	GO Biological Processes	activation of innate immune response	19_GO:0002376 immune system process	-7.89727	4.60099	8.85309	28133	339	487	27	5.54415	1.03697	C1QBP|CTSB|CTSL|HSP90AA1|MYD88|PDPK1|PRKACA|PSMA4|PSMA6|PSMB6|PSMC2|PSMC4|PSMC5|PSMD2|PSMD3|PSMD4|TLR1|TRAF3|UBB|UBC|CUL1|BCL10|PSMD6|PSMD14|MALT1|NOP53|SLC15A4
0	0	-10.2014	R-HSA-174084	Reactome Gene Sets	Autodegradation of Cdh1 by Cdh1:APC/C		-7.88882	11.7341	11.4102	28133	64	487	13	2.6694	0.730411	PSMA4|PSMA6|PSMB6|PSMC2|PSMC4|PSMC5|PSMD2|PSMD3|PSMD4|UBB|UBC|PSMD6|PSMD14
0	0	-10.2014	R-HSA-4608870	Reactome Gene Sets	Asymmetric localization of PCP proteins		-7.88882	11.7341	11.4102	28133	64	487	13	2.6694	0.730411	PSMA4|PSMA6|PSMB6|PSMC2|PSMC4|PSMC5|PSMD2|PSMD3|PSMD4|UBB|UBC|PSMD6|PSMD14
0	-3.09452	-7.86049	GO:0006402	GO Biological Processes	mRNA catabolic process	19_GO:0048519 negative regulation of biological process	-7.58949	3.45083	8.19653	28133	378	798	37	4.63659	0.74437	MAPK14|DDX5|DHX9|EIF4G1|ETF1|MTOR|HSPA8|EIF3E|MYD88|CNOT3|PRKCA|PSMA4|PSMA6|PSMB6|PSMC2|PSMC3|PSMC4|PSMC5|PSMD2|PSMD3|PSMD4|UBB|UBC|YWHAB|PSMD6|PSMD14|SYNCRIP|SAMD4A|TARDBP|GSPT2|SERBP1|AGO2|TNRC6A|XRN1|RC3H2|HELZ2|TRIM71
0	0	-8.5171	R-HSA-6807070	Reactome Gene Sets	PTEN Regulation		-7.58949	5.53997	9.201	28133	140	798	22	2.75689	0.579613	CSNK2A1|CSNK2B|MTOR|PSMA4|PSMA6|PSMB6|PSMC2|PSMC3|PSMC4|PSMC5|PSMD2|PSMD3|PSMD4|UBB|UBC|PSMD6|PSMD14|KDM1A|AGO2|TNRC6A|GATAD2A|MAF1
0	-2.79899	-7.62934	GO:0006401	GO Biological Processes	RNA catabolic process	19_GO:0008152 metabolic process	-7.54153	3.29717	8.07493	28133	417	798	39	4.88722	0.763218	MAPK14|DDX5|DHX9|EIF4G1|ETF1|MTOR|HSPA8|EIF3E|MYD88|CNOT3|PPP1R8|PRKCA|PSMA4|PSMA6|PSMB6|PSMC2|PSMC3|PSMC4|PSMC5|PSMD2|PSMD3|PSMD4|UBB|UBC|YWHAB|PSMD6|PSMD14|SYNCRIP|ERN2|SAMD4A|TARDBP|GSPT2|SERBP1|AGO2|TNRC6A|XRN1|RC3H2|HELZ2|TRIM71
0	0	-10.0229	R-HSA-69563	Reactome Gene Sets	p53-Dependent G1 DNA Damage Response		-7.72189	11.3785	11.2036	28133	66	487	13	2.6694	0.730411	PSMA4|PSMA6|PSMB6|PSMC2|PSMC4|PSMC5|PSMD2|PSMD3|PSMD4|UBB|UBC|PSMD6|PSMD14
0	0	-10.0229	R-HSA-69580	Reactome Gene Sets	p53-Dependent G1/S DNA damage checkpoint		-7.72189	11.3785	11.2036	28133	66	487	13	2.6694	0.730411	PSMA4|PSMA6|PSMB6|PSMC2|PSMC4|PSMC5|PSMD2|PSMD3|PSMD4|UBB|UBC|PSMD6|PSMD14
0	0	-10.0187	GO:0042590	GO Biological Processes	antigen processing and presentation of exogenous peptide antigen via MHC class I	19_GO:0002376 immune system process	-7.72148	10.1094	10.8291	28133	80	487	14	2.87474	0.757184	PDIA3|PSMA4|PSMA6|PSMB6|PSMC2|PSMC4|PSMC5|PSMD2|PSMD3|PSMD4|SEC22B|PSMD6|PSMD14|IFI30
0	-3.48643	-9.17897	R-HSA-4086400	Reactome Gene Sets	PCP/CE pathway		-7.51038	6.8976	9.68087	28133	92	798	18	2.25564	0.525629	RHOA|CLTC|PRKCA|PSMA4|PSMA6|PSMB6|PSMC2|PSMC3|PSMC4|PSMC5|PSMD2|PSMD3|PSMD4|UBB|UBC|PSMD6|PSMD14|DAAM1
0	0	-9.98132	GO:0045089	GO Biological Processes	positive regulation of innate immune response	19_GO:0002376 immune system process	-7.68989	4.19867	8.54081	28133	399	487	29	5.95483	1.07235	C1QBP|CTSB|CTSL|DHX9|HSP90AA1|MYD88|PDPK1|PRKACA|PSMA4|PSMA6|PSMB6|PSMC2|PSMC4|PSMC5|PSMD2|PSMD3|PSMD4|TLR1|TRAF3|UBB|UBC|CUL1|BCL10|PSMD6|PSMD14|MALT1|NOP53|AKIRIN2|SLC15A4
0	0	-9.9431	R-HSA-176408	Reactome Gene Sets	Regulation of APC/C activators between G1/S and early anaphase		-7.6571	9.98459	10.7475	28133	81	487	14	2.87474	0.757184	PSMA4|PSMA6|PSMB6|PSMC2|PSMC4|PSMC5|PSMD2|PSMD3|PSMD4|UBB|UBC|CUL1|PSMD6|PSMD14
0	0	-9.85838	GO:0002223	GO Biological Processes	stimulatory C-type lectin receptor signaling pathway	19_GO:0002376 immune system process	-7.58973	8.10778	10.0927	28133	114	487	16	3.28542	0.80775	PDPK1|PRKACA|PSMA4|PSMA6|PSMB6|PSMC2|PSMC4|PSMC5|PSMD2|PSMD3|PSMD4|CUL1|BCL10|PSMD6|PSMD14|MALT1
0	0	-9.8507	R-HSA-174154	Reactome Gene Sets	APC/C:Cdc20 mediated degradation of Securin		-7.58973	11.0439	11.0058	28133	68	487	13	2.6694	0.730411	PSMA4|PSMA6|PSMB6|PSMC2|PSMC4|PSMC5|PSMD2|PSMD3|PSMD4|UBB|UBC|PSMD6|PSMD14
0	0	-9.8507	R-HSA-5658442	Reactome Gene Sets	Regulation of RAS by GAPs		-7.58973	11.0439	11.0058	28133	68	487	13	2.6694	0.730411	PSMA4|PSMA6|PSMB6|PSMC2|PSMC4|PSMC5|PSMD2|PSMD3|PSMD4|UBB|UBC|PSMD6|PSMD14
0	0	-9.8507	R-HSA-69615	Reactome Gene Sets	G1/S DNA Damage Checkpoints		-7.58973	11.0439	11.0058	28133	68	487	13	2.6694	0.730411	PSMA4|PSMA6|PSMB6|PSMC2|PSMC4|PSMC5|PSMD2|PSMD3|PSMD4|UBB|UBC|PSMD6|PSMD14
0	0	-9.80165	GO:0019882	GO Biological Processes	antigen processing and presentation	19_GO:0002376 immune system process	-7.54414	5.43118	9.03402	28133	234	487	22	4.51745	0.941119	ARF1|CANX|CAPZB|CLTC|CTSL|DYNC1H1|PDIA3|PSMA4|PSMA6|PSMB6|PSMC2|PSMC4|PSMC5|PSMD2|PSMD3|PSMD4|AP1M1|SEC22B|PSMD6|PSMD14|IFI30|SAR1B
0	0	-9.79527	R-HSA-69202	Reactome Gene Sets	Cyclin E associated events during G1/S transition		-7.5412	9.74399	10.5884	28133	83	487	14	2.87474	0.757184	PSMA4|PSMA6|PSMB6|PSMC2|PSMC4|PSMC5|PSMD2|PSMD3|PSMD4|UBB|UBC|CUL1|PSMD6|PSMD14
0	-3.42491	-7.3931	GO:0001738	GO Biological Processes	morphogenesis of a polarized epithelium	19_GO:0032502 developmental process	-7.33935	5.3123	8.92586	28133	146	798	22	2.75689	0.579613	RHOA|CDC42|CLTC|GPC4|PSMA4|PSMA6|PSMB6|PSMC2|PSMC3|PSMC4|PSMC5|PSMD2|PSMD3|PSMD4|DLG5|CELSR1|PSMD6|PSMD14|ANKRD6|DAAM1|INTU|CTHRC1
0	0	-9.75608	GO:0000086	GO Biological Processes	G2/M transition of mitotic cell cycle	19_GO:0009987 cellular process	-7.51215	5.14986	8.88759	28133	258	487	23	4.72279	0.961235	DYNC1H1|HSP90AA1|PAFAH1B1|PRKACA|PSMA4|PSMA6|PSMB6|PSMC2|PSMC4|PSMC5|PSMD2|PSMD3|PSMD4|YWHAG|CUL1|PSMD6|PSMD14|CEP152|CLASP1|NOP53|KDM8|CDK5RAP3|STOX1
0	0	-9.72882	GO:0036294	GO Biological Processes	cellular response to decreased oxygen levels	19_GO:0050896 response to stimulus	-7.49001	5.66882	9.0994	28133	214	487	21	4.31211	0.920469	ATF4|HMOX1|PSMA4|PSMA6|PSMB6|PSMC2|PSMC4|PSMC5|PSMD2|PSMD3|PSMD4|TSC1|UBB|UBC|PSMD6|PSMD14|ACAA2|NOP53|EGLN1|HIF1AN|STOX1
0	0	-9.72731	R-HSA-2454202	Reactome Gene Sets	Fc epsilon receptor (FCERI) signaling		-7.49001	7.32877	9.74651	28133	134	487	17	3.49076	0.831725	PDPK1|PSMA4|PSMA6|PSMB6|PSMC2|PSMC4|PSMC5|PSMD2|PSMD3|PSMD4|UBB|UBC|CUL1|BCL10|PSMD6|PSMD14|MALT1
0	0	-9.65163	R-HSA-69002	Reactome Gene Sets	DNA Replication Pre-Initiation		-7.42688	9.51472	10.4346	28133	85	487	14	2.87474	0.757184	PSMA4|PSMA6|PSMB6|PSMC2|PSMC4|PSMC5|PSMD2|PSMD3|PSMD4|UBB|UBC|PSMD6|PSMD14|CDT1
0	0	-9.65163	R-HSA-69656	Reactome Gene Sets	Cyclin A:Cdk2-associated events at S phase entry		-7.42688	9.51472	10.4346	28133	85	487	14	2.87474	0.757184	PSMA4|PSMA6|PSMB6|PSMC2|PSMC4|PSMC5|PSMD2|PSMD3|PSMD4|UBB|UBC|CUL1|PSMD6|PSMD14
0	0	-9.65122	ko03050	KEGG Pathway	Proteasome		-7.42688	14.1211	11.6913	28133	45	487	11	2.25873	0.673297	PSMA4|PSMA6|PSMB6|PSMC2|PSMC4|PSMC5|PSMD2|PSMD3|PSMD4|PSMD6|PSMD14
0	0	-9.62924	GO:0002220	GO Biological Processes	innate immune response activating cell surface receptor signaling pathway	19_GO:0002376 immune system process	-7.40809	7.83294	9.87193	28133	118	487	16	3.28542	0.80775	PDPK1|PRKACA|PSMA4|PSMA6|PSMB6|PSMC2|PSMC4|PSMC5|PSMD2|PSMD3|PSMD4|CUL1|BCL10|PSMD6|PSMD14|MALT1
0	0	-9.58128	GO:0043687	GO Biological Processes	post-translational protein modification	19_GO:0008152 metabolic process	-7.3679	4.30866	8.40929	28133	362	487	27	5.54415	1.03697	CALU|PPIB|DNAJC3|PSMA4|PSMA6|PSMB6|PSMC2|PSMC4|PSMC5|PSMD2|PSMD3|PSMD4|RAB1A|CUL1|PSMD6|PDIA6|PSMD14|KLHL2|SUMF2|KLHL20|KLHL5|FBXW7|SPSB1|FBXO30|FBXL20|BTBD6|STT3B
0	0	-9.57965	GO:0045088	GO Biological Processes	regulation of innate immune response	19_GO:0002376 immune system process	-7.3679	3.81023	8.15435	28133	470	487	31	6.3655	1.10629	C1QBP|CTSB|CTSL|DHX9|HSP90AA1|MYD88|PDPK1|PRKACA|PSMA4|PSMA6|PSMB6|PSMC2|PSMC4|PSMC5|PSMD2|PSMD3|PSMD4|ABCE1|TLR1|TRAF3|UBB|UBC|CUL1|BCL10|PSMD6|PSMD14|MALT1|NOP53|AKIRIN2|SLC15A4|NLRC3
0	0	-9.51266	GO:0070498	GO Biological Processes	interleukin-1-mediated signaling pathway	19_GO:0023052 signaling	-7.31012	8.41281	10.0032	28133	103	487	15	3.08008	0.78293	MYD88|PSMA4|PSMA6|PSMB6|PSMC2|PSMC4|PSMC5|PSMD2|PSMD3|PSMD4|UBB|UBC|CUL1|PSMD6|PSMD14
0	0	-9.46982	R-HSA-351202	Reactome Gene Sets	Metabolism of polyamines		-7.27031	11.7494	10.97	28133	59	487	12	2.46407	0.702496	PSMA4|PSMA6|PSMB6|PSMC2|PSMC4|PSMC5|PSMD2|PSMD3|PSMD4|SAT1|PSMD6|PSMD14
-2.60414	0	-6.89691	R-HSA-9006925	Reactome Gene Sets	Intracellular signaling by second messengers		-7.09863	3.65094	8.00592	28133	309	798	32	4.01003	0.69452	CAMK4|CAMK2D|CSNK2A1|CSNK2B|FGFR1|FOXO1|MTOR|MYD88|PDPK1|PPP2R5C|PRKACA|PRKCA|PSMA4|PSMA6|PSMB6|PSMC2|PSMC3|PSMC4|PSMC5|PSMD2|PSMD3|PSMD4|UBB|UBC|IRS2|PSMD6|PSMD14|KDM1A|AGO2|TNRC6A|GATAD2A|MAF1
0	0	-9.46344	R-HSA-8878166	Reactome Gene Sets	Transcriptional regulation by RUNX2		-7.26693	7.63874	9.71303	28133	121	487	16	3.28542	0.80775	PSMA4|PSMA6|PSMB6|PSMC2|PSMC4|PSMC5|PSMD2|PSMD3|PSMD4|UBB|UBC|CUL1|PSMD6|PSMD14|YAP1|FBXW7
0	0	-9.44548	R-HSA-174184	Reactome Gene Sets	Cdc20:Phospho-APC/C mediated degradation of Cyclin A		-7.25888	10.2874	10.5454	28133	73	487	13	2.6694	0.730411	PSMA4|PSMA6|PSMB6|PSMC2|PSMC4|PSMC5|PSMD2|PSMD3|PSMD4|UBB|UBC|PSMD6|PSMD14
0	0	-9.44548	R-HSA-69017	Reactome Gene Sets	CDK-mediated phosphorylation and removal of Cdc6		-7.25888	10.2874	10.5454	28133	73	487	13	2.6694	0.730411	PSMA4|PSMA6|PSMB6|PSMC2|PSMC4|PSMC5|PSMD2|PSMD3|PSMD4|UBB|UBC|PSMD6|PSMD14
0	0	-9.44357	R-HSA-174143	Reactome Gene Sets	APC/C-mediated degradation of cell cycle proteins		-7.25888	9.19036	10.2133	28133	88	487	14	2.87474	0.757184	PSMA4|PSMA6|PSMB6|PSMC2|PSMC4|PSMC5|PSMD2|PSMD3|PSMD4|UBB|UBC|CUL1|PSMD6|PSMD14
0	0	-9.44357	R-HSA-453276	Reactome Gene Sets	Regulation of mitotic cell cycle		-7.25888	9.19036	10.2133	28133	88	487	14	2.87474	0.757184	PSMA4|PSMA6|PSMB6|PSMC2|PSMC4|PSMC5|PSMD2|PSMD3|PSMD4|UBB|UBC|CUL1|PSMD6|PSMD14
0	0	-9.43027	hsa03050	KEGG Pathway	Proteasome		-7.24849	13.5202	11.4015	28133	47	487	11	2.25873	0.673297	PSMA4|PSMA6|PSMB6|PSMC2|PSMC4|PSMC5|PSMD2|PSMD3|PSMD4|PSMD6|PSMD14
0	0	-9.36841	R-HSA-174178	Reactome Gene Sets	APC/C:Cdh1 mediated degradation of Cdc20 and other APC/C:Cdh1 targeted proteins in late mitosis/early G1		-7.19238	10.1484	10.4586	28133	74	487	13	2.6694	0.730411	PSMA4|PSMA6|PSMB6|PSMC2|PSMC4|PSMC5|PSMD2|PSMD3|PSMD4|UBB|UBC|PSMD6|PSMD14
0	0	-9.36841	R-HSA-179419	Reactome Gene Sets	APC:Cdc20 mediated degradation of cell cycle proteins prior to satisfation of the cell cycle checkpoint		-7.19238	10.1484	10.4586	28133	74	487	13	2.6694	0.730411	PSMA4|PSMA6|PSMB6|PSMC2|PSMC4|PSMC5|PSMD2|PSMD3|PSMD4|UBB|UBC|PSMD6|PSMD14
0	0	-9.29257	GO:0002479	GO Biological Processes	antigen processing and presentation of exogenous peptide antigen via MHC class I, TAP-dependent	19_GO:0002376 immune system process	-7.11938	10.0131	10.3735	28133	75	487	13	2.6694	0.730411	PDIA3|PSMA4|PSMA6|PSMB6|PSMC2|PSMC4|PSMC5|PSMD2|PSMD3|PSMD4|SEC22B|PSMD6|PSMD14
0	-2.40663	-9.11587	GO:0071453	GO Biological Processes	cellular response to oxygen levels	19_GO:0050896 response to stimulus	-6.92989	4.12064	8.13719	28133	231	798	27	3.38346	0.640036	ARNT|ATF4|BNIP3|CBL|FOXO1|MTOR|HMOX1|PSMA4|PSMA6|PSMB6|PSMC2|PSMC3|PSMC4|PSMC5|PSMD2|PSMD3|PSMD4|TSC1|UBB|UBC|PSMD6|PSMD14|ACAA2|NOP53|EGLN1|HIF1AN|STOX1
0	0	-9.22036	R-HSA-1236978	Reactome Gene Sets	Cross-presentation of soluble exogenous antigens (endosomes)		-7.05595	12.9683	11.1289	28133	49	487	11	2.25873	0.673297	PSMA4|PSMA6|PSMB6|PSMC2|PSMC4|PSMC5|PSMD2|PSMD3|PSMD4|PSMD6|PSMD14
0	0	-9.21792	R-HSA-176409	Reactome Gene Sets	APC/C:Cdc20 mediated degradation of mitotic proteins		-7.05595	9.88136	10.29	28133	76	487	13	2.6694	0.730411	PSMA4|PSMA6|PSMB6|PSMC2|PSMC4|PSMC5|PSMD2|PSMD3|PSMD4|UBB|UBC|PSMD6|PSMD14
0	0	-9.20477	WP183	WikiPathways	Proteasome Degradation		-7.04555	11.1809	10.6513	28133	62	487	12	2.46407	0.702496	PSMA4|PSMA6|PSMB6|PSMC2|PSMC4|PSMC5|PSMD2|PSMD3|PSMD4|UBB|UBC|PSMD6
0	0	-9.17766	GO:0044839	GO Biological Processes	cell cycle G2/M phase transition	19_GO:0009987 cellular process	-7.02391	4.814	8.45116	28133	276	487	23	4.72279	0.961235	DYNC1H1|HSP90AA1|PAFAH1B1|PRKACA|PSMA4|PSMA6|PSMB6|PSMC2|PSMC4|PSMC5|PSMD2|PSMD3|PSMD4|YWHAG|CUL1|PSMD6|PSMD14|CEP152|CLASP1|NOP53|KDM8|CDK5RAP3|STOX1
0	0	-9.14444	R-HSA-176814	Reactome Gene Sets	Activation of APC/C and APC/C:Cdc20 mediated degradation of mitotic proteins		-6.99339	9.75303	10.208	28133	77	487	13	2.6694	0.730411	PSMA4|PSMA6|PSMB6|PSMC2|PSMC4|PSMC5|PSMD2|PSMD3|PSMD4|UBB|UBC|PSMD6|PSMD14
0	0	-9.11496	GO:0031146	GO Biological Processes	SCF-dependent proteasomal ubiquitin-dependent protein catabolic process	19_GO:0008152 metabolic process	-6.97193	8.69625	9.86689	28133	93	487	14	2.87474	0.757184	PSMA4|PSMA6|PSMB6|PSMC2|PSMC4|PSMC5|PSMD2|PSMD3|PSMD4|CUL1|PSMD6|PSMD14|FBXW7|FBXL20
0	-2.52972	-8.78029	R-HSA-376176	Reactome Gene Sets	Signaling by ROBO receptors		-6.84319	4.20465	8.11582	28133	218	798	26	3.25815	0.628479	RHOA|CDC42|DCC|EIF4G1|ETF1|ISL1|PRKACA|PRKCA|PSMA4|PSMA6|PSMB6|PSMC2|PSMC3|PSMC4|PSMC5|PSMD2|PSMD3|PSMD4|ROBO2|SLIT3|UBB|UBC|PSMD6|PSMD14|CLASP1|GSPT2
0	0	-9.09732	CORUM:32	CORUM	PA700 complex		-6.95693	23.1072	13.1263	28133	20	487	8	1.64271	0.575996	PSMC2|PSMC4|PSMC5|PSMD2|PSMD3|PSMD4|PSMD6|PSMD14
0	-2.37686	-7.48515	R-HSA-5663202	Reactome Gene Sets	Diseases of signal transduction by growth factor receptors and second messengers		-6.76188	3.21306	7.56826	28133	395	798	36	4.51128	0.734724	CAMK2D|CBL|ETV6|FGFR1|FOXO1|MTOR|GTF2F2|HSP90AA1|MARK3|PDPK1|POLR2A|PPP2R5C|PSEN2|PSMA4|PSMA6|PSMB6|PSMC2|PSMC3|PSMC4|PSMC5|PSMD2|PSMD3|PSMD4|RAP1B|TLN1|UBB|UBC|YWHAB|CUL1|IRS2|PSMD6|PSMD14|DERL2|AGGF1|FBXW7|AGTRAP
0	0	-9.02049	R-HSA-350562	Reactome Gene Sets	Regulation of ornithine decarboxylase (ODC)		-6.88792	12.4598	10.8716	28133	51	487	11	2.25873	0.673297	PSMA4|PSMA6|PSMB6|PSMC2|PSMC4|PSMC5|PSMD2|PSMD3|PSMD4|PSMD6|PSMD14
0	0	-8.99964	R-HSA-5357801	Reactome Gene Sets	Programmed Cell Death		-6.87172	5.7768	8.76851	28133	190	487	19	3.90144	0.877417	BAK1|C1QBP|H1-0|HSP90AA1|PSMA4|PSMA6|PSMB6|PSMC2|PSMC4|PSMC5|PSMD2|PSMD3|PSMD4|UBB|UBC|YWHAB|YWHAG|PSMD6|PSMD14
0	0	-8.98938	R-HSA-8878159	Reactome Gene Sets	Transcriptional regulation by RUNX3		-6.8645	8.51317	9.73555	28133	95	487	14	2.87474	0.757184	PSMA4|PSMA6|PSMB6|PSMC2|PSMC4|PSMC5|PSMD2|PSMD3|PSMD4|UBB|UBC|PSMD6|PSMD14|YAP1
0	-3.42491	-7.3931	R-HSA-3858494	Reactome Gene Sets	Beta-catenin independent WNT signaling		-6.71146	5.07084	8.42605	28133	146	798	21	2.63158	0.566651	RHOA|CLTC|GNAO1|PRKCA|PSMA4|PSMA6|PSMB6|PSMC2|PSMC3|PSMC4|PSMC5|PSMD2|PSMD3|PSMD4|UBB|UBC|PSMD6|PSMD14|DAAM1|AGO2|TNRC6A
0	0	-8.95006	GO:0036293	GO Biological Processes	response to decreased oxygen levels	19_GO:0050896 response to stimulus	-6.70503	3.32958	7.60081	28133	360	798	34	4.26065	0.71496	ARNT|ATF4|BNIP3|CBL|CHRNA7|CYP1A1|MTOR|HMOX1|LOXL2|PSMA4|PSMA6|PSMB6|PSMC2|PSMC3|PSMC4|PSMC5|PSMD2|PSMD3|PSMD4|SOD2|TEK|TSC1|UBB|UBC|PSMD6|PSMD14|ACAA2|SLC2A8|NOP53|EGLN1|HIF1AN|AGTRAP|FUNDC1|STOX1
0	0	-8.94627	R-HSA-68882	Reactome Gene Sets	Mitotic Anaphase		-6.82895	5.14037	8.47745	28133	236	487	21	4.31211	0.920469	DYNC1H1|PAFAH1B1|PPP2R5C|PSMA4|PSMA6|PSMB6|PSMC2|PSMC4|PSMC5|PSMD2|PSMD3|PSMD4|RAN|UBB|UBC|NUP155|IST1|PSMD6|PSMD14|CLASP1|CENPL
-2.4708	-4.28234	-4.76431	R-HSA-5683057	Reactome Gene Sets	MAPK family signaling cascades		-6.66589	3.4712	7.65609	28133	325	798	32	4.01003	0.69452	ARL2|CAMK2D|CDC42|FGFR1|FOXO1|MARK3|PPP2R5C|PRKACA|PSMA4|PSMA6|PSMB6|PSMC2|PSMC3|PSMC4|PSMC5|PSMD2|PSMD3|PSMD4|PTPRA|RAP1B|TEK|TLN1|UBB|UBC|YWHAB|IRS2|KALRN|PSMD6|PSMD14|RASA3|AGO2|TNRC6A
0	0	-8.9129	R-HSA-2555396	Reactome Gene Sets	Mitotic Metaphase and Anaphase		-6.79806	5.11868	8.45104	28133	237	487	21	4.31211	0.920469	DYNC1H1|PAFAH1B1|PPP2R5C|PSMA4|PSMA6|PSMB6|PSMC2|PSMC4|PSMC5|PSMD2|PSMD3|PSMD4|RAN|UBB|UBC|NUP155|IST1|PSMD6|PSMD14|CLASP1|CENPL
0	0	-8.85635	R-HSA-68886	Reactome Gene Sets	M Phase		-6.74398	3.86962	7.84521	28133	418	487	28	5.74949	1.05485	CSNK2A1|CSNK2B|DYNC1H1|HSP90AA1|PAFAH1B1|PPP2R5C|PRKACA|PSMA4|PSMA6|PSMB6|PSMC2|PSMC4|PSMC5|PSMD2|PSMD3|PSMD4|RAB1A|RAN|UBB|UBC|YWHAG|NUP155|IST1|PSMD6|PSMD14|CEP152|CLASP1|CENPL
0	0	-8.834	GO:0031349	GO Biological Processes	positive regulation of defense response	19_GO:0048518 positive regulation of biological process	-6.72451	3.46175	7.62284	28133	534	487	32	6.57084	1.12276	C1QBP|CEBPA|CTSB|CTSL|DHX9|HSP90AA1|MYD88|PDPK1|PRKACA|PSMA4|PSMA6|PSMB6|PSMC2|PSMC4|PSMC5|PSMD2|PSMD3|PSMD4|TLR1|TRAF3|UBB|UBC|CUL1|BCL10|PSMD6|PSMD14|MALT1|NOP53|AKIRIN2|CREB3L3|SLC15A4|NAPEPLD
0	0	-8.33852	GO:0070482	GO Biological Processes	response to oxygen levels	19_GO:0050896 response to stimulus	-6.53635	3.20494	7.44311	28133	385	798	35	4.38596	0.724923	ARNT|ATF4|BNIP3|CBL|CHRNA7|CYP1A1|FOXO1|MTOR|HMOX1|LOXL2|PSMA4|PSMA6|PSMB6|PSMC2|PSMC3|PSMC4|PSMC5|PSMD2|PSMD3|PSMD4|SOD2|TEK|TSC1|UBB|UBC|PSMD6|PSMD14|ACAA2|SLC2A8|NOP53|EGLN1|HIF1AN|AGTRAP|FUNDC1|STOX1
0	0	-8.75568	R-HSA-5619115	Reactome Gene Sets	Disorders of transmembrane transporters		-6.65549	5.94185	8.7037	28133	175	487	18	3.6961	0.854927	SLC26A2|PSMA4|PSMA6|PSMB6|PSMC2|PSMC4|PSMC5|PSMD2|PSMD3|PSMD4|UBB|UBC|SLC35A2|NUP155|PSMD6|PSMD14|DERL2|DERL1
0	0	-8.7262	GO:0031145	GO Biological Processes	anaphase-promoting complex-dependent catabolic process	19_GO:0008152 metabolic process	-6.63078	9.04799	9.74561	28133	83	487	13	2.6694	0.730411	PSMA4|PSMA6|PSMB6|PSMC2|PSMC4|PSMC5|PSMD2|PSMD3|PSMD4|UBB|UBC|PSMD6|PSMD14
0	0	-8.59474	R-HSA-5632684	Reactome Gene Sets	Hedgehog 'on' state		-6.49847	6.63612	8.89162	28133	85	798	16	2.00501	0.496203	PSMA4|PSMA6|PSMB6|PSMC2|PSMC3|PSMC4|PSMC5|PSMD2|PSMD3|PSMD4|UBB|UBC|SPOP|NUMB|PSMD6|PSMD14
0	0	-8.68881	GO:0010972	GO Biological Processes	negative regulation of G2/M transition of mitotic cell cycle	19_GO:0048519 negative regulation of biological process	-6.59575	8.08752	9.42341	28133	100	487	14	2.87474	0.757184	PSMA4|PSMA6|PSMB6|PSMC2|PSMC4|PSMC5|PSMD2|PSMD3|PSMD4|CUL1|PSMD6|PSMD14|NOP53|CDK5RAP3
0	0	-8.63665	R-HSA-109581	Reactome Gene Sets	Apoptosis		-6.54829	5.8417	8.60057	28133	178	487	18	3.6961	0.854927	BAK1|C1QBP|H1-0|PSMA4|PSMA6|PSMB6|PSMC2|PSMC4|PSMC5|PSMD2|PSMD3|PSMD4|UBB|UBC|YWHAB|YWHAG|PSMD6|PSMD14
0	-4.60554	-6.13815	GO:1905330	GO Biological Processes	regulation of morphogenesis of an epithelium	19_GO:0032502 developmental process	-6.43179	4.45522	7.99016	28133	182	798	23	2.88221	0.592257	RHOA|CDC42|CLTC|GPC4|MTOR|PSMA4|PSMA6|PSMB6|PSMC2|PSMC3|PSMC4|PSMC5|PSMD2|PSMD3|PSMD4|CELSR1|PSMD6|PSMD14|ANKRD6|DAAM1|CLASP1|SIRT6|CTHRC1
0	0	-8.58837	ko05169	KEGG Pathway	Epstein-Barr virus infection		-6.50465	5.46065	8.42353	28133	201	487	19	3.90144	0.877417	MAPK14|CSNK2A1|CSNK2B|HSPA8|NFKB2|PRKACA|PSMC2|PSMC4|PSMC5|PSMD2|PSMD3|PSMD4|RAN|TBP|TRAF3|YWHAB|YWHAG|PSMD6|PSMD14
0	0	-8.56543	R-HSA-69239	Reactome Gene Sets	Synthesis of DNA		-6.48401	7.221	9.06399	28133	120	487	15	3.08008	0.78293	PSMA4|PSMA6|PSMB6|PSMC2|PSMC4|PSMC5|PSMD2|PSMD3|PSMD4|UBB|UBC|CUL1|PSMD6|PSMD14|CDT1
0	0	-8.5171	R-HSA-446652	Reactome Gene Sets	Interleukin-1 family signaling		-6.44025	6.60205	8.81932	28133	140	487	16	3.28542	0.80775	MYD88|NFKB2|PSMA4|PSMA6|PSMB6|PSMC2|PSMC4|PSMC5|PSMD2|PSMD3|PSMD4|UBB|UBC|CUL1|PSMD6|PSMD14
0	0	-8.50511	hsa05169	KEGG Pathway	Epstein-Barr virus infection		-6.43053	4.44369	7.94549	28133	299	487	23	4.72279	0.961235	BAK1|MAPK14|CSNK2A1|CSNK2B|GNAO1|PDIA3|HSPA8|MYD88|NFKB2|PRKACA|PSMC2|PSMC4|PSMC5|PSMD2|PSMD3|PSMD4|RAN|TBP|TRAF3|YWHAB|YWHAG|PSMD6|PSMD14
0	0	-8.49315	WP2359	WikiPathways	Parkin-Ubiquitin Proteasomal System pathway		-6.42083	9.7636	9.81298	28133	71	487	12	2.46407	0.702496	HSPA5|HSPA8|PSMC2|PSMC4|PSMC5|PSMD2|PSMD3|PSMD4|CUL1|PSMD6|PSMD14|FBXW7
0	0	-6.60434	R-HSA-1257604	Reactome Gene Sets	PIP3 activates AKT signaling		-6.31992	3.69709	7.56582	28133	267	798	28	3.50877	0.651358	CSNK2A1|CSNK2B|FGFR1|FOXO1|MTOR|MYD88|PDPK1|PPP2R5C|PSMA4|PSMA6|PSMB6|PSMC2|PSMC3|PSMC4|PSMC5|PSMD2|PSMD3|PSMD4|UBB|UBC|IRS2|PSMD6|PSMD14|KDM1A|AGO2|TNRC6A|GATAD2A|MAF1
0	0	-8.4106	GO:0071456	GO Biological Processes	cellular response to hypoxia	19_GO:0050896 response to stimulus	-6.34719	5.32811	8.27501	28133	206	487	19	3.90144	0.877417	HMOX1|PSMA4|PSMA6|PSMB6|PSMC2|PSMC4|PSMC5|PSMD2|PSMD3|PSMD4|UBB|UBC|PSMD6|PSMD14|ACAA2|NOP53|EGLN1|HIF1AN|STOX1
0	0	-8.27952	GO:1902036	GO Biological Processes	regulation of hematopoietic stem cell differentiation	19_GO:0002376 immune system process	-6.22268	9.36778	9.56618	28133	74	487	12	2.46407	0.702496	PSMA4|PSMA6|PSMB6|PSMC2|PSMC4|PSMC5|PSMD2|PSMD3|PSMD4|PSMD6|PSMD14|YAP1
0	0	-8.17411	R-HSA-69306	Reactome Gene Sets	DNA Replication		-6.12586	6.76968	8.68336	28133	128	487	15	3.08008	0.78293	PSMA4|PSMA6|PSMB6|PSMC2|PSMC4|PSMC5|PSMD2|PSMD3|PSMD4|UBB|UBC|CUL1|PSMD6|PSMD14|CDT1
0	0	-8.14814	R-HSA-2467813	Reactome Gene Sets	Separation of Sister Chromatids		-6.10202	5.4441	8.17938	28133	191	487	18	3.6961	0.854927	DYNC1H1|PAFAH1B1|PPP2R5C|PSMA4|PSMA6|PSMB6|PSMC2|PSMC4|PSMC5|PSMD2|PSMD3|PSMD4|UBB|UBC|PSMD6|PSMD14|CLASP1|CENPL
0	0	-8.12729	GO:0044106	GO Biological Processes	cellular amine metabolic process	19_GO:0008152 metabolic process	-6.08328	6.71721	8.63808	28133	129	487	15	3.08008	0.78293	CHKA|HNMT|PSMA4|PSMA6|PSMB6|PSMC2|PSMC4|PSMC5|PSMD2|PSMD3|PSMD4|SAT1|PSMD6|PSMD14|NAPEPLD
0	0	-8.0867	GO:1902750	GO Biological Processes	negative regulation of cell cycle G2/M phase transition	19_GO:0048519 negative regulation of biological process	-6.04688	7.28605	8.80721	28133	111	487	14	2.87474	0.757184	PSMA4|PSMA6|PSMB6|PSMC2|PSMC4|PSMC5|PSMD2|PSMD3|PSMD4|CUL1|PSMD6|PSMD14|NOP53|CDK5RAP3
0	0	-8.06666	GO:0006521	GO Biological Processes	regulation of cellular amino acid metabolic process	19_GO:0050789 regulation of biological process	-6.02893	10.2492	9.67648	28133	62	487	11	2.25873	0.673297	PSMA4|PSMA6|PSMB6|PSMC2|PSMC4|PSMC5|PSMD2|PSMD3|PSMD4|PSMD6|PSMD14
0	0	-8.03495	R-HSA-69206	Reactome Gene Sets	G1/S Transition		-6.00341	6.61465	8.54895	28133	131	487	15	3.08008	0.78293	PSMA4|PSMA6|PSMB6|PSMC2|PSMC4|PSMC5|PSMD2|PSMD3|PSMD4|UBB|UBC|CUL1|PSMD6|PSMD14|CDT1
0	0	-7.91811	GO:0001666	GO Biological Processes	response to hypoxia	19_GO:0050896 response to stimulus	-5.89064	3.984	7.43415	28133	348	487	24	4.92813	0.98085	CHRNA7|HMOX1|PSMA4|PSMA6|PSMB6|PSMC2|PSMC4|PSMC5|PSMD2|PSMD3|PSMD4|SOD2|UBB|UBC|PSMD6|PSMD14|ACAA2|SLC2A8|NOP53|EGLN1|HIF1AN|AGTRAP|FUNDC1|STOX1
0	0	-7.76792	GO:0009308	GO Biological Processes	amine metabolic process	19_GO:0008152 metabolic process	-5.7485	6.32496	8.29234	28133	137	487	15	3.08008	0.78293	CHKA|HNMT|PSMA4|PSMA6|PSMB6|PSMC2|PSMC4|PSMC5|PSMD2|PSMD3|PSMD4|SAT1|PSMD6|PSMD14|NAPEPLD
0	0	-7.74395	GO:0071347	GO Biological Processes	cellular response to interleukin-1	19_GO:0050896 response to stimulus	-5.72652	5.45586	7.95981	28133	180	487	17	3.49076	0.831725	MYD88|PSMA4|PSMA6|PSMB6|PSMC2|PSMC4|PSMC5|PSMD2|PSMD3|PSMD4|UBB|UBC|YY1|CUL1|PSMD6|PSMD14|RBMX
0	0	-6.34113	GO:0010564	GO Biological Processes	regulation of cell cycle process	19_GO:0050789 regulation of biological process	-5.63953	2.32348	6.4427	28133	789	798	52	6.51629	0.873709	RHOA|CDC42|CLTC|CSNK2A1|CYP1A1|DCTN1|DYNC1H1|EIF4G1|PRMT1|HSP90AA1|INSM1|CNOT3|PAFAH1B1|CHMP1A|PRKACA|PSMA4|PSMA6|PSMB6|PSMC2|PSMC3|PSMC4|PSMC5|PSMD2|PSMD3|PSMD4|RB1|SETMAR|SSTR5|UVRAG|YWHAG|CUL1|KIF3B|PSMD6|PDCD6IP|PSMD14|CEP152|CLASP1|CHORDC1|GPSM2|NOP53|FBXW7|SUSD2|MDM1|HECW2|CSPP1|CDK5RAP3|CDT1|MED25|NEK10|STOX1|MAPK15|TOPAZ1
0	0	-7.63364	GO:0070555	GO Biological Processes	response to interleukin-1	19_GO:0050896 response to stimulus	-5.62015	5.04769	7.73886	28133	206	487	18	3.6961	0.854927	HNMT|MYD88|PSMA4|PSMA6|PSMB6|PSMC2|PSMC4|PSMC5|PSMD2|PSMD3|PSMD4|UBB|UBC|YY1|CUL1|PSMD6|PSMD14|RBMX
0	0	-7.42906	GO:0038061	GO Biological Processes	NIK/NF-kappaB signaling	19_GO:0023052 signaling	-5.56917	4.10369	7.31487	28133	189	798	22	2.75689	0.579613	RHOA|BCL3|LIMS1|NFKB2|PSMA4|PSMA6|PSMB6|PSMC2|PSMC3|PSMC4|PSMC5|PSMD2|PSMD3|PSMD4|CUL1|LITAF|PSMD6|PSMD14|MALT1|PDCD4|RC3H2|NLRC3
0	0	-7.48016	R-HSA-1280215	Reactome Gene Sets	Cytokine Signaling in Immune system		-5.47253	2.8598	6.64727	28133	707	487	35	7.18686	1.17033	ARF1|CANX|CDC42|MAPK14|EIF4A1|EIF4E|GRB10|HMOX1|HSPA8|HSP90AA1|MYD88|NFKB2|PITPNA|PRKACA|PSMA4|PSMA6|PSMB6|PSMC2|PSMC4|PSMC5|PSMD2|PSMD3|PSMD4|ABCE1|SNAP25|SOD2|TRAF3|UBB|UBC|CUL1|NUP155|PSMD6|PSMD14|IFI30|ARIH1
0	0	-7.4034	GO:0060218	GO Biological Processes	hematopoietic stem cell differentiation	19_GO:0002376 immune system process	-5.39963	7.87745	8.5761	28133	88	487	12	2.46407	0.702496	PSMA4|PSMA6|PSMB6|PSMC2|PSMC4|PSMC5|PSMD2|PSMD3|PSMD4|PSMD6|PSMD14|YAP1
0	0	-7.35848	R-HSA-2262752	Reactome Gene Sets	Cellular responses to stress		-5.36044	3.06645	6.69772	28133	584	487	31	6.3655	1.10629	ATF4|CAPZB|MAPK14|DYNC1H1|EIF2S3|GPX1|GRB10|H1-0|DNAJA1|HSPA5|HSPA8|HSP90AA1|PSMA4|PSMA6|PSMB6|PSMC2|PSMC4|PSMC5|PSMD2|PSMD3|PSMD4|SOD2|UBB|UBC|NUP155|PSMD6|PSMD14|DNAJA2|PRDX5|EGLN1|HIF1AN
0	0	-7.34729	GO:1901532	GO Biological Processes	regulation of hematopoietic progenitor cell differentiation	19_GO:0002376 immune system process	-5.35114	7.78894	8.51384	28133	89	487	12	2.46407	0.702496	PSMA4|PSMA6|PSMB6|PSMC2|PSMC4|PSMC5|PSMD2|PSMD3|PSMD4|PSMD6|PSMD14|YAP1
0	0	-7.33806	R-HSA-449147	Reactome Gene Sets	Signaling by Interleukins		-5.3438	3.38337	6.84811	28133	461	487	27	5.54415	1.03697	ARF1|CANX|CDC42|MAPK14|HMOX1|HSPA8|HSP90AA1|MYD88|NFKB2|PITPNA|PRKACA|PSMA4|PSMA6|PSMB6|PSMC2|PSMC4|PSMC5|PSMD2|PSMD3|PSMD4|SNAP25|SOD2|UBB|UBC|CUL1|PSMD6|PSMD14
0	0	-7.27443	R-HSA-453279	Reactome Gene Sets	Mitotic G1 phase and G1/S transition		-5.28204	5.81557	7.8223	28133	149	487	15	3.08008	0.78293	PSMA4|PSMA6|PSMB6|PSMC2|PSMC4|PSMC5|PSMD2|PSMD3|PSMD4|UBB|UBC|CUL1|PSMD6|PSMD14|CDT1
0	0	-7.26789	R-HSA-9010553	Reactome Gene Sets	Regulation of expression of SLITs and ROBOs		-5.27736	5.40519	7.6688	28133	171	487	16	3.28542	0.80775	ETF1|ISL1|PSMA4|PSMA6|PSMB6|PSMC2|PSMC4|PSMC5|PSMD2|PSMD3|PSMD4|UBB|UBC|PSMD6|PSMD14|GSPT2
0	0	-7.21633	CORUM:181	CORUM	26S proteasome		-5.23314	18.3807	10.824	28133	22	487	7	1.43737	0.539357	PSMA4|PSMA6|PSMB6|PSMC2|PSMC4|PSMC5|PSMD4
0	0	-7.20925	R-HSA-69278	Reactome Gene Sets	Cell Cycle, Mitotic		-5.23158	3.0892	6.63399	28133	561	487	30	6.16016	1.0895	CSNK2A1|CSNK2B|DYNC1H1|HSP90AA1|PAFAH1B1|PPP2R5C|PRKACA|PSMA4|PSMA6|PSMB6|PSMC2|PSMC4|PSMC5|PSMD2|PSMD3|PSMD4|RAB1A|RAN|UBB|UBC|YWHAG|CUL1|NUP155|IST1|PSMD6|PSMD14|CEP152|CLASP1|CDT1|CENPL
0	0	-7.19964	R-HSA-8939236	Reactome Gene Sets	RUNX1 regulates transcription of genes involved in differentiation of HSCs		-5.22378	6.22117	7.91928	28133	130	487	14	2.87474	0.757184	PSMA4|PSMA6|PSMB6|PSMC2|PSMC4|PSMC5|PSMD2|PSMD3|PSMD4|UBB|UBC|PSMD6|PSMD14|YAP1
0	0	-7.1282	R-HSA-8953897	Reactome Gene Sets	Cellular responses to external stimuli		-5.15593	2.99466	6.54373	28133	598	487	31	6.3655	1.10629	ATF4|CAPZB|MAPK14|DYNC1H1|EIF2S3|GPX1|GRB10|H1-0|DNAJA1|HSPA5|HSPA8|HSP90AA1|PSMA4|PSMA6|PSMB6|PSMC2|PSMC4|PSMC5|PSMD2|PSMD3|PSMD4|SOD2|UBB|UBC|NUP155|PSMD6|PSMD14|DNAJA2|PRDX5|EGLN1|HIF1AN
0	0	-7.04923	GO:0033238	GO Biological Processes	regulation of cellular amine metabolic process	19_GO:0050789 regulation of biological process	-5.0858	8.25257	8.4581	28133	77	487	11	2.25873	0.673297	PSMA4|PSMA6|PSMB6|PSMC2|PSMC4|PSMC5|PSMD2|PSMD3|PSMD4|PSMD6|PSMD14
0	0	-6.41043	GO:0016055	GO Biological Processes	Wnt signaling pathway	19_GO:0023052 signaling	-5.04122	2.61144	6.29364	28133	513	798	38	4.7619	0.753866	RHOA|CDC42|CLTC|MAPK14|CSNK2A1|CSNK2B|EXT1|GPC4|GNAO1|GRB10|HHEX|ISL1|PSMA4|PSMA6|PSMB6|PSMC2|PSMC3|PSMC4|PSMC5|PSMD2|PSMD3|PSMD4|UBB|UBC|CUL1|CELSR1|PSMD6|PSMD14|YAP1|ANKRD6|DAAM1|AGO2|TNRC6A|VPS29|RNF213|BICC1|SOX7|CTHRC1
0	0	-6.37747	GO:0198738	GO Biological Processes	cell-cell signaling by wnt	19_GO:0023052 signaling	-5.00448	2.60129	6.26644	28133	515	798	38	4.7619	0.753866	RHOA|CDC42|CLTC|MAPK14|CSNK2A1|CSNK2B|EXT1|GPC4|GNAO1|GRB10|HHEX|ISL1|PSMA4|PSMA6|PSMB6|PSMC2|PSMC3|PSMC4|PSMC5|PSMD2|PSMD3|PSMD4|UBB|UBC|CUL1|CELSR1|PSMD6|PSMD14|YAP1|ANKRD6|DAAM1|AGO2|TNRC6A|VPS29|RNF213|BICC1|SOX7|CTHRC1
0	-3.74018	-5.24741	GO:2000027	GO Biological Processes	regulation of animal organ morphogenesis	19_GO:0032502 developmental process	-4.92053	3.4963	6.66369	28133	242	798	24	3.00752	0.604605	RHOA|BMPR2|CDC42|CLTC|GPC4|ISL1|PSMA4|PSMA6|PSMB6|PSMC2|PSMC3|PSMC4|PSMC5|PSMD2|PSMD3|PSMD4|ROBO2|CELSR1|PSMD6|PSMD14|ANKRD6|DAAM1|FBXW7|CTHRC1
0	0	-6.46553	GO:1901987	GO Biological Processes	regulation of cell cycle phase transition	19_GO:0050789 regulation of biological process	-4.89715	2.65514	6.23598	28133	478	798	36	4.51128	0.734724	CYP1A1|DCTN1|DYNC1H1|EIF4G1|PRMT1|HSP90AA1|CNOT3|PAFAH1B1|PRKACA|PSMA4|PSMA6|PSMB6|PSMC2|PSMC3|PSMC4|PSMC5|PSMD2|PSMD3|PSMD4|RB1|YWHAG|CUL1|PSMD6|PSMD14|CEP152|CLASP1|NOP53|FBXW7|SUSD2|HECW2|CDK5RAP3|CDT1|NEK10|STOX1|MAPK15|TOPAZ1
0	0	-6.87453	GO:1905114	GO Biological Processes	cell surface receptor signaling pathway involved in cell-cell signaling	19_GO:0023052 signaling	-4.92319	2.91662	6.37314	28133	614	487	31	6.3655	1.10629	ADORA2A|CDC42|CHRNA3|CHRNA7|CLTC|MAPK14|CSNK2A1|CSNK2B|GNAO1|GRB10|ISL1|P2RX4|PSMA4|PSMA6|PSMB6|PSMC2|PSMC4|PSMC5|PSMD2|PSMD3|PSMD4|UBB|UBC|CUL1|PSMD6|PSMD14|YAP1|VPS29|BICC1|SOX7|CTHRC1
-2.25844	-2.01136	-4.46339	R-HSA-5673001	Reactome Gene Sets	RAF/MAP kinase cascade		-4.87264	3.27362	6.53286	28133	280	798	26	3.25815	0.628479	ARL2|CAMK2D|FGFR1|MARK3|PPP2R5C|PSMA4|PSMA6|PSMB6|PSMC2|PSMC3|PSMC4|PSMC5|PSMD2|PSMD3|PSMD4|PTPRA|RAP1B|TEK|TLN1|UBB|UBC|YWHAB|IRS2|PSMD6|PSMD14|RASA3
0	0	-6.79237	R-HSA-69242	Reactome Gene Sets	S Phase		-4.85113	5.34889	7.36767	28133	162	487	15	3.08008	0.78293	PSMA4|PSMA6|PSMB6|PSMC2|PSMC4|PSMC5|PSMD2|PSMD3|PSMD4|UBB|UBC|CUL1|PSMD6|PSMD14|CDT1
0	0	-6.75679	GO:0007346	GO Biological Processes	regulation of mitotic cell cycle	19_GO:0050789 regulation of biological process	-4.81887	2.82225	6.26304	28133	655	487	32	6.57084	1.12276	BTG1|CDC42|CLTC|DYNC1H1|EIF4E|PRMT1|HSP90AA1|PAFAH1B1|CHMP1A|PRKACA|PSMA4|PSMA6|PSMB6|PSMC2|PSMC4|PSMC5|PSMD2|PSMD3|PSMD4|RPS6KB1|SETMAR|YWHAG|CUL1|PSMD6|PSMD14|CEP152|TTC28|CLASP1|NOP53|CDK5RAP3|CDT1|STOX1
-2.02708	-3.03611	-4.23665	GO:0048729	GO Biological Processes	tissue morphogenesis	19_GO:0032502 developmental process	-4.77824	2.37608	6.00716	28133	638	798	43	5.38847	0.799288	ACTA1|ACTC1|RHOA|BMPR2|CDC42|CLTC|CSNK2B|MEGF8|EXT1|GPC4|MTOR|ISL1|PRKACA|PSMA4|PSMA6|PSMB6|PSMC2|PSMC3|PSMC4|PSMC5|PSMD2|PSMD3|PSMD4|ROBO2|TSC1|DCHS1|BCL10|DLG5|CELSR1|PSMD6|PSMD14|DLC1|YAP1|ANKRD6|DAAM1|CLASP1|INTU|CECR2|SIRT6|MPP5|KDM2B|CTHRC1|TRIM71
-2.20954	0	-4.353	R-HSA-5684996	Reactome Gene Sets	MAPK1/MAPK3 signaling		-4.72995	3.20494	6.40374	28133	286	798	26	3.25815	0.628479	ARL2|CAMK2D|FGFR1|MARK3|PPP2R5C|PSMA4|PSMA6|PSMB6|PSMC2|PSMC3|PSMC4|PSMC5|PSMD2|PSMD3|PSMD4|PTPRA|RAP1B|TEK|TLN1|UBB|UBC|YWHAB|IRS2|PSMD6|PSMD14|RASA3
0	0	-6.65245	GO:0038093	GO Biological Processes	Fc receptor signaling pathway	19_GO:0002376 immune system process	-4.72108	4.35073	6.90448	28133	239	487	18	3.6961	0.854927	CDC42|HSP90AA1|PDPK1|PSMA4|PSMA6|PSMB6|PSMC2|PSMC4|PSMC5|PSMD2|PSMD3|PSMD4|CUL1|BCL10|PSMD6|PSMD14|MALT1|PLPP4
0	0	-6.65245	R-HSA-8878171	Reactome Gene Sets	Transcriptional regulation by RUNX1		-4.72108	4.35073	6.90448	28133	239	487	18	3.6961	0.854927	CSNK2A1|CSNK2B|CTSL|PRMT1|PSMA4|PSMA6|PSMB6|PSMC2|PSMC4|PSMC5|PSMD2|PSMD3|PSMD4|UBB|UBC|PSMD6|PSMD14|YAP1
0	0	-6.60432	R-HSA-69620	Reactome Gene Sets	Cell Cycle Checkpoints		-4.68101	3.92979	6.70243	28133	294	487	20	4.10678	0.899249	DYNC1H1|PAFAH1B1|PPP2R5C|PSMA4|PSMA6|PSMB6|PSMC2|PSMC4|PSMC5|PSMD2|PSMD3|PSMD4|UBB|UBC|YWHAB|YWHAG|PSMD6|PSMD14|CLASP1|CENPL
0	0	-6.58586	R-HSA-69481	Reactome Gene Sets	G2/M Checkpoints		-4.66415	5.15785	7.17406	28133	168	487	15	3.08008	0.78293	PSMA4|PSMA6|PSMB6|PSMC2|PSMC4|PSMC5|PSMD2|PSMD3|PSMD4|UBB|UBC|YWHAB|YWHAG|PSMD6|PSMD14
0	-2.58821	-5.05732	GO:0002009	GO Biological Processes	morphogenesis of an epithelium	19_GO:0032502 developmental process	-4.62472	2.49938	5.98832	28133	536	798	38	4.7619	0.753866	RHOA|CDC42|CLTC|CSNK2B|MEGF8|EXT1|GPC4|MTOR|PRKACA|PSMA4|PSMA6|PSMB6|PSMC2|PSMC3|PSMC4|PSMC5|PSMD2|PSMD3|PSMD4|TSC1|DCHS1|BCL10|DLG5|CELSR1|PSMD6|PSMD14|DLC1|YAP1|ANKRD6|DAAM1|CLASP1|INTU|CECR2|SIRT6|MPP5|KDM2B|CTHRC1|TRIM71
0	0	-6.55235	GO:0038095	GO Biological Processes	Fc-epsilon receptor signaling pathway	19_GO:0002376 immune system process	-4.63222	5.12733	7.14269	28133	169	487	15	3.08008	0.78293	PDPK1|PSMA4|PSMA6|PSMB6|PSMC2|PSMC4|PSMC5|PSMD2|PSMD3|PSMD4|CUL1|BCL10|PSMD6|PSMD14|MALT1
0	0	-6.37971	R-HSA-195721	Reactome Gene Sets	Signaling by WNT		-4.47054	3.654	6.45636	28133	332	487	21	4.31211	0.920469	CLTC|CSNK2A1|CSNK2B|GNAO1|PPP2R5C|PSMA4|PSMA6|PSMB6|PSMC2|PSMC4|PSMC5|PSMD2|PSMD3|PSMD4|UBB|UBC|CUL1|PSMD6|PSMD14|VPS29|SOX7
0	0	-6.23034	GO:0090090	GO Biological Processes	negative regulation of canonical Wnt signaling pathway	19_GO:0048519 negative regulation of biological process	-4.33486	4.84089	6.84203	28133	179	487	15	3.08008	0.78293	MAPK14|ISL1|PSMA4|PSMA6|PSMB6|PSMC2|PSMC4|PSMC5|PSMD2|PSMD3|PSMD4|PSMD6|PSMD14|BICC1|CTHRC1
0	0	-6.21604	GO:0050852	GO Biological Processes	T cell receptor signaling pathway	19_GO:0002376 immune system process	-4.32354	4.53082	6.71756	28133	204	487	16	3.28542	0.80775	PDPK1|PSMA4|PSMA6|PSMB6|PSMC2|PSMC4|PSMC5|PSMD2|PSMD3|PSMD4|CUL1|EIF2B2|BCL10|PSMD6|PSMD14|MALT1
0	0	-6.19478	GO:0016579	GO Biological Processes	protein deubiquitination	19_GO:0008152 metabolic process	-4.30525	3.86476	6.44008	28133	284	487	19	3.90144	0.877417	PSMA4|PSMA6|PSMB6|PSMC2|PSMC4|PSMC5|PSMD2|PSMD3|PSMD4|SHMT2|TRAF3|UBB|UBC|YY1|BAP1|PSMD6|PSMD14|NOP53|UCHL5
0	0	-6.12414	R-HSA-201681	Reactome Gene Sets	TCF dependent signaling in response to WNT		-4.24483	4.21483	6.54007	28133	233	487	17	3.49076	0.831725	CSNK2A1|CSNK2B|PPP2R5C|PSMA4|PSMA6|PSMB6|PSMC2|PSMC4|PSMC5|PSMD2|PSMD3|PSMD4|UBB|UBC|PSMD6|PSMD14|SOX7
0	0	-6.05257	GO:1901990	GO Biological Processes	regulation of mitotic cell cycle phase transition	19_GO:0050789 regulation of biological process	-4.17899	3.15816	6.04883	28133	439	487	24	4.92813	0.98085	DYNC1H1|PRMT1|HSP90AA1|PAFAH1B1|PRKACA|PSMA4|PSMA6|PSMB6|PSMC2|PSMC4|PSMC5|PSMD2|PSMD3|PSMD4|YWHAG|CUL1|PSMD6|PSMD14|CEP152|CLASP1|NOP53|CDK5RAP3|CDT1|STOX1
0	0	-6.02812	GO:2000736	GO Biological Processes	regulation of stem cell differentiation	19_GO:0032502 developmental process	-4.15597	5.92492	7.08496	28133	117	487	12	2.46407	0.702496	PSMA4|PSMA6|PSMB6|PSMC2|PSMC4|PSMC5|PSMD2|PSMD3|PSMD4|PSMD6|PSMD14|YAP1
0	0	-5.98356	GO:0044770	GO Biological Processes	cell cycle phase transition	19_GO:0009987 cellular process	-4.11564	2.70365	5.79101	28133	641	487	30	6.16016	1.0895	DYNC1H1|EIF4E|PRMT1|HSP90AA1|PAFAH1B1|PRKACA|PSMA4|PSMA6|PSMB6|PSMC2|PSMC4|PSMC5|PSMD2|PSMD3|PSMD4|RPS6KB1|YWHAG|CUL1|PSMD6|PSMD14|CEP152|CLASP1|NOP53|FBXW7|KDM8|CDK5RAP3|CDT1|TRIM71|STOX1|MAPK15
0	0	-5.00404	GO:0042180	GO Biological Processes	cellular ketone metabolic process	19_GO:0008152 metabolic process	-4.08177	3.20494	6.01941	28133	253	798	23	2.88221	0.592257	ACADVL|CPT1A|MTOR|GSTZ1|EIF6|OXCT1|PSMA4|PSMA6|PSMB6|PSMC2|PSMC3|PSMC4|PSMC5|PSMD2|PSMD3|PSMD4|IRS2|KYNU|SLC22A13|PSMD6|PSMD14|AKR1A1|UBIAD1
0	0	-5.96641	GO:0030178	GO Biological Processes	negative regulation of Wnt signaling pathway	19_GO:0048519 negative regulation of biological process	-4.10398	4.33938	6.49301	28133	213	487	16	3.28542	0.80775	MAPK14|GRB10|ISL1|PSMA4|PSMA6|PSMB6|PSMC2|PSMC4|PSMC5|PSMD2|PSMD3|PSMD4|PSMD6|PSMD14|BICC1|CTHRC1
0	0	-5.81679	GO:0070646	GO Biological Processes	protein modification by small protein removal	19_GO:0008152 metabolic process	-3.96542	3.64648	6.12673	28133	301	487	19	3.90144	0.877417	PSMA4|PSMA6|PSMB6|PSMC2|PSMC4|PSMC5|PSMD2|PSMD3|PSMD4|SHMT2|TRAF3|UBB|UBC|YY1|BAP1|PSMD6|PSMD14|NOP53|UCHL5
0	0	-5.30651	GO:0010565	GO Biological Processes	regulation of cellular ketone metabolic process	19_GO:0050789 regulation of biological process	-3.91391	3.60125	6.08155	28133	186	798	19	2.38095	0.539686	ACADVL|CPT1A|MTOR|GSTZ1|EIF6|PSMA4|PSMA6|PSMB6|PSMC2|PSMC3|PSMC4|PSMC5|PSMD2|PSMD3|PSMD4|IRS2|SLC22A13|PSMD6|PSMD14
0	0	-5.76699	R-HSA-1640170	Reactome Gene Sets	Cell Cycle		-3.92233	2.58787	5.61328	28133	692	487	31	6.3655	1.10629	CSNK2A1|CSNK2B|DYNC1H1|HSP90AA1|PAFAH1B1|PPP2R5C|PRKACA|PSMA4|PSMA6|PSMB6|PSMC2|PSMC4|PSMC5|PSMD2|PSMD3|PSMD4|RAB1A|RAN|UBB|UBC|YWHAB|YWHAG|CUL1|NUP155|IST1|PSMD6|PSMD14|CEP152|CLASP1|CDT1|CENPL
0	0	-5.6732	GO:0002757	GO Biological Processes	immune response-activating signal transduction	19_GO:0002376 immune system process	-3.84166	2.61	5.57233	28133	664	487	30	6.16016	1.0895	C1QBP|CDC42|CTSB|CTSL|HSP90AA1|MYD88|PDPK1|PRKACA|PSMA4|PSMA6|PSMB6|PSMC2|PSMC4|PSMC5|PSMD2|PSMD3|PSMD4|TLR1|TRAF3|UBB|UBC|CUL1|EIF2B2|BCL10|PSMD6|PSMD14|MALT1|NOP53|SLC15A4|PLPP4
0	0	-5.66828	GO:0044772	GO Biological Processes	mitotic cell cycle phase transition	19_GO:0009987 cellular process	-3.83803	2.71849	5.62327	28133	595	487	28	5.74949	1.05485	DYNC1H1|EIF4E|PRMT1|HSP90AA1|PAFAH1B1|PRKACA|PSMA4|PSMA6|PSMB6|PSMC2|PSMC4|PSMC5|PSMD2|PSMD3|PSMD4|RPS6KB1|YWHAG|CUL1|PSMD6|PSMD14|CEP152|CLASP1|NOP53|KDM8|CDK5RAP3|CDT1|TRIM71|STOX1
0	0	-5.3865	R-HSA-157118	Reactome Gene Sets	Signaling by NOTCH		-3.5825	3.91647	5.9715	28133	236	487	16	3.28542	0.80775	PSEN2|PSMA4|PSMA6|PSMB6|PSMC2|PSMC4|PSMC5|PSMD2|PSMD3|PSMD4|UBB|UBC|CUL1|PSMD6|PSMD14|FBXW7
0	0	-5.29627	R-HSA-5688426	Reactome Gene Sets	Deubiquitination		-3.50069	3.50109	5.75112	28133	297	487	18	3.6961	0.854927	PSMA4|PSMA6|PSMB6|PSMC2|PSMC4|PSMC5|PSMD2|PSMD3|PSMD4|TRAF3|UBB|UBC|VDAC2|YY1|BAP1|PSMD6|PSMD14|UCHL5
0	0	-5.24403	GO:0002764	GO Biological Processes	immune response-regulating signaling pathway	19_GO:0002376 immune system process	-3.45669	2.48286	5.26532	28133	698	487	30	6.16016	1.0895	C1QBP|CDC42|CTSB|CTSL|HSP90AA1|MYD88|PDPK1|PRKACA|PSMA4|PSMA6|PSMB6|PSMC2|PSMC4|PSMC5|PSMD2|PSMD3|PSMD4|TLR1|TRAF3|UBB|UBC|CUL1|EIF2B2|BCL10|PSMD6|PSMD14|MALT1|NOP53|SLC15A4|PLPP4
0	0	-5.06898	GO:1901991	GO Biological Processes	negative regulation of mitotic cell cycle phase transition	19_GO:0048519 negative regulation of biological process	-3.2943	3.69715	5.68531	28133	250	487	16	3.28542	0.80775	PRMT1|PSMA4|PSMA6|PSMB6|PSMC2|PSMC4|PSMC5|PSMD2|PSMD3|PSMD4|CUL1|PSMD6|PSMD14|NOP53|CDK5RAP3|CDT1
0	0	-4.98831	GO:0090263	GO Biological Processes	positive regulation of canonical Wnt signaling pathway	19_GO:0048518 positive regulation of biological process	-3.22038	4.71575	5.99492	28133	147	487	12	2.46407	0.702496	PSMA4|PSMA6|PSMB6|PSMC2|PSMC4|PSMC5|PSMD2|PSMD3|PSMD4|PSMD6|PSMD14|YAP1
0	0	-4.90874	GO:0033209	GO Biological Processes	tumor necrosis factor-mediated signaling pathway	19_GO:0023052 signaling	-3.15075	4.29133	5.79678	28133	175	487	13	2.6694	0.730411	LIMS1|PSMA4|PSMA6|PSMB6|PSMC2|PSMC4|PSMC5|PSMD2|PSMD3|PSMD4|TRAF3|PSMD6|PSMD14
0	0	-4.90601	GO:0060828	GO Biological Processes	regulation of canonical Wnt signaling pathway	19_GO:0023052 signaling	-3.15019	3.4218	5.47326	28133	287	487	17	3.49076	0.831725	MAPK14|ISL1|PSMA4|PSMA6|PSMB6|PSMC2|PSMC4|PSMC5|PSMD2|PSMD3|PSMD4|PSMD6|PSMD14|YAP1|BICC1|SOX7|CTHRC1
0	0	-4.80373	GO:0030177	GO Biological Processes	positive regulation of Wnt signaling pathway	19_GO:0048518 positive regulation of biological process	-3.05863	4.19544	5.69225	28133	179	487	13	2.6694	0.730411	CSNK2A1|PSMA4|PSMA6|PSMB6|PSMC2|PSMC4|PSMC5|PSMD2|PSMD3|PSMD4|PSMD6|PSMD14|YAP1
0	0	-4.69441	GO:1901988	GO Biological Processes	negative regulation of cell cycle phase transition	19_GO:0048519 negative regulation of biological process	-2.96798	3.44883	5.34621	28133	268	487	16	3.28542	0.80775	PRMT1|PSMA4|PSMA6|PSMB6|PSMC2|PSMC4|PSMC5|PSMD2|PSMD3|PSMD4|CUL1|PSMD6|PSMD14|NOP53|CDK5RAP3|CDT1
0	0	-4.67607	GO:0045930	GO Biological Processes	negative regulation of mitotic cell cycle	19_GO:0048519 negative regulation of biological process	-2.95065	3.15098	5.2167	28133	330	487	18	3.6961	0.854927	BTG1|PRMT1|PSMA4|PSMA6|PSMB6|PSMC2|PSMC4|PSMC5|PSMD2|PSMD3|PSMD4|SETMAR|CUL1|PSMD6|PSMD14|NOP53|CDK5RAP3|CDT1
0	0	-4.67065	GO:0002253	GO Biological Processes	activation of immune response	19_GO:0002376 immune system process	-2.94725	2.3169	4.84501	28133	748	487	30	6.16016	1.0895	C1QBP|CDC42|CTSB|CTSL|HSP90AA1|MYD88|PDPK1|PRKACA|PSMA4|PSMA6|PSMB6|PSMC2|PSMC4|PSMC5|PSMD2|PSMD3|PSMD4|TLR1|TRAF3|UBB|UBC|CUL1|EIF2B2|BCL10|PSMD6|PSMD14|MALT1|NOP53|SLC15A4|PLPP4
0	0	-4.60523	GO:0030111	GO Biological Processes	regulation of Wnt signaling pathway	19_GO:0023052 signaling	-2.88883	2.99888	5.10872	28133	366	487	19	3.90144	0.877417	MAPK14|CSNK2A1|GRB10|ISL1|PSMA4|PSMA6|PSMB6|PSMC2|PSMC4|PSMC5|PSMD2|PSMD3|PSMD4|PSMD6|PSMD14|YAP1|BICC1|SOX7|CTHRC1
0	0	-4.59085	GO:0002244	GO Biological Processes	hematopoietic progenitor cell differentiation	19_GO:0002376 immune system process	-2.87713	4.30569	5.58292	28133	161	487	12	2.46407	0.702496	PSMA4|PSMA6|PSMB6|PSMC2|PSMC4|PSMC5|PSMD2|PSMD3|PSMD4|PSMD6|PSMD14|YAP1
0	0	-4.5304	GO:0062012	GO Biological Processes	regulation of small molecule metabolic process	19_GO:0050789 regulation of biological process	-2.83149	2.69829	4.93321	28133	471	487	22	4.51745	0.941119	ACADVL|ENTPD5|CLTC|GSTZ1|EIF6|PHKG2|PSMA4|PSMA6|PSMB6|PSMC2|PSMC4|PSMC5|PSMD2|PSMD3|PSMD4|RAN|SHMT2|NUP155|PSMD6|PSMD14|ISCU|MBTPS2
0	0	-4.48271	R-HSA-5689880	Reactome Gene Sets	Ub-specific processing proteases		-2.79448	3.67614	5.28891	28133	220	487	14	2.87474	0.757184	PSMA4|PSMA6|PSMB6|PSMC2|PSMC4|PSMC5|PSMD2|PSMD3|PSMD4|UBB|UBC|VDAC2|PSMD6|PSMD14
0	0	-4.28969	GO:0034612	GO Biological Processes	response to tumor necrosis factor	19_GO:0050896 response to stimulus	-2.62992	3.05936	4.92513	28133	321	487	17	3.49076	0.831725	CEBPA|MAPK14|DHX9|LIMS1|PSMA4|PSMA6|PSMB6|PSMC2|PSMC4|PSMC5|PSMD2|PSMD3|PSMD4|RPS6KB1|TRAF3|PSMD6|PSMD14
0	0	-4.15887	GO:0071356	GO Biological Processes	cellular response to tumor necrosis factor	19_GO:0050896 response to stimulus	-2.5269	3.11208	4.85661	28133	297	487	16	3.28542	0.80775	CEBPA|MAPK14|DHX9|LIMS1|PSMA4|PSMA6|PSMB6|PSMC2|PSMC4|PSMC5|PSMD2|PSMD3|PSMD4|TRAF3|PSMD6|PSMD14
0	0	-4.09397	GO:0060070	GO Biological Processes	canonical Wnt signaling pathway	19_GO:0023052 signaling	-2.47645	2.94912	4.74882	28133	333	487	17	3.49076	0.831725	MAPK14|ISL1|PSMA4|PSMA6|PSMB6|PSMC2|PSMC4|PSMC5|PSMD2|PSMD3|PSMD4|PSMD6|PSMD14|YAP1|BICC1|SOX7|CTHRC1
0	0	-3.73844	GO:0050851	GO Biological Processes	antigen receptor-mediated signaling pathway	19_GO:0002376 immune system process	-2.18434	2.86157	4.46611	28133	323	487	16	3.28542	0.80775	PDPK1|PSMA4|PSMA6|PSMB6|PSMC2|PSMC4|PSMC5|PSMD2|PSMD3|PSMD4|CUL1|EIF2B2|BCL10|PSMD6|PSMD14|MALT1
0	0	-3.70335	GO:0010948	GO Biological Processes	negative regulation of cell cycle process	19_GO:0048519 negative regulation of biological process	-2.15233	2.73553	4.39247	28133	359	487	17	3.49076	0.831725	PRMT1|PSMA4|PSMA6|PSMB6|PSMC2|PSMC4|PSMC5|PSMD2|PSMD3|PSMD4|SETMAR|CUL1|PSMD6|PSMD14|NOP53|CDK5RAP3|CDT1
0	0	-3.55204	GO:0045786	GO Biological Processes	negative regulation of cell cycle	19_GO:0048519 negative regulation of biological process	-1.98525	1.91172	3.94479	28133	627	798	34	4.26065	0.71496	BTG1|CEBPA|MAPK14|MTOR|HHEX|PRMT1|INSM1|CNOT3|CHMP1A|PRKACA|PSMA4|PSMA6|PSMB6|PSMC2|PSMC3|PSMC4|PSMC5|PSMD2|PSMD3|PSMD4|RB1|SETMAR|CUL1|PSMD6|PSMD14|ERN2|PDCD4|NOP53|SUSD2|MDM1|CDK5RAP3|CDT1|MED25|HEXIM2
0	0	-3.50273	GO:0002429	GO Biological Processes	immune response-activating cell surface receptor signaling pathway	19_GO:0002376 immune system process	-1.98871	2.40199	4.11627	28133	481	487	20	4.10678	0.899249	CDC42|HSP90AA1|PDPK1|PRKACA|PSMA4|PSMA6|PSMB6|PSMC2|PSMC4|PSMC5|PSMD2|PSMD3|PSMD4|CUL1|EIF2B2|BCL10|PSMD6|PSMD14|MALT1|PLPP4
0	0	-3.35564	GO:1903706	GO Biological Processes	regulation of hemopoiesis	19_GO:0002376 immune system process	-1.87108	2.33878	3.98439	28133	494	487	20	4.10678	0.899249	CAMK4|MAPK14|PRMT1|EIF6|PSMA4|PSMA6|PSMB6|PSMC2|PSMC4|PSMC5|PSMD2|PSMD3|PSMD4|PSMD6|RNF41|PSMD14|YAP1|MALT1|FBXW7|PITHD1
0	0	-3.21302	GO:0048863	GO Biological Processes	stem cell differentiation	19_GO:0032502 developmental process	-1.75878	2.91079	4.09227	28133	258	487	13	2.6694	0.730411	ISL1|PSMA4|PSMA6|PSMB6|PSMC2|PSMC4|PSMC5|PSMD2|PSMD3|PSMD4|PSMD6|PSMD14|YAP1
0	0	-3.13098	GO:0002768	GO Biological Processes	immune response-regulating cell surface receptor signaling pathway	19_GO:0002376 immune system process	-1.69323	2.24342	3.77983	28133	515	487	20	4.10678	0.899249	CDC42|HSP90AA1|PDPK1|PRKACA|PSMA4|PSMA6|PSMB6|PSMC2|PSMC4|PSMC5|PSMD2|PSMD3|PSMD4|CUL1|EIF2B2|BCL10|PSMD6|PSMD14|MALT1|PLPP4
-4.52843	-12.984	-4.06505	GO:0044782	GO Biological Processes	cilium organization	19_GO:0071840 cellular component organization or biogenesis	-11.2676	3.88122	10.3596	28133	436	798	48	6.01504	0.84168	DCTN1|DNAH5|DYNC1H1|HSP90AA1|PAFAH1B1|PRKACA|RAB1A|YWHAG|IFT88|DNAH17|SNAP29|KIF3B|YAP1|AVIL|CEP162|CEP152|CLASP1|DNAH1|CFAP61|TTLL3|B9D1|INTU|CEP83|HYDIN|ODAD2|DNAH7|WDR35|KIF17|WDR19|GALNT11|DNAI2|TBC1D15|DYNC2H1|TXNDC15|TTC21B|ARMC9|ODAD4|FBF1|CFAP74|PIFO|LRGUK|CFAP54|CFAP52|DAW1|BBS12|CFAP53|RSPH9|MAPK15
-4.75121	-12.4321	-3.42417	GO:0060271	GO Biological Processes	cilium assembly	19_GO:0071840 cellular component organization or biogenesis	-10.2592	3.82276	9.89829	28133	415	798	45	5.6391	0.816581	DCTN1|DNAH5|DYNC1H1|HSP90AA1|PAFAH1B1|PRKACA|RAB1A|YWHAG|IFT88|DNAH17|SNAP29|KIF3B|YAP1|AVIL|CEP162|CEP152|CLASP1|DNAH1|TTLL3|B9D1|INTU|CEP83|HYDIN|ODAD2|DNAH7|WDR35|KIF17|WDR19|GALNT11|DNAI2|TBC1D15|DYNC2H1|TXNDC15|TTC21B|ARMC9|ODAD4|FBF1|CFAP74|LRGUK|CFAP54|CFAP52|DAW1|CFAP53|RSPH9|MAPK15
0	-2.50078	-7.21262	R-HSA-1852241	Reactome Gene Sets	Organelle biogenesis and maintenance		-7.45554	3.81128	8.30772	28133	296	798	32	4.01003	0.69452	ARF4|CAMK4|MAPK14|DCTN1|DYNC1H1|GLUD1|HSP90AA1|PAFAH1B1|POLRMT|PRKACA|SOD2|YWHAG|IFT88|KIF3B|CCT4|CCT2|CCT8|CEP162|CCT5|CEP152|CLASP1|B9D1|CEP83|DNAJC11|WDR35|KIF17|WDR19|DYNC2H1|TTC21B|FBF1|HELZ2|BBS12
0	-2.70513	-6.30243	R-HSA-5617833	Reactome Gene Sets	Cilium Assembly		-6.88024	4.38487	8.22871	28133	201	798	25	3.13283	0.616674	ARF4|DCTN1|DYNC1H1|HSP90AA1|PAFAH1B1|PRKACA|YWHAG|IFT88|KIF3B|CCT4|CCT2|CCT8|CEP162|CCT5|CEP152|CLASP1|B9D1|CEP83|WDR35|KIF17|WDR19|DYNC2H1|TTC21B|FBF1|BBS12
-4.11982	-5.53117	0	WP4803	WikiPathways	Ciliopathies		-4.63809	3.87411	6.64634	28133	182	798	20	2.50627	0.553351	DNAH6|B9D1|INTU|CEP83|HYDIN|ODAD2|WDR35|WDR19|GALNT11|DNAI2|DYNC2H1|TTC21B|CSPP1|ODAD4|CCNQ|AK7|CFAP52|BBS12|CFAP53|RSPH9
-2.93375	-4.2309	0	WP4536	WikiPathways	Genes related to primary cilium development (based on CRISPR)		-3.29368	4.4068	5.94705	28133	104	798	13	1.62907	0.448128	IFT88|KIF3B|CEP162|B9D1|CEP83|WDR35|WDR19|DYNC2H1|TXNDC15|TTC21B|ARMC9|FBF1|BBS12
0	0	-14.5454	R-HSA-446203	Reactome Gene Sets	Asparagine N-linked glycosylation		-10.9657	5.89081	11.3794	28133	304	487	31	6.3655	1.10629	ARF1|ARF4|CANX|CAPZB|DYNC1H1|GFPT1|GLB1|PDIA3|LMAN1|MPI|PMM2|RAB1A|UBB|UBC|FPGT|COPB2|MPDU1|GOSR1|SEC22B|COG5|MAN1A2|KDELR2|TMEM115|ALG5|DERL2|SAR1B|NAGK|ARFGAP1|NAPB|DERL1|NUS1
0	0	-7.00607	R-HSA-6811442	Reactome Gene Sets	Intra-Golgi and retrograde Golgi-to-ER traffic		-5.68799	4.01411	7.34572	28133	202	798	23	2.88221	0.592257	ARF1|ARF4|CAPZB|DCTN1|DYNC1H1|GALNT2|IGF2R|PAFAH1B1|RAB1A|COPB2|SNAP29|KIF3B|GOSR1|SEC22B|COG5|MAN1A2|KDELR2|RAB30|VPS53|KIF16B|ARFGAP1|NAPB|KIF6
0	0	-7.07534	R-HSA-199991	Reactome Gene Sets	Membrane Trafficking		-5.61281	2.50228	6.53702	28133	634	798	45	5.6391	0.816581	ARF1|ARF4|CAPZB|CBL|CLTC|CPD|DCTN1|DYNC1H1|GALNT2|GDI2|HSPA8|IGF2R|LMAN1|PAFAH1B1|RAB1A|TSC1|UBB|UBC|YWHAB|YWHAG|PICALM|AP1M1|COPB2|SNAP29|KIF3B|GOSR1|SEC22B|C2CD5|COG5|MAN1A2|KDELR2|TMEM115|GABARAPL2|RAB30|SLC2A8|SAR1B|VPS28|VPS53|KIF16B|ARFGAP1|NAPB|TBC1D15|TRAPPC13|SYT2|KIF6
0	0	-6.98742	R-HSA-5653656	Reactome Gene Sets	Vesicle-mediated transport		-5.31171	2.40966	6.32432	28133	673	798	46	5.76441	0.825056	ARF1|ARF4|CAPZB|CBL|CLTC|CPD|DCTN1|DYNC1H1|GALNT2|GDI2|HSPA8|HSP90AA1|IGF2R|LMAN1|PAFAH1B1|RAB1A|TSC1|UBB|UBC|YWHAB|YWHAG|PICALM|AP1M1|COPB2|SNAP29|KIF3B|GOSR1|SEC22B|C2CD5|COG5|MAN1A2|KDELR2|TMEM115|GABARAPL2|RAB30|SLC2A8|SAR1B|VPS28|VPS53|KIF16B|ARFGAP1|NAPB|TBC1D15|TRAPPC13|SYT2|KIF6
0	0	-7.08306	R-HSA-199977	Reactome Gene Sets	ER to Golgi Anterograde Transport		-5.11612	5.62675	7.64133	28133	154	487	15	3.08008	0.78293	ARF1|ARF4|CAPZB|DYNC1H1|LMAN1|RAB1A|COPB2|GOSR1|SEC22B|COG5|KDELR2|TMEM115|SAR1B|ARFGAP1|NAPB
0	0	-6.79272	R-HSA-948021	Reactome Gene Sets	Transport to the Golgi and subsequent modification		-4.85113	4.99615	7.2377	28133	185	487	16	3.28542	0.80775	ARF1|ARF4|CAPZB|DYNC1H1|LMAN1|RAB1A|COPB2|GOSR1|SEC22B|COG5|MAN1A2|KDELR2|TMEM115|SAR1B|ARFGAP1|NAPB
0	0	-6.72785	R-HSA-6807878	Reactome Gene Sets	COPI-mediated anterograde transport		-4.79158	6.86352	7.83503	28133	101	487	12	2.46407	0.702496	ARF1|ARF4|CAPZB|DYNC1H1|RAB1A|COPB2|GOSR1|COG5|KDELR2|TMEM115|ARFGAP1|NAPB
0	0	-6.23762	R-HSA-8856688	Reactome Gene Sets	Golgi-to-ER retrograde transport		-4.34064	5.64649	7.12887	28133	133	487	13	2.6694	0.730411	ARF1|ARF4|CAPZB|DYNC1H1|GALNT2|PAFAH1B1|RAB1A|COPB2|SEC22B|KDELR2|KIF16B|ARFGAP1|NAPB
0	0	-6.02069	GO:0006888	GO Biological Processes	ER to Golgi vesicle-mediated transport	19_GO:0051179 localization	-4.14995	4.38051	6.54182	28133	211	487	16	3.28542	0.80775	ARF1|ARF4|CAPZB|DYNC1H1|LMAN1|RAB1A|COPB2|GOSR1|SEC22B|COG5|KDELR2|TMEM115|SAR1B|ARFGAP1|TEX261|MAPK15
0	0	-5.47916	GO:0048193	GO Biological Processes	Golgi vesicle transport	19_GO:0051179 localization	-3.67028	3.20933	5.73964	28133	378	487	21	4.31211	0.920469	ARF1|ARF4|CAPZB|DYNC1H1|LMAN1|RAB1A|RABIF|UVRAG|COPB2|GOSR1|SEC22B|COG5|KDELR2|TMEM115|KLHL20|SAR1B|AP1AR|KIF16B|ARFGAP1|TEX261|MAPK15
0	0	-4.24743	R-HSA-6811434	Reactome Gene Sets	COPI-dependent Golgi-to-ER retrograde traffic		-2.59797	5.25163	5.62444	28133	99	487	9	1.84805	0.610298	ARF1|ARF4|RAB1A|COPB2|SEC22B|KDELR2|KIF16B|ARFGAP1|NAPB
0	0	-3.8713	GO:0006890	GO Biological Processes	retrograde vesicle-mediated transport, Golgi to ER	19_GO:0051179 localization	-2.29157	5.312	5.34627	28133	87	487	8	1.64271	0.575996	ARF4|RAB1A|UVRAG|COPB2|SEC22B|KDELR2|TMEM115|ARFGAP1
-8.23035	-14.4308	0	GO:0007018	GO Biological Processes	microtubule-based movement	19_GO:0009987 cellular process	-10.9254	10.7938	13.4434	28133	288	181	20	11.0497	2.33029	CDC42|DCTN1|DNAH5|DNAH6|IFT88|DNAH17|KIF3B|DNAH1|CFAP61|HYDIN|ODAD2|DNAH7|WDR35|WDR19|ZBBX|ODAD4|CFAP54|DNAH2|DNAH10|CFAP53
-4.70756	-12.5879	-2.91255	GO:0120031	GO Biological Processes	plasma membrane bounded cell projection assembly	19_GO:0071840 cellular component organization or biogenesis	-9.66749	6.30807	10.7191	28133	616	181	25	13.8122	2.56457	CDC42|DCTN1|DNAH5|MTOR|IFT88|DNAH17|KIF3B|DNAH1|TTLL3|CEP83|RAPGEF6|HYDIN|ODAD2|DNAH7|WDR35|WDR19|TBC1D15|ARMC9|ODAD4|CFAP74|LRGUK|DOCK11|CFAP54|CFAP52|CFAP53
-4.58961	-12.3721	-2.7902	GO:0030031	GO Biological Processes	cell projection assembly	19_GO:0071840 cellular component organization or biogenesis	-9.51935	6.16789	10.5567	28133	630	181	25	13.8122	2.56457	CDC42|DCTN1|DNAH5|MTOR|IFT88|DNAH17|KIF3B|DNAH1|TTLL3|CEP83|RAPGEF6|HYDIN|ODAD2|DNAH7|WDR35|WDR19|TBC1D15|ARMC9|ODAD4|CFAP74|LRGUK|DOCK11|CFAP54|CFAP52|CFAP53
-5.67816	-11.5114	0	GO:0003341	GO Biological Processes	cilium movement	19_GO:0009987 cellular process	-8.89389	21.9197	14.8878	28133	78	181	11	6.07735	1.77584	DNAH5|DNAH17|DNAH1|CFAP61|HYDIN|ODAD2|DNAH7|ZBBX|ODAD4|CFAP54|CFAP53
-5.75486	-10.2036	0	GO:0035082	GO Biological Processes	axoneme assembly	19_GO:0071840 cellular component organization or biogenesis	-7.88882	20.4514	13.6638	28133	76	181	10	5.52486	1.69817	DNAH5|DNAH17|DNAH1|TTLL3|HYDIN|ODAD2|DNAH7|ODAD4|CFAP74|LRGUK
-5.77427	-8.67237	0	GO:0001578	GO Biological Processes	microtubule bundle formation	19_GO:0071840 cellular component organization or biogenesis	-6.58166	14.3918	11.2204	28133	108	181	10	5.52486	1.69817	DNAH5|DNAH17|DNAH1|TTLL3|HYDIN|ODAD2|DNAH7|ODAD4|CFAP74|LRGUK
-3.8644	-7.04226	0	GO:0070286	GO Biological Processes	axonemal dynein complex assembly	19_GO:0071840 cellular component organization or biogenesis	-5.08058	26.6453	12.2162	28133	35	181	6	3.31492	1.33069	DNAH5|DNAH17|DNAH1|ODAD2|DNAH7|ODAD4
-2.16484	-5.63444	0	GO:0000226	GO Biological Processes	microtubule cytoskeleton organization	19_GO:0071840 cellular component organization or biogenesis	-3.80804	4.07688	6.18245	28133	610	181	16	8.83978	2.11001	RHOA|CLTC|DCTN1|DNAH5|MARK3|DNAH17|KIF3B|PDCD6IP|DNAH1|TTLL3|HYDIN|ODAD2|DNAH7|ODAD4|CFAP74|LRGUK
-3.29447	-5.04069	0	GO:0036158	GO Biological Processes	outer dynein arm assembly	19_GO:0071840 cellular component organization or biogenesis	-3.27052	29.6059	10.5524	28133	21	181	4	2.20994	1.09269	DNAH5|DNAH17|ODAD2|ODAD4
-4.31863	-4.58658	0	GO:0021591	GO Biological Processes	ventricular system development	19_GO:0032502 developmental process	-2.87558	23.0268	9.2144	28133	27	181	4	2.20994	1.09269	DNAH5|NUMB|HYDIN|ODAD2
0	-3.90617	0	GO:0007368	GO Biological Processes	determination of left/right symmetry	19_GO:0032502 developmental process	-2.31693	7.83685	6.01417	28133	119	181	6	3.31492	1.33069	DNAH5|MEGF8|KIF3B|ODAD2|ODAD4|CFAP53
0	-3.77018	0	GO:0009855	GO Biological Processes	determination of bilateral symmetry	19_GO:0032502 developmental process	-2.20818	7.40147	5.79516	28133	126	181	6	3.31492	1.33069	DNAH5|MEGF8|KIF3B|ODAD2|ODAD4|CFAP53
0	-3.75146	0	GO:0009799	GO Biological Processes	specification of symmetry	19_GO:0032502 developmental process	-2.1943	7.34319	5.76524	28133	127	181	6	3.31492	1.33069	DNAH5|MEGF8|KIF3B|ODAD2|ODAD4|CFAP53
0	-3.37478	0	GO:0003351	GO Biological Processes	epithelial cilium movement	19_GO:0009987 cellular process	-1.88614	20.2736	7.44097	28133	23	181	3	1.65746	0.948971	DNAH5|ODAD4|CFAP53
0	0	-14.0105	GO:0006457	GO Biological Processes	protein folding	19_GO:0009987 cellular process	-10.6454	6.63717	11.5175	28133	235	487	27	5.54415	1.03697	CANX|CCT6A|ENTPD5|CSNK2A1|CSNK2B|GNAO1|PDIA3|DNAJA1|HSPA5|HSPA8|HSP90AA1|LMAN1|PPIB|DNAJC3|DNAJA3|MPDU1|PDIA6|DNAJA2|CCT4|CCT2|CCT8|DNAJB4|CCT5|CHORDC1|DNAJB11|ERO1B|DERL1
0	0	-13.6076	hsa04141	KEGG Pathway	Protein processing in endoplasmic reticulum		-10.3505	7.86191	11.8751	28133	169	487	23	4.72279	0.961235	ATF4|BAK1|CANX|PDIA3|DNAJA1|HSPA5|HSPA8|HSP90AA1|LMAN1|DNAJC3|PSMD2|CUL1|PDIA6|DNAJA2|MAN1A2|DERL2|SAR1B|MBTPS2|UBE2D4|DNAJB11|ERO1B|DERL1|STT3B
0	0	-12.8008	ko04141	KEGG Pathway	Protein processing in endoplasmic reticulum		-9.85793	7.656	11.4154	28133	166	487	22	4.51745	0.941119	ATF4|BAK1|CANX|PDIA3|DNAJA1|HSPA5|HSPA8|HSP90AA1|LMAN1|DNAJC3|CUL1|PDIA6|DNAJA2|MAN1A2|DERL2|SAR1B|MBTPS2|UBE2D4|DNAJB11|ERO1B|DERL1|STT3B
0	0	-11.8294	GO:0006986	GO Biological Processes	response to unfolded protein	19_GO:0050896 response to stimulus	-9.14414	6.8697	10.631	28133	185	487	22	4.51745	0.941119	ACADVL|ATF4|BAK1|CANX|GFPT1|DNAJA1|HSPA5|HSPA8|HSP90AA1|DNAJC3|SRPRA|PDIA6|DNAJB4|DERL2|MBTPS2|DNAJB11|ARFGAP1|SRPRB|DERL1|CDK5RAP3|CREB3L3|STT3B
0	0	-10.8878	GO:0035966	GO Biological Processes	response to topologically incorrect protein	19_GO:0050896 response to stimulus	-8.45978	6.16939	9.88348	28133	206	487	22	4.51745	0.941119	ACADVL|ATF4|BAK1|CANX|GFPT1|DNAJA1|HSPA5|HSPA8|HSP90AA1|DNAJC3|SRPRA|PDIA6|DNAJB4|DERL2|MBTPS2|DNAJB11|ARFGAP1|SRPRB|DERL1|CDK5RAP3|CREB3L3|STT3B
0	0	-10.1017	GO:0030968	GO Biological Processes	endoplasmic reticulum unfolded protein response	19_GO:0023052 signaling	-7.58949	5.82947	9.32004	28133	127	798	21	2.63158	0.566651	ACADVL|ATF4|BAK1|CANX|DCTN1|GFPT1|HSPA5|DNAJC3|SRPRA|TLN1|PDIA6|ERN2|FICD|DERL2|MBTPS2|DNAJB11|ARFGAP1|SRPRB|DERL1|CDK5RAP3|CREB3L3
0	0	-9.90506	GO:0034620	GO Biological Processes	cellular response to unfolded protein	19_GO:0050896 response to stimulus	-7.62997	6.97868	9.71163	28133	149	487	18	3.6961	0.854927	ACADVL|ATF4|BAK1|CANX|GFPT1|HSPA5|HSPA8|DNAJC3|SRPRA|PDIA6|DERL2|MBTPS2|DNAJB11|ARFGAP1|SRPRB|DERL1|CDK5RAP3|CREB3L3
0	0	-9.04349	GO:0035967	GO Biological Processes	cellular response to topologically incorrect protein	19_GO:0050896 response to stimulus	-6.90833	6.18943	8.95396	28133	168	487	18	3.6961	0.854927	ACADVL|ATF4|BAK1|CANX|GFPT1|HSPA5|HSPA8|DNAJC3|SRPRA|PDIA6|DERL2|MBTPS2|DNAJB11|ARFGAP1|SRPRB|DERL1|CDK5RAP3|CREB3L3
0	0	-6.64568	GO:0036498	GO Biological Processes	IRE1-mediated unfolded protein response	19_GO:0023052 signaling	-6.19421	7.36659	8.91448	28133	67	798	14	1.75439	0.464748	ACADVL|BAK1|DCTN1|GFPT1|HSPA5|DNAJC3|SRPRA|TLN1|PDIA6|ERN2|FICD|DNAJB11|ARFGAP1|SRPRB
0	0	-8.04579	R-HSA-381119	Reactome Gene Sets	Unfolded Protein Response (UPR)		-6.01013	7.98919	9.00861	28133	94	487	13	2.6694	0.730411	ACADVL|ATF4|EIF2S3|GFPT1|HSPA5|DNAJC3|SRPRA|PDIA6|MBTPS2|DNAJB11|ARFGAP1|SRPRB|CREB3L3
0	0	-7.21262	GO:0034976	GO Biological Processes	response to endoplasmic reticulum stress	19_GO:0050896 response to stimulus	-5.23314	4.0984	7.11248	28133	296	487	21	4.31211	0.920469	ACADVL|ATF4|BAK1|CANX|GFPT1|PDIA3|HSPA5|DNAJC3|SRPRA|PDIA6|SERINC3|DERL2|MBTPS2|DNAJB11|ARFGAP1|SRPRB|DERL1|CDK5RAP3|CREB3L3|TMEM259|STT3B
0	0	-6.60825	R-HSA-381070	Reactome Gene Sets	IRE1alpha activates chaperones		-4.7774	7.45766	7.96366	28133	52	798	11	1.37845	0.412743	ACADVL|DCTN1|GFPT1|HSPA5|DNAJC3|SRPRA|TLN1|PDIA6|DNAJB11|ARFGAP1|SRPRB
0	0	-5.66558	R-HSA-381038	Reactome Gene Sets	XBP1(S) activates chaperone genes		-4.03985	7.05088	7.31684	28133	50	798	10	1.25313	0.393785	ACADVL|DCTN1|GFPT1|DNAJC3|SRPRA|TLN1|PDIA6|DNAJB11|ARFGAP1|SRPRB
0	0	-2.93021	GO:1905897	GO Biological Processes	regulation of response to endoplasmic reticulum stress	19_GO:0050896 response to stimulus	-1.54175	4.34813	4.29243	28133	93	487	7	1.43737	0.539357	BAK1|HSPA5|DNAJC3|SERINC3|DERL2|MBTPS2|TMEM259
0	0	-12.1917	GO:0002444	GO Biological Processes	myeloid leukocyte mediated immunity	19_GO:0002376 immune system process	-9.39017	3.97678	9.37476	28133	552	487	38	7.80287	1.21541	ACP3|ALDOC|APRT|ARSB|CAMK4|MAPK14|CSNK2B|CTSB|DYNC1H1|GDI2|GLB1|HMOX1|HSPA8|HSP90AA1|MGST1|PDPK1|DNAJC3|PSAP|PSMC2|PSMD2|PSMD3|SNAP25|DGAT1|AP1M1|SNAP29|IST1|PSMD6|MVP|PSMD14|ATP8A1|CCT2|NPC2|CCT8|TUSC2|DPP7|KCMF1|PTGES2|SLC15A4
0	0	-11.4714	GO:0002446	GO Biological Processes	neutrophil mediated immunity	19_GO:0002376 immune system process	-8.87652	4.04376	9.11443	28133	500	487	35	7.18686	1.17033	ACP3|ALDOC|APRT|ARSB|MAPK14|CSNK2B|CTSB|DYNC1H1|GDI2|GLB1|HSPA8|HSP90AA1|MGST1|DNAJC3|PSAP|PSMC2|PSMD2|PSMD3|SNAP25|DGAT1|AP1M1|SNAP29|IST1|PSMD6|MVP|PSMD14|ATP8A1|CCT2|NPC2|CCT8|TUSC2|DPP7|KCMF1|PTGES2|SLC15A4
0	0	-11.2996	R-HSA-6798695	Reactome Gene Sets	Neutrophil degranulation		-8.78677	4.0919	9.06824	28133	480	487	34	6.98152	1.15477	ACP3|ALDOC|APRT|ARSB|MAPK14|CSNK2B|CTSB|DYNC1H1|GDI2|GLB1|HSPA8|HSP90AA1|MGST1|DNAJC3|PSAP|PSMC2|PSMD2|PSMD3|SNAP25|DGAT1|AP1M1|SNAP29|IST1|PSMD6|MVP|PSMD14|ATP8A1|CCT2|NPC2|CCT8|DPP7|KCMF1|PTGES2|SLC15A4
0	0	-11.2428	GO:0043299	GO Biological Processes	leukocyte degranulation	19_GO:0002376 immune system process	-8.73617	3.87271	8.92082	28133	537	487	36	7.3922	1.18562	ACP3|ALDOC|APRT|ARSB|MAPK14|CSNK2B|CTSB|DYNC1H1|GDI2|GLB1|HMOX1|HSPA8|HSP90AA1|MGST1|PDPK1|DNAJC3|PSAP|PSMC2|PSMD2|PSMD3|SNAP25|DGAT1|AP1M1|SNAP29|IST1|PSMD6|MVP|PSMD14|ATP8A1|CCT2|NPC2|CCT8|DPP7|KCMF1|PTGES2|SLC15A4
0	0	-11.151	GO:0043312	GO Biological Processes	neutrophil degranulation	19_GO:0002376 immune system process	-8.66821	4.04138	8.97663	28133	486	487	34	6.98152	1.15477	ACP3|ALDOC|APRT|ARSB|MAPK14|CSNK2B|CTSB|DYNC1H1|GDI2|GLB1|HSPA8|HSP90AA1|MGST1|DNAJC3|PSAP|PSMC2|PSMD2|PSMD3|SNAP25|DGAT1|AP1M1|SNAP29|IST1|PSMD6|MVP|PSMD14|ATP8A1|CCT2|NPC2|CCT8|DPP7|KCMF1|PTGES2|SLC15A4
0	0	-11.0777	GO:0002283	GO Biological Processes	neutrophil activation involved in immune response	19_GO:0002376 immune system process	-8.61189	4.01659	8.93138	28133	489	487	34	6.98152	1.15477	ACP3|ALDOC|APRT|ARSB|MAPK14|CSNK2B|CTSB|DYNC1H1|GDI2|GLB1|HSPA8|HSP90AA1|MGST1|DNAJC3|PSAP|PSMC2|PSMD2|PSMD3|SNAP25|DGAT1|AP1M1|SNAP29|IST1|PSMD6|MVP|PSMD14|ATP8A1|CCT2|NPC2|CCT8|DPP7|KCMF1|PTGES2|SLC15A4
0	0	-10.946	GO:0002275	GO Biological Processes	myeloid cell activation involved in immune response	19_GO:0002376 immune system process	-8.50193	3.78118	8.74254	28133	550	487	36	7.3922	1.18562	ACP3|ALDOC|APRT|ARSB|MAPK14|CSNK2B|CTSB|DYNC1H1|GDI2|GLB1|HMOX1|HSPA8|HSP90AA1|MGST1|PDPK1|DNAJC3|PSAP|PSMC2|PSMD2|PSMD3|SNAP25|DGAT1|AP1M1|SNAP29|IST1|PSMD6|MVP|PSMD14|ATP8A1|CCT2|NPC2|CCT8|DPP7|KCMF1|PTGES2|SLC15A4
0	0	-10.7901	GO:0042119	GO Biological Processes	neutrophil activation	19_GO:0002376 immune system process	-8.38651	3.92038	8.75389	28133	501	487	34	6.98152	1.15477	ACP3|ALDOC|APRT|ARSB|MAPK14|CSNK2B|CTSB|DYNC1H1|GDI2|GLB1|HSPA8|HSP90AA1|MGST1|DNAJC3|PSAP|PSMC2|PSMD2|PSMD3|SNAP25|DGAT1|AP1M1|SNAP29|IST1|PSMD6|MVP|PSMD14|ATP8A1|CCT2|NPC2|CCT8|DPP7|KCMF1|PTGES2|SLC15A4
0	0	-10.6731	GO:0036230	GO Biological Processes	granulocyte activation	19_GO:0002376 immune system process	-8.27897	3.88164	8.68155	28133	506	487	34	6.98152	1.15477	ACP3|ALDOC|APRT|ARSB|MAPK14|CSNK2B|CTSB|DYNC1H1|GDI2|GLB1|HSPA8|HSP90AA1|MGST1|DNAJC3|PSAP|PSMC2|PSMD2|PSMD3|SNAP25|DGAT1|AP1M1|SNAP29|IST1|PSMD6|MVP|PSMD14|ATP8A1|CCT2|NPC2|CCT8|DPP7|KCMF1|PTGES2|SLC15A4
0	0	-10.4745	GO:0002274	GO Biological Processes	myeloid leukocyte activation	19_GO:0002376 immune system process	-8.11667	3.41356	8.32772	28133	660	487	39	8.00821	1.22992	ACP3|ALDOC|APRT|ARSB|CAMK4|CEBPA|MAPK14|CSNK2B|CTSB|DYNC1H1|GDI2|GLB1|HMOX1|HSPA8|HSP90AA1|MGST1|PDPK1|DNAJC3|PSAP|PSMC2|PSMD2|PSMD3|SNAP25|TLR1|DGAT1|AP1M1|SNAP29|IST1|PSMD6|MVP|PSMD14|ATP8A1|CCT2|NPC2|CCT8|DPP7|KCMF1|PTGES2|SLC15A4
0	0	-9.97958	GO:0045055	GO Biological Processes	regulated exocytosis	19_GO:0051179 localization	-7.68989	3.11058	7.93407	28133	780	487	42	8.62423	1.27207	ACP3|ADORA2A|ALDOC|APRT|ARF1|ARSB|MAPK14|CSNK2B|CTSB|DYNC1H1|GDI2|GLB1|HMOX1|HSPA8|HSP90AA1|MGST1|PDPK1|DNAJC3|PSAP|PSMC2|PSMD2|PSMD3|SNAP25|DGAT1|AP1M1|SYT7|SNAP29|IST1|PSMD6|MVP|PSMD14|ATP8A1|CCT2|NPC2|CCT8|DPP7|SDF4|KCMF1|NAPB|CHID1|PTGES2|SLC15A4
0	0	-8.83196	GO:0002366	GO Biological Processes	leukocyte activation involved in immune response	19_GO:0002376 immune system process	-6.72451	3.04886	7.3918	28133	720	487	38	7.80287	1.21541	ACP3|ALDOC|APRT|ARSB|MAPK14|CSNK2B|CTSB|DYNC1H1|GDI2|GLB1|HMOX1|HSPA8|HSP90AA1|MGST1|PDPK1|DNAJC3|PSAP|PSMC2|PSMD2|PSMD3|SNAP25|TSC1|DGAT1|AP1M1|SNAP29|IST1|PSMD6|MVP|PSMD14|ATP8A1|CCT2|NPC2|CCT8|MALT1|DPP7|KCMF1|PTGES2|SLC15A4
0	0	-8.76575	GO:0002263	GO Biological Processes	cell activation involved in immune response	19_GO:0002376 immune system process	-6.66315	3.03202	7.3519	28133	724	487	38	7.80287	1.21541	ACP3|ALDOC|APRT|ARSB|MAPK14|CSNK2B|CTSB|DYNC1H1|GDI2|GLB1|HMOX1|HSPA8|HSP90AA1|MGST1|PDPK1|DNAJC3|PSAP|PSMC2|PSMD2|PSMD3|SNAP25|TSC1|DGAT1|AP1M1|SNAP29|IST1|PSMD6|MVP|PSMD14|ATP8A1|CCT2|NPC2|CCT8|MALT1|DPP7|KCMF1|PTGES2|SLC15A4
0	0	-11.6407	GO:0006520	GO Biological Processes	cellular amino acid metabolic process	19_GO:0008152 metabolic process	-8.99887	4.74805	9.56596	28133	365	487	30	6.16016	1.0895	ATF4|BLMH|DARS1|DLST|GARS1|GFPT1|GLUD1|GSTZ1|HSD17B10|HNMT|PEPD|PSMA4|PSMA6|PSMB6|PSMC2|PSMC4|PSMC5|PSMD2|PSMD3|PSMD4|SARS1|SHMT2|DDO|PSMD6|PSMD14|SERINC3|ILVBL|GCAT|EGLN1|AGXT2
0	0	-7.95213	R-HSA-71291	Reactome Gene Sets	Metabolism of amino acids and derivatives		-5.92263	3.8615	7.39393	28133	374	487	25	5.13347	0.999994	DARS1|DLST|GLUD1|GSTZ1|HSD17B10|HNMT|PSMA4|PSMA6|PSMB6|PSMC2|PSMC4|PSMC5|PSMD2|PSMD3|PSMD4|SARS1|SAT1|DDO|PSMD6|PSMD14|SERINC3|GCAT|SQOR|AGXT2|TSTD1
0	0	-5.55484	GO:1901605	GO Biological Processes	alpha-amino acid metabolic process	19_GO:0008152 metabolic process	-3.73729	4.03619	6.12297	28133	229	487	16	3.28542	0.80775	ATF4|BLMH|DLST|GFPT1|GLUD1|GSTZ1|HSD17B10|HNMT|SARS1|SHMT2|DDO|SERINC3|ILVBL|GCAT|EGLN1|AGXT2
0	0	-4.83429	GO:1901606	GO Biological Processes	alpha-amino acid catabolic process	19_GO:0008152 metabolic process	-3.08601	5.50171	6.13373	28133	105	487	10	2.05339	0.642637	BLMH|DLST|GLUD1|GSTZ1|HSD17B10|HNMT|SHMT2|DDO|GCAT|AGXT2
0	0	-4.20843	GO:0009063	GO Biological Processes	cellular amino acid catabolic process	19_GO:0008152 metabolic process	-2.56905	4.65871	5.41924	28133	124	487	10	2.05339	0.642637	BLMH|DLST|GLUD1|GSTZ1|HSD17B10|HNMT|SHMT2|DDO|GCAT|AGXT2
0	0	-2.51764	ko00250	KEGG Pathway	Alanine, aspartate and glutamate metabolism		-1.24022	6.60205	4.40141	28133	35	487	4	0.821355	0.408988	GFPT1|GLUD1|DDO|AGXT2
0	0	-2.22891	hsa00250	KEGG Pathway	Alanine, aspartate and glutamate metabolism		-1.03598	5.50171	3.87496	28133	42	487	4	0.821355	0.408988	GFPT1|GLUD1|DDO|AGXT2
-2.02101	0	-9.78362	R-HSA-382551	Reactome Gene Sets	Transport of small molecules		-8.43431	2.7603	8.22205	28133	728	798	57	7.14286	0.91168	ABCA1|SLC25A5|ARL2|ATP7B|CAMK2D|CLTC|SLC26A2|EIF2S3|HMOX1|PRKACA|PSMA4|PSMA6|PSMB6|PSMC2|PSMC3|PSMC4|PSMC5|PSMD2|PSMD3|PSMD4|ABCD3|SLC1A2|SPG7|TRPC5|UBB|UBC|SLC35A2|VDAC2|VLDLR|SLC39A7|CUL1|TRPA1|PSMD6|ABCB6|PSMD14|ATP8A1|NPC2|AFG3L2|SLC7A9|SLC9A8|SGK3|SLC2A8|SLC35B3|DERL2|SAR1B|MBTPS2|TPCN1|SLC22A15|DERL1|SLC8B1|CREB3L3|SLC46A1|SLC16A10|SLC15A4|ANO4|SLC30A7|ANO5
0	0	-2.9145	GO:0006820	GO Biological Processes	anion transport	19_GO:0051179 localization	-1.69301	1.82721	3.6629	28133	656	798	34	4.26065	0.71496	ABCA1|ADORA2A|SLC25A5|ATF4|CPT1A|SLC26A2|MTOR|P2RX4|SLC25A3|PITPNA|PSAP|ABCD3|RPS6KB1|SLC1A2|SNAP25|SLC35A2|VDAC2|SLC25A11|IRS2|SLC22A13|SLC35B1|ATP8A1|NPC2|SLC7A9|SLC9A8|SLC2A8|SLC35B3|SLC25A32|SFXN1|SLC46A1|SLC16A10|SLC15A4|ANO4|ANO5
0	0	-2.83407	GO:0015711	GO Biological Processes	organic anion transport	19_GO:0051179 localization	-1.39712	1.88116	3.41749	28133	506	798	27	3.38346	0.640036	ABCA1|ADORA2A|SLC25A5|CPT1A|SLC26A2|P2RX4|PITPNA|PSAP|ABCD3|RPS6KB1|SLC1A2|SNAP25|SLC35A2|SLC25A11|IRS2|SLC22A13|SLC35B1|ATP8A1|NPC2|SLC7A9|SLC2A8|SLC35B3|SLC25A32|SFXN1|SLC46A1|SLC16A10|SLC15A4
-2.03427	0	-8.22435	GO:0006412	GO Biological Processes	translation	19_GO:0008152 metabolic process	-7.04321	2.57722	7.3513	28133	725	798	53	6.6416	0.881479	ATF4|BCL3|C1QBP|DARS1|DHX9|EEF1D|EIF2S3|EIF4A1|EIF4E|EIF4EBP2|EIF4G1|ETF1|MTOR|GARS1|EIF3E|EIF6|CAPRIN1|MTIF2|CNOT3|PPA1|DNAJC3|RBM4|ABCE1|MRPL23|RPS6KB1|SARS1|SHMT2|TSC1|WARS1|EIF2B2|EIF1AY|NEMF|SYNCRIP|SAMD4A|METAP1|TARDBP|GSPT2|GEMIN5|AGO2|TNRC6A|EIF3L|XRN1|TRNAU1AP|ZC3H15|MRPL44|EFL1|UNK|ZNF598|MRPL10|TRIM71|MRPL21|EIF4E3|PAIP2B
0	0	-8.33248	GO:0043043	GO Biological Processes	peptide biosynthetic process	19_GO:0008152 metabolic process	-6.97191	2.53494	7.28484	28133	751	798	54	6.76692	0.889158	ATF4|BCL3|C1QBP|DARS1|DHX9|EEF1D|EIF2S3|EIF4A1|EIF4E|EIF4EBP2|EIF4G1|ETF1|MTOR|GARS1|EIF3E|EIF6|CAPRIN1|MTIF2|CNOT3|PPA1|DNAJC3|RBM4|ABCE1|MRPL23|RPS6KB1|SARS1|SHMT2|TSC1|WARS1|EIF2B2|EIF1AY|NEMF|SYNCRIP|SAMD4A|METAP1|TARDBP|GSPT2|GEMIN5|AGO2|TNRC6A|EIF3L|XRN1|TRNAU1AP|ZC3H15|BDH2|MRPL44|EFL1|UNK|ZNF598|MRPL10|TRIM71|MRPL21|EIF4E3|PAIP2B
-3.31196	0	-6.14062	GO:0006417	GO Biological Processes	regulation of translation	19_GO:0050789 regulation of biological process	-5.85054	2.92433	6.90294	28133	434	798	36	4.51128	0.734724	ATF4|BCL3|C1QBP|DHX9|EIF2S3|EIF4E|EIF4EBP2|EIF4G1|ETF1|MTOR|EIF3E|EIF6|CAPRIN1|MTIF2|CNOT3|DNAJC3|RBM4|RPS6KB1|SHMT2|TSC1|EIF2B2|NEMF|SYNCRIP|SAMD4A|METAP1|TARDBP|GEMIN5|AGO2|TNRC6A|XRN1|TRNAU1AP|UNK|ZNF598|TRIM71|EIF4E3|PAIP2B
-3.26968	0	-5.92058	GO:0034248	GO Biological Processes	regulation of cellular amide metabolic process	19_GO:0050789 regulation of biological process	-5.51233	2.69065	6.58989	28133	511	798	39	4.88722	0.763218	ATF4|BCL3|C1QBP|CHRNA7|DHX9|EIF2S3|EIF4E|EIF4EBP2|EIF4G1|ETF1|MTOR|GSTZ1|EIF3E|EIF6|CAPRIN1|MTIF2|CNOT3|DNAJC3|RBM4|RPS6KB1|SHMT2|TSC1|PICALM|EIF2B2|NEMF|SYNCRIP|SAMD4A|METAP1|TARDBP|GEMIN5|AGO2|TNRC6A|XRN1|TRNAU1AP|UNK|ZNF598|TRIM71|EIF4E3|PAIP2B
0	0	-5.12146	GO:0006413	GO Biological Processes	translational initiation	19_GO:0008152 metabolic process	-4.25463	3.6533	6.31967	28133	193	798	20	2.50627	0.553351	ATF4|EIF2S3|EIF4A1|EIF4E|EIF4EBP2|EIF4G1|MTOR|EIF3E|EIF6|MTIF2|DNAJC3|RBM4|ABCE1|RPS6KB1|EIF2B2|EIF1AY|AGO2|EIF3L|EIF4E3|PAIP2B
0	0	-3.32141	GO:0006446	GO Biological Processes	regulation of translational initiation	19_GO:0050789 regulation of biological process	-3.72493	5.28816	6.56248	28133	80	798	12	1.50376	0.430822	ATF4|EIF4EBP2|EIF4G1|MTOR|EIF3E|MTIF2|DNAJC3|RBM4|RPS6KB1|EIF2B2|AGO2|PAIP2B
-4.54752	0	-3.00565	GO:0017148	GO Biological Processes	negative regulation of translation	19_GO:0048519 negative regulation of biological process	-3.32723	3.25162	5.5419	28133	206	798	19	2.38095	0.539686	ATF4|EIF4E|EIF4EBP2|EIF4G1|EIF3E|EIF6|CAPRIN1|RBM4|SHMT2|TSC1|SYNCRIP|SAMD4A|TARDBP|AGO2|TNRC6A|XRN1|UNK|TRIM71|PAIP2B
-3.42717	0	-2.39104	GO:0045947	GO Biological Processes	negative regulation of translational initiation	19_GO:0048519 negative regulation of biological process	-3.20087	11.133	7.54908	28133	19	798	6	0.75188	0.305797	ATF4|EIF4EBP2|EIF3E|RBM4|AGO2|PAIP2B
-4.07635	0	-3.02687	GO:0034249	GO Biological Processes	negative regulation of cellular amide metabolic process	19_GO:0048519 negative regulation of biological process	-3.035	2.97505	5.21704	28133	237	798	20	2.50627	0.553351	ATF4|CHRNA7|EIF4E|EIF4EBP2|EIF4G1|EIF3E|EIF6|CAPRIN1|RBM4|SHMT2|TSC1|SYNCRIP|SAMD4A|TARDBP|AGO2|TNRC6A|XRN1|UNK|TRIM71|PAIP2B
0	0	-2.09849	GO:0034250	GO Biological Processes	positive regulation of cellular amide metabolic process	19_GO:0048518 positive regulation of biological process	-2.01029	3.00952	4.40979	28133	164	798	14	1.75439	0.464748	BCL3|C1QBP|CHRNA7|DHX9|EIF2S3|EIF4G1|MTOR|EIF3E|EIF6|DNAJC3|RPS6KB1|PICALM|SAMD4A|AGO2
0	0	-2.0664	GO:0045727	GO Biological Processes	positive regulation of translation	19_GO:0048518 positive regulation of biological process	-1.8252	3.18085	4.30739	28133	133	798	12	1.50376	0.430822	BCL3|C1QBP|DHX9|EIF2S3|EIF4G1|MTOR|EIF3E|EIF6|DNAJC3|RPS6KB1|SAMD4A|AGO2
-3.48962	0	-6.8462	GO:0016054	GO Biological Processes	organic acid catabolic process	19_GO:0008152 metabolic process	-6.84319	3.72405	7.88338	28133	284	798	30	3.7594	0.673344	ACADVL|BLMH|CPT1A|DLST|ETFDH|MTOR|GLUD1|GSTZ1|HSD17B10|HNMT|PCCA|PCCB|ABCD3|SHMT2|ACOX3|DDO|IRS2|KYNU|GNPDA1|AKR1A1|ACAA2|ILVBL|GCAT|DCXR|NAGK|PECR|BDH2|AGXT2|ACAD11|ABHD3
-3.48962	0	-6.8462	GO:0046395	GO Biological Processes	carboxylic acid catabolic process	19_GO:0008152 metabolic process	-6.84319	3.72405	7.88338	28133	284	798	30	3.7594	0.673344	ACADVL|BLMH|CPT1A|DLST|ETFDH|MTOR|GLUD1|GSTZ1|HSD17B10|HNMT|PCCA|PCCB|ABCD3|SHMT2|ACOX3|DDO|IRS2|KYNU|GNPDA1|AKR1A1|ACAA2|ILVBL|GCAT|DCXR|NAGK|PECR|BDH2|AGXT2|ACAD11|ABHD3
-4.98083	0	-3.82017	GO:0072329	GO Biological Processes	monocarboxylic acid catabolic process	19_GO:0008152 metabolic process	-5.77106	4.85386	7.75422	28133	138	798	19	2.38095	0.539686	ACADVL|CPT1A|ETFDH|MTOR|HSD17B10|PCCA|PCCB|ABCD3|ACOX3|IRS2|AKR1A1|ACAA2|ILVBL|DCXR|PECR|BDH2|AGXT2|ACAD11|ABHD3
-3.69655	0	-5.21272	GO:0044282	GO Biological Processes	small molecule catabolic process	19_GO:0008152 metabolic process	-5.75964	2.84806	6.81314	28133	458	798	37	4.63659	0.74437	ACADVL|ALDOC|BLMH|ENTPD3|ENTPD5|CPT1A|CYP1A1|DLST|ETFDH|MTOR|GLB1|GLUD1|GSTZ1|HSD17B10|HNMT|OXCT1|PCCA|PCCB|PFKM|ABCD3|SHMT2|ACOX3|DDO|IRS2|KYNU|GNPDA1|AKR1A1|ACAA2|ILVBL|GCAT|DCXR|NAGK|PECR|BDH2|AGXT2|ACAD11|ABHD3
-5.59697	0	-2.42637	GO:0009062	GO Biological Processes	fatty acid catabolic process	19_GO:0008152 metabolic process	-4.85881	4.94798	7.21678	28133	114	798	16	2.00501	0.496203	ACADVL|CPT1A|ETFDH|MTOR|HSD17B10|PCCA|PCCB|ABCD3|ACOX3|IRS2|ACAA2|ILVBL|PECR|BDH2|ACAD11|ABHD3
-2.91519	0	-3.30996	GO:0019395	GO Biological Processes	fatty acid oxidation	19_GO:0008152 metabolic process	-3.90776	4.70058	6.49099	28133	105	798	14	1.75439	0.464748	ACADVL|CPT1A|MAPK14|ETFDH|MTOR|HSD17B10|ABCD3|ACOX3|IRS2|ACAA2|ILVBL|PECR|BDH2|ACAD11
-2.82538	0	-3.17531	GO:0034440	GO Biological Processes	lipid oxidation	19_GO:0008152 metabolic process	-3.67562	4.48692	6.26071	28133	110	798	14	1.75439	0.464748	ACADVL|CPT1A|MAPK14|ETFDH|MTOR|HSD17B10|ABCD3|ACOX3|IRS2|ACAA2|ILVBL|PECR|BDH2|ACAD11
-2.60054	0	-2.7173	GO:0006635	GO Biological Processes	fatty acid beta-oxidation	19_GO:0008152 metabolic process	-3.27424	5.17064	6.17942	28133	75	798	11	1.37845	0.412743	ACADVL|CPT1A|ETFDH|MTOR|HSD17B10|ABCD3|ACOX3|IRS2|ACAA2|BDH2|ACAD11
0	0	-2.55185	GO:0032787	GO Biological Processes	monocarboxylic acid metabolic process	19_GO:0008152 metabolic process	-2.74582	2.03288	4.5843	28133	659	798	38	4.7619	0.753866	ACADVL|ALDOC|ARNT|ATF4|ENTPD5|CPT1A|MAPK14|CYP1A1|EPHX1|ETFDH|MTOR|GPX1|GSTZ1|HSD17B10|EIF6|PCCA|PCCB|PFKM|ABCD3|ACOX3|IRS2|KYNU|SLC22A13|NUP155|AKR1A1|ACAA2|ILVBL|MORC2|DCXR|PECR|BDH2|AS3MT|AGXT2|PTGES2|ACAD11|CHST14|ABHD3|ZADH2
-3.071	0	0	GO:0006631	GO Biological Processes	fatty acid metabolic process	19_GO:0008152 metabolic process	-2.50496	2.33235	4.54469	28133	393	798	26	3.25815	0.628479	ACADVL|CPT1A|MAPK14|CYP1A1|EPHX1|ETFDH|MTOR|GPX1|GSTZ1|HSD17B10|EIF6|PCCA|PCCB|ABCD3|ACOX3|IRS2|SLC22A13|ACAA2|ILVBL|MORC2|PECR|BDH2|PTGES2|ACAD11|ABHD3|ZADH2
-3.33915	0	0	GO:0044242	GO Biological Processes	cellular lipid catabolic process	19_GO:0008152 metabolic process	-2.1838	2.67755	4.43119	28133	237	798	18	2.25564	0.525629	ACADVL|CPT1A|ETFDH|MTOR|HSD17B10|PCCA|PCCB|PPT1|ABCD3|ACOX3|IRS2|ACAA2|ILVBL|PECR|BDH2|ACAD11|ABHD3|NAPEPLD
-2.97112	0	0	GO:0030258	GO Biological Processes	lipid modification	19_GO:0008152 metabolic process	-1.6151	2.35029	3.80924	28133	270	798	18	2.25564	0.525629	ACADVL|CPT1A|MAPK14|CYP1A1|ETFDH|MTOR|HSD17B10|ABCD3|ACOX3|IRS2|MTMR3|ACAA2|ILVBL|PECR|BDH2|MBOAT7|ACAD11|PLPP4
-2.33848	0	0	GO:0016042	GO Biological Processes	lipid catabolic process	19_GO:0008152 metabolic process	-1.58335	2.16474	3.70283	28133	342	798	21	2.63158	0.566651	ACADVL|STS|CPT1A|ETFDH|MTOR|HSD17B10|PAFAH1B1|PCCA|PCCB|PDE3B|PPT1|ABCD3|ACOX3|IRS2|ACAA2|ILVBL|PECR|BDH2|ACAD11|ABHD3|NAPEPLD
0	0	-2.0598	GO:0046394	GO Biological Processes	carboxylic acid biosynthetic process	19_GO:0008152 metabolic process	-1.23157	1.86729	3.2467	28133	472	798	25	3.13283	0.616674	ACADVL|ALDOC|ARNT|ATIC|ENTPD5|CLTC|CYP1A1|FPGS|GLUD1|HSD17B10|EIF6|PFKM|ABCD3|SHMT2|UGDH|KYNU|NUP155|AKR1A1|SERINC3|ILVBL|PECR|AGXT2|PTGES2|CHST14|ABHD3
0	0	-2.05159	GO:0016053	GO Biological Processes	organic acid biosynthetic process	19_GO:0008152 metabolic process	-1.22187	1.86334	3.2354	28133	473	798	25	3.13283	0.616674	ACADVL|ALDOC|ARNT|ATIC|ENTPD5|CLTC|CYP1A1|FPGS|GLUD1|HSD17B10|EIF6|PFKM|ABCD3|SHMT2|UGDH|KYNU|NUP155|AKR1A1|SERINC3|ILVBL|PECR|AGXT2|PTGES2|CHST14|ABHD3
0	0	-8.97983	GO:0006403	GO Biological Processes	RNA localization	19_GO:0051179 localization	-6.85748	5.16224	8.50401	28133	235	487	21	4.31211	0.920469	CCT6A|DHX9|EIF4E|EIF6|RAN|ABCE1|SRSF3|SRSF4|TSC1|YY1|NUP155|G3BP2|MVP|CCT4|CCT2|CCT8|CCT5|CHTOP|CPSF1|THOC6|YTHDC1
0	0	-8.43271	GO:0015931	GO Biological Processes	nucleobase-containing compound transport	19_GO:0051179 localization	-6.36263	4.814	8.07189	28133	252	487	21	4.31211	0.920469	SLC25A5|DHX9|EIF4E|EIF6|RAN|ABCE1|SRSF3|SRSF4|TSC1|SLC35A2|NUP155|G3BP2|MVP|SLC35B1|CHTOP|CPSF1|SLC35B3|THOC6|SLC25A32|YTHDC1|SLC25A51
0	0	-6.82449	GO:0006913	GO Biological Processes	nucleocytoplasmic transport	19_GO:0051179 localization	-4.87823	3.73793	6.74128	28133	340	487	22	4.51745	0.941119	MAPK14|DHX9|EIF4E|EIF6|PRKACA|RAN|RBM4|ABCE1|SRSF3|SRSF4|SNRPD1|SNRPD2|TSC1|NEMF|NUP155|MALT1|TNPO3|GEMIN5|CHTOP|CPSF1|THOC6|YTHDC1
0	0	-6.75861	GO:0051169	GO Biological Processes	nuclear transport	19_GO:0051179 localization	-4.81903	3.70523	6.69046	28133	343	487	22	4.51745	0.941119	MAPK14|DHX9|EIF4E|EIF6|PRKACA|RAN|RBM4|ABCE1|SRSF3|SRSF4|SNRPD1|SNRPD2|TSC1|NEMF|NUP155|MALT1|TNPO3|GEMIN5|CHTOP|CPSF1|THOC6|YTHDC1
0	0	-6.30243	GO:0051168	GO Biological Processes	nuclear export	19_GO:0051179 localization	-4.40243	4.59845	6.79533	28133	201	487	16	3.28542	0.80775	DHX9|EIF4E|EIF6|PRKACA|RAN|ABCE1|SRSF3|SRSF4|TSC1|NEMF|NUP155|MALT1|CHTOP|CPSF1|THOC6|YTHDC1
0	0	-5.91196	GO:0006405	GO Biological Processes	RNA export from nucleus	19_GO:0051179 localization	-4.05923	5.28862	6.79987	28133	142	487	13	2.6694	0.730411	DHX9|EIF4E|EIF6|RAN|ABCE1|SRSF3|SRSF4|TSC1|NUP155|CHTOP|CPSF1|THOC6|YTHDC1
0	0	-5.67734	GO:0050657	GO Biological Processes	nucleic acid transport	19_GO:0051179 localization	-3.84451	4.37636	6.32784	28133	198	487	15	3.08008	0.78293	DHX9|EIF4E|EIF6|RAN|ABCE1|SRSF3|SRSF4|TSC1|NUP155|G3BP2|MVP|CHTOP|CPSF1|THOC6|YTHDC1
0	0	-5.67734	GO:0050658	GO Biological Processes	RNA transport	19_GO:0051179 localization	-3.84451	4.37636	6.32784	28133	198	487	15	3.08008	0.78293	DHX9|EIF4E|EIF6|RAN|ABCE1|SRSF3|SRSF4|TSC1|NUP155|G3BP2|MVP|CHTOP|CPSF1|THOC6|YTHDC1
0	0	-5.59627	GO:0051236	GO Biological Processes	establishment of RNA localization	19_GO:0051179 localization	-3.77369	4.31104	6.2526	28133	201	487	15	3.08008	0.78293	DHX9|EIF4E|EIF6|RAN|ABCE1|SRSF3|SRSF4|TSC1|NUP155|G3BP2|MVP|CHTOP|CPSF1|THOC6|YTHDC1
-2.20954	0	-3.8079	GO:0031503	GO Biological Processes	protein-containing complex localization	19_GO:0051179 localization	-3.72572	2.95841	5.68774	28133	286	798	24	3.00752	0.604605	EIF4E|GPC4|HHEX|EIF6|RAN|ABCE1|SRSF3|SRSF4|SNAP25|TSC1|IFT88|NUMB|KIF3B|NUP155|CHTOP|CPSF1|WDR35|KIF17|WDR19|THOC6|DYNC2H1|TTC21B|YTHDC1|BBS12
0	0	-5.54089	GO:0071426	GO Biological Processes	ribonucleoprotein complex export from nucleus	19_GO:0051179 localization	-3.72459	5.33243	6.57127	28133	130	487	12	2.46407	0.702496	EIF4E|EIF6|RAN|ABCE1|SRSF3|SRSF4|TSC1|NUP155|CHTOP|CPSF1|THOC6|YTHDC1
0	0	-5.50593	GO:0071166	GO Biological Processes	ribonucleoprotein complex localization	19_GO:0051179 localization	-3.69583	5.29172	6.53464	28133	131	487	12	2.46407	0.702496	EIF4E|EIF6|RAN|ABCE1|SRSF3|SRSF4|TSC1|NUP155|CHTOP|CPSF1|THOC6|YTHDC1
0	0	-4.70172	GO:0006611	GO Biological Processes	protein export from nucleus	19_GO:0051179 localization	-2.97326	4.10374	5.59072	28133	183	487	13	2.6694	0.730411	EIF4E|EIF6|PRKACA|RAN|ABCE1|SRSF3|SRSF4|TSC1|NUP155|CHTOP|CPSF1|THOC6|YTHDC1
0	0	-4.14038	GO:0051028	GO Biological Processes	mRNA transport	19_GO:0051179 localization	-2.51328	4.18058	5.21849	28133	152	487	11	2.25873	0.673297	DHX9|EIF4E|SRSF3|SRSF4|NUP155|G3BP2|MVP|CHTOP|CPSF1|THOC6|YTHDC1
0	0	-2.84255	GO:0031123	GO Biological Processes	RNA 3'-end processing	19_GO:0008152 metabolic process	-1.8085	2.99547	4.22872	28133	153	798	13	1.62907	0.448128	CCNT1|HSD17B10|SRSF3|SRSF4|RPRD2|VIRMA|CHTOP|INTS1|INTS6|SSU72|CPSF1|PAPOLG|THOC6
0	0	-2.72235	GO:0031124	GO Biological Processes	mRNA 3'-end processing	19_GO:0008152 metabolic process	-1.69721	3.49053	4.28418	28133	101	798	10	1.25313	0.393785	CCNT1|SRSF3|SRSF4|RPRD2|VIRMA|CHTOP|SSU72|CPSF1|PAPOLG|THOC6
0	0	-3.19302	R-HSA-72202	Reactome Gene Sets	Transport of Mature Transcript to Cytoplasm		-1.74202	4.814	4.64633	28133	84	487	7	1.43737	0.539357	EIF4E|SRSF3|SRSF4|NUP155|CHTOP|CPSF1|THOC6
0	0	-3.09824	GO:0006406	GO Biological Processes	mRNA export from nucleus	19_GO:0051179 localization	-1.66824	4.08977	4.36797	28133	113	487	8	1.64271	0.575996	EIF4E|SRSF3|SRSF4|NUP155|CHTOP|CPSF1|THOC6|YTHDC1
0	0	-3.09824	GO:0071427	GO Biological Processes	mRNA-containing ribonucleoprotein complex export from nucleus	19_GO:0051179 localization	-1.66824	4.08977	4.36797	28133	113	487	8	1.64271	0.575996	EIF4E|SRSF3|SRSF4|NUP155|CHTOP|CPSF1|THOC6|YTHDC1
0	0	-2.4837	R-HSA-72187	Reactome Gene Sets	mRNA 3'-end processing		-1.21538	4.98	4.02704	28133	58	487	5	1.02669	0.456788	SRSF3|SRSF4|CHTOP|CPSF1|THOC6
0	0	-2.21476	R-HSA-73856	Reactome Gene Sets	RNA Polymerase II Transcription Termination		-1.02538	4.31104	3.60131	28133	67	487	5	1.02669	0.456788	SRSF3|SRSF4|CHTOP|CPSF1|THOC6
0	0	-2.01117	R-HSA-159236	Reactome Gene Sets	Transport of Mature mRNA derived from an Intron-Containing Transcript		-0.888129	3.8512	3.28154	28133	75	487	5	1.02669	0.456788	SRSF3|SRSF4|NUP155|CHTOP|THOC6
0	-4.5652	-7.85915	WP3888	WikiPathways	VEGFA-VEGFR2 Signaling Pathway		-6.71146	3.07969	7.46899	28133	435	798	38	4.7619	0.753866	SHROOM2|ARF4|RHOA|ARNT|ATF4|CALU|CAPZB|CBL|CDC42|CLTC|MAPK14|EIF4E|EIF4G1|ERG|FOXO1|MTOR|GLUD1|GPX1|GRB10|DNAJA1|HSP90AA1|LMAN1|PDPK1|PRKCA|PSMD4|RAP1B|RPS6KB1|SARS1|SOD2|TNXB|SLC25A11|NUMB|PDIA6|DNAJB4|PRRC2C|LRRC59|ZC3H15|AMOT
-4.52074	-6.0674	-2.17737	GO:0007420	GO Biological Processes	brain development	19_GO:0032502 developmental process	-6.56361	2.53236	7.06601	28133	710	798	51	6.39098	0.865847	SHROOM2|ARF4|RHOA|ATIC|RERE|BAK1|BMPR2|BNIP3|CDC42|DNAH5|EXT1|FPGS|MTOR|GLUD1|GNAO1|HNMT|HSPA5|HSPG2|ISL1|LAMB1|OXCT1|PAFAH1B1|PPT1|PTPRS|ROBO2|SLIT3|TSC1|UBB|UBE3A|UNC5C|NUMB|IRS2|HERC1|DLG5|ABCB6|DLC1|KDM1A|SDF4|HYDIN|ODAD2|UBA6|XAB2|UTP3|MPP5|MBOAT7|DYNC2H1|CDK5RAP3|ODAD4|IMMP2L|KDM2B|KLHL17
-4.21921	-5.72243	-2.19349	GO:0060322	GO Biological Processes	head development	19_GO:0032502 developmental process	-6.26619	2.44105	6.83925	28133	751	798	52	6.51629	0.873709	SHROOM2|ARF4|RHOA|ATIC|RERE|BAK1|BMPR2|BNIP3|CDC42|DDX10|DNAH5|EXT1|FPGS|MTOR|GLUD1|GNAO1|HNMT|HSPA5|HSPG2|ISL1|LAMB1|OXCT1|PAFAH1B1|PPT1|PTPRS|ROBO2|SLIT3|TSC1|UBB|UBE3A|UNC5C|NUMB|IRS2|HERC1|DLG5|ABCB6|DLC1|KDM1A|SDF4|HYDIN|ODAD2|UBA6|XAB2|UTP3|MPP5|MBOAT7|DYNC2H1|CDK5RAP3|ODAD4|IMMP2L|KDM2B|KLHL17
-2.67514	-2.3705	0	GO:0021537	GO Biological Processes	telencephalon development	19_GO:0032502 developmental process	-1.82003	2.55032	4.07765	28133	235	798	17	2.13033	0.511147	ATIC|BNIP3|DNAH5|EXT1|LAMB1|PAFAH1B1|PTPRS|ROBO2|SLIT3|TSC1|NUMB|KDM1A|UBA6|XAB2|MPP5|MBOAT7|KDM2B
-2.77933	0	0	GO:0030900	GO Biological Processes	forebrain development	19_GO:0032502 developmental process	-1.67714	2.16647	3.79516	28133	358	798	22	2.75689	0.579613	ATIC|BNIP3|DNAH5|EXT1|GNAO1|ISL1|LAMB1|PAFAH1B1|PTPRS|ROBO2|SLIT3|TSC1|UBB|NUMB|DLC1|KDM1A|UBA6|XAB2|MPP5|MBOAT7|DYNC2H1|KDM2B
0	0	-8.75008	GO:0042176	GO Biological Processes	regulation of protein catabolic process	19_GO:0050789 regulation of biological process	-6.65227	3.9487	7.83321	28133	395	487	27	5.54415	1.03697	CEBPA|CSNK2A1|FHIT|GPX1|HSP90AA1|PRKACA|PSMC2|PSMC4|PSMD2|PSMD3|UBB|F8A1|SEC22B|RNF41|PSMD14|ARIH1|HECTD1|NOP53|DERL2|VPS28|ZDHHC2|UCHL5|FBXW7|PITHD1|CDK5RAP3|TMEM259|MFSD8
0	0	-8.10315	GO:1903362	GO Biological Processes	regulation of cellular protein catabolic process	19_GO:0050789 regulation of biological process	-6.06124	4.61265	7.81239	28133	263	487	21	4.31211	0.920469	CEBPA|CSNK2A1|FHIT|GPX1|HSP90AA1|PRKACA|PSMC2|PSMC4|UBB|F8A1|PSMD14|ARIH1|HECTD1|NOP53|DERL2|UCHL5|FBXW7|PITHD1|CDK5RAP3|TMEM259|MFSD8
0	0	-7.68831	GO:1903050	GO Biological Processes	regulation of proteolysis involved in cellular protein catabolic process	19_GO:0050789 regulation of biological process	-5.67286	4.814	7.67459	28133	228	487	19	3.90144	0.877417	CEBPA|CSNK2A1|FHIT|GPX1|PRKACA|PSMC2|PSMC4|UBB|F8A1|PSMD14|ARIH1|HECTD1|NOP53|DERL2|UCHL5|FBXW7|PITHD1|CDK5RAP3|TMEM259
0	0	-7.26215	GO:0061136	GO Biological Processes	regulation of proteasomal protein catabolic process	19_GO:0050789 regulation of biological process	-5.27534	5.06214	7.53528	28133	194	487	17	3.49076	0.831725	CEBPA|FHIT|GPX1|PRKACA|PSMC2|PSMC4|UBB|F8A1|PSMD14|ARIH1|HECTD1|NOP53|DERL2|UCHL5|FBXW7|PITHD1|TMEM259
0	0	-4.19608	GO:0009896	GO Biological Processes	positive regulation of catabolic process	19_GO:0048518 positive regulation of biological process	-3.57851	2.44716	5.35289	28133	461	798	32	4.01003	0.69452	ARNT|BNIP3|ENTPD5|CEBPA|CPT1A|CSNK2A1|FOXO1|HMOX1|HSP90AA1|PHKG2|PSMC2|PSMC3|PSMC4|TSC1|UVRAG|IRS2|SEC22B|RNF41|TARDBP|ARIH1|HECTD1|AGO2|TNRC6A|NOP53|VPS28|SIRT6|TPCN1|FBXW7|HECW2|CDK5RAP3|TMEM259|TRIM71
0	0	-3.19137	GO:0031331	GO Biological Processes	positive regulation of cellular catabolic process	19_GO:0048518 positive regulation of biological process	-2.77456	2.39163	4.77742	28133	398	798	27	3.38346	0.640036	ARNT|BNIP3|ENTPD5|CEBPA|CPT1A|FOXO1|HMOX1|HSP90AA1|PHKG2|PSMC2|PSMC3|PSMC4|TSC1|UVRAG|IRS2|TARDBP|ARIH1|HECTD1|AGO2|TNRC6A|NOP53|SIRT6|TPCN1|FBXW7|CDK5RAP3|TMEM259|TRIM71
0	0	-4.29271	GO:0045732	GO Biological Processes	positive regulation of protein catabolic process	19_GO:0048518 positive regulation of biological process	-2.63206	3.53167	5.10552	28133	229	487	14	2.87474	0.757184	CEBPA|CSNK2A1|HSP90AA1|PSMC2|PSMC4|SEC22B|RNF41|ARIH1|HECTD1|NOP53|VPS28|FBXW7|CDK5RAP3|TMEM259
0	0	-3.91716	GO:0045862	GO Biological Processes	positive regulation of proteolysis	19_GO:0048518 positive regulation of biological process	-2.32644	2.75086	4.54856	28133	378	487	18	3.6961	0.854927	BAK1|CEBPA|PSMC2|PSMC4|BCL10|IST1|PSMD14|DLC1|MALT1|ARIH1|HECTD1|NOP53|AKIRIN2|FBXW7|CDK5RAP3|SOX7|TMEM259|ASTL
0	0	-3.43456	GO:1903364	GO Biological Processes	positive regulation of cellular protein catabolic process	19_GO:0048518 positive regulation of biological process	-1.93434	3.75117	4.5437	28133	154	487	10	2.05339	0.642637	CEBPA|HSP90AA1|PSMC2|PSMC4|ARIH1|HECTD1|NOP53|FBXW7|CDK5RAP3|TMEM259
0	0	-3.32295	GO:1903052	GO Biological Processes	positive regulation of proteolysis involved in cellular protein catabolic process	19_GO:0048518 positive regulation of biological process	-1.84549	3.96879	4.52032	28133	131	487	9	1.84805	0.610298	CEBPA|PSMC2|PSMC4|ARIH1|HECTD1|NOP53|FBXW7|CDK5RAP3|TMEM259
0	0	-3.12363	GO:1901800	GO Biological Processes	positive regulation of proteasomal protein catabolic process	19_GO:0048518 positive regulation of biological process	-1.68744	4.12628	4.39991	28133	112	487	8	1.64271	0.575996	CEBPA|PSMC2|PSMC4|ARIH1|HECTD1|NOP53|FBXW7|TMEM259
0	0	-2.65394	GO:2000058	GO Biological Processes	regulation of ubiquitin-dependent protein catabolic process	19_GO:0050789 regulation of biological process	-1.34178	3.18964	3.72108	28133	163	487	9	1.84805	0.610298	CEBPA|CSNK2A1|FHIT|ARIH1|HECTD1|NOP53|UCHL5|FBXW7|CDK5RAP3
0	0	-7.21332	GO:0051640	GO Biological Processes	organelle localization	19_GO:0051179 localization	-5.9579	2.43134	6.67136	28133	725	798	50	6.26566	0.85789	ADORA2A|SHROOM2|ARF1|CBL|CDC42|DCTN1|DYNC1H1|MTOR|HMOX1|HSP90AA1|EIF6|LMAN1|PAFAH1B1|CHMP1A|PDPK1|PEX14|PRKACA|PSEN2|RAB1A|RAN|RAP1B|ABCE1|SNAP25|UBB|UVRAG|YWHAG|F8A1|PICALM|SYT7|SNAP29|KIF3B|GOSR1|SEC22B|PDCD6IP|CEP162|CEP152|CLASP1|B9D1|GPSM2|SAR1B|CEP83|MYO15A|AP1AR|NAPB|CDT1|FBF1|SYTL4|SYT2|MAPK15|KIF28P
0	0	-6.19947	GO:0051656	GO Biological Processes	establishment of organelle localization	19_GO:0051179 localization	-5.20272	2.61392	6.38421	28133	526	798	39	4.88722	0.763218	ADORA2A|SHROOM2|ARF1|CBL|CDC42|DCTN1|DYNC1H1|HMOX1|EIF6|LMAN1|PAFAH1B1|CHMP1A|PDPK1|PEX14|RAB1A|RAN|RAP1B|ABCE1|SNAP25|UBB|F8A1|PICALM|SYT7|SNAP29|KIF3B|GOSR1|SEC22B|PDCD6IP|CLASP1|GPSM2|SAR1B|CEP83|MYO15A|AP1AR|NAPB|CDT1|SYT2|MAPK15|KIF28P
0	0	-4.64037	GO:0051650	GO Biological Processes	establishment of vesicle localization	19_GO:0051179 localization	-2.96897	2.69386	5.04812	28133	301	798	23	2.88221	0.592257	ADORA2A|SHROOM2|ARF1|DYNC1H1|LMAN1|PAFAH1B1|RAB1A|RAP1B|SNAP25|F8A1|PICALM|SYT7|SNAP29|KIF3B|GOSR1|SEC22B|CLASP1|SAR1B|MYO15A|AP1AR|NAPB|SYT2|MAPK15
0	0	-4.40881	GO:0051648	GO Biological Processes	vesicle localization	19_GO:0051179 localization	-2.71474	2.58233	4.81762	28133	314	798	23	2.88221	0.592257	ADORA2A|SHROOM2|ARF1|DYNC1H1|LMAN1|PAFAH1B1|RAB1A|RAP1B|SNAP25|F8A1|PICALM|SYT7|SNAP29|KIF3B|GOSR1|SEC22B|CLASP1|SAR1B|MYO15A|AP1AR|NAPB|SYT2|MAPK15
0	0	-3.99991	GO:0016050	GO Biological Processes	vesicle organization	19_GO:0071840 cellular component organization or biogenesis	-2.65833	2.49589	4.7344	28133	339	798	24	3.00752	0.604605	ABCA1|SHROOM2|ARF1|LMAN1|PAFAH1B1|CHMP1A|RAB1A|SNAP25|UVRAG|PICALM|AP1M1|SYT7|SNAP29|GOSR1|SEC22B|IST1|C2CD5|PDCD6IP|SEPTIN8|SAR1B|VPS28|ZDHHC2|SAMD9|MAPK15
0	0	-2.02119	GO:0006906	GO Biological Processes	vesicle fusion	19_GO:0051179 localization	-1.15371	3.05086	3.58007	28133	104	798	9	1.12782	0.373814	SNAP25|UVRAG|SYT7|SNAP29|GOSR1|SEC22B|C2CD5|SEPTIN8|SAMD9
0	0	-2.22705	GO:0060627	GO Biological Processes	regulation of vesicle-mediated transport	19_GO:0051179 localization	-1.13549	1.78253	3.11935	28133	534	798	27	3.38346	0.640036	ADORA2A|ARF1|CBL|CDC42|HMOX1|PDPK1|PPT1|RAP1B|RIT2|PICALM|NUMB|SYT7|GOSR1|C2CD5|PDCD6IP|TNK2|CNPY2|SEPTIN8|CLASP1|SAR1B|VPS28|ZDHHC2|ARFGAP1|NAPB|SYTL4|SYT2|MAPK15
0	0	-7.91431	WP107	WikiPathways	Translation Factors		-5.85703	8.46105	9.02206	28133	50	798	12	1.50376	0.430822	EEF1D|EIF2S3|EIF4A1|EIF4E|EIF4EBP2|EIF4G1|ETF1|EIF3E|EIF6|EIF2B2|EIF1AY|GSPT2
0	0	-6.67572	R-HSA-72766	Reactome Gene Sets	Translation		-4.74109	3.97031	6.75999	28133	291	487	20	4.10678	0.899249	DARS1|EEF1D|EIF2S3|EIF4A1|EIF4E|ETF1|GARS1|EIF3E|MTIF2|SARS1|SRPRA|EIF2B2|SPCS2|GSPT2|EIF3L|SRPRB|MRPL44|SEC11C|MRPL10|MRPL21
0	0	-4.94598	GO:0002181	GO Biological Processes	cytoplasmic translation	19_GO:0008152 metabolic process	-3.1836	5.66353	6.26244	28133	102	487	10	2.05339	0.642637	DHX9|EIF2S3|EIF4A1|ETF1|EIF3E|RBM4|GSPT2|EIF3L|ZC3H15|UNK
0	0	-3.55292	GO:0002183	GO Biological Processes	cytoplasmic translational initiation	19_GO:0008152 metabolic process	-2.68911	7.25826	6.23863	28133	34	798	7	0.877193	0.33009	EIF2S3|EIF4A1|EIF4G1|MTOR|EIF3E|RBM4|EIF3L
0	0	-4.11785	hsa03013	KEGG Pathway	RNA transport		-2.49636	3.8512	5.09329	28133	180	487	12	2.46407	0.702496	EIF2S3|EIF4A1|EIF4E|EIF3E|EIF6|RAN|EIF2B2|EIF1AY|NUP155|STRAP|GEMIN5|THOC6
0	0	-3.68656	ko03013	KEGG Pathway	RNA transport		-2.13958	3.71607	4.72828	28133	171	487	11	2.25873	0.673297	EIF2S3|EIF4A1|EIF4E|EIF3E|RAN|EIF2B2|EIF1AY|NUP155|STRAP|GEMIN5|THOC6
0	0	-2.4837	R-HSA-72649	Reactome Gene Sets	Translation initiation complex formation		-1.21538	4.98	4.02704	28133	58	487	5	1.02669	0.456788	EIF2S3|EIF4A1|EIF4E|EIF3E|EIF3L
0	0	-2.4837	R-HSA-72702	Reactome Gene Sets	Ribosomal scanning and start codon recognition		-1.21538	4.98	4.02704	28133	58	487	5	1.02669	0.456788	EIF2S3|EIF4A1|EIF4E|EIF3E|EIF3L
0	0	-2.45135	R-HSA-72662	Reactome Gene Sets	Activation of the mRNA upon binding of the cap-binding complex and eIFs, and subsequent binding to 43S		-1.19568	4.89559	3.97554	28133	59	487	5	1.02669	0.456788	EIF2S3|EIF4A1|EIF4E|EIF3E|EIF3L
-6.81234	-5.32078	0	GO:0000904	GO Biological Processes	cell morphogenesis involved in differentiation	19_GO:0032502 developmental process	-5.60797	2.3893	6.46626	28133	723	798	49	6.14035	0.849835	RHOA|ARHGDIA|ATF4|RERE|BMPR2|C1QBP|CDC42|CHRNA3|CHRNA7|DCC|DSCAM|EFNB2|MEGF8|EXT1|GRB10|HSP90AA1|ISL1|LAMB1|LAMB2|LAMC1|LIMS1|CAPRIN1|NEO1|PAFAH1B1|PRKCA|PTPRA|PTPRD|PTPRS|RAB1A|RB1|ROBO2|SLIT3|TEK|TRPC5|UBE3A|VLDLR|PICALM|UNC5C|NUMB|IRS2|ARHGEF7|KALRN|IST1|AFG3L2|SEMA5B|AP1AR|HECW2|UNK|UNC5B
-6.16034	-4.58958	0	GO:0120039	GO Biological Processes	plasma membrane bounded cell projection morphogenesis	19_GO:0032502 developmental process	-4.80194	2.35386	6.00893	28133	659	798	44	5.51378	0.807993	ADORA2A|RHOA|ARHGDIA|RERE|BMPR2|CDC42|CHRNA3|CHRNA7|DCC|DSCAM|EFNB2|MEGF8|EXT1|GRB10|HSP90AA1|ISL1|LAMB2|CAPRIN1|NEO1|PAFAH1B1|PRKCA|PTPRA|PTPRD|PTPRS|ROBO2|SLIT3|TRPC5|UBB|UBE3A|VLDLR|PICALM|CNTNAP1|UNC5C|NUMB|IRS2|ARHGEF7|KALRN|IST1|SPRY3|AFG3L2|SEMA5B|HECW2|SYT2|UNC5B
-6.12118	-4.55941	0	GO:0048858	GO Biological Processes	cell projection morphogenesis	19_GO:0032502 developmental process	-4.7426	2.33966	5.96435	28133	663	798	44	5.51378	0.807993	ADORA2A|RHOA|ARHGDIA|RERE|BMPR2|CDC42|CHRNA3|CHRNA7|DCC|DSCAM|EFNB2|MEGF8|EXT1|GRB10|HSP90AA1|ISL1|LAMB2|CAPRIN1|NEO1|PAFAH1B1|PRKCA|PTPRA|PTPRD|PTPRS|ROBO2|SLIT3|TRPC5|UBB|UBE3A|VLDLR|PICALM|CNTNAP1|UNC5C|NUMB|IRS2|ARHGEF7|KALRN|IST1|SPRY3|AFG3L2|SEMA5B|HECW2|SYT2|UNC5B
-5.66305	-4.69712	0	GO:0048812	GO Biological Processes	neuron projection morphogenesis	19_GO:0032502 developmental process	-4.66085	2.35029	5.92759	28133	645	798	43	5.38847	0.799288	ADORA2A|RHOA|ARHGDIA|RERE|BMPR2|CDC42|CHRNA3|CHRNA7|DCC|DSCAM|EFNB2|MEGF8|EXT1|GRB10|HSP90AA1|ISL1|LAMB2|CAPRIN1|NEO1|PAFAH1B1|PRKCA|PTPRA|PTPRD|PTPRS|ROBO2|SLIT3|TRPC5|UBB|UBE3A|VLDLR|PICALM|CNTNAP1|UNC5C|NUMB|IRS2|KALRN|IST1|SPRY3|AFG3L2|SEMA5B|HECW2|SYT2|UNC5B
-6.32966	-5.24884	0	GO:0048667	GO Biological Processes	cell morphogenesis involved in neuron differentiation	19_GO:0032502 developmental process	-4.64121	2.43554	5.96353	28133	579	798	40	5.01253	0.772432	RHOA|ARHGDIA|RERE|BMPR2|CDC42|CHRNA3|CHRNA7|DCC|DSCAM|EFNB2|MEGF8|EXT1|GRB10|HSP90AA1|ISL1|LAMB2|CAPRIN1|NEO1|PAFAH1B1|PRKCA|PTPRA|PTPRD|PTPRS|RB1|ROBO2|SLIT3|TRPC5|UBE3A|VLDLR|PICALM|UNC5C|NUMB|IRS2|KALRN|IST1|AFG3L2|SEMA5B|HECW2|UNK|UNC5B
-5.96757	-4.44113	0	GO:0032990	GO Biological Processes	cell part morphogenesis	19_GO:0032502 developmental process	-4.47454	2.28453	5.78918	28133	679	798	44	5.51378	0.807993	ADORA2A|RHOA|ARHGDIA|RERE|BMPR2|CDC42|CHRNA3|CHRNA7|DCC|DSCAM|EFNB2|MEGF8|EXT1|GRB10|HSP90AA1|ISL1|LAMB2|CAPRIN1|NEO1|PAFAH1B1|PRKCA|PTPRA|PTPRD|PTPRS|ROBO2|SLIT3|TRPC5|UBB|UBE3A|VLDLR|PICALM|CNTNAP1|UNC5C|NUMB|IRS2|ARHGEF7|KALRN|IST1|SPRY3|AFG3L2|SEMA5B|HECW2|SYT2|UNC5B
-4.50547	-3.12822	-2.16375	GO:0031344	GO Biological Processes	regulation of cell projection organization	19_GO:0071840 cellular component organization or biogenesis	-3.96886	2.17864	5.4428	28133	712	798	44	5.51378	0.807993	ARF1|RHOA|ARHGDIA|ARSB|BMPR2|CAPZB|CDC42|CHRNA3|DCC|DSCAM|EFNB2|MEGF8|MTOR|HSPA5|CAPRIN1|P2RX4|PTPRD|PTPRS|RIT2|ROBO2|SNAP25|TRPC5|TSC1|UBE3A|VLDLR|IFT88|ARHGEF7|KALRN|DLG5|IST1|SPRY3|YAP1|AVIL|KDM1A|SEMA5B|HECW2|TBC1D15|TTC21B|SYT2|PIFO|DOCK11|RETREG3|MAPK15|NEGR1
-3.9105	-2.49686	-2.33743	GO:0045664	GO Biological Processes	regulation of neuron differentiation	19_GO:0032502 developmental process	-3.91539	2.24098	5.44771	28133	645	798	41	5.13784	0.781512	ARF1|RHOA|ARHGDIA|ARSB|BMPR2|CHRNA3|DCC|DSCAM|EFNB2|MEGF8|EIF4E|EIF4G1|FGFR1|MTOR|HSPA5|ISL1|CAPRIN1|PTPRD|PTPRS|RIT2|ROBO2|SNAP25|TRPC5|TSC1|UBE3A|VLDLR|YWHAG|KALRN|DLG5|IST1|SPRY3|AVIL|KDM1A|MMD|SEMA5B|HECW2|TGIF2|CDK5RAP3|SYT2|RETREG3|NEGR1
-4.57466	-3.17899	0	GO:0120035	GO Biological Processes	regulation of plasma membrane bounded cell projection organization	19_GO:0071840 cellular component organization or biogenesis	-3.74955	2.15638	5.30529	28133	703	798	43	5.38847	0.799288	ARF1|RHOA|ARHGDIA|ARSB|BMPR2|CAPZB|CDC42|CHRNA3|DCC|DSCAM|EFNB2|MEGF8|MTOR|HSPA5|CAPRIN1|P2RX4|PTPRD|PTPRS|RIT2|ROBO2|SNAP25|TRPC5|TSC1|UBE3A|VLDLR|IFT88|ARHGEF7|KALRN|DLG5|IST1|SPRY3|YAP1|AVIL|KDM1A|SEMA5B|HECW2|TBC1D15|TTC21B|SYT2|DOCK11|RETREG3|MAPK15|NEGR1
-2.89044	-2.65192	0	GO:0010976	GO Biological Processes	positive regulation of neuron projection development	19_GO:0048518 positive regulation of biological process	-3.45041	2.91673	5.48749	28133	278	798	23	2.88221	0.592257	ARF1|RHOA|ARHGDIA|ARSB|BMPR2|DSCAM|MEGF8|MTOR|HSPA5|CAPRIN1|PTPRD|RIT2|ROBO2|TRPC5|VLDLR|KALRN|DLG5|IST1|AVIL|KDM1A|SYT2|RETREG3|NEGR1
-2.72226	-3.20204	0	GO:0045666	GO Biological Processes	positive regulation of neuron differentiation	19_GO:0048518 positive regulation of biological process	-3.35311	2.60786	5.2828	28133	365	798	27	3.38346	0.640036	ARF1|RHOA|ARHGDIA|ARSB|BMPR2|DSCAM|MEGF8|EIF4G1|FGFR1|MTOR|HSPA5|CAPRIN1|PTPRD|RIT2|ROBO2|TRPC5|VLDLR|KALRN|DLG5|IST1|AVIL|KDM1A|MMD|TGIF2|SYT2|RETREG3|NEGR1
-4.56397	-2.2954	0	GO:0010975	GO Biological Processes	regulation of neuron projection development	19_GO:0032502 developmental process	-3.35287	2.34083	5.15297	28133	497	798	33	4.13534	0.704828	ARF1|RHOA|ARHGDIA|ARSB|BMPR2|CHRNA3|DCC|DSCAM|EFNB2|MEGF8|MTOR|HSPA5|CAPRIN1|PTPRD|PTPRS|RIT2|ROBO2|SNAP25|TRPC5|TSC1|UBE3A|VLDLR|KALRN|DLG5|IST1|SPRY3|AVIL|KDM1A|SEMA5B|HECW2|SYT2|RETREG3|NEGR1
0	-4.24032	-2.30851	GO:0010770	GO Biological Processes	positive regulation of cell morphogenesis involved in differentiation	19_GO:0048518 positive regulation of biological process	-2.82237	3.50209	5.26738	28133	151	798	15	1.8797	0.480753	RHOA|ARHGDIA|BMPR2|C1QBP|CDC42|DSCAM|MEGF8|LIMS1|CAPRIN1|PTPRD|ROBO2|TRPC5|ARHGEF7|KALRN|IST1
-3.16486	-3.0624	0	GO:0031346	GO Biological Processes	positive regulation of cell projection organization	19_GO:0048518 positive regulation of biological process	-2.67552	2.39951	4.70556	28133	382	798	26	3.25815	0.628479	ARF1|RHOA|ARHGDIA|ARSB|BMPR2|CDC42|DSCAM|MEGF8|MTOR|HSPA5|CAPRIN1|PTPRD|RIT2|ROBO2|TRPC5|VLDLR|ARHGEF7|KALRN|DLG5|IST1|AVIL|KDM1A|SYT2|DOCK11|RETREG3|NEGR1
-2.05122	-3.0569	0	GO:0010720	GO Biological Processes	positive regulation of cell development	19_GO:0048518 positive regulation of biological process	-2.63829	2.12686	4.5474	28133	547	798	33	4.13534	0.704828	ARF1|RHOA|ARHGDIA|ARSB|BMPR2|C1QBP|CDC42|DSCAM|MEGF8|EIF4G1|FGFR1|MTOR|HSPA5|LIMS1|CAPRIN1|P2RX4|PTPRD|RIT2|ROBO2|TRPC5|VLDLR|NUMB|ARHGEF7|KALRN|DLG5|IST1|AVIL|KDM1A|MMD|TGIF2|SYT2|RETREG3|NEGR1
-2.10063	-3.82391	0	GO:0010769	GO Biological Processes	regulation of cell morphogenesis involved in differentiation	19_GO:0032502 developmental process	-2.58425	2.58532	4.71672	28133	300	798	22	2.75689	0.579613	RHOA|ARHGDIA|BMPR2|C1QBP|CDC42|CHRNA3|DCC|DSCAM|MEGF8|LIMS1|CAPRIN1|PTPRD|PTPRS|ROBO2|TRPC5|UBE3A|ARHGEF7|KALRN|IST1|SEMA5B|AP1AR|HECW2
-2.04931	-3.04931	0	GO:0050769	GO Biological Processes	positive regulation of neurogenesis	19_GO:0048518 positive regulation of biological process	-2.47811	2.2034	4.46595	28133	464	798	29	3.63409	0.662457	ARF1|RHOA|ARHGDIA|ARSB|BMPR2|DSCAM|MEGF8|EIF4G1|FGFR1|MTOR|HSPA5|CAPRIN1|P2RX4|PTPRD|RIT2|ROBO2|TRPC5|VLDLR|NUMB|KALRN|DLG5|IST1|AVIL|KDM1A|MMD|TGIF2|SYT2|RETREG3|NEGR1
-2.39927	-4.10321	0	GO:0022604	GO Biological Processes	regulation of cell morphogenesis	19_GO:0032502 developmental process	-2.48412	3.8378	5.07819	28133	486	181	12	6.62983	1.84934	RHOA|BMPR2|CDC42|MEGF8|F2|PTPRD|ROBO2|UBE3A|KALRN|RHOBTB1|ARHGAP15|HECW2
0	-2.64697	0	GO:0051962	GO Biological Processes	positive regulation of nervous system development	19_GO:0048518 positive regulation of biological process	-1.70923	1.94368	3.73294	28133	526	798	29	3.63409	0.662457	ARF1|RHOA|ARHGDIA|ARSB|BMPR2|DSCAM|MEGF8|EIF4G1|FGFR1|MTOR|HSPA5|CAPRIN1|P2RX4|PTPRD|RIT2|ROBO2|TRPC5|VLDLR|NUMB|KALRN|DLG5|IST1|AVIL|KDM1A|MMD|TGIF2|SYT2|RETREG3|NEGR1
-2.24341	0	-6.42698	GO:0055114	GO Biological Processes	oxidation-reduction process	19_GO:0008152 metabolic process	-5.49167	2.68539	6.57595	28133	512	798	39	4.88722	0.763218	ACADVL|ALDOC|BNIP3|CPT1A|MAPK14|CYB5A|CYC1|DLST|ETFDH|FDX1|MTOR|GFPT1|GPX1|HSD17B10|HMOX1|LOXL2|NDUFV2|PFKM|PHKG2|ABCD3|SDHA|SHMT2|UQCRC2|ACOX3|RDH16|IRS2|AKR1A1|ACAA2|ILVBL|ISCU|NOP53|PECR|BDH2|SQOR|IMMP2L|ACAD11|AFG1L|SUMF1|TSTD1
0	0	-4.91398	GO:0006091	GO Biological Processes	generation of precursor metabolites and energy	19_GO:0008152 metabolic process	-3.85653	2.40997	5.50132	28133	512	798	35	4.38596	0.724923	ACADVL|ALDOC|ARNT|BNIP3|ENTPD5|CEBPA|CYB5A|CYC1|DLST|ETFDH|FDX1|MTOR|GFPT1|EIF6|LOXL2|NDUFV2|OXCT1|PFKM|PHKG2|SDHA|SHMT2|UQCRC2|RDH16|IRS2|NUP155|GNPDA1|COX17|AKR1A1|ISCU|NOP53|BDH2|ACSS3|IMMP2L|AK9|AFG1L
0	0	-2.94656	GO:0022900	GO Biological Processes	electron transport chain	19_GO:0008152 metabolic process	-1.55331	3.24539	3.9886	28133	178	487	10	2.05339	0.642637	CYB5A|CYC1|ETFDH|FDX1|NDUFV2|UQCRC2|AKR1A1|ISCU|IMMP2L|AFG1L
0	0	-2.91617	GO:0015980	GO Biological Processes	energy derivation by oxidation of organic compounds	19_GO:0008152 metabolic process	-1.53003	2.70138	3.78373	28133	278	487	13	2.6694	0.730411	ACADVL|CYC1|DLST|ETFDH|GFPT1|NDUFV2|PHKG2|SHMT2|UQCRC2|ISCU|NOP53|IMMP2L|AFG1L
0	0	-2.78626	GO:0045333	GO Biological Processes	cellular respiration	19_GO:0008152 metabolic process	-1.44164	3.0892	3.80442	28133	187	487	10	2.05339	0.642637	CYC1|DLST|ETFDH|NDUFV2|SHMT2|UQCRC2|ISCU|NOP53|IMMP2L|AFG1L
0	0	-2.36435	GO:0022904	GO Biological Processes	respiratory electron transport chain	19_GO:0008152 metabolic process	-1.13584	3.4562	3.53348	28133	117	487	7	1.43737	0.539357	CYC1|ETFDH|NDUFV2|UQCRC2|ISCU|IMMP2L|AFG1L
-5.24151	-5.14371	-2.4208	GO:0034330	GO Biological Processes	cell junction organization	19_GO:0071840 cellular component organization or biogenesis	-5.39438	3.22516	6.80748	28133	317	798	29	3.63409	0.662457	RHOA|ARL2|DST|CDC42|EXT1|LAMC1|LIMS1|PDPK1|PRKACA|PRKCA|PTPRA|RAP1B|TEK|TLN1|TSC1|CNTNAP1|DCHS1|NUMB|ARHGEF7|DLG5|PDCD6IP|DLC1|TESK2|CLASP1|SDK2|MPP5|FBF1|HIPK1|AJM1
-3.78528	-4.30929	-3.19739	GO:0034329	GO Biological Processes	cell junction assembly	19_GO:0071840 cellular component organization or biogenesis	-4.94901	3.40293	6.63795	28133	259	798	25	3.13283	0.616674	RHOA|ARL2|DST|CDC42|LAMC1|LIMS1|PDPK1|PRKACA|PRKCA|PTPRA|RAP1B|TEK|TLN1|TSC1|CNTNAP1|DCHS1|ARHGEF7|DLG5|PDCD6IP|DLC1|TESK2|CLASP1|MPP5|FBF1|HIPK1
-3.01012	-2.39563	-2.74715	GO:0007044	GO Biological Processes	cell-substrate junction assembly	19_GO:0071840 cellular component organization or biogenesis	-3.4565	4.58307	6.13286	28133	100	798	13	1.62907	0.448128	RHOA|DST|LAMC1|LIMS1|PDPK1|PTPRA|TEK|TLN1|TSC1|ARHGEF7|DLC1|TESK2|CLASP1
-3.0901	-2.45905	-2.18545	GO:0034333	GO Biological Processes	adherens junction assembly	19_GO:0071840 cellular component organization or biogenesis	-2.99593	4.4068	5.71292	28133	96	798	12	1.50376	0.430822	RHOA|LIMS1|PDPK1|PTPRA|TEK|TSC1|ARHGEF7|DLG5|DLC1|TESK2|CLASP1|HIPK1
-2.24581	-4.2586	0	GO:0034332	GO Biological Processes	adherens junction organization	19_GO:0071840 cellular component organization or biogenesis	-2.85228	3.52544	5.2988	28133	150	798	15	1.8797	0.480753	RHOA|CDC42|LIMS1|PDPK1|PTPRA|TEK|TSC1|DCHS1|NUMB|ARHGEF7|DLG5|DLC1|TESK2|CLASP1|HIPK1
-2.40422	0	-2.44308	GO:0007045	GO Biological Processes	cell-substrate adherens junction assembly	19_GO:0071840 cellular component organization or biogenesis	-2.21064	4.14757	4.96566	28133	85	798	10	1.25313	0.393785	RHOA|LIMS1|PDPK1|PTPRA|TEK|TSC1|ARHGEF7|DLC1|TESK2|CLASP1
-2.40422	0	-2.44308	GO:0048041	GO Biological Processes	focal adhesion assembly	19_GO:0022610 biological adhesion	-2.21064	4.14757	4.96566	28133	85	798	10	1.25313	0.393785	RHOA|LIMS1|PDPK1|PTPRA|TEK|TSC1|ARHGEF7|DLC1|TESK2|CLASP1
-2.65028	-2.99886	0	GO:0045216	GO Biological Processes	cell-cell junction organization	19_GO:0071840 cellular component organization or biogenesis	-2.18605	3.00464	4.55815	28133	176	798	15	1.8797	0.480753	RHOA|ARL2|EXT1|LIMS1|PRKACA|PRKCA|TLN1|CNTNAP1|DCHS1|DLG5|PDCD6IP|SDK2|MPP5|FBF1|AJM1
0	-2.08694	0	GO:0051893	GO Biological Processes	regulation of focal adhesion assembly	19_GO:0022610 biological adhesion	-1.24668	3.85595	3.90813	28133	64	798	7	0.877193	0.33009	RHOA|LIMS1|PTPRA|TEK|TSC1|DLC1|CLASP1
0	-2.08694	0	GO:0090109	GO Biological Processes	regulation of cell-substrate junction assembly	19_GO:0071840 cellular component organization or biogenesis	-1.24668	3.85595	3.90813	28133	64	798	7	0.877193	0.33009	RHOA|LIMS1|PTPRA|TEK|TSC1|DLC1|CLASP1
0	-2.0563	0	GO:0001952	GO Biological Processes	regulation of cell-matrix adhesion	19_GO:0022610 biological adhesion	-0.917315	4.97379	3.58304	28133	125	181	4	2.20994	1.09269	RHOA|PTPRA|TEK|UTRN
-4.51659	-3.36331	-2.87345	GO:0007264	GO Biological Processes	small GTPase mediated signal transduction	19_GO:0023052 signaling	-5.26198	2.66866	6.4456	28133	502	798	38	4.7619	0.753866	ABCA1|RHOA|ARHGDIA|CBL|CDC42|MAPK14|GDI2|HMOX1|RABIF|RAP1B|RB1|RIT2|RTKN|IRS2|ARHGEF7|KALRN|DNAJA3|ARHGAP29|CELSR1|RHOBTB1|G3BP2|FAM13A|TNK2|SPRY3|NET1|DLC1|RALBP1|AKAP13|RASA3|RAB30|GPSM2|RAPGEF6|LRRC59|ARFGAP1|ARHGAP15|GARNL3|DOCK11|AMOT
-2.58152	-2.30339	-3.20704	GO:0051345	GO Biological Processes	positive regulation of hydrolase activity	19_GO:0065007 biological regulation	-3.32377	2.02353	4.96627	28133	784	798	45	5.6391	0.816581	ARF4|RHOA|ARHGDIA|BAK1|DHX9|FGFR1|MTOR|GDI2|GNAO1|DNAJA1|LIMS1|PDPK1|RGS12|SETMAR|TSC1|PICALM|ARHGEF7|BCL10|KALRN|ARHGAP29|DNAJB6|FAM13A|PSMD14|NET1|DNAJA2|DLC1|MALT1|RALBP1|DNAJB4|GABARAPL2|RASA3|CHTOP|DNAJB11|RAPGEF6|AKIRIN2|ARFGAP1|ARHGAP15|ZC3H15|WDR35|SMAP2|TBC1D15|SOX7|GARNL3|SGSM1|DOCK11
-3.11734	-2.3168	0	GO:0051056	GO Biological Processes	regulation of small GTPase mediated signal transduction	19_GO:0023052 signaling	-3.00802	2.64408	5.05378	28133	320	798	24	3.00752	0.604605	ABCA1|RHOA|ARHGDIA|CBL|CDC42|GDI2|RIT2|IRS2|ARHGEF7|KALRN|ARHGAP29|RHOBTB1|FAM13A|SPRY3|NET1|DLC1|RALBP1|AKAP13|RASA3|LRRC59|ARFGAP1|ARHGAP15|GARNL3|AMOT
-2.94207	0	0	GO:0007265	GO Biological Processes	Ras protein signal transduction	19_GO:0023052 signaling	-2.65833	2.49589	4.7344	28133	339	798	24	3.00752	0.604605	ABCA1|RHOA|ARHGDIA|CBL|CDC42|MAPK14|RAP1B|RB1|RIT2|RTKN|IRS2|ARHGAP29|CELSR1|G3BP2|SPRY3|NET1|DLC1|AKAP13|RASA3|RAB30|GPSM2|RAPGEF6|LRRC59|ARFGAP1
-2.94792	-2.38673	0	GO:0043087	GO Biological Processes	regulation of GTPase activity	19_GO:0065007 biological regulation	-2.56824	2.19882	4.53111	28133	481	798	30	3.7594	0.673344	ARHGDIA|ARL2|MTOR|GDI2|GNAO1|LIMS1|RGS12|RTKN|TSC1|PICALM|ARHGEF7|KALRN|ARHGAP29|FAM13A|TNK2|NET1|DLC1|RALBP1|FICD|RASA3|RAPGEF6|ARFGAP1|ARHGAP15|ZC3H15|SMAP2|TBC1D15|GARNL3|SGSM1|DOCK11|AMOT
-2.2338	-2.52347	0	R-HSA-194840	Reactome Gene Sets	Rho GTPase cycle		-2.32202	3.26862	4.77587	28133	151	798	14	1.75439	0.464748	RHOA|ARHGDIA|CDC42|HSP90AA1|ARHGEF7|KALRN|ARHGAP29|RHOBTB1|FAM13A|NET1|DLC1|RALBP1|AKAP13|ARHGAP15
0	0	-2.84818	R-HSA-194315	Reactome Gene Sets	Signaling by Rho GTPases		-2.13779	2.11829	4.15919	28133	466	798	28	3.50877	0.651358	RHOA|ARHGDIA|CDC42|MAPK14|DYNC1H1|HSP90AA1|PAFAH1B1|PDPK1|PPP2R5C|PRKCA|RTKN|YWHAB|YWHAG|ARHGEF7|KALRN|ARHGAP29|RHOBTB1|ABI1|FAM13A|NET1|DLC1|RALBP1|AKAP13|DAAM1|KDM1A|CLASP1|ARHGAP15|CENPL
-2.92479	0	0	GO:0043547	GO Biological Processes	positive regulation of GTPase activity	19_GO:0065007 biological regulation	-1.61658	2.05865	3.69405	28133	411	798	24	3.00752	0.604605	ARHGDIA|GDI2|GNAO1|LIMS1|RGS12|TSC1|PICALM|ARHGEF7|KALRN|ARHGAP29|FAM13A|NET1|DLC1|RALBP1|RASA3|RAPGEF6|ARFGAP1|ARHGAP15|ZC3H15|SMAP2|TBC1D15|GARNL3|SGSM1|DOCK11
-3.16768	-7.26564	-2.68528	ko05016	KEGG Pathway	Huntington's disease		-5.27698	8.85876	8.81561	28133	193	181	11	6.07735	1.77584	CLTC|DCTN1|DNAH5|DNAH6|POLR2A|SDHA|DNAH17|DNAH1|DNAH7|DNAH2|DNAH10
-3.81581	-6.9654	0	GO:0001539	GO Biological Processes	cilium or flagellum-dependent cell motility	19_GO:0040011 locomotion	-5.01064	25.9052	12.0322	28133	36	181	6	3.31492	1.33069	DNAH6|DNAH17|DNAH1|DNAH7|CFAP54|DNAH2
-3.81581	-6.9654	0	GO:0060285	GO Biological Processes	cilium-dependent cell motility	19_GO:0040011 locomotion	-5.01064	25.9052	12.0322	28133	36	181	6	3.31492	1.33069	DNAH6|DNAH17|DNAH1|DNAH7|CFAP54|DNAH2
-2.81502	-6.65	-2.25418	hsa05016	KEGG Pathway	Huntington disease		-4.72026	7.70153	8.0667	28133	222	181	11	6.07735	1.77584	CLTC|DCTN1|DNAH5|DNAH6|POLR2A|SDHA|DNAH17|DNAH1|DNAH7|DNAH2|DNAH10
0	-2.98539	-4.59792	M121	Canonical Pathways	PID MTOR 4PATHWAY		-5.18741	6.64213	8.01743	28133	69	798	13	1.62907	0.448128	RHOA|BNIP3|EIF4A1|EIF4E|MTOR|PDPK1|PRKCA|RPS6KB1|TSC1|YY1|YWHAB|YWHAG|PDCD4
-2.84296	0	-3.922	hsa04211	KEGG Pathway	Longevity regulating pathway		-4.41145	4.85152	6.88371	28133	109	798	15	1.8797	0.480753	ATF4|CAMK4|EIF4E|EIF4EBP2|FOXO1|MTOR|FOXA2|HSPA8|PRKACA|PRKCA|RPS6KB1|SOD2|TSC1|IRS2|CREB3L3
0	-2.48881	-3.86678	WP4566	WikiPathways	Translation inhibitors in chronically activated PDGFRA cells		-4.36923	7.664	7.72864	28133	46	798	10	1.25313	0.393785	MAPK14|CSNK2A1|EIF4A1|EIF4E|EIF4G1|MTOR|PRKACA|PRKCA|RPS6KB1|PDCD4
0	-3.88619	-2.30441	WP4549	WikiPathways	Fragile X Syndrome		-3.28705	4.11301	5.83894	28133	120	798	14	1.75439	0.464748	CAMK4|CLTC|CPT1A|EIF4A1|EIF4E|EIF4EBP2|EIF4G1|MTOR|PRKACA|PRKCA|ABCD3|RPS6KB1|TSC1|AGO2
0	0	-2.62028	WP585	WikiPathways	Interferon type I signaling pathways		-2.96382	5.87573	6.12757	28133	54	798	9	1.12782	0.373814	CBL|MAPK14|EIF4A1|EIF4E|MTOR|PRMT1|RPS6KB1|IRS2|PDCD4
-2.48041	0	-2.66522	hsa04140	KEGG Pathway	Autophagy - animal		-2.8699	3.7391	5.38953	28133	132	798	14	1.75439	0.464748	BNIP3|CTSB|CTSL|MTOR|PDPK1|PRKACA|PRKCA|RPS6KB1|TSC1|UVRAG|IRS2|MTMR3|SNAP29|GABARAPL2
-2.12988	-2.41613	-2.16053	WP481	WikiPathways	Insulin Signaling		-2.57836	3.3051	4.996	28133	160	798	15	1.8797	0.480753	ARF1|CBL|MAPK14|EIF4E|FOXO1|MTOR|GRB10|PDPK1|PFKM|PRKCA|RPS6KB1|SNAP25|TSC1|IRS2|SGK3
0	0	-2.74926	ko04140	KEGG Pathway	Autophagy - animal		-2.46215	3.58052	4.99962	28133	128	798	13	1.62907	0.448128	BNIP3|CTSB|CTSL|MTOR|PDPK1|PRKACA|RPS6KB1|TSC1|UVRAG|IRS2|MTMR3|SNAP29|GABARAPL2
0	-3.16509	0	WP2035	WikiPathways	Follicle Stimulating Hormone (FSH) signaling pathway		-2.38357	7.83431	6.07043	28133	27	798	6	0.75188	0.305797	MAPK14|FOXO1|MTOR|PRKACA|PRKCA|RPS6KB1
0	-2.47538	0	WP4746	WikiPathways	Thyroid hormones production and their peripheral downstream signalling effects		-1.87417	3.71099	4.52229	28133	95	798	10	1.25313	0.393785	MAPK14|FGFR1|FOXO1|MTOR|PRKACA|RPS6KB1|TSC1|KDM1A|SIRT6|SLC16A10
0	0	-2.09892	R-HSA-166208	Reactome Gene Sets	mTORC1-mediated signalling		-1.76759	7.34466	5.31293	28133	24	798	5	0.626566	0.27933	EIF4E|EIF4G1|MTOR|RPS6KB1|YWHAB
0	0	-2.2665	R-HSA-165159	Reactome Gene Sets	MTOR signalling		-1.52882	5.15918	4.55355	28133	41	798	6	0.75188	0.305797	EIF4E|EIF4G1|MTOR|RPS6KB1|TSC1|YWHAB
0	-2.47484	0	hsa04910	KEGG Pathway	Insulin signaling pathway		-1.35476	2.72937	3.68883	28133	155	798	12	1.50376	0.430822	CBL|EIF4E|FOXO1|MTOR|PDE3B|PDPK1|PHKG2|PRKACA|PRKCA|RPS6KB1|TSC1|IRS2
0	0	-7.15702	GO:1990173	GO Biological Processes	protein localization to nucleoplasm	19_GO:0051179 localization	-5.18295	24.7577	11.801	28133	14	487	6	1.23203	0.499867	CCT6A|CCT4|CCT2|CCT8|CCT5|NOP53
0	0	-7.08777	CORUM:126	CORUM	CCT complex (chaperonin containing TCP1 complex)		-5.11906	36.105	13.18	28133	8	487	5	1.02669	0.456788	CCT6A|CCT4|CCT2|CCT8|CCT5
0	0	-6.44703	CORUM:6247	CORUM	BBS-chaperonin complex		-4.5332	28.884	11.705	28133	10	487	5	1.02669	0.456788	CCT4|CCT2|CCT8|CCT5|BBS12
0	0	-6.44703	GO:1904851	GO Biological Processes	positive regulation of establishment of protein localization to telomere	19_GO:0048518 positive regulation of biological process	-4.5332	28.884	11.705	28133	10	487	5	1.02669	0.456788	CCT6A|CCT4|CCT2|CCT8|CCT5
0	0	-6.44703	R-HSA-390450	Reactome Gene Sets	Folding of actin by CCT/TriC		-4.5332	28.884	11.705	28133	10	487	5	1.02669	0.456788	CCT6A|CCT4|CCT2|CCT8|CCT5
0	0	-6.2708	R-HSA-6814122	Reactome Gene Sets	Cooperation of PDCL (PhLP1) and TRiC/CCT in G-protein beta folding		-4.37231	11.0034	8.6107	28133	42	487	8	1.64271	0.575996	CCT6A|CSNK2A1|CSNK2B|GNAO1|CCT4|CCT2|CCT8|CCT5
0	0	-6.19003	GO:0070203	GO Biological Processes	regulation of establishment of protein localization to telomere	19_GO:0051179 localization	-4.30491	26.2582	11.1205	28133	11	487	5	1.02669	0.456788	CCT6A|CCT4|CCT2|CCT8|CCT5
0	0	-6.19003	GO:1904869	GO Biological Processes	regulation of protein localization to Cajal body	19_GO:0051179 localization	-4.30491	26.2582	11.1205	28133	11	487	5	1.02669	0.456788	CCT6A|CCT4|CCT2|CCT8|CCT5
0	0	-6.19003	GO:1904871	GO Biological Processes	positive regulation of protein localization to Cajal body	19_GO:0048518 positive regulation of biological process	-4.30491	26.2582	11.1205	28133	11	487	5	1.02669	0.456788	CCT6A|CCT4|CCT2|CCT8|CCT5
0	0	-5.96218	GO:0070202	GO Biological Processes	regulation of establishment of protein localization to chromosome	19_GO:0051179 localization	-4.10398	24.07	10.6089	28133	12	487	5	1.02669	0.456788	CCT6A|CCT4|CCT2|CCT8|CCT5
0	0	-5.96218	GO:1903405	GO Biological Processes	protein localization to nuclear body	19_GO:0051179 localization	-4.10398	24.07	10.6089	28133	12	487	5	1.02669	0.456788	CCT6A|CCT4|CCT2|CCT8|CCT5
0	0	-5.96218	GO:1904816	GO Biological Processes	positive regulation of protein localization to chromosome, telomeric region	19_GO:0048518 positive regulation of biological process	-4.10398	24.07	10.6089	28133	12	487	5	1.02669	0.456788	CCT6A|CCT4|CCT2|CCT8|CCT5
0	0	-5.96218	GO:1904867	GO Biological Processes	protein localization to Cajal body	19_GO:0051179 localization	-4.10398	24.07	10.6089	28133	12	487	5	1.02669	0.456788	CCT6A|CCT4|CCT2|CCT8|CCT5
0	0	-5.57189	GO:1904814	GO Biological Processes	regulation of protein localization to chromosome, telomeric region	19_GO:0051179 localization	-3.75183	20.6314	9.75134	28133	14	487	5	1.02669	0.456788	CCT6A|CCT4|CCT2|CCT8|CCT5
0	0	-5.40203	GO:1904874	GO Biological Processes	positive regulation of telomerase RNA localization to Cajal body	19_GO:0048518 positive regulation of biological process	-3.59682	19.256	9.38658	28133	15	487	5	1.02669	0.456788	CCT6A|CCT4|CCT2|CCT8|CCT5
0	0	-5.3717	GO:1901998	GO Biological Processes	toxin transport	19_GO:0051179 localization	-3.57013	10.3686	7.77051	28133	39	487	7	1.43737	0.539357	DNAJA1|HSPA5|COPB2|CCT4|CCT2|CCT8|CCT5
0	0	-5.24552	GO:0070200	GO Biological Processes	establishment of protein localization to telomere	19_GO:0051179 localization	-3.45702	18.0525	9.05549	28133	16	487	5	1.02669	0.456788	CCT6A|CCT4|CCT2|CCT8|CCT5
0	0	-4.98412	R-HSA-391251	Reactome Gene Sets	Protein folding		-3.21731	5.7196	6.30649	28133	101	487	10	2.05339	0.642637	ARL2|CCT6A|CSNK2A1|CSNK2B|GNAO1|CCT4|CCT2|CCT8|CCT5|FBXW7
0	0	-4.96536	GO:1904872	GO Biological Processes	regulation of telomerase RNA localization to Cajal body	19_GO:0051179 localization	-3.20187	16.0467	8.47532	28133	18	487	5	1.02669	0.456788	CCT6A|CCT4|CCT2|CCT8|CCT5
0	0	-4.83895	GO:0090670	GO Biological Processes	RNA localization to Cajal body	19_GO:0051179 localization	-3.0896	15.2021	8.21895	28133	19	487	5	1.02669	0.456788	CCT6A|CCT4|CCT2|CCT8|CCT5
0	0	-4.83895	GO:0090671	GO Biological Processes	telomerase RNA localization to Cajal body	19_GO:0051179 localization	-3.0896	15.2021	8.21895	28133	19	487	5	1.02669	0.456788	CCT6A|CCT4|CCT2|CCT8|CCT5
0	0	-4.83895	GO:0090672	GO Biological Processes	telomerase RNA localization	19_GO:0051179 localization	-3.0896	15.2021	8.21895	28133	19	487	5	1.02669	0.456788	CCT6A|CCT4|CCT2|CCT8|CCT5
0	0	-4.83895	GO:0090685	GO Biological Processes	RNA localization to nucleus	19_GO:0051179 localization	-3.0896	15.2021	8.21895	28133	19	487	5	1.02669	0.456788	CCT6A|CCT4|CCT2|CCT8|CCT5
0	0	-4.7785	GO:1900182	GO Biological Processes	positive regulation of protein localization to nucleus	19_GO:0048518 positive regulation of biological process	-3.03552	6.11661	6.27031	28133	85	487	9	1.84805	0.610298	CCT6A|MAPK14|RAN|YAP1|CCT4|CCT2|CCT8|CCT5|CDK5RAP3
0	0	-4.71145	GO:0032212	GO Biological Processes	positive regulation of telomere maintenance via telomerase	19_GO:0048518 positive regulation of biological process	-2.97785	10.5033	7.24979	28133	33	487	6	1.23203	0.499867	CCT6A|CCT4|CCT2|CCT8|CCT5|MAPK15
0	0	-4.48536	GO:1904358	GO Biological Processes	positive regulation of telomere maintenance via telomere lengthening	19_GO:0048518 positive regulation of biological process	-2.79587	9.62799	6.87511	28133	36	487	6	1.23203	0.499867	CCT6A|CCT4|CCT2|CCT8|CCT5|MAPK15
0	0	-4.40231	R-HSA-5620922	Reactome Gene Sets	BBSome-mediated cargo-targeting to cilium		-2.72748	12.5583	7.35994	28133	23	487	5	1.02669	0.456788	CCT4|CCT2|CCT8|CCT5|BBS12
0	0	-4.38926	R-HSA-390466	Reactome Gene Sets	Chaperonin-mediated protein folding		-2.71712	5.47275	5.79578	28133	95	487	9	1.84805	0.610298	CCT6A|CSNK2A1|CSNK2B|GNAO1|CCT4|CCT2|CCT8|CCT5|FBXW7
0	0	-4.2804	R-HSA-390471	Reactome Gene Sets	Association of TriC/CCT with target proteins during biosynthesis		-2.62495	8.88738	6.54194	28133	39	487	6	1.23203	0.499867	CCT6A|CCT4|CCT2|CCT8|CCT5|FBXW7
0	0	-4.21635	GO:0070199	GO Biological Processes	establishment of protein localization to chromosome	19_GO:0051179 localization	-2.57614	11.5536	7.00655	28133	25	487	5	1.02669	0.456788	CCT6A|CCT4|CCT2|CCT8|CCT5
0	0	-4.21635	R-HSA-389960	Reactome Gene Sets	Formation of tubulin folding intermediates by CCT/TriC		-2.57614	11.5536	7.00655	28133	25	487	5	1.02669	0.456788	CCT6A|CCT4|CCT2|CCT8|CCT5
0	0	-3.97695	GO:0007339	GO Biological Processes	binding of sperm to zona pellucida	19_GO:0022414 reproductive process	-2.37418	7.87745	6.05946	28133	44	487	6	1.23203	0.499867	VDAC2|CCT4|CCT2|CCT8|CCT5|ASTL
0	0	-3.9678	R-HSA-389957	Reactome Gene Sets	Prefoldin mediated transfer of substrate to CCT/TriC		-2.36814	10.3157	6.54563	28133	28	487	5	1.02669	0.456788	CCT6A|CCT4|CCT2|CCT8|CCT5
0	0	-3.89181	GO:0070198	GO Biological Processes	protein localization to chromosome, telomeric region	19_GO:0051179 localization	-2.30625	9.95999	6.40724	28133	29	487	5	1.02669	0.456788	CCT6A|CCT4|CCT2|CCT8|CCT5
0	0	-3.87316	GO:0050821	GO Biological Processes	protein stabilization	19_GO:0065007 biological regulation	-2.29201	3.6294	4.83942	28133	191	487	12	2.46407	0.702496	CCT6A|HSP90AA1|PPIB|TSC1|IFI30|CCT4|CCT2|CCT8|CCT5|NOP53|FBXW7|MFSD1
0	0	-3.80041	GO:2000573	GO Biological Processes	positive regulation of DNA biosynthetic process	19_GO:0048518 positive regulation of biological process	-2.23562	6.03546	5.4769	28133	67	487	7	1.43737	0.539357	CCT6A|HSP90AA1|CCT4|CCT2|CCT8|CCT5|MAPK15
0	0	-3.75967	GO:0007004	GO Biological Processes	telomere maintenance via telomerase	19_GO:0071840 cellular component organization or biogenesis	-2.20078	5.9467	5.42046	28133	68	487	7	1.43737	0.539357	CCT6A|HSP90AA1|CCT4|CCT2|CCT8|CCT5|MAPK15
0	0	-3.681	R-HSA-389958	Reactome Gene Sets	Cooperation of Prefoldin and TriC/CCT in actin and tubulin folding		-2.13604	9.02624	6.02941	28133	32	487	5	1.02669	0.456788	CCT6A|CCT4|CCT2|CCT8|CCT5
0	0	-3.63069	GO:0031647	GO Biological Processes	regulation of protein stability	19_GO:0065007 biological regulation	-2.09432	2.91757	4.40936	28133	297	487	15	3.08008	0.78293	CCT6A|HSPA8|HSP90AA1|PPIB|TSC1|IFI30|CCT4|CCT2|CCT8|CCT5|NOP53|FBXW7|MFSD1|DERL1|KDM8
0	0	-3.61453	GO:0032206	GO Biological Processes	positive regulation of telomere maintenance	19_GO:0048518 positive regulation of biological process	-2.08338	6.79623	5.49877	28133	51	487	6	1.23203	0.499867	CCT6A|CCT4|CCT2|CCT8|CCT5|MAPK15
0	0	-3.61453	R-HSA-5620920	Reactome Gene Sets	Cargo trafficking to the periciliary membrane		-2.08338	6.79623	5.49877	28133	51	487	6	1.23203	0.499867	ARF4|CCT4|CCT2|CCT8|CCT5|BBS12
0	0	-3.56761	GO:0032210	GO Biological Processes	regulation of telomere maintenance via telomerase	19_GO:0071840 cellular component organization or biogenesis	-2.03909	6.66553	5.42731	28133	52	487	6	1.23203	0.499867	CCT6A|CCT4|CCT2|CCT8|CCT5|MAPK15
0	0	-3.49353	GO:0006278	GO Biological Processes	RNA-dependent DNA biosynthetic process	19_GO:0008152 metabolic process	-1.98199	5.39168	5.05454	28133	75	487	7	1.43737	0.539357	CCT6A|HSP90AA1|CCT4|CCT2|CCT8|CCT5|MAPK15
0	0	-3.35475	GO:0032204	GO Biological Processes	regulation of telomere maintenance	19_GO:0071840 cellular component organization or biogenesis	-1.84528	4.01632	4.58708	28133	79	798	9	1.12782	0.373814	CCT6A|CCT4|CCT2|CCT8|CCT5|SIRT6|XRN1|YLPM1|MAPK15
0	0	-3.34729	GO:1900180	GO Biological Processes	regulation of protein localization to nucleus	19_GO:0051179 localization	-1.86452	3.99932	4.54926	28133	130	487	9	1.84805	0.610298	CCT6A|MAPK14|RAN|YAP1|CCT4|CCT2|CCT8|CCT5|CDK5RAP3
0	0	-3.32141	GO:0010833	GO Biological Processes	telomere maintenance via telomere lengthening	19_GO:0071840 cellular component organization or biogenesis	-1.84549	5.0547	4.82017	28133	80	487	7	1.43737	0.539357	CCT6A|HSP90AA1|CCT4|CCT2|CCT8|CCT5|MAPK15
0	0	-2.94656	GO:2001252	GO Biological Processes	positive regulation of chromosome organization	19_GO:0048518 positive regulation of biological process	-1.70422	2.77282	4.05402	28133	178	798	14	1.75439	0.464748	CCT6A|ISL1|RB1|CCT4|CCT2|CCT8|MORC2|CCT5|KDM1A|WBP2|CHTOP|SIRT6|CDT1|MAPK15
0	0	-3.22737	GO:1904356	GO Biological Processes	regulation of telomere maintenance via telomere lengthening	19_GO:0071840 cellular component organization or biogenesis	-1.76992	5.7768	4.91605	28133	60	487	6	1.23203	0.499867	CCT6A|CCT4|CCT2|CCT8|CCT5|MAPK15
0	0	-3.18871	GO:0035036	GO Biological Processes	sperm-egg recognition	19_GO:0022414 reproductive process	-1.73878	5.6821	4.85867	28133	61	487	6	1.23203	0.499867	VDAC2|CCT4|CCT2|CCT8|CCT5|ASTL
0	0	-2.97297	GO:0034504	GO Biological Processes	protein localization to nucleus	19_GO:0051179 localization	-1.5727	2.74082	3.84321	28133	274	487	13	2.6694	0.730411	ARL2|CCT6A|MAPK14|RAN|NUP155|YAP1|CCT4|CCT2|CCT8|CCT5|TNPO3|NOP53|CDK5RAP3
0	0	-2.94891	GO:0051054	GO Biological Processes	positive regulation of DNA metabolic process	19_GO:0048518 positive regulation of biological process	-1.55388	2.86453	3.86628	28133	242	487	12	2.46407	0.702496	CCT6A|CDC42|DHX9|HSP90AA1|SETMAR|CCT4|CCT2|CCT8|CCT5|CACYBP|CDT1|MAPK15
0	0	-2.02318	GO:0033044	GO Biological Processes	regulation of chromosome organization	19_GO:0071840 cellular component organization or biogenesis	-1.41515	2.08547	3.51661	28133	355	798	21	2.63158	0.566651	CAMK2D|CCT6A|H1-0|ISL1|RB1|KDM5A|SETMAR|CCT4|CCT2|CCT8|MORC2|CCT5|KDM1A|WBP2|CHTOP|SIRT6|XRN1|YLPM1|HECW2|CDT1|MAPK15
0	0	-2.6589	WP4949	WikiPathways	16p11.2 proximal deletion syndrome		-1.37553	3.66279	3.99772	28133	77	798	8	1.00251	0.352658	CCT6A|MVP|CCT4|CCT2|CCT8|CCT5|PPP4R3A|PPP4R4
0	0	-2.72186	GO:0051052	GO Biological Processes	regulation of DNA metabolic process	19_GO:0050789 regulation of biological process	-1.39174	2.23194	3.45685	28133	440	487	17	3.49076	0.831725	CCT6A|CDC42|DHX9|H1-0|HSP90AA1|SETMAR|CCT4|CCT2|CCT8|CCT5|KDM1A|CACYBP|YLPM1|CDT1|SLC15A4|STOX1|MAPK15
0	0	-2.69037	GO:0007338	GO Biological Processes	single fertilization	19_GO:0022414 reproductive process	-1.37072	3.22927	3.76497	28133	161	487	9	1.84805	0.610298	VDAC2|GNPDA1|CCT4|CCT2|CCT8|CCT5|CECR2|PITHD1|ASTL
0	0	-2.6526	GO:0009566	GO Biological Processes	fertilization	19_GO:0022414 reproductive process	-1.34093	2.96246	3.6498	28133	195	487	10	2.05339	0.642637	VDAC2|GNPDA1|CCT4|CCT2|CCT8|CCT5|CECR2|PITHD1|TDRD9|ASTL
0	0	-2.54761	GO:0009988	GO Biological Processes	cell-cell recognition	19_GO:0009987 cellular process	-1.25795	4.27911	3.92252	28133	81	487	6	1.23203	0.499867	VDAC2|CCT4|CCT2|CCT8|CCT5|ASTL
0	0	-2.51764	GO:0051973	GO Biological Processes	positive regulation of telomerase activity	19_GO:0048518 positive regulation of biological process	-1.24022	6.60205	4.40141	28133	35	487	4	0.821355	0.408988	HSP90AA1|CCT4|CCT2|MAPK15
0	0	-2.49061	GO:2000278	GO Biological Processes	regulation of DNA biosynthetic process	19_GO:0050789 regulation of biological process	-1.21766	3.64302	3.70307	28133	111	487	7	1.43737	0.539357	CCT6A|HSP90AA1|CCT4|CCT2|CCT8|CCT5|MAPK15
0	0	-2.32092	GO:0034502	GO Biological Processes	protein localization to chromosome	19_GO:0051179 localization	-1.02575	3.13372	3.46409	28133	90	798	8	1.00251	0.352658	CCT6A|RB1|CCT4|CCT2|CCT8|CCT5|VCPIP1|CDT1
0	0	-2.20652	GO:0051131	GO Biological Processes	chaperone-mediated protein complex assembly	19_GO:0071840 cellular component organization or biogenesis	-1.02153	7.87745	4.28301	28133	22	487	3	0.616016	0.35456	HSP90AA1|CCT2|BBS12
0	0	-2.14481	GO:0000723	GO Biological Processes	telomere maintenance	19_GO:0071840 cellular component organization or biogenesis	-0.979223	2.87046	3.15899	28133	161	487	8	1.64271	0.575996	CCT6A|HSP90AA1|CCT4|CCT2|CCT8|CCT5|YLPM1|MAPK15
0	0	-2.10384	GO:0071897	GO Biological Processes	DNA biosynthetic process	19_GO:0008152 metabolic process	-0.949	2.62582	3.04704	28133	198	487	9	1.84805	0.610298	CCT6A|HSP90AA1|UBB|UBC|CCT4|CCT2|CCT8|CCT5|MAPK15
0	0	-5.70522	GO:0043254	GO Biological Processes	regulation of protein complex assembly	19_GO:0071840 cellular component organization or biogenesis	-5.04001	2.65124	6.31334	28133	492	798	37	4.63659	0.74437	ABCA1|ARF1|ARL2|BAK1|CAPZB|CDC42|DCTN1|DYRK1A|EIF4G1|MTOR|GTF2H1|HSPA5|HSPA8|HSP90AA1|INSM1|ISL1|PSMC2|PSMC3|PSMC4|PSMC5|RAP1B|RB1|VDAC2|WARS1|G3BP2|AVIL|SEPTIN8|CLASP1|NOP53|SAR1B|AP1AR|NAPB|CDT1|MED25|MED30|NLRC3|MAPK15
-2.45414	-4.15418	-2.04796	GO:0044089	GO Biological Processes	positive regulation of cellular component biogenesis	19_GO:0048518 positive regulation of biological process	-3.48525	2.27856	5.20745	28133	557	798	36	4.51128	0.734724	ABCA1|ARF1|RHOA|ARL2|BAK1|CDC42|DCTN1|DYNC1H1|EIF4G1|MTOR|GTF2H1|HSP90AA1|LIMS1|PRKCA|PSMC2|PSMC3|PSMC4|PSMC5|PTPRD|RAP1B|TEK|TSC1|WARS1|DLG5|G3BP2|PDCD6IP|AVIL|CLASP1|GPSM2|SIRT6|AP1AR|CDT1|MED25|MED30|DOCK11|MAPK15
0	-3.64107	-3.93692	GO:0010638	GO Biological Processes	positive regulation of organelle organization	19_GO:0048518 positive regulation of biological process	-3.14975	2.13323	4.90719	28133	628	798	38	4.7619	0.753866	ARF1|RHOA|ARL2|BAK1|BNIP3|CCT6A|CDC42|DCTN1|DYNC1H1|MTOR|ISL1|LMAN1|RB1|TEK|TSC1|UVRAG|YWHAB|YWHAG|BAP1|C2CD5|G3BP2|PDCD6IP|CCT4|CCT2|CCT8|MORC2|CCT5|KDM1A|CLASP1|WBP2|CHTOP|GPSM2|SIRT6|FBXW7|AP1AR|WDR35|CDT1|MAPK15
0	0	-2.80617	GO:0031334	GO Biological Processes	positive regulation of protein complex assembly	19_GO:0048518 positive regulation of biological process	-2.44862	2.58861	4.61374	28133	286	798	21	2.63158	0.566651	ABCA1|ARF1|ARL2|BAK1|DCTN1|EIF4G1|MTOR|GTF2H1|HSP90AA1|PSMC2|PSMC3|PSMC4|PSMC5|RAP1B|WARS1|G3BP2|CLASP1|AP1AR|CDT1|MED25|MED30
0	-2.54231	0	GO:0051493	GO Biological Processes	regulation of cytoskeleton organization	19_GO:0071840 cellular component organization or biogenesis	-1.28435	1.81456	3.27792	28133	544	798	28	3.50877	0.651358	ARF1|RHOA|ARHGDIA|ARL2|CAPZB|CDC42|CLTC|DCTN1|DYNC1H1|DYRK1A|MTOR|CHMP1A|TEK|TSC1|CELSR1|RHOBTB1|PDCD6IP|DLC1|AVIL|AKAP13|CLASP1|CHORDC1|GPSM2|LIMA1|AP1AR|MDM1|SPATA4|MAPK15
-4.73711	0	-4.56448	R-HSA-5668914	Reactome Gene Sets	Diseases of metabolism		-4.83838	3.45349	6.59024	28133	245	798	24	3.00752	0.604605	ARSB|SLC26A2|EXT1|FDX1|GPC4|GFPT1|GLB1|HSPG2|LCT|MPI|PCCA|PCCB|PMM2|SGSH|UBB|UBC|LARGE1|MPDU1|ADAMTS7|DCXR|SEMA5B|CHST14|NUS1|ALG11
0	0	-5.10828	GO:1901137	GO Biological Processes	carbohydrate derivative biosynthetic process	19_GO:0008152 metabolic process	-3.63765	2.07114	5.19386	28133	783	798	46	5.76441	0.825056	ALDOC|APRT|ARNT|ATIC|BMPR2|ENTPD5|CLTC|SLC26A2|EXT1|GPC4|GALNT2|GFPT1|GSTZ1|GUCY1B1|HSPG2|EIF6|LMAN1|MGAT5|MPI|PFKM|PIGF|PMM2|PPT1|UGDH|LARGE1|MPDU1|NUP155|GNPDA1|AKR1A1|MAN1A2|AGO2|ALG5|CHST11|SLC35B3|DCXR|NAGK|GALNT11|UXS1|CHST14|NUS1|DPY19L3|XXYLT1|STT3B|AK9|EOGT|ALG11
0	0	-5.25102	GO:0009100	GO Biological Processes	glycoprotein metabolic process	19_GO:0008152 metabolic process	-3.45781	3.00448	5.51318	28133	423	487	22	4.51745	0.941119	ARSB|ENTPD5|CTSL|GALNT2|GFPT1|LMAN1|MPI|PMM2|RAB1A|SGSH|MPDU1|MAN1A2|ALG5|CHST11|DERL2|GALNT11|CHST14|NUS1|DPY19L3|XXYLT1|STT3B|EOGT
-3.95909	0	-2.45078	R-HSA-3781865	Reactome Gene Sets	Diseases of glycosylation		-3.07409	3.69801	5.52653	28133	143	798	15	1.8797	0.480753	SLC26A2|EXT1|GPC4|GFPT1|GLB1|HSPG2|MPI|PMM2|LARGE1|MPDU1|ADAMTS7|SEMA5B|CHST14|NUS1|ALG11
0	0	-4.40356	GO:0006486	GO Biological Processes	protein glycosylation	19_GO:0008152 metabolic process	-2.72748	3.42498	5.14245	28133	253	487	15	3.08008	0.78293	ENTPD5|GALNT2|GFPT1|LMAN1|MPI|PMM2|MPDU1|MAN1A2|ALG5|GALNT11|NUS1|DPY19L3|XXYLT1|STT3B|EOGT
0	0	-4.40356	GO:0043413	GO Biological Processes	macromolecule glycosylation	19_GO:0008152 metabolic process	-2.72748	3.42498	5.14245	28133	253	487	15	3.08008	0.78293	ENTPD5|GALNT2|GFPT1|LMAN1|MPI|PMM2|MPDU1|MAN1A2|ALG5|GALNT11|NUS1|DPY19L3|XXYLT1|STT3B|EOGT
0	0	-4.3748	GO:0006487	GO Biological Processes	protein N-linked glycosylation	19_GO:0008152 metabolic process	-2.70623	6.24519	5.99638	28133	74	487	8	1.64271	0.575996	ENTPD5|GFPT1|LMAN1|PMM2|MPDU1|ALG5|NUS1|STT3B
0	0	-3.84847	GO:0009101	GO Biological Processes	glycoprotein biosynthetic process	19_GO:0008152 metabolic process	-2.49066	2.42437	4.57489	28133	349	798	24	3.00752	0.604605	BMPR2|ENTPD5|EXT1|GALNT2|GFPT1|LMAN1|MGAT5|MPI|PMM2|UGDH|LARGE1|MPDU1|MAN1A2|AGO2|ALG5|CHST11|GALNT11|CHST14|NUS1|DPY19L3|XXYLT1|STT3B|EOGT|ALG11
0	0	-4.15653	GO:0070085	GO Biological Processes	glycosylation	19_GO:0008152 metabolic process	-2.5259	3.25759	4.91009	28133	266	487	15	3.08008	0.78293	ENTPD5|GALNT2|GFPT1|LMAN1|MPI|PMM2|MPDU1|MAN1A2|ALG5|GALNT11|NUS1|DPY19L3|XXYLT1|STT3B|EOGT
0	0	-6.35179	GO:0006397	GO Biological Processes	mRNA processing	19_GO:0008152 metabolic process	-4.78351	2.50441	6.08227	28133	549	798	39	4.88722	0.763218	C1QBP|CCNT1|DDX5|DHX9|DYRK1A|GTF2F2|GTF2H1|HSPA8|POLR2A|PPP1R8|PRKACA|RBM4|SRSF3|SRSF4|SNRPC|SNRPD1|SNRPD2|SUPT4H1|SF1|SYNCRIP|ERN2|STRAP|KDM1A|RPRD2|TARDBP|GEMIN5|VIRMA|CHTOP|RBMX|SSU72|CPSF1|RBM11|XAB2|RBM26|PAPOLG|THOC6|YTHDC1|ZMAT2|CDK11A
0	0	-4.46697	GO:0050684	GO Biological Processes	regulation of mRNA processing	19_GO:0050789 regulation of biological process	-3.16837	3.77726	5.62856	28133	140	798	15	1.8797	0.480753	C1QBP|CCNT1|DDX5|DHX9|DYRK1A|HSPA8|RBM4|SRSF3|SRSF4|SF1|VIRMA|RBMX|RBM11|YTHDC1|CDK11A
0	0	-4.82053	GO:0000377	GO Biological Processes	RNA splicing, via transesterification reactions with bulged adenosine as nucleophile	19_GO:0008152 metabolic process	-3.07438	3.00093	5.24682	28133	385	487	20	4.10678	0.899249	C1QBP|DDX5|DHX9|GTF2F2|HSPA8|RBM4|SRSF3|SRSF4|SNRPC|SNRPD1|SNRPD2|SYNCRIP|STRAP|KDM1A|GEMIN5|RBMX|CPSF1|RBM11|YTHDC1|ZMAT2
0	0	-4.82053	GO:0000398	GO Biological Processes	mRNA splicing, via spliceosome	19_GO:0008152 metabolic process	-3.07438	3.00093	5.24682	28133	385	487	20	4.10678	0.899249	C1QBP|DDX5|DHX9|GTF2F2|HSPA8|RBM4|SRSF3|SRSF4|SNRPC|SNRPD1|SNRPD2|SYNCRIP|STRAP|KDM1A|GEMIN5|RBMX|CPSF1|RBM11|YTHDC1|ZMAT2
0	0	-4.77206	GO:0000375	GO Biological Processes	RNA splicing, via transesterification reactions	19_GO:0008152 metabolic process	-3.03013	2.97773	5.20642	28133	388	487	20	4.10678	0.899249	C1QBP|DDX5|DHX9|GTF2F2|HSPA8|RBM4|SRSF3|SRSF4|SNRPC|SNRPD1|SNRPD2|SYNCRIP|STRAP|KDM1A|GEMIN5|RBMX|CPSF1|RBM11|YTHDC1|ZMAT2
0	0	-4.5851	R-HSA-72203	Reactome Gene Sets	Processing of Capped Intron-Containing Pre-mRNA		-2.87558	3.55131	5.31239	28133	244	487	15	3.08008	0.78293	DDX5|DHX9|EIF4E|GTF2F2|HSPA8|SRSF3|SRSF4|SNRPC|SNRPD1|SNRPD2|NUP155|CHTOP|RBMX|CPSF1|THOC6
0	0	-4.38068	GO:0008380	GO Biological Processes	RNA splicing	19_GO:0008152 metabolic process	-2.70944	2.63671	4.81049	28133	482	487	22	4.51745	0.941119	C1QBP|DDX5|DHX9|GTF2F2|HSPA8|PPP1R8|RBM4|SRSF3|SRSF4|SNRPC|SNRPD1|SNRPD2|SYNCRIP|STRAP|KDM1A|GEMIN5|RBMX|CPSF1|RBM11|THOC6|YTHDC1|ZMAT2
0	0	-4.17915	GO:0048024	GO Biological Processes	regulation of mRNA splicing, via spliceosome	19_GO:0050789 regulation of biological process	-2.54226	5.14764	5.54222	28133	101	487	9	1.84805	0.610298	C1QBP|DDX5|HSPA8|RBM4|SRSF3|SRSF4|RBMX|RBM11|YTHDC1
0	0	-3.56637	GO:0000380	GO Biological Processes	alternative mRNA splicing, via spliceosome	19_GO:0008152 metabolic process	-2.03909	5.53939	5.15423	28133	73	487	7	1.43737	0.539357	DDX5|DHX9|RBM4|KDM1A|RBMX|RBM11|YTHDC1
0	0	-3.43314	R-HSA-72163	Reactome Gene Sets	mRNA Splicing - Major Pathway		-1.93434	3.47239	4.45349	28133	183	487	11	2.25873	0.673297	DDX5|DHX9|GTF2F2|HSPA8|SRSF3|SRSF4|SNRPC|SNRPD1|SNRPD2|RBMX|CPSF1
0	0	-3.2764	R-HSA-72172	Reactome Gene Sets	mRNA Splicing		-1.80726	3.32695	4.28276	28133	191	487	11	2.25873	0.673297	DDX5|DHX9|GTF2F2|HSPA8|SRSF3|SRSF4|SNRPC|SNRPD1|SNRPD2|RBMX|CPSF1
0	0	-3.25136	hsa03040	KEGG Pathway	Spliceosome		-1.79018	3.87994	4.4352	28133	134	487	9	1.84805	0.610298	DDX5|HSPA8|SRSF3|SRSF4|SNRPC|SNRPD1|SNRPD2|RBMX|ZMAT2
0	0	-3.25136	ko03040	KEGG Pathway	Spliceosome		-1.79018	3.87994	4.4352	28133	134	487	9	1.84805	0.610298	DDX5|HSPA8|SRSF3|SRSF4|SNRPC|SNRPD1|SNRPD2|RBMX|ZMAT2
0	0	-3.00593	GO:0043484	GO Biological Processes	regulation of RNA splicing	19_GO:0050789 regulation of biological process	-1.56096	2.9176	3.95548	28133	145	798	12	1.50376	0.430822	C1QBP|DDX5|DYRK1A|HSPA8|POLR2A|RBM4|SRSF3|SRSF4|SF1|RBMX|RBM11|YTHDC1
0	0	-2.83686	WP411	WikiPathways	mRNA Processing		-1.4733	3.72697	4.03915	28133	124	487	8	1.64271	0.575996	DHX9|PRMT1|SRSF3|SRSF4|SNRPD1|SNRPD2|RBMX|CPSF1
0	0	-2.48807	CORUM:351	CORUM	Spliceosome		-1.22564	2.75034	3.56006	28133	141	798	11	1.37845	0.412743	DDX5|DHX9|SRSF3|SRSF4|SNRPC|SNRPD1|SNRPD2|SF1|VIRMA|XAB2|THOC6
0	0	-2.51675	GO:0000381	GO Biological Processes	regulation of alternative mRNA splicing, via spliceosome	19_GO:0050789 regulation of biological process	-1.24022	5.06737	4.07973	28133	57	487	5	1.02669	0.456788	DDX5|RBM4|RBMX|RBM11|YTHDC1
0	0	-5.98489	GO:0070201	GO Biological Processes	regulation of establishment of protein localization	19_GO:0051179 localization	-4.3504	2.39951	5.78305	28133	573	798	39	4.88722	0.763218	ADORA2A|SLC25A5|ARF1|ARL2|CCT6A|CDC42|CPT1A|MAPK14|GLUD1|FOXA2|DNAJA1|HSPA8|ISL1|LMAN1|OXCT1|PRKACA|PRKCA|RAN|SNAP25|SSTR5|YWHAB|YWHAG|BAP1|IRS2|SYT7|C2CD5|CCT4|CCT2|CCT8|CCT5|TARDBP|DERL2|SAR1B|VPS28|ZDHHC2|FBXW7|FRMD4A|SLC8B1|SYTL4
-5.05219	0	0	GO:0050796	GO Biological Processes	regulation of insulin secretion	19_GO:0023052 signaling	-3.2809	6.70969	6.6588	28133	178	212	9	4.24528	1.38473	CPT1A|FOXA2|OXCT1|PRKCA|SSTR5|IRS2|TARDBP|SLC8B1|SYTL4
-4.70679	0	0	GO:0030072	GO Biological Processes	peptide hormone secretion	19_GO:0023052 signaling	-2.9773	5.37258	6.01446	28133	247	212	10	4.71698	1.45604	CPT1A|FOXA2|OXCT1|PRKCA|SSTR5|IRS2|TARDBP|SLC8B1|SYTL4|SLC16A10
-4.53102	0	0	GO:0030073	GO Biological Processes	insulin secretion	19_GO:0023052 signaling	-2.83149	5.76969	6.00169	28133	207	212	9	4.24528	1.38473	CPT1A|FOXA2|OXCT1|PRKCA|SSTR5|IRS2|TARDBP|SLC8B1|SYTL4
-4.4983	0	0	GO:0090276	GO Biological Processes	regulation of peptide hormone secretion	19_GO:0023052 signaling	-2.80788	5.71448	5.96102	28133	209	212	9	4.24528	1.38473	CPT1A|FOXA2|OXCT1|PRKCA|SSTR5|IRS2|TARDBP|SLC8B1|SYTL4
-2.16423	0	-3.41503	GO:0051223	GO Biological Processes	regulation of protein transport	19_GO:0051179 localization	-2.5978	2.14475	4.52832	28133	526	798	32	4.01003	0.69452	ADORA2A|SLC25A5|ARF1|ARL2|CDC42|CPT1A|MAPK14|GLUD1|FOXA2|DNAJA1|HSPA8|ISL1|LMAN1|OXCT1|PRKACA|PRKCA|RAN|SNAP25|SSTR5|BAP1|IRS2|SYT7|C2CD5|TARDBP|DERL2|SAR1B|VPS28|ZDHHC2|FBXW7|FRMD4A|SLC8B1|SYTL4
-4.22001	0	0	GO:0050708	GO Biological Processes	regulation of protein secretion	19_GO:0051179 localization	-2.57733	4.70577	5.44987	28133	282	212	10	4.71698	1.45604	CPT1A|FOXA2|OXCT1|PRKCA|SSTR5|IRS2|TARDBP|FRMD4A|SLC8B1|SYTL4
0	0	-3.09569	GO:0090087	GO Biological Processes	regulation of peptide transport	19_GO:0051179 localization	-2.50724	2.08868	4.43409	28133	557	798	33	4.13534	0.704828	ADORA2A|SLC25A5|ARF1|ARL2|CDC42|CPT1A|MAPK14|GLUD1|FOXA2|DNAJA1|HSPA8|ISL1|LMAN1|OXCT1|PRKACA|PRKCA|RAN|SNAP25|SSTR5|BAP1|IRS2|KALRN|SYT7|C2CD5|TARDBP|DERL2|SAR1B|VPS28|ZDHHC2|FBXW7|FRMD4A|SLC8B1|SYTL4
-3.89286	0	0	GO:0046879	GO Biological Processes	hormone secretion	19_GO:0023052 signaling	-2.30625	4.29459	5.07427	28133	309	212	10	4.71698	1.45604	CPT1A|FOXA2|OXCT1|PRKCA|SSTR5|IRS2|TARDBP|SLC8B1|SYTL4|SLC16A10
-3.87006	0	0	GO:0002791	GO Biological Processes	regulation of peptide secretion	19_GO:0051179 localization	-2.29106	4.26697	5.04817	28133	311	212	10	4.71698	1.45604	CPT1A|FOXA2|OXCT1|PRKCA|SSTR5|IRS2|TARDBP|FRMD4A|SLC8B1|SYTL4
-3.82058	0	0	GO:0023061	GO Biological Processes	signal release	19_GO:0023052 signaling	-2.24975	3.58656	4.787	28133	444	212	12	5.66038	1.58709	CPT1A|FOXA2|OXCT1|PRKCA|RAP1B|SSTR5|IRS2|TARDBP|SLC8B1|SYTL4|SLC16A10|SYT2
-3.7479	0	0	GO:0009914	GO Biological Processes	hormone transport	19_GO:0051179 localization	-2.19143	4.12121	4.90845	28133	322	212	10	4.71698	1.45604	CPT1A|FOXA2|OXCT1|PRKCA|SSTR5|IRS2|TARDBP|SLC8B1|SYTL4|SLC16A10
-3.68691	0	0	GO:0046883	GO Biological Processes	regulation of hormone secretion	19_GO:0023052 signaling	-2.13958	4.47313	4.96869	28133	267	212	9	4.24528	1.38473	CPT1A|FOXA2|OXCT1|PRKCA|SSTR5|IRS2|TARDBP|SLC8B1|SYTL4
-3.61734	0	0	GO:0010817	GO Biological Processes	regulation of hormone levels	19_GO:0065007 biological regulation	-2.08359	3.20657	4.50295	28133	538	212	13	6.13208	1.64776	CPT1A|CYP1A1|FOXA2|OXCT1|PRKCA|SSTR5|DDO|RDH16|IRS2|TARDBP|SLC8B1|SYTL4|SLC16A10
-3.57351	0	0	GO:0002790	GO Biological Processes	peptide secretion	19_GO:0051179 localization	-2.01141	2.18158	4.08724	28133	404	798	25	3.13283	0.616674	ABCA1|ADORA2A|SLC25A5|ARF1|ARL2|CANX|CPT1A|GLUD1|FOXA2|ISL1|OXCT1|PRKCA|RAB1A|SNAP25|SSTR5|IRS2|KALRN|SYT7|TARDBP|TVP23B|FRMD4A|SLC8B1|SYTL4|SLC16A10|TANGO2
-3.27146	0	0	GO:0009306	GO Biological Processes	protein secretion	19_GO:0051179 localization	-1.80344	3.58656	4.36409	28133	370	212	10	4.71698	1.45604	CPT1A|FOXA2|OXCT1|PRKCA|SSTR5|IRS2|TARDBP|FRMD4A|SLC8B1|SYTL4
0	0	-2.71367	GO:0051222	GO Biological Processes	positive regulation of protein transport	19_GO:0048518 positive regulation of biological process	-1.6133	2.28612	3.78114	28133	293	798	19	2.38095	0.539686	ADORA2A|ARF1|CDC42|MAPK14|GLUD1|ISL1|OXCT1|PRKACA|RAN|BAP1|IRS2|C2CD5|TARDBP|SAR1B|VPS28|ZDHHC2|FBXW7|FRMD4A|SYTL4
-2.89368	0	0	GO:1903530	GO Biological Processes	regulation of secretion by cell	19_GO:0051179 localization	-1.51216	2.81847	3.80478	28133	565	212	12	5.66038	1.58709	CPT1A|FOXA2|OXCT1|PRKCA|RAP1B|SSTR5|IRS2|TARDBP|FRMD4A|SLC8B1|SYTL4|SYT2
-2.5436	0	0	GO:0051046	GO Biological Processes	regulation of secretion	19_GO:0051179 localization	-1.25521	2.55607	3.42241	28133	623	212	12	5.66038	1.58709	CPT1A|FOXA2|OXCT1|PRKCA|RAP1B|SSTR5|IRS2|TARDBP|FRMD4A|SLC8B1|SYTL4|SYT2
-2.46639	0	0	GO:0050714	GO Biological Processes	positive regulation of protein secretion	19_GO:0048518 positive regulation of biological process	-1.20403	4.98883	4.01786	28133	133	212	5	2.35849	1.04224	OXCT1|IRS2|TARDBP|FRMD4A|SYTL4
-2.19832	0	0	GO:0002793	GO Biological Processes	positive regulation of peptide secretion	19_GO:0048518 positive regulation of biological process	-1.0148	4.30853	3.58742	28133	154	212	5	2.35849	1.04224	OXCT1|IRS2|TARDBP|FRMD4A|SYTL4
-2.07959	0	0	GO:0042593	GO Biological Processes	glucose homeostasis	19_GO:0065007 biological regulation	-0.935494	3.44683	3.25383	28133	231	212	6	2.83019	1.13895	FOXA2|OXCT1|SSTR5|IRS2|WDR35|SLC8B1
-2.07087	0	0	GO:0033500	GO Biological Processes	carbohydrate homeostasis	19_GO:0065007 biological regulation	-0.928007	3.43197	3.24112	28133	232	212	6	2.83019	1.13895	FOXA2|OXCT1|SSTR5|IRS2|WDR35|SLC8B1
-2.1637	-3.25764	-3.36812	GO:0010970	GO Biological Processes	transport along microtubule	19_GO:0051179 localization	-4.33965	4.0419	6.53047	28133	157	798	18	2.25564	0.525629	DST|CDC42|DCTN1|DYNC1H1|HSPA8|PAFAH1B1|PEX14|RAB1A|UBB|IFT88|KIF3B|WDR35|KIF17|WDR19|DYNC2H1|TTC21B|BBS12|KIF28P
-2.1637	-3.25764	-3.36812	GO:0099111	GO Biological Processes	microtubule-based transport	19_GO:0051179 localization	-4.33965	4.0419	6.53047	28133	157	798	18	2.25564	0.525629	DST|CDC42|DCTN1|DYNC1H1|HSPA8|PAFAH1B1|PEX14|RAB1A|UBB|IFT88|KIF3B|WDR35|KIF17|WDR19|DYNC2H1|TTC21B|BBS12|KIF28P
0	-3.5381	-3.18295	GO:0030705	GO Biological Processes	cytoskeleton-dependent intracellular transport	19_GO:0051179 localization	-4.15405	3.59739	6.23472	28133	196	798	20	2.50627	0.553351	DST|CDC42|DCTN1|DYNC1H1|HSPA8|PAFAH1B1|PEX14|RAB1A|UBB|IFT88|F8A1|KIF3B|MYO15A|WDR35|KIF17|WDR19|DYNC2H1|TTC21B|BBS12|KIF28P
0	0	-3.9678	M163	Canonical Pathways	PID LIS1 PATHWAY		-2.36814	10.3157	6.54563	28133	28	487	5	1.02669	0.456788	CDC42|CSNK2A1|DYNC1H1|PAFAH1B1|VLDLR
0	0	-2.39104	GO:0007097	GO Biological Processes	nuclear migration	19_GO:0051179 localization	-1.32246	7.42198	4.78439	28133	19	798	4	0.501253	0.249998	CDC42|DCTN1|DYNC1H1|PAFAH1B1
0	0	-2.54761	GO:0072384	GO Biological Processes	organelle transport along microtubule	19_GO:0051179 localization	-1.26354	3.48191	3.82199	28133	81	798	8	1.00251	0.352658	CDC42|DYNC1H1|PAFAH1B1|PEX14|RAB1A|UBB|KIF3B|KIF28P
0	0	-2.13497	GO:0008088	GO Biological Processes	axo-dendritic transport	19_GO:0051179 localization	-1.06432	3.52544	3.61461	28133	70	798	7	0.877193	0.33009	DST|DCTN1|DYNC1H1|HSPA8|PAFAH1B1|KIF3B|KIF17
0	0	-2.26463	GO:0008090	GO Biological Processes	retrograde axonal transport	19_GO:0051179 localization	-1.06361	8.25257	4.4127	28133	21	487	3	0.616016	0.35456	DST|DYNC1H1|PAFAH1B1
0	0	-6.22688	GO:0072594	GO Biological Processes	establishment of protein localization to organelle	19_GO:0051179 localization	-4.33289	2.90396	6.02376	28133	557	487	28	5.74949	1.05485	CCT6A|MAPK14|DNAJA1|HSPA5|HSPA8|HSP90AA1|LMAN1|PEX14|RAN|SRPRA|UBB|UBC|YWHAB|YWHAG|BAP1|DDO|NUP155|SPCS2|CCT4|CCT2|CCT8|CCT5|TNPO3|VPS28|FBXW7|SRPRB|IMMP2L|ZFAND2B
0	0	-3.1058	GO:0006605	GO Biological Processes	protein targeting	19_GO:0051179 localization	-1.67426	2.35254	3.80401	28133	442	487	18	3.6961	0.854927	HSPA5|HSPA8|HSP90AA1|LMAN1|PEX14|SRPRA|UBB|UBC|YWHAB|YWHAG|BAP1|DDO|SPCS2|ZDHHC2|FBXW7|SRPRB|IMMP2L|ZFAND2B
0	0	-2.77768	GO:1903747	GO Biological Processes	regulation of establishment of protein localization to mitochondrion	19_GO:0051179 localization	-1.43516	4.74805	4.25571	28133	73	487	6	1.23203	0.499867	DNAJA1|LMAN1|YWHAB|YWHAG|BAP1|FBXW7
0	0	-2.46934	GO:0072655	GO Biological Processes	establishment of protein localization to mitochondrion	19_GO:0051179 localization	-1.20603	3.25453	3.57471	28133	142	487	8	1.64271	0.575996	DNAJA1|HSP90AA1|LMAN1|YWHAB|YWHAG|BAP1|FBXW7|IMMP2L
0	0	-2.39617	GO:0070585	GO Biological Processes	protein localization to mitochondrion	19_GO:0051179 localization	-1.15635	3.16537	3.4816	28133	146	487	8	1.64271	0.575996	DNAJA1|HSP90AA1|LMAN1|YWHAB|YWHAG|BAP1|FBXW7|IMMP2L
0	0	-6.05796	GO:0071826	GO Biological Processes	ribonucleoprotein complex subunit organization	19_GO:0071840 cellular component organization or biogenesis	-4.18296	3.7848	6.32679	28133	290	487	19	3.90144	0.877417	C1QBP|DHX9|DYNC1H1|EIF2S3|HSP90AA1|EIF3E|EIF6|MTIF2|SNRPC|SNRPD1|SNRPD2|G3BP2|STRAP|BOP1|GEMIN5|RBMX|NOP53|EIF3L|YTHDC1
0	0	-5.92058	GO:0022613	GO Biological Processes	ribonucleoprotein complex biogenesis	19_GO:0071840 cellular component organization or biogenesis	-4.06649	2.93927	5.87178	28133	511	487	26	5.33881	1.01869	C1QBP|DHX9|DDX10|DYNC1H1|EIF2S3|HSP90AA1|EIF3E|EIF6|RAN|ABCE1|SNRPC|SNRPD1|SNRPD2|TSC1|G3BP2|STRAP|BOP1|GEMIN5|RBMX|NOP53|EIF3L|IMP3|UTP3|NOL9|YTHDC1|MRPL10
0	-2.04015	-5.74287	GO:0022618	GO Biological Processes	ribonucleoprotein complex assembly	19_GO:0071840 cellular component organization or biogenesis	-3.90087	3.76748	6.13225	28133	276	487	18	3.6961	0.854927	C1QBP|DHX9|DYNC1H1|EIF2S3|HSP90AA1|EIF3E|EIF6|SNRPC|SNRPD1|SNRPD2|G3BP2|STRAP|BOP1|GEMIN5|RBMX|NOP53|EIF3L|YTHDC1
0	0	-3.98278	CORUM:1143	CORUM	SMN complex		-2.37849	15.4048	7.40643	28133	15	487	4	0.821355	0.408988	SNRPD1|SNRPD2|STRAP|GEMIN5
0	0	-3.81881	CORUM:1183	CORUM	CDC5L complex		-2.2491	9.62799	6.27542	28133	30	487	5	1.02669	0.456788	DYNC1H1|HSPA8|SNRPD1|SNRPD2|RBMX
0	0	-2.69705	CORUM:1745	CORUM	SMN complex		-1.37501	11.5536	5.42628	28133	15	487	3	0.616016	0.35456	SNRPD1|SNRPD2|GEMIN5
0	0	-2.69327	GO:0000387	GO Biological Processes	spliceosomal snRNP assembly	19_GO:0071840 cellular component organization or biogenesis	-1.37242	5.55461	4.3631	28133	52	487	5	1.02669	0.456788	SNRPC|SNRPD1|SNRPD2|STRAP|GEMIN5
-4.47173	-2.41082	-2.80935	R-HSA-373752	Reactome Gene Sets	Netrin-1 signaling		-4.11666	7.19477	7.41543	28133	49	798	10	1.25313	0.393785	CDC42|MAPK14|DCC|DSCAM|NEO1|PITPNA|SLIT3|TRPC5|UNC5C|UNC5B
0	-2.94598	0	M108	Canonical Pathways	PID NETRIN PATHWAY		-2.0211	6.6102	5.42543	28133	32	798	6	0.75188	0.305797	RHOA|CDC42|DCC|PITPNA|UNC5C|UNC5B
0	0	-5.96218	GO:0034975	GO Biological Processes	protein folding in endoplasmic reticulum	19_GO:0009987 cellular process	-4.10398	24.07	10.6089	28133	12	487	5	1.02669	0.456788	CANX|PDIA3|HSPA5|DNAJC3|ERO1B
0	0	-4.9063	hsa04612	KEGG Pathway	Antigen processing and presentation		-3.15019	6.34039	6.42768	28133	82	487	9	1.84805	0.610298	CANX|CTSB|CTSL|GNAO1|PDIA3|HSPA5|HSPA8|HSP90AA1|IFI30
0	0	-4.2495	ko04612	KEGG Pathway	Antigen processing and presentation		-2.59834	6.00187	5.83329	28133	77	487	8	1.64271	0.575996	CANX|CTSB|CTSL|PDIA3|HSPA5|HSPA8|HSP90AA1|IFI30
0	0	-3.07536	R-HSA-983170	Reactome Gene Sets	Antigen Presentation: Folding, assembly and peptide loading of class I MHC		-1.65198	9.24287	5.47246	28133	25	487	4	0.821355	0.408988	CANX|PDIA3|HSPA5|SAR1B
0	0	-5.79729	GO:1904951	GO Biological Processes	positive regulation of establishment of protein localization	19_GO:0048518 positive regulation of biological process	-3.94801	3.49051	6.04941	28133	331	487	20	4.10678	0.899249	ADORA2A|ARF1|CCT6A|CDC42|MAPK14|GLUD1|ISL1|PRKACA|RAN|YWHAB|YWHAG|BAP1|CCT4|CCT2|CCT8|CCT5|SAR1B|VPS28|ZDHHC2|FBXW7
0	0	-5.61948	GO:1903829	GO Biological Processes	positive regulation of cellular protein localization	19_GO:0048518 positive regulation of biological process	-3.79435	3.39812	5.9046	28133	340	487	20	4.10678	0.899249	CCT6A|CDC42|MAPK14|PDPK1|PRKACA|RAN|YWHAB|YWHAG|BAP1|YAP1|CCT4|CCT2|CCT8|CCT5|SAR1B|VPS28|ZDHHC2|FBXW7|CDK5RAP3|CDT1
0	0	-5.41089	GO:1903827	GO Biological Processes	regulation of cellular protein localization	19_GO:0051179 localization	-3.60446	2.7559	5.49398	28133	545	487	26	5.33881	1.01869	CCT6A|CDC42|CLTC|MAPK14|DNAJA1|HSP90AA1|LMAN1|PDPK1|PRKACA|RAN|YWHAB|YWHAG|BAP1|YAP1|CCT4|CCT2|CCT8|CCT5|KDM1A|DERL2|SAR1B|VPS28|ZDHHC2|FBXW7|CDK5RAP3|CDT1
0	0	-4.27294	GO:0032386	GO Biological Processes	regulation of intracellular transport	19_GO:0051179 localization	-2.61836	2.74432	4.78611	28133	421	487	20	4.10678	0.899249	ADORA2A|ARF1|CDC42|MAPK14|DHX9|DYNC1H1|HMOX1|LMAN1|PDPK1|PRKACA|RAN|RBM4|BAP1|DERL2|SAR1B|ZDHHC2|FBXW7|NAPB|NUS1|MAPK15
0	0	-2.80831	GO:0032388	GO Biological Processes	positive regulation of intracellular transport	19_GO:0048518 positive regulation of biological process	-1.4528	2.9149	3.76707	28133	218	487	11	2.25873	0.673297	ARF1|CDC42|MAPK14|DHX9|DYNC1H1|PRKACA|RAN|BAP1|SAR1B|ZDHHC2|FBXW7
0	0	-2.22481	GO:0090316	GO Biological Processes	positive regulation of intracellular protein transport	19_GO:0048518 positive regulation of biological process	-1.0337	2.96246	3.2622	28133	156	487	8	1.64271	0.575996	CDC42|MAPK14|PRKACA|RAN|BAP1|SAR1B|ZDHHC2|FBXW7
0	0	-2.12438	GO:0033157	GO Biological Processes	regulation of intracellular protein transport	19_GO:0051179 localization	-0.964061	2.49	3.0246	28133	232	487	10	2.05339	0.642637	CDC42|MAPK14|LMAN1|PRKACA|RAN|BAP1|DERL2|SAR1B|ZDHHC2|FBXW7
0	0	-5.79547	R-HSA-5663084	Reactome Gene Sets	Diseases of carbohydrate metabolism		-3.94801	11.8934	8.43541	28133	34	487	7	1.43737	0.539357	ARSB|GLB1|LCT|SGSH|UBB|UBC|DCXR
0	0	-2.88752	R-HSA-1663150	Reactome Gene Sets	The activation of arylsulfatases		-1.86743	10.8475	6.06782	28133	13	798	4	0.501253	0.249998	ARSB|STS|SUMF2|SUMF1
0	0	-3.1152	R-HSA-2206281	Reactome Gene Sets	Mucopolysaccharidoses		-1.68264	15.7549	6.49618	28133	11	487	3	0.616016	0.35456	ARSB|GLB1|SGSH
0	0	-2.9343	R-HSA-1660662	Reactome Gene Sets	Glycosphingolipid metabolism		-1.54483	6.27913	4.75595	28133	46	487	5	1.02669	0.456788	ARSB|STS|GLB1|PSAP|SUMF2
0	0	-2.53372	WP4815	WikiPathways	Glycosaminoglycan degradation		-1.24956	10.1943	5.03289	28133	17	487	3	0.616016	0.35456	ARSB|GLB1|SGSH
0	0	-2.39104	hsa00531	KEGG Pathway	Glycosaminoglycan degradation		-1.15538	9.12126	4.69989	28133	19	487	3	0.616016	0.35456	ARSB|GLB1|SGSH
0	0	-2.39104	ko00531	KEGG Pathway	Glycosaminoglycan degradation		-1.15538	9.12126	4.69989	28133	19	487	3	0.616016	0.35456	ARSB|GLB1|SGSH
0	0	-5.79535	ko04142	KEGG Pathway	Lysosome		-3.94801	5.6359	6.83878	28133	123	487	12	2.46407	0.702496	ARSB|CLTC|CTSB|CTSL|GLB1|PPT1|PSAP|SGSH|AP1M1|LITAF|NPC2|MFSD8
0	0	-5.36935	hsa04142	KEGG Pathway	Lysosome		-3.56898	5.13493	6.39176	28133	135	487	12	2.46407	0.702496	ARSB|CLTC|CTSB|CTSL|GLB1|PPT1|PSAP|SGSH|AP1M1|LITAF|NPC2|MFSD8
0	0	-2.72792	WP4217	WikiPathways	Ebola Virus Pathway on Host		-1.39617	3.58251	3.90189	28133	129	487	8	1.64271	0.575996	C1QBP|CDC42|CLTC|CTSB|CTSL|NFKB2|TOP1|NPC2
0	-5.71323	0	WP138	WikiPathways	Androgen receptor signaling pathway		-3.87387	12.0891	8.47886	28133	90	181	7	3.8674	1.4332	RHOA|CDC42|FOXO1|UBE3A|NCOA4|ZNF318|EFCAB6
0	-3.33319	0	GO:0008406	GO Biological Processes	gonad development	19_GO:0022414 reproductive process	-1.85441	5.13215	4.85973	28133	212	181	7	3.8674	1.4332	CBL|ARID4A|KDM5A|ROBO2|UBE3A|NCOA4|WDR19
0	-3.27294	0	GO:0045137	GO Biological Processes	development of primary sexual characteristics	19_GO:0022414 reproductive process	-1.80436	5.0139	4.77643	28133	217	181	7	3.8674	1.4332	CBL|ARID4A|KDM5A|ROBO2|UBE3A|NCOA4|WDR19
0	-2.87853	0	GO:0048608	GO Biological Processes	reproductive structure development	19_GO:0022414 reproductive process	-1.50337	3.44551	3.99406	28133	406	181	9	4.97238	1.61573	ARNT|BMPR2|CBL|ARID4A|KDM5A|ROBO2|UBE3A|NCOA4|WDR19
0	-2.85655	0	GO:0061458	GO Biological Processes	reproductive system development	19_GO:0032502 developmental process	-1.48729	3.42024	3.96758	28133	409	181	9	4.97238	1.61573	ARNT|BMPR2|CBL|ARID4A|KDM5A|ROBO2|UBE3A|NCOA4|WDR19
0	-2.79713	0	GO:0007548	GO Biological Processes	sex differentiation	19_GO:0022414 reproductive process	-1.44529	4.15274	4.12567	28133	262	181	7	3.8674	1.4332	CBL|ARID4A|KDM5A|ROBO2|UBE3A|NCOA4|WDR19
0	-2.4367	0	GO:0003006	GO Biological Processes	developmental process involved in reproduction	19_GO:0022414 reproductive process	-1.18638	2.60234	3.34422	28133	657	181	11	6.07735	1.77584	ARNT|BMPR2|CBL|MTOR|ARID4A|KDM5A|ROBO2|UBE3A|NCOA4|DNAH1|WDR19
0	-2.14443	0	M58	Canonical Pathways	PID AR PATHWAY		-0.979118	7.64414	4.18023	28133	61	181	3	1.65746	0.948971	UBE3A|NCOA4|ZNF318
0	0	-5.688	ko03060	KEGG Pathway	Protein export		-3.85126	15.0699	8.95928	28133	23	487	6	1.23203	0.499867	HSPA5|SRPRA|SPCS2|SRPRB|IMMP2L|SEC11C
0	0	-5.56944	hsa03060	KEGG Pathway	Protein export		-3.75064	14.442	8.7437	28133	24	487	6	1.23203	0.499867	HSPA5|SRPRA|SPCS2|SRPRB|IMMP2L|SEC11C
0	0	-2.99587	GO:0006465	GO Biological Processes	signal peptide processing	19_GO:0008152 metabolic process	-1.5903	14.442	6.18141	28133	12	487	3	0.616016	0.35456	SPCS2|IMMP2L|SEC11C
0	0	-2.88752	R-HSA-400511	Reactome Gene Sets	Synthesis, secretion, and inactivation of Glucose-dependent Insulinotropic Polypeptide (GIP)		-1.51055	13.3311	5.90219	28133	13	487	3	0.616016	0.35456	ISL1|SPCS2|SEC11C
0	0	-2.20652	R-HSA-400508	Reactome Gene Sets	Incretin synthesis, secretion, and inactivation		-1.02153	7.87745	4.28301	28133	22	487	3	0.616016	0.35456	ISL1|SPCS2|SEC11C
0	0	-5.33148	GO:0097190	GO Biological Processes	apoptotic signaling pathway	19_GO:0023052 signaling	-3.76416	2.29003	5.38734	28133	585	798	38	4.7619	0.753866	SLC25A5|ATF4|BAK1|BCL3|BNIP3|CSNK2A1|DCC|DDX5|FGFR1|FHIT|GPX1|PDIA3|HMOX1|DNAJA1|P2RX4|PDPK1|PRKCA|RB1|RPS6KB1|SOD2|UBB|VDAC2|YWHAB|YWHAG|CUL1|BCL10|RNF41|YAP1|ACAA2|ERN2|ZMYND11|SERINC3|KDM1A|FBXW7|WDR35|CAAP1|HIPK1|UNC5B
0	0	-4.70827	GO:2001233	GO Biological Processes	regulation of apoptotic signaling pathway	19_GO:0023052 signaling	-2.9773	2.94735	5.15316	28133	392	487	20	4.10678	0.899249	SLC25A5|BAK1|CSNK2A1|GPX1|PDIA3|HMOX1|DNAJA1|RPS6KB1|SOD2|UBB|VDAC2|YWHAB|YWHAG|BCL10|YAP1|ACAA2|SERINC3|KDM1A|FBXW7|CAAP1
0	0	-3.33713	GO:0097193	GO Biological Processes	intrinsic apoptotic signaling pathway	19_GO:0023052 signaling	-1.85604	2.85778	4.16892	28133	283	487	14	2.87474	0.757184	ATF4|BAK1|DDX5|FHIT|GPX1|HMOX1|DNAJA1|SOD2|UBB|VDAC2|CUL1|SERINC3|KDM1A|FBXW7
0	0	-3.24111	GO:2001234	GO Biological Processes	negative regulation of apoptotic signaling pathway	19_GO:0048519 negative regulation of biological process	-1.78141	3.09471	4.17758	28133	224	487	12	2.46407	0.702496	SLC25A5|CSNK2A1|GPX1|HMOX1|DNAJA1|RPS6KB1|SOD2|VDAC2|YAP1|ACAA2|KDM1A|CAAP1
0	0	-2.37276	GO:0010942	GO Biological Processes	positive regulation of cell death	19_GO:0048518 positive regulation of biological process	-1.3292	1.70194	3.27167	28133	725	798	35	4.38596	0.724923	ATF4|BAK1|BNIP3|BTG1|C1QBP|CAMK2D|CDC42|EFNB2|EIF4G1|FOXO1|MTOR|PDIA3|HMOX1|DNAJA1|IGF2R|PSEN2|SOD2|UBB|UBC|YWHAB|YWHAG|PICALM|UNC5C|ARHGEF7|BCL10|KALRN|NET1|DLC1|MALT1|SERINC3|AKAP13|PDCD4|FBXW7|WDR35|SOX7
0	0	-2.52829	GO:0043065	GO Biological Processes	positive regulation of apoptotic process	19_GO:0048518 positive regulation of biological process	-1.24523	1.91978	3.17852	28133	662	487	22	4.51745	0.941119	ATF4|BAK1|BTG1|C1QBP|CDC42|PDIA3|HMOX1|DNAJA1|PSEN2|SOD2|UBB|UBC|YWHAB|YWHAG|ARHGEF7|BCL10|NET1|DLC1|MALT1|SERINC3|FBXW7|SOX7
0	0	-2.46646	GO:0043068	GO Biological Processes	positive regulation of programmed cell death	19_GO:0048518 positive regulation of biological process	-1.20403	1.89686	3.11843	28133	670	487	22	4.51745	0.941119	ATF4|BAK1|BTG1|C1QBP|CDC42|PDIA3|HMOX1|DNAJA1|PSEN2|SOD2|UBB|UBC|YWHAB|YWHAG|ARHGEF7|BCL10|NET1|DLC1|MALT1|SERINC3|FBXW7|SOX7
0	0	-2.16053	GO:2001242	GO Biological Processes	regulation of intrinsic apoptotic signaling pathway	19_GO:0023052 signaling	-0.989146	2.8884	3.17931	28133	160	487	8	1.64271	0.575996	GPX1|DNAJA1|SOD2|UBB|VDAC2|SERINC3|KDM1A|FBXW7
0	0	-4.40231	GO:0009226	GO Biological Processes	nucleotide-sugar biosynthetic process	19_GO:0008152 metabolic process	-3.75408	10.7296	7.97573	28133	23	798	7	0.877193	0.33009	GFPT1|MPI|PMM2|UGDH|GNPDA1|NAGK|UXS1
0	0	-5.08579	R-HSA-446193	Reactome Gene Sets	Biosynthesis of the N-glycan precursor (dolichol lipid-linked oligosaccharide, LLO) and transfer to a nascent protein		-3.30997	6.66553	6.65015	28133	78	487	9	1.84805	0.610298	GFPT1|GLB1|MPI|PMM2|FPGT|MPDU1|ALG5|NAGK|NUS1
0	0	-4.96536	R-HSA-5609975	Reactome Gene Sets	Diseases associated with glycosylation precursor biosynthesis		-3.20187	16.0467	8.47532	28133	18	487	5	1.02669	0.456788	GFPT1|GLB1|MPI|PMM2|NUS1
0	0	-4.89282	R-HSA-446219	Reactome Gene Sets	Synthesis of substrates in N-glycan biosythesis		-3.13809	7.33561	6.68169	28133	63	487	8	1.64271	0.575996	GFPT1|GLB1|MPI|PMM2|FPGT|ALG5|NAGK|NUS1
0	0	-3.76215	ko00520	KEGG Pathway	Amino sugar and nucleotide sugar metabolism		-2.56662	5.87573	5.77651	28133	48	798	8	1.00251	0.352658	GFPT1|MPI|PMM2|UGDH|FPGT|GNPDA1|NAGK|UXS1
0	0	-3.37649	GO:0009225	GO Biological Processes	nucleotide-sugar metabolic process	19_GO:0008152 metabolic process	-2.47963	6.66975	5.89637	28133	37	798	7	0.877193	0.33009	GFPT1|MPI|PMM2|UGDH|GNPDA1|NAGK|UXS1
0	0	-3.34819	hsa00520	KEGG Pathway	Amino sugar and nucleotide sugar metabolism		-2.10645	4.94798	5.09785	28133	57	798	8	1.00251	0.352658	GFPT1|MPI|PMM2|UGDH|FPGT|GNPDA1|NAGK|UXS1
0	0	-3.1152	GO:0006048	GO Biological Processes	UDP-N-acetylglucosamine biosynthetic process	19_GO:0008152 metabolic process	-1.68264	15.7549	6.49618	28133	11	487	3	0.616016	0.35456	GFPT1|GNPDA1|NAGK
0	0	-2.88752	GO:0046349	GO Biological Processes	amino sugar biosynthetic process	19_GO:0008152 metabolic process	-1.51055	13.3311	5.90219	28133	13	487	3	0.616016	0.35456	GFPT1|GNPDA1|NAGK
0	0	-2.6129	ko00051	KEGG Pathway	Fructose and mannose metabolism		-1.24243	5.34157	4.26376	28133	33	798	5	0.626566	0.27933	ALDOC|MPI|PFKM|PMM2|FPGT
0	0	-2.61246	GO:0006047	GO Biological Processes	UDP-N-acetylglucosamine metabolic process	19_GO:0008152 metabolic process	-1.30996	10.8315	5.22088	28133	16	487	3	0.616016	0.35456	GFPT1|GNPDA1|NAGK
0	0	-2.04894	WP4521	WikiPathways	Glycosylation and related congenital defects		-0.951177	5.6407	3.96626	28133	25	798	4	0.501253	0.249998	MPI|PMM2|MPDU1|ALG11
0	0	-2.2665	GO:0006040	GO Biological Processes	amino sugar metabolic process	19_GO:0008152 metabolic process	-1.06361	5.6359	3.9426	28133	41	487	4	0.821355	0.408988	GFPT1|GNPDA1|NAGK|MDP1
0	0	-2.15685	hsa00051	KEGG Pathway	Fructose and mannose metabolism		-0.986778	5.25163	3.74596	28133	44	487	4	0.821355	0.408988	ALDOC|MPI|PMM2|FPGT
-5.58819	-3.5381	0	hsa04360	KEGG Pathway	Axon guidance		-3.76687	6.77055	7.06412	28133	196	212	10	4.71698	1.45604	CAMK2D|DCC|EFNB2|NEO1|PRKCA|SLIT3|TRPC5|UNC5C|ARHGEF7|SEMA5B
-4.93506	-3.07776	0	GO:0007409	GO Biological Processes	axonogenesis	19_GO:0032502 developmental process	-3.17378	4.03878	5.72602	28133	460	212	14	6.60377	1.70566	DCC|EFNB2|EXT1|LAMB2|NEO1|PRKCA|PTPRS|SLIT3|TRPC5|PICALM|UNC5C|IRS2|AFG3L2|SEMA5B
-4.80039	0	0	GO:0016049	GO Biological Processes	cell growth	19_GO:0040007 growth	-3.05635	3.92778	5.59559	28133	473	212	14	6.60377	1.70566	CAMK2D|DCC|F2|LAMB2|PTPRS|RB1|SLIT3|TRPC5|AKAP13|SGK3|SEMA5B|KDM2B|SYT2|CDK11A
-4.46983	-2.76304	0	GO:0061564	GO Biological Processes	axon development	19_GO:0032502 developmental process	-2.78405	3.66438	5.27526	28133	507	212	14	6.60377	1.70566	DCC|EFNB2|EXT1|LAMB2|NEO1|PRKCA|PTPRS|SLIT3|TRPC5|PICALM|UNC5C|IRS2|AFG3L2|SEMA5B
-4.28488	-3.34675	0	GO:0007411	GO Biological Processes	axon guidance	19_GO:0040011 locomotion	-2.62684	4.79072	5.52465	28133	277	212	10	4.71698	1.45604	DCC|EFNB2|EXT1|LAMB2|NEO1|PRKCA|SLIT3|UNC5C|IRS2|SEMA5B
-4.27179	-3.33642	0	GO:0097485	GO Biological Processes	neuron projection guidance	19_GO:0040011 locomotion	-2.61806	4.77348	5.50955	28133	278	212	10	4.71698	1.45604	DCC|EFNB2|EXT1|LAMB2|NEO1|PRKCA|SLIT3|UNC5C|IRS2|SEMA5B
-4.23936	-3.01163	0	ko04360	KEGG Pathway	Axon guidance		-2.5916	6.06642	5.85827	28133	175	212	8	3.77358	1.30875	CAMK2D|DCC|EFNB2|PRKCA|SLIT3|TRPC5|UNC5C|SEMA5B
-3.88852	0	0	GO:0040008	GO Biological Processes	regulation of growth	19_GO:0040007 growth	-2.30369	3.07182	4.64938	28133	648	212	15	7.07547	1.76106	CAMK2D|DCC|F2|MUSK|PPIB|PTPRS|RB1|SLIT3|TRPC5|AFG3L2|SGK3|SEMA5B|KDM2B|SYT2|CDK11A
-3.86613	0	0	GO:0010977	GO Biological Processes	negative regulation of neuron projection development	19_GO:0048519 negative regulation of biological process	-2.28857	6.27649	5.6081	28133	148	212	7	3.30189	1.22722	DCC|EFNB2|PTPRS|RIT2|TRPC5|TSC1|SEMA5B
-3.52829	0	0	GO:0048588	GO Biological Processes	developmental cell growth	19_GO:0040007 growth	-2.00863	4.78208	4.92973	28133	222	212	8	3.77358	1.30875	DCC|LAMB2|PTPRS|SLIT3|TRPC5|AKAP13|SEMA5B|SYT2
-3.48922	0	0	GO:0060560	GO Biological Processes	developmental growth involved in morphogenesis	19_GO:0040007 growth	-1.98015	4.71832	4.87952	28133	225	212	8	3.77358	1.30875	DCC|EXT1|LAMB2|PTPRS|SLIT3|TRPC5|SEMA5B|SYT2
-3.38992	-2.04044	0	GO:0006935	GO Biological Processes	chemotaxis	19_GO:0040011 locomotion	-1.8986	2.88484	4.2164	28133	644	212	14	6.60377	1.70566	DCC|EFNB2|EXT1|FGFR1|LAMB2|LBP|NEO1|PPIB|PRKCA|SLIT3|UNC5C|IRS2|SEMA5B|SLC8B1
-3.37658	-2.0316	0	GO:0042330	GO Biological Processes	taxis	19_GO:0040011 locomotion	-1.88726	2.87591	4.20308	28133	646	212	14	6.60377	1.70566	DCC|EFNB2|EXT1|FGFR1|LAMB2|LBP|NEO1|PPIB|PRKCA|SLIT3|UNC5C|IRS2|SEMA5B|SLC8B1
-3.29059	0	0	GO:0031345	GO Biological Processes	negative regulation of cell projection organization	19_GO:0048519 negative regulation of biological process	-1.81977	5.04848	4.80087	28133	184	212	7	3.30189	1.22722	DCC|EFNB2|PTPRS|RIT2|TRPC5|TSC1|SEMA5B
-3.13825	0	0	GO:0048589	GO Biological Processes	developmental growth	19_GO:0040007 growth	-1.69945	2.85147	4.01152	28133	605	212	13	6.13208	1.64776	DCC|EXT1|LAMB2|MUSK|PPIB|PTPRS|SLIT3|TRPC5|LARGE1|AFG3L2|AKAP13|SEMA5B|SYT2
-2.98142	0	0	GO:0050768	GO Biological Processes	negative regulation of neurogenesis	19_GO:0048519 negative regulation of biological process	-1.57923	3.94655	4.23128	28133	269	212	8	3.77358	1.30875	DCC|EFNB2|F2|PTPRS|RIT2|TRPC5|TSC1|SEMA5B
-2.96665	0	0	GO:2000171	GO Biological Processes	negative regulation of dendrite development	19_GO:0048519 negative regulation of biological process	-1.56829	14.7448	6.22619	28133	27	212	3	1.41509	0.811204	DCC|PTPRS|TRPC5
-2.9536	0	0	GO:0045665	GO Biological Processes	negative regulation of neuron differentiation	19_GO:0048519 negative regulation of biological process	-1.55714	4.42343	4.33903	28133	210	212	7	3.30189	1.22722	DCC|EFNB2|PTPRS|RIT2|TRPC5|TSC1|SEMA5B
-2.80487	0	0	GO:1990138	GO Biological Processes	neuron projection extension	19_GO:0040007 growth	-1.45131	4.85498	4.31428	28133	164	212	6	2.83019	1.13895	LAMB2|PTPRS|SLIT3|TRPC5|SEMA5B|SYT2
-2.78428	0	0	GO:0051961	GO Biological Processes	negative regulation of nervous system development	19_GO:0048519 negative regulation of biological process	-1.44008	3.67343	3.98066	28133	289	212	8	3.77358	1.30875	DCC|EFNB2|F2|PTPRS|RIT2|TRPC5|TSC1|SEMA5B
-2.7569	0	0	GO:0048675	GO Biological Processes	axon extension	19_GO:0040007 growth	-1.41939	5.8203	4.49369	28133	114	212	5	2.35849	1.04224	LAMB2|PTPRS|SLIT3|TRPC5|SEMA5B
-2.5615	0	0	GO:0010721	GO Biological Processes	negative regulation of cell development	19_GO:0048519 negative regulation of biological process	-1.26958	3.38096	3.697	28133	314	212	8	3.77358	1.30875	DCC|EFNB2|F2|PTPRS|RIT2|TRPC5|TSC1|SEMA5B
-2.49513	0	0	GO:0048638	GO Biological Processes	regulation of developmental growth	19_GO:0040007 growth	-1.22111	3.29696	3.61224	28133	322	212	8	3.77358	1.30875	DCC|MUSK|PPIB|PTPRS|TRPC5|AFG3L2|SEMA5B|SYT2
-2.29707	0	0	GO:0050919	GO Biological Processes	negative chemotaxis	19_GO:0040011 locomotion	-1.08314	8.65453	4.52739	28133	46	212	3	1.41509	0.811204	SLIT3|UNC5C|SEMA5B
-2.21697	0	0	GO:0010771	GO Biological Processes	negative regulation of cell morphogenesis involved in differentiation	19_GO:0048519 negative regulation of biological process	-0.893358	2.93787	3.24964	28133	96	798	8	1.00251	0.352658	RHOA|ARHGDIA|DCC|PTPRS|TRPC5|UBE3A|SEMA5B|AP1AR
-2.09594	0	0	GO:0061387	GO Biological Processes	regulation of extent of cell growth	19_GO:0040007 growth	-0.945425	5.10396	3.65358	28133	104	212	4	1.88679	0.934454	DCC|PTPRS|TRPC5|SEMA5B
-5.5291	0	0	GO:0035721	GO Biological Processes	intraciliary retrograde transport	19_GO:0051179 localization	-3.71529	37.9151	12.0385	28133	14	212	4	1.88679	0.934454	WDR35|WDR19|DYNC2H1|TTC21B
-5.37962	0	0	CORUM:6585	CORUM	Intraflagellar transport complex A		-3.57683	79.6217	15.3201	28133	5	212	3	1.41509	0.811204	WDR35|WDR19|TTC21B
-3.16276	-3.42086	0	GO:0042073	GO Biological Processes	intraciliary transport	19_GO:0051179 localization	-2.29217	5.32142	5.38032	28133	53	798	8	1.00251	0.352658	IFT88|KIF3B|WDR35|KIF17|WDR19|DYNC2H1|TTC21B|BBS12
-3.63529	-3.8983	0	GO:0035735	GO Biological Processes	intraciliary transport involved in cilium assembly	19_GO:0051179 localization	-2.28573	6.16952	5.59015	28133	40	798	7	0.877193	0.33009	IFT88|KIF3B|WDR35|KIF17|WDR19|DYNC2H1|TTC21B
-3.13188	-3.3896	0	R-HSA-5620924	Reactome Gene Sets	Intraflagellar transport		-1.8986	11.5134	6.22275	28133	54	181	4	2.20994	1.09269	IFT88|KIF3B|WDR35|WDR19
-2.96665	0	0	WP4532	WikiPathways	Intraflagellar transport proteins binding to dynein		-1.56829	14.7448	6.22619	28133	27	212	3	1.41509	0.811204	WDR35|WDR19|DYNC2H1
-2.9591	0	0	GO:0061512	GO Biological Processes	protein localization to cilium	19_GO:0051179 localization	-1.56216	8.84686	5.30188	28133	60	212	4	1.88679	0.934454	WDR35|WDR19|DYNC2H1|TTC21B
0	0	-5.52627	R-HSA-2565942	Reactome Gene Sets	Regulation of PLK1 Activity at G2/M Transition		-3.7137	6.56454	6.93892	28133	88	487	10	2.05339	0.642637	DYNC1H1|HSP90AA1|PAFAH1B1|PRKACA|UBB|UBC|YWHAG|CUL1|CEP152|CLASP1
0	0	-4.38926	GO:0097711	GO Biological Processes	ciliary basal body-plasma membrane docking	19_GO:0051179 localization	-3.035	4.45319	5.76037	28133	95	798	12	1.50376	0.430822	DCTN1|DYNC1H1|HSP90AA1|PAFAH1B1|PRKACA|YWHAG|CEP162|CEP152|CLASP1|B9D1|CEP83|FBF1
0	0	-4.28221	R-HSA-5620912	Reactome Gene Sets	Anchoring of the basal body to the plasma membrane		-2.91397	4.31686	5.61995	28133	98	798	12	1.50376	0.430822	DCTN1|DYNC1H1|HSP90AA1|PAFAH1B1|PRKACA|YWHAG|CEP162|CEP152|CLASP1|B9D1|CEP83|FBF1
0	0	-4.30864	GO:0140056	GO Biological Processes	organelle localization by membrane tethering	19_GO:0051179 localization	-2.64624	4.03032	5.29085	28133	172	487	12	2.46407	0.702496	DYNC1H1|HSP90AA1|PAFAH1B1|PRKACA|PSEN2|SNAP25|YWHAG|SNAP29|CEP152|CLASP1|B9D1|FBF1
0	0	-4.09479	GO:0022406	GO Biological Processes	membrane docking	19_GO:0009987 cellular process	-2.47648	3.82992	5.06939	28133	181	487	12	2.46407	0.702496	DYNC1H1|HSP90AA1|PAFAH1B1|PRKACA|PSEN2|SNAP25|YWHAG|SNAP29|CEP152|CLASP1|B9D1|FBF1
0	0	-3.68034	R-HSA-380259	Reactome Gene Sets	Loss of Nlp from mitotic centrosomes		-2.13604	5.7768	5.31089	28133	70	487	7	1.43737	0.539357	DYNC1H1|HSP90AA1|PAFAH1B1|PRKACA|YWHAG|CEP152|CLASP1
0	0	-3.68034	R-HSA-380284	Reactome Gene Sets	Loss of proteins required for interphase microtubule organization from the centrosome		-2.13604	5.7768	5.31089	28133	70	487	7	1.43737	0.539357	DYNC1H1|HSP90AA1|PAFAH1B1|PRKACA|YWHAG|CEP152|CLASP1
0	0	-3.56637	R-HSA-8854518	Reactome Gene Sets	AURKA Activation by TPX2		-2.03909	5.53939	5.15423	28133	73	487	7	1.43737	0.539357	DYNC1H1|HSP90AA1|PAFAH1B1|PRKACA|YWHAG|CEP152|CLASP1
0	0	-3.25624	R-HSA-380270	Reactome Gene Sets	Recruitment of mitotic centrosome proteins and complexes		-1.74521	3.86938	4.44594	28133	82	798	9	1.12782	0.373814	DCTN1|DYNC1H1|HSP90AA1|PAFAH1B1|PRKACA|YWHAG|CEP152|CLASP1|CDK11A
0	0	-3.25624	R-HSA-380287	Reactome Gene Sets	Centrosome maturation		-1.74521	3.86938	4.44594	28133	82	798	9	1.12782	0.373814	DCTN1|DYNC1H1|HSP90AA1|PAFAH1B1|PRKACA|YWHAG|CEP152|CLASP1|CDK11A
0	0	-3.04013	R-HSA-68877	Reactome Gene Sets	Mitotic Prometaphase		-1.62277	3.11494	4.02378	28133	204	487	11	2.25873	0.673297	CSNK2A1|CSNK2B|DYNC1H1|HSP90AA1|PAFAH1B1|PPP2R5C|PRKACA|YWHAG|CEP152|CLASP1|CENPL
0	0	-2.903	R-HSA-380320	Reactome Gene Sets	Recruitment of NuMA to mitotic centrosomes		-1.52056	4.30187	4.2559	28133	94	487	7	1.43737	0.539357	DYNC1H1|HSP90AA1|PAFAH1B1|PRKACA|YWHAG|CEP152|CLASP1
-3.96635	-4.23201	0	WP244	WikiPathways	Alpha 6 Beta 4 signaling pathway		-3.66124	8.54652	7.41127	28133	33	798	8	1.00251	0.352658	RHOA|MAPK14|MTOR|LAMB1|LAMB2|LAMC1|PRKCA|IRS2
-2.29707	0	0	M239	Canonical Pathways	PID A6B1 A6B4 INTEGRIN PATHWAY		-1.95746	5.3648	5.06212	28133	46	798	7	0.877193	0.33009	LAMB1|LAMB2|LAMC1|PRKCA|RPS6KB1|YWHAB|YWHAG
0	-2.03267	-2.77081	GO:0018210	GO Biological Processes	peptidyl-threonine modification	19_GO:0008152 metabolic process	-3.6195	4.1639	6.10579	28133	127	798	15	1.8797	0.480753	CAMK2D|CSNK2A1|CSNK2B|DYRK1A|EIF4G1|MTOR|GALNT2|PDPK1|PRKACA|PRKCA|TRPC5|GALNT11|HIPK1|STOX1|EOGT
0	-2.14269	0	GO:0018107	GO Biological Processes	peptidyl-threonine phosphorylation	19_GO:0008152 metabolic process	-2.23427	3.58519	4.80818	28133	118	798	12	1.50376	0.430822	CAMK2D|CSNK2A1|CSNK2B|DYRK1A|EIF4G1|MTOR|PDPK1|PRKACA|PRKCA|TRPC5|HIPK1|STOX1
-2.03648	0	0	GO:0046777	GO Biological Processes	protein autophosphorylation	19_GO:0008152 metabolic process	-1.44701	2.39013	3.66416	28133	236	798	16	2.00501	0.496203	CAMK4|CAMK2D|DYRK1A|FGFR1|MTOR|MARK3|MUSK|PDPK1|PPP2R5C|PRKACA|SRMS|TEK|MVP|TNK2|NEK10|MAPK15
0	0	-5.44352	GO:0006790	GO Biological Processes	sulfur compound metabolic process	19_GO:0008152 metabolic process	-3.63587	3.19244	5.71101	28133	380	487	21	4.31211	0.920469	ACP3|ARSB|BLMH|DLST|SLC26A2|GLB1|GPX1|GSTZ1|MGST1|PPT1|DGAT1|NFS1|AKR1A1|ISCU|TPK1|CHST11|SLC35B3|SQOR|PTGES2|CHST14|TSTD1
0	0	-4.77099	R-HSA-71387	Reactome Gene Sets	Metabolism of carbohydrates		-3.03011	3.34032	5.35392	28133	294	487	17	3.49076	0.831725	ALDOC|ARSB|SLC26A2|GLB1|PHKG2|PRKACA|SGSH|UBB|UBC|SLC25A11|NUP155|GNPDA1|AKR1A1|CHST11|SLC35B3|DCXR|CHST14
0	0	-2.46011	WP4784	WikiPathways	Proteoglycan biosynthesis		-1.39358	7.83431	4.95569	28133	18	798	4	0.501253	0.249998	SLC26A2|EXT1|SLC35B3|CHST14
0	0	-2.24646	R-HSA-1630316	Reactome Gene Sets	Glycosaminoglycan metabolism		-1.17485	2.86621	3.54404	28133	123	798	10	1.25313	0.393785	ARSB|SLC26A2|EXT1|GPC4|GLB1|HSPG2|SGSH|CHST11|SLC35B3|CHST14
0	0	-2.1735	GO:0044272	GO Biological Processes	sulfur compound biosynthetic process	19_GO:0008152 metabolic process	-0.996321	2.69384	3.13392	28133	193	487	9	1.84805	0.610298	SLC26A2|GSTZ1|MGST1|PPT1|AKR1A1|TPK1|CHST11|SLC35B3|CHST14
0	0	-3.59212	R-HSA-556833	Reactome Gene Sets	Metabolism of lipids		-3.56747	2.09621	5.16334	28133	740	798	44	5.51378	0.807993	ABCA1|ACADVL|ARF1|ARNT|ARSB|STS|CHKA|CPT1A|CSNK2A1|CSNK2B|CYP1A1|FDX1|GLB1|GPX1|OXCT1|PCCA|PCCB|PPT1|PRKACA|PSAP|PTPN13|RAN|ACOX3|DGAT1|MTMR3|MED26|ACAA2|STARD10|MORC2|SUMF2|NSDHL|SAR1B|MBTPS2|PECR|BDH2|MBOAT7|ACSS3|PTGES2|MED25|ACAD11|HELZ2|MED30|ABHD3|SUMF1
-2.80513	-3.47782	-3.22688	GO:0007169	GO Biological Processes	transmembrane receptor protein tyrosine kinase signaling pathway	19_GO:0023052 signaling	-3.55523	2.09338	5.15359	28133	741	798	44	5.51378	0.807993	ARF4|RHOA|ARNT|CBL|CDC42|CHRNA3|MAPK14|EFNB2|EIF4EBP2|EXT1|FGFR1|FOXO1|GRB10|GTF2F2|HHEX|HSP90AA1|IGF2R|MUSK|PDPK1|POLR2A|PRKCA|PSEN2|PTPRA|PTPRR|RPS6KB1|SRMS|TEK|TIAL1|TSC1|IRS2|ARHGEF7|KALRN|C2CD5|MVP|ABI1|TNK2|SPRY3|SLC2A8|FBXW7|KIF16B|NCOA5|NUS1|ZFAND2B|TRIM71
0	-3.94683	-2.474	R-HSA-9006934	Reactome Gene Sets	Signaling by Receptor Tyrosine Kinases		-3.23096	2.30375	5.05136	28133	505	798	33	4.13534	0.704828	ADORA2A|RHOA|CBL|CDC42|CLTC|MAPK14|FGFR1|MTOR|GRB10|GTF2F2|HSP90AA1|LAMB1|LAMB2|LAMC1|PDE3B|PDPK1|POLR2A|PRKACA|PRKCA|PSEN2|PTPRS|RAP1B|RIT2|TIAL1|UBB|UBC|YWHAB|IRS2|ARHGEF7|ABI1|RNF41|YAP1|TNS3
0	-2.1127	-5.22563	GO:0072521	GO Biological Processes	purine-containing compound metabolic process	19_GO:0008152 metabolic process	-3.46862	2.18936	5.15029	28133	628	798	39	4.88722	0.763218	ACP3|ALDOC|APRT|ARNT|ATIC|ENTPD5|CYC1|DLST|SLC26A2|FHIT|GPX1|GSTZ1|GUCY1B1|HSPA8|EIF6|MOCS1|NDUFV2|PFKM|PPT1|RAN|SDHA|SHMT2|UQCRC2|PDE8B|DGAT1|KYNU|NFS1|NUP155|PDE10A|KDM1A|ISCU|OLA1|SLC35B3|EFL1|CARD11|AK7|LRGUK|AK9|AFG1L
0	-2.27584	-4.75596	GO:0006163	GO Biological Processes	purine nucleotide metabolic process	19_GO:0008152 metabolic process	-3.28713	2.19598	5.03368	28133	594	798	37	4.63659	0.74437	ALDOC|APRT|ARNT|ATIC|ENTPD5|CYC1|DLST|SLC26A2|FHIT|GPX1|GSTZ1|GUCY1B1|HSPA8|EIF6|MOCS1|NDUFV2|PFKM|PPT1|RAN|SDHA|SHMT2|UQCRC2|PDE8B|DGAT1|KYNU|NFS1|NUP155|PDE10A|ISCU|OLA1|SLC35B3|EFL1|CARD11|AK7|LRGUK|AK9|AFG1L
0	-2.525	-4.40625	GO:0006753	GO Biological Processes	nucleoside phosphate metabolic process	19_GO:0008152 metabolic process	-3.02302	2.01454	4.76205	28133	735	798	42	5.26316	0.790462	ACP3|ALDOC|APRT|ARNT|ATIC|ENTPD3|ENTPD5|CYC1|DLST|SLC26A2|FHIT|GARS1|GPX1|GSTZ1|GUCY1B1|HSPA8|EIF6|MOCS1|NDUFV2|PFKM|PPT1|RAN|SDHA|SHMT2|UQCRC2|PDE8B|DGAT1|KYNU|NFS1|SLC22A13|NUP155|PDE10A|ISCU|OLA1|SLC35B3|DCXR|EFL1|CARD11|AK7|LRGUK|AK9|AFG1L
0	-2.12029	-4.50212	GO:0009117	GO Biological Processes	nucleotide metabolic process	19_GO:0008152 metabolic process	-2.82691	1.99095	4.62202	28133	726	798	41	5.13784	0.781512	ACP3|ALDOC|APRT|ARNT|ATIC|ENTPD5|CYC1|DLST|SLC26A2|FHIT|GARS1|GPX1|GSTZ1|GUCY1B1|HSPA8|EIF6|MOCS1|NDUFV2|PFKM|PPT1|RAN|SDHA|SHMT2|UQCRC2|PDE8B|DGAT1|KYNU|NFS1|SLC22A13|NUP155|PDE10A|ISCU|OLA1|SLC35B3|DCXR|EFL1|CARD11|AK7|LRGUK|AK9|AFG1L
0	-2.46424	-3.88614	GO:0009150	GO Biological Processes	purine ribonucleotide metabolic process	19_GO:0008152 metabolic process	-2.79911	2.14812	4.68045	28133	558	798	34	4.26065	0.71496	ALDOC|APRT|ARNT|ATIC|ENTPD5|CYC1|DLST|SLC26A2|GSTZ1|GUCY1B1|HSPA8|EIF6|MOCS1|NDUFV2|PFKM|PPT1|RAN|SDHA|SHMT2|UQCRC2|PDE8B|DGAT1|KYNU|NFS1|NUP155|PDE10A|ISCU|OLA1|SLC35B3|EFL1|CARD11|LRGUK|AK9|AFG1L
0	0	-4.52434	GO:0051186	GO Biological Processes	cofactor metabolic process	19_GO:0008152 metabolic process	-2.82733	2.45019	4.81815	28133	613	487	26	5.33881	1.01869	ALDOC|ATIC|ENTPD5|CYB5A|DLST|GPX1|GSTZ1|HMOX1|EIF6|MOCS1|PPT1|SHMT2|SOD2|DGAT1|NFS1|NUP155|AKR1A1|ISCU|PRDX5|TPK1|UBIAD1|DCXR|BDH2|PTGES2|SLC25A32|SLC46A1
0	-2.37314	-3.69759	GO:0009259	GO Biological Processes	ribonucleotide metabolic process	19_GO:0008152 metabolic process	-2.58425	2.08461	4.48978	28133	575	798	34	4.26065	0.71496	ALDOC|APRT|ARNT|ATIC|ENTPD5|CYC1|DLST|SLC26A2|GSTZ1|GUCY1B1|HSPA8|EIF6|MOCS1|NDUFV2|PFKM|PPT1|RAN|SDHA|SHMT2|UQCRC2|PDE8B|DGAT1|KYNU|NFS1|NUP155|PDE10A|ISCU|OLA1|SLC35B3|EFL1|CARD11|LRGUK|AK9|AFG1L
0	0	-4.00347	GO:0006732	GO Biological Processes	coenzyme metabolic process	19_GO:0008152 metabolic process	-2.39378	2.70343	4.58864	28133	406	487	19	3.90144	0.877417	ALDOC|ATIC|ENTPD5|CYB5A|DLST|GSTZ1|EIF6|MOCS1|PPT1|SHMT2|DGAT1|NFS1|NUP155|AKR1A1|TPK1|UBIAD1|DCXR|SLC25A32|SLC46A1
0	-2.27584	-3.4975	GO:0019693	GO Biological Processes	ribose phosphate metabolic process	19_GO:0008152 metabolic process	-2.34829	2.01793	4.28428	28133	594	798	34	4.26065	0.71496	ALDOC|APRT|ARNT|ATIC|ENTPD5|CYC1|DLST|SLC26A2|GSTZ1|GUCY1B1|HSPA8|EIF6|MOCS1|NDUFV2|PFKM|PPT1|RAN|SDHA|SHMT2|UQCRC2|PDE8B|DGAT1|KYNU|NFS1|NUP155|PDE10A|ISCU|OLA1|SLC35B3|EFL1|CARD11|LRGUK|AK9|AFG1L
0	0	-2.81043	GO:0051188	GO Biological Processes	cofactor biosynthetic process	19_GO:0008152 metabolic process	-1.86885	2.30636	4.022	28133	321	798	21	2.63158	0.566651	ALDOC|ARNT|ATIC|ENTPD5|CYP1A1|FPGS|GSTZ1|EIF6|MOCS1|PFKM|PPT1|SOD2|KYNU|NFS1|SLC22A13|NUP155|ABCB6|AKR1A1|TPK1|UBIAD1|BDH2
0	0	-3.29632	GO:0090407	GO Biological Processes	organophosphate biosynthetic process	19_GO:0008152 metabolic process	-1.82381	2.08398	3.83482	28133	693	487	25	5.13347	0.999994	ALDOC|APRT|ARF1|ATIC|ENTPD5|CHKA|CSNK2A1|CSNK2B|SLC26A2|GARS1|GSTZ1|EIF6|MOCS1|PIGF|PPT1|NFS1|NUP155|PPIP5K1|AKR1A1|STARD10|TPK1|SLC35B3|DCXR|NUS1|AK7
0	0	-2.68466	GO:0009141	GO Biological Processes	nucleoside triphosphate metabolic process	19_GO:0008152 metabolic process	-1.5571	2.1076	3.65426	28133	368	798	22	2.75689	0.579613	ALDOC|ARNT|ENTPD3|ENTPD5|CYC1|HSPA8|EIF6|MOCS1|NDUFV2|PFKM|RAN|SDHA|SHMT2|UQCRC2|NFS1|NUP155|ISCU|OLA1|EFL1|AK7|AK9|AFG1L
0	0	-2.72853	GO:0009108	GO Biological Processes	coenzyme biosynthetic process	19_GO:0008152 metabolic process	-1.47033	2.332	3.66521	28133	257	798	17	2.13033	0.511147	ALDOC|ARNT|ATIC|ENTPD5|FPGS|GSTZ1|EIF6|MOCS1|PFKM|PPT1|KYNU|NFS1|SLC22A13|NUP155|AKR1A1|TPK1|UBIAD1
0	0	-2.54727	GO:0009205	GO Biological Processes	purine ribonucleoside triphosphate metabolic process	19_GO:0008152 metabolic process	-1.2723	2.05565	3.36097	28133	343	798	20	2.50627	0.553351	ALDOC|ARNT|ENTPD5|CYC1|HSPA8|EIF6|MOCS1|NDUFV2|PFKM|RAN|SDHA|SHMT2|UQCRC2|NFS1|NUP155|ISCU|OLA1|EFL1|AK9|AFG1L
0	0	-2.4801	GO:0009144	GO Biological Processes	purine nucleoside triphosphate metabolic process	19_GO:0008152 metabolic process	-1.19969	2.02031	3.2771	28133	349	798	20	2.50627	0.553351	ALDOC|ARNT|ENTPD5|CYC1|HSPA8|EIF6|MOCS1|NDUFV2|PFKM|RAN|SDHA|SHMT2|UQCRC2|NFS1|NUP155|ISCU|OLA1|EFL1|AK9|AFG1L
0	0	-2.46908	GO:0009199	GO Biological Processes	ribonucleoside triphosphate metabolic process	19_GO:0008152 metabolic process	-1.18789	2.01454	3.26328	28133	350	798	20	2.50627	0.553351	ALDOC|ARNT|ENTPD5|CYC1|HSPA8|EIF6|MOCS1|NDUFV2|PFKM|RAN|SDHA|SHMT2|UQCRC2|NFS1|NUP155|ISCU|OLA1|EFL1|AK9|AFG1L
0	0	-2.02318	GO:0009167	GO Biological Processes	purine ribonucleoside monophosphate metabolic process	19_GO:0008152 metabolic process	-1.13023	1.98616	3.19488	28133	355	798	20	2.50627	0.553351	ALDOC|APRT|ARNT|ATIC|ENTPD5|CYC1|HSPA8|EIF6|NDUFV2|PFKM|SDHA|SHMT2|UQCRC2|NUP155|ISCU|OLA1|CARD11|LRGUK|AK9|AFG1L
0	0	-2.00421	GO:0009126	GO Biological Processes	purine nucleoside monophosphate metabolic process	19_GO:0008152 metabolic process	-1.10969	1.97504	3.16783	28133	357	798	20	2.50627	0.553351	ALDOC|APRT|ARNT|ATIC|ENTPD5|CYC1|HSPA8|EIF6|NDUFV2|PFKM|SDHA|SHMT2|UQCRC2|NUP155|ISCU|OLA1|CARD11|LRGUK|AK9|AFG1L
0	0	-2.08564	GO:0009123	GO Biological Processes	nucleoside monophosphate metabolic process	19_GO:0008152 metabolic process	-1.04557	1.9081	3.0775	28133	388	798	21	2.63158	0.566651	ALDOC|APRT|ARNT|ATIC|ENTPD5|CYC1|HSPA8|EIF6|NDUFV2|PFKM|SDHA|SHMT2|UQCRC2|NUP155|ISCU|OLA1|CARD11|AK7|LRGUK|AK9|AFG1L
0	0	-4.67299	GO:0022411	GO Biological Processes	cellular component disassembly	19_GO:0071840 cellular component organization or biogenesis	-3.36356	2.2463	5.11311	28133	565	798	36	4.51128	0.734724	BNIP3|CAPZB|CTSL|DCTN1|ETF1|H1-0|HSPA8|LAMC1|MTIF2|CHMP1A|PEX14|PRKCA|PRSS1|ABCE1|MRPL23|UVRAG|SNAP29|IST1|EXOG|RNF41|ERN2|AVIL|GABARAPL2|CLASP1|GSPT2|CECR2|LIMA1|FBXW7|NAPB|MRPL44|CDK5RAP3|MRPL10|FUNDC1|RETREG3|MRPL21|MFSD8
0	0	-3.98447	GO:0032984	GO Biological Processes	protein-containing complex disassembly	19_GO:0071840 cellular component organization or biogenesis	-2.37849	2.8884	4.64958	28133	340	487	17	3.49076	0.831725	CAPZB|ETF1|HSPA8|MTIF2|CHMP1A|PEX14|ABCE1|UVRAG|SNAP29|IST1|CLASP1|GSPT2|NAPB|MRPL44|MRPL10|MRPL21|MFSD8
0	0	-2.74596	GO:0043624	GO Biological Processes	cellular protein complex disassembly	19_GO:0071840 cellular component organization or biogenesis	-1.41133	2.86238	3.69747	28133	222	487	11	2.25873	0.673297	CAPZB|ETF1|HSPA8|PEX14|ABCE1|CLASP1|GSPT2|NAPB|MRPL44|MRPL10|MRPL21
0	0	-2.08331	GO:0140053	GO Biological Processes	mitochondrial gene expression	19_GO:0008152 metabolic process	-0.938156	2.80087	3.07923	28133	165	487	8	1.64271	0.575996	C1QBP|GARS1|HSD17B10|MTIF2|SHMT2|MRPL44|MRPL10|MRPL21
0	0	-2.04942	GO:0032543	GO Biological Processes	mitochondrial translation	19_GO:0008152 metabolic process	-0.914813	3.01773	3.10737	28133	134	487	7	1.43737	0.539357	C1QBP|GARS1|MTIF2|SHMT2|MRPL44|MRPL10|MRPL21
0	0	-2.03261	GO:0006414	GO Biological Processes	translational elongation	19_GO:0008152 metabolic process	-0.903648	2.99538	3.08444	28133	135	487	7	1.43737	0.539357	EEF1D|NEMF|TRNAU1AP|MRPL44|ZNF598|MRPL10|MRPL21
0	0	-2.00184	GO:0006415	GO Biological Processes	translational termination	19_GO:0071840 cellular component organization or biogenesis	-0.881139	3.30103	3.13523	28133	105	487	6	1.23203	0.499867	ETF1|ABCE1|GSPT2|MRPL44|MRPL10|MRPL21
0	-5.18349	0	GO:0001938	GO Biological Processes	positive regulation of endothelial cell proliferation	19_GO:0008283 cell proliferation	-3.4008	10.0742	7.60295	28133	108	181	7	3.8674	1.4332	ARNT|BMPR2|FGFR1|MTOR|PRKCA|TEK|SIRT6
0	-5.14526	0	GO:0050679	GO Biological Processes	positive regulation of epithelial cell proliferation	19_GO:0008283 cell proliferation	-3.36488	6.89103	6.77855	28133	203	181	9	4.97238	1.61573	ARNT|BMPR2|CDC42|FGFR1|MTOR|LAMB1|PRKCA|TEK|SIRT6
0	-3.71983	0	GO:0001936	GO Biological Processes	regulation of endothelial cell proliferation	19_GO:0008283 cell proliferation	-2.16796	5.94545	5.40099	28133	183	181	7	3.8674	1.4332	ARNT|BMPR2|FGFR1|MTOR|PRKCA|TEK|SIRT6
0	-3.69848	0	GO:0050678	GO Biological Processes	regulation of epithelial cell proliferation	19_GO:0008283 cell proliferation	-2.14881	4.05825	4.84924	28133	383	181	10	5.52486	1.69817	ARNT|BMPR2|CDC42|FGFR1|MTOR|LAMB1|PRKCA|TEK|SIRT6|CD109
0	-3.51141	0	GO:0001935	GO Biological Processes	endothelial cell proliferation	19_GO:0008283 cell proliferation	-1.99557	5.49503	5.10769	28133	198	181	7	3.8674	1.4332	ARNT|BMPR2|FGFR1|MTOR|PRKCA|TEK|SIRT6
0	-3.28695	0	GO:0051272	GO Biological Processes	positive regulation of cellular component movement	19_GO:0048518 positive regulation of biological process	-1.81669	3.12424	4.22156	28133	597	181	12	6.62983	1.84934	RHOA|BMPR2|MEGF8|FGFR1|MTOR|LAMB1|MGAT5|PRKCA|TEK|NUMB|AGO2|GLIPR2
0	-3.23275	0	GO:0050673	GO Biological Processes	epithelial cell proliferation	19_GO:0008283 cell proliferation	-1.77414	3.54057	4.31721	28133	439	181	10	5.52486	1.69817	ARNT|BMPR2|CDC42|FGFR1|MTOR|LAMB1|PRKCA|TEK|SIRT6|CD109
0	-3.2236	0	GO:0040017	GO Biological Processes	positive regulation of locomotion	19_GO:0040011 locomotion	-1.76827	3.07277	4.15439	28133	607	181	12	6.62983	1.84934	RHOA|BMPR2|MEGF8|FGFR1|MTOR|LAMB1|MGAT5|PRKCA|TEK|NUMB|AGO2|GLIPR2
0	-3.00602	0	GO:0030335	GO Biological Processes	positive regulation of cell migration	19_GO:0040011 locomotion	-1.59717	3.08061	3.98373	28133	555	181	11	6.07735	1.77584	RHOA|BMPR2|FGFR1|MTOR|LAMB1|MGAT5|PRKCA|TEK|NUMB|AGO2|GLIPR2
0	-2.99886	0	GO:0010634	GO Biological Processes	positive regulation of epithelial cell migration	19_GO:0040011 locomotion	-1.59134	5.29878	4.60352	28133	176	181	6	3.31492	1.33069	BMPR2|FGFR1|MTOR|PRKCA|TEK|GLIPR2
0	-2.85933	0	GO:2000147	GO Biological Processes	positive regulation of cell motility	19_GO:0040011 locomotion	-1.48957	2.95292	3.82089	28133	579	181	11	6.07735	1.77584	RHOA|BMPR2|FGFR1|MTOR|LAMB1|MGAT5|PRKCA|TEK|NUMB|AGO2|GLIPR2
0	-2.12998	0	hsa04066	KEGG Pathway	HIF-1 signaling pathway		-1.26354	2.96255	3.66564	28133	119	798	10	1.25313	0.393785	ARNT|CAMK2D|EIF4E|MTOR|HMOX1|PDPK1|PRKCA|RPS6KB1|TEK|EGLN1
0	-2.12998	0	GO:1904019	GO Biological Processes	epithelial cell apoptotic process	19_GO:0009987 cellular process	-0.843375	2.6663	3.1123	28133	119	798	9	1.12782	0.373814	BMPR2|MTOR|HMOX1|PDPK1|RB1|TEK|YAP1|PDCD4|HIPK1
0	-2.05027	0	GO:0072577	GO Biological Processes	endothelial cell apoptotic process	19_GO:0009987 cellular process	-0.914813	7.06504	3.96955	28133	66	181	3	1.65746	0.948971	BMPR2|TEK|HIPK1
0	-2.0235	0	GO:0045766	GO Biological Processes	positive regulation of angiogenesis	19_GO:0048518 positive regulation of biological process	-0.897031	3.9053	3.30967	28133	199	181	5	2.76243	1.21821	PRKCA|TEK|AGO2|SIRT6|HIPK1
0	0	-3.43358	GO:0070997	GO Biological Processes	neuron death	19_GO:0009987 cellular process	-3.35287	2.66458	5.30748	28133	344	798	26	3.25815	0.628479	ADORA2A|ATF4|BNIP3|CBL|CDC42|CHRNA7|DCC|EFNB2|EIF4G1|MTOR|HMOX1|HSPA5|ISL1|PDPK1|PPT1|RB1|SOD2|TRPC5|TSC1|UBB|PICALM|NENF|FBXW7|KDM2B|TMEM259|UNC5B
0	0	-3.52281	GO:1901214	GO Biological Processes	regulation of neuron death	19_GO:0050789 regulation of biological process	-2.51299	2.5513	4.64651	28133	304	798	22	2.75689	0.579613	ADORA2A|ATF4|CBL|CDC42|CHRNA7|DCC|EFNB2|EIF4G1|MTOR|HMOX1|ISL1|PDPK1|PPT1|SOD2|TSC1|UBB|PICALM|NENF|FBXW7|KDM2B|TMEM259|UNC5B
0	0	-2.6204	GO:1901215	GO Biological Processes	negative regulation of neuron death	19_GO:0048519 negative regulation of biological process	-1.36709	2.50539	3.62278	28133	197	798	14	1.75439	0.464748	ADORA2A|ATF4|CBL|EIF4G1|HMOX1|ISL1|PDPK1|PPT1|SOD2|TSC1|NENF|KDM2B|TMEM259|UNC5B
0	0	-2.14966	GO:0051402	GO Biological Processes	neuron apoptotic process	19_GO:0009987 cellular process	-1.19953	2.2992	3.38031	28133	230	798	15	1.8797	0.480753	ADORA2A|ATF4|BNIP3|CDC42|HMOX1|HSPA5|ISL1|PDPK1|PPT1|RB1|SOD2|TRPC5|FBXW7|KDM2B|UNC5B
0	0	-2.11757	GO:0043523	GO Biological Processes	regulation of neuron apoptotic process	19_GO:0050789 regulation of biological process	-0.959718	2.63915	3.0642	28133	197	487	9	1.84805	0.610298	ADORA2A|ATF4|CDC42|HMOX1|ISL1|PDPK1|PPT1|SOD2|FBXW7
-2.35047	0	-3.07205	GO:0006767	GO Biological Processes	water-soluble vitamin metabolic process	19_GO:0008152 metabolic process	-3.331	4.80742	6.11204	28133	88	798	12	1.50376	0.430822	ACP3|CYB5A|FPGS|PCCA|PCCB|PRSS1|SHMT2|KYNU|AKR1A1|TPK1|SLC25A32|SLC46A1
-3.98971	0	-2.7352	R-HSA-196854	Reactome Gene Sets	Metabolism of vitamins and cofactors		-3.261	3.33989	5.5294	28133	190	798	18	2.25564	0.525629	CYB5A|GPC4|FPGS|HSP90AA1|HSPG2|MOCS1|PCCA|PCCB|PRSS1|SHMT2|SLC25A16|NFS1|SLC22A13|TPK1|UBIAD1|PARP14|SLC25A32|SLC46A1
-3.45771	0	-2.85935	R-HSA-196849	Reactome Gene Sets	Metabolism of water-soluble vitamins and cofactors		-3.17768	4.01269	5.72128	28133	123	798	14	1.75439	0.464748	CYB5A|FPGS|MOCS1|PCCA|PCCB|PRSS1|SHMT2|SLC25A16|NFS1|SLC22A13|TPK1|PARP14|SLC25A32|SLC46A1
-2.42506	0	-2.58453	GO:0006766	GO Biological Processes	vitamin metabolic process	19_GO:0008152 metabolic process	-2.74582	3.62913	5.25131	28133	136	798	14	1.75439	0.464748	ACP3|CYB5A|CYP1A1|FPGS|PCCA|PCCB|PRSS1|SHMT2|KYNU|AKR1A1|TPK1|UBIAD1|SLC25A32|SLC46A1
0	0	-2.82354	GO:0043648	GO Biological Processes	dicarboxylic acid metabolic process	19_GO:0008152 metabolic process	-1.81072	3.63447	4.44083	28133	97	798	10	1.25313	0.393785	ATIC|DLST|FPGS|GLUD1|SDHA|SHMT2|DDO|KYNU|SLC25A32|SLC46A1
0	0	-2.88402	GO:0006760	GO Biological Processes	folic acid-containing compound metabolic process	19_GO:0008152 metabolic process	-1.50922	6.29543	4.78994	28133	28	798	5	0.626566	0.27933	ATIC|FPGS|SHMT2|SLC25A32|SLC46A1
0	0	-2.53372	R-HSA-196757	Reactome Gene Sets	Metabolism of folate and pterines		-1.4734	8.29515	5.14072	28133	17	798	4	0.501253	0.249998	FPGS|SHMT2|SLC25A32|SLC46A1
0	0	-2.88752	WP4259	WikiPathways	Disorders of Folate Metabolism and Transport		-1.51055	13.3311	5.90219	28133	13	487	3	0.616016	0.35456	ATIC|SHMT2|SLC46A1
0	0	-2.56445	GO:0042558	GO Biological Processes	pteridine-containing compound metabolic process	19_GO:0008152 metabolic process	-1.19315	5.18447	4.17135	28133	34	798	5	0.626566	0.27933	ATIC|FPGS|SHMT2|SLC25A32|SLC46A1
0	0	-2.26463	GO:0046655	GO Biological Processes	folic acid metabolic process	19_GO:0008152 metabolic process	-1.18488	6.71512	4.47643	28133	21	798	4	0.501253	0.249998	FPGS|SHMT2|SLC25A32|SLC46A1
-2.42433	0	0	GO:0042326	GO Biological Processes	negative regulation of phosphorylation	19_GO:0048519 negative regulation of biological process	-3.23426	2.34054	5.07213	28133	482	798	32	4.01003	0.69452	ADORA2A|BAK1|CBL|CEBPA|EIF4G1|FOXO1|MTOR|HHEX|FOXA2|DNAJA1|INSM1|PDPK1|DNAJC3|PTPN13|PTPRR|RB1|WARS1|YWHAB|YWHAG|IRS2|MVP|SPRY3|ZMYND11|STRAP|TARDBP|CHORDC1|PDCD4|PARP14|CDK5RAP3|HEXIM2|CD109|C3orf33
-2.21122	-2.24113	0	GO:0045936	GO Biological Processes	negative regulation of phosphate metabolic process	19_GO:0048519 negative regulation of biological process	-3.18782	2.1704	4.9556	28133	601	798	37	4.63659	0.74437	ADORA2A|BAK1|CBL|CEBPA|EIF4G1|FOXO1|MTOR|HHEX|FOXA2|DNAJA1|INSM1|MGAT5|PDPK1|PPP1R8|DNAJC3|PTPN13|PTPRR|RB1|WARS1|YWHAB|YWHAG|IRS2|MVP|SPRY3|ZMYND11|STRAP|TARDBP|CHORDC1|PDCD4|PARP14|PPP4R4|SH2D4A|RBM26|CDK5RAP3|HEXIM2|CD109|C3orf33
0	0	-2.34013	GO:0001933	GO Biological Processes	negative regulation of protein phosphorylation	19_GO:0048519 negative regulation of biological process	-3.18782	2.40371	5.07061	28133	440	798	30	3.7594	0.673344	ADORA2A|BAK1|CBL|CEBPA|EIF4G1|FOXO1|MTOR|HHEX|DNAJA1|INSM1|PDPK1|DNAJC3|PTPN13|PTPRR|RB1|WARS1|YWHAB|YWHAG|MVP|SPRY3|ZMYND11|STRAP|TARDBP|CHORDC1|PDCD4|PARP14|CDK5RAP3|HEXIM2|CD109|C3orf33
-2.20601	-2.23622	0	GO:0010563	GO Biological Processes	negative regulation of phosphorus metabolic process	19_GO:0048519 negative regulation of biological process	-3.17636	2.1668	4.94453	28133	602	798	37	4.63659	0.74437	ADORA2A|BAK1|CBL|CEBPA|EIF4G1|FOXO1|MTOR|HHEX|FOXA2|DNAJA1|INSM1|MGAT5|PDPK1|PPP1R8|DNAJC3|PTPN13|PTPRR|RB1|WARS1|YWHAB|YWHAG|IRS2|MVP|SPRY3|ZMYND11|STRAP|TARDBP|CHORDC1|PDCD4|PARP14|PPP4R4|SH2D4A|RBM26|CDK5RAP3|HEXIM2|CD109|C3orf33
0	-2.09894	0	GO:0031400	GO Biological Processes	negative regulation of protein modification process	19_GO:0048519 negative regulation of biological process	-2.49855	2.01134	4.39009	28133	631	798	36	4.51128	0.734724	ADORA2A|BAK1|CBL|CEBPA|EIF4G1|FOXO1|MTOR|HHEX|DNAJA1|INSM1|MGAT5|PDPK1|PPP1R8|DNAJC3|PTPN13|PTPRR|RB1|KDM5A|WARS1|YWHAB|YWHAG|MVP|SPRY3|ZMYND11|STRAP|KDM1A|TARDBP|CHORDC1|PDCD4|VPS28|PARP14|PPP4R4|CDK5RAP3|HEXIM2|CD109|C3orf33
0	0	-2.56557	GO:0033673	GO Biological Processes	negative regulation of kinase activity	19_GO:0048519 negative regulation of biological process	-1.98772	2.49009	4.19574	28133	269	798	19	2.38095	0.539686	ADORA2A|CBL|CEBPA|HHEX|FOXA2|DNAJA1|PDPK1|DNAJC3|RB1|WARS1|YWHAB|YWHAG|IRS2|MVP|SPRY3|CHORDC1|PDCD4|CDK5RAP3|HEXIM2
0	0	-2.90325	GO:0006469	GO Biological Processes	negative regulation of protein kinase activity	19_GO:0048519 negative regulation of biological process	-1.65704	2.44622	3.88465	28133	245	798	17	2.13033	0.511147	ADORA2A|CBL|CEBPA|HHEX|DNAJA1|PDPK1|DNAJC3|RB1|WARS1|YWHAB|YWHAG|MVP|SPRY3|CHORDC1|PDCD4|CDK5RAP3|HEXIM2
0	0	-2.20295	GO:0051348	GO Biological Processes	negative regulation of transferase activity	19_GO:0065007 biological regulation	-1.53008	2.24025	3.68381	28133	299	798	19	2.38095	0.539686	ADORA2A|CBL|CEBPA|HHEX|FOXA2|DNAJA1|PDPK1|DNAJC3|RB1|WARS1|YWHAB|YWHAG|IRS2|MVP|SPRY3|CHORDC1|PDCD4|CDK5RAP3|HEXIM2
0	0	-4.90886	GO:0009266	GO Biological Processes	response to temperature stimulus	19_GO:0050896 response to stimulus	-3.22347	3.07899	5.39732	28133	229	798	20	2.50627	0.553351	ACADVL|CAMK2D|FOXO1|MTOR|HMOX1|DNAJA1|HSPA8|HSP90AA1|PRKACA|DNAJC3|RPS6KB1|SOD2|EIF2B2|TRPA1|DNAJA3|NUP155|DNAJB6|DNAJA2|DNAJB4|CHORDC1
0	0	-4.56417	GO:0009408	GO Biological Processes	response to heat	19_GO:0050896 response to stimulus	-2.86027	4.27911	5.55531	28133	162	487	12	2.46407	0.702496	HMOX1|DNAJA1|HSPA8|HSP90AA1|PRKACA|RPS6KB1|EIF2B2|DNAJA3|NUP155|DNAJA2|DNAJB4|CHORDC1
0	0	-3.63816	GO:0009636	GO Biological Processes	response to toxic substance	19_GO:0050896 response to stimulus	-3.21568	2.2992	5.03879	28133	506	798	33	4.13534	0.704828	ACTC1|ATF4|BAK1|BLMH|BNIP3|CBL|CHKA|CHRNA3|CHRNA7|CPT1A|CYP1A1|EPHX1|FOXO1|GNAO1|GPX1|GSTZ1|HMOX1|MGST1|OXCT1|RPS6KB1|SOD2|UBE3A|TRPA1|PSMD14|NET1|AKR1A1|KDM1A|PRDX5|UBIAD1|SDF4|XRN1|WDR35|TXNRD3
0	0	-2.4789	GO:0046677	GO Biological Processes	response to antibiotic	19_GO:0050896 response to stimulus	-2.74983	2.59888	4.85232	28133	312	798	23	2.88221	0.592257	ACTC1|BAK1|BNIP3|CBL|CPT1A|CYP1A1|FDX1|FOXO1|GNAO1|GPX1|HMOX1|HSPA5|HSP90AA1|OXCT1|RPS6KB1|SOD2|UBE3A|TRPA1|PSMD14|NET1|KDM1A|SDF4|XRN1
0	0	-4.63533	GO:0006839	GO Biological Processes	mitochondrial transport	19_GO:0051179 localization	-3.16609	2.86198	5.26254	28133	271	798	22	2.75689	0.579613	SLC25A5|BAK1|BNIP3|CPT1A|HSP90AA1|LMAN1|PSEN2|SPG7|VDAC2|YWHAB|YWHAG|SLC25A16|BAP1|ACAA2|AFG3L2|SLC25A36|FBXW7|SLC8B1|SLC25A32|IMMP2L|SLC25A51|SFXN1
0	0	-3.96654	GO:0007005	GO Biological Processes	mitochondrion organization	19_GO:0071840 cellular component organization or biogenesis	-2.36814	2.41137	4.4407	28133	551	487	23	4.72279	0.961235	SLC25A5|BAK1|CEBPA|GPX1|HSD17B10|HSP90AA1|LMAN1|NDUFV2|SOD2|VDAC2|YWHAB|YWHAG|BAP1|DNAJA3|COX17|RNF41|ACAA2|ATAD3A|FBXW7|IMMP2L|FUNDC1|STOX1|AFG1L
0	0	-2.32092	GO:0090559	GO Biological Processes	regulation of membrane permeability	19_GO:0065007 biological regulation	-2.03833	3.91715	4.73599	28133	90	798	10	1.25313	0.393785	SLC25A5|BAK1|BNIP3|MTOR|SPG7|VDAC2|YWHAB|YWHAG|PDCD6IP|ACAA2
0	0	-3.15081	GO:1902686	GO Biological Processes	mitochondrial outer membrane permeabilization involved in programmed cell death	19_GO:0051179 localization	-1.88881	4.54895	4.7798	28133	62	798	8	1.00251	0.352658	SLC25A5|BAK1|BNIP3|SPG7|VDAC2|YWHAB|YWHAG|ACAA2
0	0	-3.43308	GO:0097345	GO Biological Processes	mitochondrial outer membrane permeabilization	19_GO:0023052 signaling	-1.93434	6.30196	5.22376	28133	55	487	6	1.23203	0.499867	SLC25A5|BAK1|VDAC2|YWHAB|YWHAG|ACAA2
0	0	-3.0772	GO:0035794	GO Biological Processes	positive regulation of mitochondrial membrane permeability	19_GO:0051179 localization	-1.80643	4.4068	4.66192	28133	64	798	8	1.00251	0.352658	SLC25A5|BAK1|BNIP3|SPG7|VDAC2|YWHAB|YWHAG|ACAA2
0	0	-3.33411	GO:0010821	GO Biological Processes	regulation of mitochondrion organization	19_GO:0071840 cellular component organization or biogenesis	-1.85475	3.38004	4.3457	28133	188	487	11	2.25873	0.673297	SLC25A5|BAK1|GPX1|LMAN1|YWHAB|YWHAG|BAP1|RNF41|ACAA2|FBXW7|STOX1
0	0	-3.22737	GO:1902110	GO Biological Processes	positive regulation of mitochondrial membrane permeability involved in apoptotic process	19_GO:0051179 localization	-1.76992	5.7768	4.91605	28133	60	487	6	1.23203	0.499867	SLC25A5|BAK1|VDAC2|YWHAB|YWHAG|ACAA2
0	0	-2.90484	GO:1905710	GO Biological Processes	positive regulation of membrane permeability	19_GO:0065007 biological regulation	-1.63011	4.08747	4.38727	28133	69	798	8	1.00251	0.352658	SLC25A5|BAK1|BNIP3|SPG7|VDAC2|YWHAB|YWHAG|ACAA2
0	0	-3.02314	GO:1901028	GO Biological Processes	regulation of mitochondrial outer membrane permeabilization involved in apoptotic signaling pathway	19_GO:0023052 signaling	-1.60876	6.56454	4.90271	28133	44	487	5	1.02669	0.456788	SLC25A5|BAK1|YWHAB|YWHAG|ACAA2
0	0	-3.00634	GO:1902108	GO Biological Processes	regulation of mitochondrial membrane permeability involved in apoptotic process	19_GO:0051179 localization	-1.59717	5.25163	4.58964	28133	66	487	6	1.23203	0.499867	SLC25A5|BAK1|VDAC2|YWHAB|YWHAG|ACAA2
0	0	-2.97549	GO:0008637	GO Biological Processes	apoptotic mitochondrial changes	19_GO:0071840 cellular component organization or biogenesis	-1.57474	3.91647	4.21359	28133	118	487	8	1.64271	0.575996	SLC25A5|BAK1|GPX1|SOD2|VDAC2|YWHAB|YWHAG|ACAA2
0	0	-2.7173	GO:0046902	GO Biological Processes	regulation of mitochondrial membrane permeability	19_GO:0051179 localization	-1.43359	3.76047	4.09004	28133	75	798	8	1.00251	0.352658	SLC25A5|BAK1|BNIP3|SPG7|VDAC2|YWHAB|YWHAG|ACAA2
0	0	-2.58501	GO:0010823	GO Biological Processes	negative regulation of mitochondrion organization	19_GO:0048519 negative regulation of biological process	-1.28811	5.25163	4.18893	28133	55	487	5	1.02669	0.456788	SLC25A5|GPX1|LMAN1|RNF41|ACAA2
-2.95272	-3.56281	-2.05546	GO:0007507	GO Biological Processes	heart development	19_GO:0032502 developmental process	-3.16308	2.21925	4.96134	28133	556	798	35	4.38596	0.724923	ACTC1|BMPR2|CDC42|MAPK14|DNAH5|ECE1|EFNB2|MEGF8|EXT1|MTOR|ISL1|NDUFV2|OXCT1|RB1|ROBO2|SLIT3|TEK|TSC1|YY1|DCHS1|DLC1|YAP1|AKAP13|HECTD1|CACYBP|PDCD4|SIRT6|ODAD2|GALNT11|DYNC2H1|BICC1|ODAD4|PIFO|DAW1|BORCS8
-2.28127	-3.97401	0	GO:0007389	GO Biological Processes	pattern specification process	19_GO:0032502 developmental process	-2.69053	2.31719	4.68059	28133	426	798	28	3.50877	0.651358	ACVR2B|BMPR2|DNAH5|MEGF8|EXT1|HHEX|FOXA2|HOXB5|ISL1|PRKACA|ROBO2|YY1|DCHS1|KIF3B|INTU|ALG5|ODAD2|WDR19|GALNT11|DNAI2|DYNC2H1|BICC1|ODAD4|KDM2B|PIFO|DAW1|HIPK1|CFAP53
0	-3.94188	-3.26796	M156	Canonical Pathways	PID ECADHERIN NASCENT AJ PATHWAY		-3.16083	7.23167	6.65384	28133	39	798	8	1.00251	0.352658	RHOA|CDC42|CSNK2A1|CSNK2B|RAP1B|AP1M1|ABI1|KLHL20
0	0	-2.32417	ko04722	KEGG Pathway	Neurotrophin signaling pathway		-1.26354	2.96255	3.66564	28133	119	798	10	1.25313	0.393785	RHOA|ARHGDIA|ATF4|CAMK4|CAMK2D|CDC42|MAPK14|PDPK1|PSEN2|RAP1B
0	0	-2.22757	hsa04722	KEGG Pathway	Neurotrophin signaling pathway		-1.15253	2.8431	3.51441	28133	124	798	10	1.25313	0.393785	RHOA|ARHGDIA|ATF4|CAMK4|CAMK2D|CDC42|MAPK14|PDPK1|PSEN2|RAP1B
-2.68554	-3.08003	0	GO:0016358	GO Biological Processes	dendrite development	19_GO:0032502 developmental process	-3.10947	3.0132	5.28374	28133	234	798	20	2.50627	0.553351	ARF1|ARF4|RERE|CDC42|CHRNA3|CHRNA7|DCC|DSCAM|MTOR|CAPRIN1|PTPRD|PTPRS|TRPC5|UBE3A|VLDLR|PICALM|KALRN|DLG5|UBA6|HECW2
-3.51022	-3.45532	0	GO:0050808	GO Biological Processes	synapse organization	19_GO:0071840 cellular component organization or biogenesis	-2.93259	2.40176	4.8913	28133	411	798	28	3.50877	0.651358	ARF1|ARF4|RHOA|CDC42|CHRNA7|MAPK14|DCTN1|DSCAM|EFNB2|EIF4G1|GPC4|HSPA8|LAMB2|CAPRIN1|MUSK|PTPRD|PTPRS|ROBO2|TSC1|UBE3A|UTRN|SPARCL1|KALRN|DNAJA3|DLG5|AFG3L2|ZDHHC2|SDK2
0	-3.98386	0	GO:0050803	GO Biological Processes	regulation of synapse structure or activity	19_GO:0065007 biological regulation	-2.46215	2.84565	4.72784	28133	223	798	18	2.25564	0.525629	ARF4|RHOA|CDC42|MAPK14|DCTN1|EIF4G1|GPC4|HSPA8|CAPRIN1|MUSK|PPT1|PTPRD|PTPRS|ROBO2|UBE3A|KALRN|DLG5|ZDHHC2
0	-4.12229	0	GO:0050807	GO Biological Processes	regulation of synapse organization	19_GO:0071840 cellular component organization or biogenesis	-2.49841	5.83778	5.70311	28133	213	181	8	4.41989	1.52774	RHOA|CDC42|DCTN1|EIF4G1|PTPRD|ROBO2|UBE3A|KALRN
0	-3.53919	0	GO:0048813	GO Biological Processes	dendrite morphogenesis	19_GO:0032502 developmental process	-2.15712	3.29717	4.63885	28133	139	798	13	1.62907	0.448128	RERE|CDC42|CHRNA3|CHRNA7|DSCAM|CAPRIN1|PTPRD|TRPC5|UBE3A|VLDLR|PICALM|KALRN|HECW2
-3.03375	-2.56096	0	GO:0050773	GO Biological Processes	regulation of dendrite development	19_GO:0032502 developmental process	-1.92806	3.09667	4.36959	28133	148	798	13	1.62907	0.448128	ARF1|CHRNA3|DCC|MTOR|CAPRIN1|PTPRD|PTPRS|TRPC5|UBE3A|VLDLR|KALRN|DLG5|HECW2
0	-2.42697	0	GO:0060996	GO Biological Processes	dendritic spine development	19_GO:0032502 developmental process	-1.78103	3.59739	4.4009	28133	98	798	10	1.25313	0.393785	ARF1|ARF4|CDC42|MTOR|CAPRIN1|PTPRS|UBE3A|KALRN|DLG5|UBA6
0	0	-2.69037	GO:0099173	GO Biological Processes	postsynapse organization	19_GO:0071840 cellular component organization or biogenesis	-1.6405	2.84663	4.01488	28133	161	798	13	1.62907	0.448128	ARF1|ARF4|CDC42|CHRNA7|HSPA8|CAPRIN1|MUSK|PTPRD|PTPRS|UBE3A|KALRN|DNAJA3|ZDHHC2
0	-2.57769	0	GO:0048814	GO Biological Processes	regulation of dendrite morphogenesis	19_GO:0032502 developmental process	-1.28277	6.98566	4.55114	28133	89	181	4	2.20994	1.09269	PTPRD|UBE3A|KALRN|HECW2
0	-2.54273	0	GO:0106027	GO Biological Processes	neuron projection organization	19_GO:0071840 cellular component organization or biogenesis	-1.25521	6.83213	4.48411	28133	91	181	4	2.20994	1.09269	CDC42|DCTN1|UBE3A|KALRN
0	-2.1643	0	GO:0060997	GO Biological Processes	dendritic spine morphogenesis	19_GO:0032502 developmental process	-0.989942	7.77155	4.22525	28133	60	181	3	1.65746	0.948971	CDC42|UBE3A|KALRN
0	-3.14878	-2.53472	GO:0098781	GO Biological Processes	ncRNA transcription	19_GO:0008152 metabolic process	-3.10495	4.20465	5.72758	28133	109	798	13	1.62907	0.448128	CCNT1|MTOR|GTF2F2|POLR2A|TBP|ELL2|RPRD2|INTS1|INTS6|NOP53|CC2D1A|POLR1B|TOPAZ1
0	0	-3.25098	GO:0034660	GO Biological Processes	ncRNA metabolic process	19_GO:0008152 metabolic process	-2.82259	2.12742	4.68767	28133	580	798	35	4.38596	0.724923	CCNT1|DARS1|DDX10|MTOR|GARS1|GTF2F2|HSD17B10|EIF6|POLR2A|PPA1|RAN|SARS1|TBP|WARS1|ERN2|ELL2|RRP12|BOP1|RPRD2|INTS1|INTS6|AGO2|CPSF1|NOP53|XRN1|RC3H2|CC2D1A|IMP3|UTP3|MRPL44|NOL9|POLR1B|TDRD9|TRIM71|TOPAZ1
0	0	-2.74723	R-HSA-6807505	Reactome Gene Sets	RNA polymerase II transcribes snRNA genes		-2.65231	4.76411	5.53967	28133	74	798	10	1.25313	0.393785	CCNT1|GTF2F2|POLR2A|SUPT4H1|TBP|ELL2|RPRD2|INTS1|INTS6|SSU72
0	-2.87204	-2.03507	GO:0042795	GO Biological Processes	snRNA transcription by RNA polymerase II	19_GO:0008152 metabolic process	-2.02879	4.2877	4.83853	28133	74	798	9	1.12782	0.373814	CCNT1|GTF2F2|POLR2A|TBP|ELL2|RPRD2|INTS1|INTS6|CC2D1A
0	-2.8504	-2.01117	GO:0009301	GO Biological Processes	snRNA transcription	19_GO:0008152 metabolic process	-1.99077	4.23053	4.7865	28133	75	798	9	1.12782	0.373814	CCNT1|GTF2F2|POLR2A|TBP|ELL2|RPRD2|INTS1|INTS6|CC2D1A
0	0	-2.32417	GO:0006354	GO Biological Processes	DNA-templated transcription, elongation	19_GO:0008152 metabolic process	-1.26354	2.96255	3.66564	28133	119	798	10	1.25313	0.393785	CCNT1|GTF2F2|GTF2H1|POLR2A|SUPT4H1|TBP|TAF1C|ZMYND11|ELL2|POLR1B
0	-2.2914	0	GO:0016073	GO Biological Processes	snRNA metabolic process	19_GO:0008152 metabolic process	-1.09073	2.96532	3.48006	28133	107	798	9	1.12782	0.373814	CCNT1|GTF2F2|POLR2A|TBP|ELL2|RPRD2|INTS1|INTS6|CC2D1A
0	0	-2.32572	R-HSA-9018519	Reactome Gene Sets	Estrogen-dependent gene expression		-1.05495	2.58532	3.32627	28133	150	798	11	1.37845	0.412743	CCNT1|DDX5|GTF2F2|PRMT1|HSP90AA1|POLR2A|TBP|YY1|KDM1A|AGO2|TNRC6A
0	0	-2.09892	CORUM:103	CORUM	RNA polymerase II holoenzyme complex		-1.0026	5.87573	4.08286	28133	24	798	4	0.501253	0.249998	GTF2F2|GTF2H1|POLR2A|TBP
0	0	-2.3052	GO:0050434	GO Biological Processes	positive regulation of viral transcription	19_GO:0051704 multi-organism process	-1.08908	5.7768	4.01251	28133	40	487	4	0.821355	0.408988	CCNT1|DHX9|GTF2F2|SUPT4H1
0	0	-2.3052	WP405	WikiPathways	Eukaryotic Transcription Initiation		-1.08908	5.7768	4.01251	28133	40	487	4	0.821355	0.408988	GTF2F2|GTF2H1|TBP|POLR1B
0	0	-2.00122	CORUM:2825	CORUM	BRCA1-RNA polymerase II complex		-0.901217	5.42375	3.85578	28133	26	798	4	0.501253	0.249998	GTF2F2|GTF2H1|POLR2A|TBP
0	0	-2.12229	ko03022	KEGG Pathway	Basal transcription factors		-0.963123	5.13493	3.68437	28133	45	487	4	0.821355	0.408988	GTF2F2|GTF2H1|TBP|TAF5L
0	0	-2.08864	R-HSA-167169	Reactome Gene Sets	HIV Transcription Elongation		-0.940011	5.0233	3.62458	28133	46	487	4	0.821355	0.408988	CCNT1|GTF2F2|GTF2H1|SUPT4H1
0	0	-2.08864	R-HSA-167200	Reactome Gene Sets	Formation of HIV-1 elongation complex containing HIV-1 Tat		-0.940011	5.0233	3.62458	28133	46	487	4	0.821355	0.408988	CCNT1|GTF2F2|GTF2H1|SUPT4H1
0	0	-2.08864	R-HSA-167246	Reactome Gene Sets	Tat-mediated elongation of the HIV-1 transcript		-0.940011	5.0233	3.62458	28133	46	487	4	0.821355	0.408988	CCNT1|GTF2F2|GTF2H1|SUPT4H1
0	0	-2.05939	R-HSA-167172	Reactome Gene Sets	Transcription of the HIV genome		-0.919789	3.95671	3.35718	28133	73	487	5	1.02669	0.456788	CCNT1|GTF2F2|GTF2H1|SUPT4H1|TBP
0	0	-2.02394	R-HSA-167152	Reactome Gene Sets	Formation of HIV elongation complex in the absence of HIV Tat		-0.897031	4.814	3.51004	28133	48	487	4	0.821355	0.408988	CCNT1|GTF2F2|GTF2H1|SUPT4H1
0	0	-2.02394	hsa03022	KEGG Pathway	Basal transcription factors		-0.897031	4.814	3.51004	28133	48	487	4	0.821355	0.408988	GTF2F2|GTF2H1|TBP|TAF5L
0	-3.7374	-2.25029	GO:0001944	GO Biological Processes	vasculature development	19_GO:0032502 developmental process	-3.00802	1.97353	4.72985	28133	786	798	44	5.51378	0.807993	ACVR2B|RHOA|BAK1|BMPR2|BTG1|CDC42|CHRNA7|MAPK14|EFNB2|MEGF8|GPX1|HHEX|HMOX1|HSPG2|ISL1|LOXL2|PDE3B|PDPK1|PRKCA|ROBO2|SARS1|SAT1|SOD2|STIM1|TEK|WARS1|YAP1|HECTD1|AGO2|PDCD4|NSDHL|SIRT6|EGLN1|AGGF1|FBXW7|HIF1AN|PLXDC1|RNF213|DYNC2H1|IMMP2L|NUS1|AMOT|HIPK1|UNC5B
0	-3.7374	-2.25029	GO:0072358	GO Biological Processes	cardiovascular system development	19_GO:0032502 developmental process	-3.00802	1.97353	4.72985	28133	786	798	44	5.51378	0.807993	ACVR2B|RHOA|BAK1|BMPR2|BTG1|CDC42|CHRNA7|MAPK14|EFNB2|MEGF8|GPX1|HHEX|HMOX1|HSPG2|ISL1|LOXL2|PDE3B|PDPK1|PRKCA|ROBO2|SARS1|SAT1|SOD2|STIM1|TEK|WARS1|YAP1|HECTD1|AGO2|PDCD4|NSDHL|SIRT6|EGLN1|AGGF1|FBXW7|HIF1AN|PLXDC1|RNF213|DYNC2H1|IMMP2L|NUS1|AMOT|HIPK1|UNC5B
0	-3.93327	0	GO:0001568	GO Biological Processes	blood vessel development	19_GO:0032502 developmental process	-2.52264	1.91702	4.3611	28133	754	798	41	5.13784	0.781512	ACVR2B|RHOA|BAK1|BMPR2|BTG1|CDC42|CHRNA7|MAPK14|EFNB2|MEGF8|GPX1|HHEX|HMOX1|HSPG2|ISL1|LOXL2|PDE3B|PDPK1|PRKCA|ROBO2|SARS1|SAT1|STIM1|TEK|WARS1|YAP1|HECTD1|AGO2|NSDHL|SIRT6|EGLN1|AGGF1|FBXW7|HIF1AN|PLXDC1|RNF213|DYNC2H1|NUS1|AMOT|HIPK1|UNC5B
-2.1663	-2.01064	0	GO:0090130	GO Biological Processes	tissue migration	19_GO:0032501 multicellular organismal process	-2.22243	2.31176	4.31592	28133	366	798	24	3.00752	0.604605	ACTA1|ACTC1|RHOA|ARSB|BMPR2|MAPK14|CSNK2B|EFNB2|FGFR1|MTOR|GPX1|HMOX1|LOXL2|P2RX4|PDPK1|PRKCA|PTPRR|TEK|STRAP|CLASP1|FBXW7|NUS1|GLIPR2|AMOT
0	-2.42804	-2.04341	GO:0001667	GO Biological Processes	ameboidal-type cell migration	19_GO:0040011 locomotion	-2.03228	2.08254	4.06122	28133	474	798	28	3.50877	0.651358	RHOA|ARSB|BMPR2|C1QBP|MAPK14|CSNK2B|EFNB2|MEGF8|FGFR1|MTOR|GPX1|HMOX1|ISL1|LOXL2|P2RX4|PDPK1|PRKCA|PTPRR|TEK|ARHGEF7|STRAP|CLASP1|AGO2|SEMA5B|FBXW7|NUS1|GLIPR2|AMOT
0	-2.81782	0	GO:0048514	GO Biological Processes	blood vessel morphogenesis	19_GO:0032502 developmental process	-1.73793	1.8226	3.70177	28133	677	798	35	4.38596	0.724923	RHOA|BAK1|BMPR2|BTG1|CDC42|CHRNA7|MAPK14|EFNB2|GPX1|HHEX|HMOX1|HSPG2|ISL1|LOXL2|PDE3B|PDPK1|PRKCA|SARS1|SAT1|STIM1|TEK|WARS1|YAP1|AGO2|SIRT6|EGLN1|AGGF1|FBXW7|HIF1AN|PLXDC1|RNF213|NUS1|AMOT|HIPK1|UNC5B
0	-2.06003	0	GO:0010631	GO Biological Processes	epithelial cell migration	19_GO:0040011 locomotion	-1.67714	2.16647	3.79516	28133	358	798	22	2.75689	0.579613	RHOA|ARSB|BMPR2|MAPK14|CSNK2B|EFNB2|FGFR1|MTOR|GPX1|HMOX1|LOXL2|P2RX4|PDPK1|PRKCA|PTPRR|TEK|STRAP|CLASP1|FBXW7|NUS1|GLIPR2|AMOT
0	-2.04133	0	GO:0090132	GO Biological Processes	epithelium migration	19_GO:0032501 multicellular organismal process	-1.64047	2.14847	3.75241	28133	361	798	22	2.75689	0.579613	RHOA|ARSB|BMPR2|MAPK14|CSNK2B|EFNB2|FGFR1|MTOR|GPX1|HMOX1|LOXL2|P2RX4|PDPK1|PRKCA|PTPRR|TEK|STRAP|CLASP1|FBXW7|NUS1|GLIPR2|AMOT
0	-2.8065	0	GO:0001525	GO Biological Processes	angiogenesis	19_GO:0032502 developmental process	-1.60243	1.85865	3.59522	28133	588	798	31	3.88471	0.684028	RHOA|BTG1|CDC42|CHRNA7|MAPK14|EFNB2|GPX1|HHEX|HMOX1|HSPG2|ISL1|LOXL2|PDE3B|PDPK1|PRKCA|SARS1|SAT1|STIM1|TEK|WARS1|AGO2|SIRT6|EGLN1|AGGF1|FBXW7|PLXDC1|RNF213|NUS1|AMOT|HIPK1|UNC5B
0	0	-2.98372	GO:0043534	GO Biological Processes	blood vessel endothelial cell migration	19_GO:0040011 locomotion	-1.58105	3.28227	4.03113	28133	176	487	10	2.05339	0.642637	MAPK14|CSNK2B|EFNB2|GPX1|HMOX1|P2RX4|PDPK1|FBXW7|NUS1|AMOT
0	-2.19616	0	GO:1901342	GO Biological Processes	regulation of vasculature development	19_GO:0032502 developmental process	-1.46707	1.99553	3.52915	28133	424	798	24	3.00752	0.604605	RHOA|BTG1|CHRNA7|HHEX|HMOX1|HSPG2|ISL1|PDE3B|PDPK1|PRKCA|SARS1|SOD2|STIM1|TEK|WARS1|AGO2|PDCD4|SIRT6|EGLN1|AGGF1|FBXW7|HIF1AN|AMOT|HIPK1
0	-2.51698	0	GO:0010632	GO Biological Processes	regulation of epithelial cell migration	19_GO:0040011 locomotion	-1.28176	2.15843	3.41161	28133	294	798	18	2.25564	0.525629	RHOA|ARSB|BMPR2|MAPK14|CSNK2B|FGFR1|MTOR|HMOX1|P2RX4|PDPK1|PRKCA|PTPRR|TEK|STRAP|CLASP1|FBXW7|NUS1|GLIPR2
0	-2.45702	0	GO:0045765	GO Biological Processes	regulation of angiogenesis	19_GO:0032502 developmental process	-1.09991	1.93301	3.1412	28133	383	798	21	2.63158	0.566651	RHOA|BTG1|CHRNA7|HHEX|HMOX1|HSPG2|ISL1|PDE3B|PDPK1|PRKCA|SARS1|STIM1|TEK|WARS1|AGO2|SIRT6|EGLN1|AGGF1|FBXW7|AMOT|HIPK1
0	-4.7222	0	GO:0014066	GO Biological Processes	regulation of phosphatidylinositol 3-kinase signaling	19_GO:0023052 signaling	-2.98654	8.56706	6.8776	28133	127	181	7	3.8674	1.4332	CBL|F2|FGFR1|PTPN13|TEK|UBE3A|UNC5B
-2.31581	-4.58552	0	GO:0014068	GO Biological Processes	positive regulation of phosphatidylinositol 3-kinase signaling	19_GO:0048518 positive regulation of biological process	-2.87558	10.3621	7.15836	28133	90	181	6	3.31492	1.33069	CBL|F2|FGFR1|TEK|UBE3A|UNC5B
0	-4.43975	0	GO:0048015	GO Biological Processes	phosphatidylinositol-mediated signaling	19_GO:0023052 signaling	-2.75948	6.47629	6.12702	28133	192	181	8	4.41989	1.52774	RHOA|CBL|F2|FGFR1|PTPN13|TEK|UBE3A|UNC5B
0	-4.37623	0	GO:0048017	GO Biological Processes	inositol lipid-mediated signaling	19_GO:0023052 signaling	-2.70645	6.34412	6.04154	28133	196	181	8	4.41989	1.52774	RHOA|CBL|F2|FGFR1|PTPN13|TEK|UBE3A|UNC5B
0	-4.18631	0	GO:0014065	GO Biological Processes	phosphatidylinositol 3-kinase signaling	19_GO:0023052 signaling	-2.54859	7.06504	6.07311	28133	154	181	7	3.8674	1.4332	CBL|F2|FGFR1|PTPN13|TEK|UBE3A|UNC5B
0	-2.76128	0	GO:0090218	GO Biological Processes	positive regulation of lipid kinase activity	19_GO:0048518 positive regulation of biological process	-1.42335	12.6025	5.68282	28133	37	181	3	1.65746	0.948971	CDC42|F2|TEK
0	-2.41082	0	M92	Canonical Pathways	PID ANGIOPOIETIN RECEPTOR PATHWAY		-1.16688	9.51618	4.80116	28133	49	181	3	1.65746	0.948971	F2|FOXO1|TEK
-4.71792	0	0	M3008	Canonical Pathways	NABA ECM GLYCOPROTEINS		-2.98329	6.0935	6.23529	28133	196	212	9	4.24528	1.38473	DMBT1|LAMB2|LAMC1|MATN2|NID1|SLIT3|SPARCL1|FBN3|CDCP2
-4.70834	0	0	R-HSA-1474244	Reactome Gene Sets	Extracellular matrix organization		-2.9773	4.84961	5.851	28133	301	212	11	5.18868	1.52332	HSPG2|LAMB2|LAMC1|LOXL2|MUSK|NID1|PPIB|PRKCA|PRSS1|PTPRS|FBN3
-4.31123	0	0	M5884	Canonical Pathways	NABA CORE MATRISOME		-2.64708	4.82556	5.55506	28133	275	212	10	4.71698	1.45604	DMBT1|HSPG2|LAMB2|LAMC1|MATN2|NID1|SLIT3|SPARCL1|FBN3|CDCP2
-4.13277	0	0	R-HSA-3000157	Reactome Gene Sets	Laminin interactions		-2.50728	17.6937	7.9715	28133	30	212	4	1.88679	0.934454	HSPG2|LAMB2|LAMC1|NID1
-3.65706	0	0	GO:0030198	GO Biological Processes	extracellular matrix organization	19_GO:0071840 cellular component organization or biogenesis	-2.11608	3.69552	4.70118	28133	395	212	11	5.18868	1.52332	BCL3|EXT1|HSPG2|LAMB2|LAMC1|LOXL2|NID1|PRSS1|RB1|ST7|ADAMTS7
-3.63529	0	0	M5887	Canonical Pathways	NABA BASEMENT MEMBRANES		-2.09827	13.2703	6.76688	28133	40	212	4	1.88679	0.934454	HSPG2|LAMB2|LAMC1|NID1
-3.55697	0	0	R-HSA-3000178	Reactome Gene Sets	ECM proteoglycans		-2.03096	8.73045	5.88022	28133	76	212	5	2.35849	1.04224	HSPG2|LAMB2|LAMC1|MUSK|PTPRS
-3.12739	0	0	GO:0043062	GO Biological Processes	extracellular structure organization	19_GO:0071840 cellular component organization or biogenesis	-1.69068	3.19416	4.12076	28133	457	212	11	5.18868	1.52332	BCL3|EXT1|HSPG2|LAMB2|LAMC1|LOXL2|NID1|PRSS1|RB1|ST7|ADAMTS7
-2.98651	0	0	R-HSA-3000171	Reactome Gene Sets	Non-integrin membrane-ECM interactions		-1.5824	8.9968	5.35788	28133	59	212	4	1.88679	0.934454	HSPG2|LAMB2|LAMC1|PRKCA
-2.43862	0	0	R-HSA-8875878	Reactome Gene Sets	MET promotes cell motility		-1.18796	9.70996	4.86317	28133	41	212	3	1.41509	0.811204	LAMB2|LAMC1|RAP1B
-2.37164	0	0	R-HSA-1474228	Reactome Gene Sets	Degradation of the extracellular matrix		-1.14248	4.73939	3.86494	28133	140	212	5	2.35849	1.04224	HSPG2|LAMC1|NID1|PRSS1|FBN3
-2.49456	0	0	GO:0007224	GO Biological Processes	smoothened signaling pathway	19_GO:0023052 signaling	-2.90517	3.76764	5.42492	28133	131	798	14	1.75439	0.464748	MEGF8|EXT1|PRKACA|RB1|DLG5|B9D1|INTU|NSDHL|UCHL5|WDR19|DYNC2H1|TXNDC15|ARMC9|HIPK1
0	0	-4.65181	ko05168	KEGG Pathway	Herpes simplex infection		-2.92942	4.05937	5.54104	28133	185	487	13	2.6694	0.730411	C1QBP|CSNK2A1|CSNK2B|EEF1D|MYD88|SRSF3|SRSF4|TBP|TRAF3|CUL1|TAF5L|NOP53|UBE2R2
0	0	-2.02562	hsa05168	KEGG Pathway	Herpes simplex virus 1 infection		-0.89742	1.85683	2.71828	28133	560	487	18	3.6961	0.854927	BAK1|C1QBP|CSNK2A1|CSNK2B|EEF1D|GNAO1|PDIA3|MYD88|SRSF3|SRSF4|TBP|TRAF3|TSC1|CUL1|EIF2B2|TAF5L|NOP53|UBE2R2
0	0	-4.64747	GO:0005975	GO Biological Processes	carbohydrate metabolic process	19_GO:0008152 metabolic process	-2.92608	2.4409	4.89006	28133	639	487	27	5.54415	1.03697	ALDOC|ATF4|ENTPD5|CLTC|MAPK14|CYB5A|GLB1|EIF6|LCT|MPI|PHKG2|PMM2|SLC35A2|SLC25A11|FPGT|MPDU1|NUP155|PPIP5K1|GNPDA1|AKR1A1|MAN1A2|SLC2A8|CHST11|DCXR|NAGK|CHID1|CHST14
0	0	-2.82895	GO:0019318	GO Biological Processes	hexose metabolic process	19_GO:0008152 metabolic process	-1.5817	2.3973	3.79168	28133	250	798	17	2.13033	0.511147	ALDOC|ATF4|CPT1A|MAPK14|MTOR|GLB1|FOXA2|MPI|PFKM|PHKG2|PMM2|SLC35A2|SLC25A11|IRS2|FPGT|AKR1A1|DCXR
0	0	-2.71367	GO:0005996	GO Biological Processes	monosaccharide metabolic process	19_GO:0008152 metabolic process	-1.29385	2.1658	3.4274	28133	293	798	18	2.25564	0.525629	ALDOC|ATF4|CPT1A|MAPK14|CYB5A|MTOR|GLB1|FOXA2|MPI|PFKM|PHKG2|PMM2|SLC35A2|SLC25A11|IRS2|FPGT|AKR1A1|DCXR
0	-2.98539	-3.71966	M237	Canonical Pathways	PID VEGFR1 2 PATHWAY		-2.87558	5.10933	5.83933	28133	69	798	10	1.25313	0.393785	ARF1|RHOA|CBL|CDC42|MAPK14|GRB10|HSP90AA1|PDPK1|PRKACA|PRKCA
0	-2.68357	0	ko05205	KEGG Pathway	Proteoglycans in cancer		-1.63321	2.605	3.92131	28133	203	798	15	1.8797	0.480753	RHOA|CAMK2D|CBL|CDC42|MAPK14|CTSL|DDX5|FGFR1|MTOR|HSPG2|PDPK1|PRKACA|PRKCA|RPS6KB1|PDCD4
0	0	-2.00122	M226	Canonical Pathways	PID VEGFR1 PATHWAY		-1.63321	6.77969	5.03763	28133	26	798	5	0.626566	0.27933	CBL|HSP90AA1|PDPK1|PRKACA|PRKCA
0	-2.52972	0	hsa05205	KEGG Pathway	Proteoglycans in cancer		-1.37998	2.42576	3.61076	28133	218	798	15	1.8797	0.480753	RHOA|CAMK2D|CBL|CDC42|MAPK14|CTSL|DDX5|FGFR1|MTOR|HSPG2|PDPK1|PRKACA|PRKCA|RPS6KB1|PDCD4
0	0	-4.6164	GO:1901264	GO Biological Processes	carbohydrate derivative transport	19_GO:0051179 localization	-2.89801	5.8417	6.07186	28133	89	487	9	1.84805	0.610298	SLC25A5|PSAP|SLC35A2|VLDLR|SLC35B1|NPC2|RALBP1|SLC35B3|SLC15A4
0	0	-3.98278	GO:1901679	GO Biological Processes	nucleotide transmembrane transport	19_GO:0051179 localization	-2.65918	11.7515	7.11645	28133	15	798	5	0.626566	0.27933	SLC25A5|SLC35B3|SLC25A36|SLC25A32|SLC25A51
0	0	-2.71518	GO:0006862	GO Biological Processes	nucleotide transport	19_GO:0051179 localization	-1.34419	5.68619	4.46041	28133	31	798	5	0.626566	0.27933	SLC25A5|SLC35B3|SLC25A36|SLC25A32|SLC25A51
0	0	-2.44753	GO:0015748	GO Biological Processes	organophosphate ester transport	19_GO:0051179 localization	-1.19312	3.57855	3.64526	28133	113	487	7	1.43737	0.539357	SLC25A5|PITPNA|ATP8A1|NPC2|SLC35B3|SLC25A32|SLC25A51
0	0	-2.3386	R-HSA-425407	Reactome Gene Sets	SLC-mediated transmembrane transport		-1.11404	2.53166	3.23509	28133	251	487	11	2.25873	0.673297	SLC25A5|ARL2|SLC26A2|SLC35A2|SLC39A7|SLC9A8|SLC2A8|SLC35B3|SLC22A15|SLC15A4|SLC30A7
0	0	-2.15685	R-HSA-425397	Reactome Gene Sets	Transport of vitamins, nucleosides, and related molecules		-0.986778	5.25163	3.74596	28133	44	487	4	0.821355	0.408988	SLC25A5|ARL2|SLC35A2|SLC35B3
0	0	-4.57548	GO:1990440	GO Biological Processes	positive regulation of transcription from RNA polymerase II promoter in response to endoplasmic reticulum stress	19_GO:0048518 positive regulation of biological process	-2.86709	21.0065	8.80833	28133	11	487	4	0.821355	0.408988	ATF4|HSPA5|MBTPS2|CREB3L3
0	0	-4.04704	WP3613	WikiPathways	Photodynamic therapy-induced unfolded protein response		-2.43502	10.6978	6.69118	28133	27	487	5	1.02669	0.456788	ATF4|HSPA5|DNAJC3|PDIA6|DNAJB11
0	0	-3.14515	GO:0036003	GO Biological Processes	positive regulation of transcription from RNA polymerase II promoter in response to stress	19_GO:0048518 positive regulation of biological process	-1.70582	9.62799	5.61231	28133	24	487	4	0.821355	0.408988	ATF4|HSPA5|MBTPS2|CREB3L3
0	0	-2.99587	R-HSA-381033	Reactome Gene Sets	ATF6 (ATF6-alpha) activates chaperones		-1.5903	14.442	6.18141	28133	12	487	3	0.616016	0.35456	ATF4|HSPA5|MBTPS2
0	0	-2.8916	WP4861	WikiPathways	Endoplasmic reticulum stress response in Coronavirus infection		-1.51099	6.14553	4.68579	28133	47	487	5	1.02669	0.456788	ATF4|HSPA5|PPP1R8|MBTPS2|PPP1R16A
0	0	-2.74723	ko04918	KEGG Pathway	Thyroid hormone synthesis		-1.41212	4.68389	4.21148	28133	74	487	6	1.23203	0.499867	ATF4|CANX|GPX1|HSPA5|PRKACA|CREB3L3
0	0	-2.60237	hsa04918	KEGG Pathway	Thyroid hormone synthesis		-1.30139	4.38744	4.00163	28133	79	487	6	1.23203	0.499867	ATF4|CANX|GPX1|HSPA5|PRKACA|CREB3L3
0	0	-2.32602	GO:0010042	GO Biological Processes	response to manganese ion	19_GO:0050896 response to stimulus	-1.10425	8.6652	4.55128	28133	20	487	3	0.616016	0.35456	ATF4|HSPA5|SOD2
0	0	-2.14273	ko04915	KEGG Pathway	Estrogen signaling pathway		-0.978214	3.53681	3.33887	28133	98	487	6	1.23203	0.499867	ATF4|GNAO1|HSPA8|HSP90AA1|PRKACA|CREB3L3
0	0	-2.04894	WP4925	WikiPathways	Unfolded protein response		-0.914813	6.93216	3.93837	28133	25	487	3	0.616016	0.35456	ATF4|HSPA5|MBTPS2
0	0	-4.1663	R-HSA-9612973	Reactome Gene Sets	Autophagy		-2.82237	3.50209	5.26738	28133	151	798	15	1.8797	0.480753	CSNK2A1|CSNK2B|DYNC1H1|MTOR|HSPA8|HSP90AA1|TSC1|UBB|UBC|UVRAG|IFT88|MTMR3|GABARAPL2|VPS28|FUNDC1
0	0	-3.87246	R-HSA-1632852	Reactome Gene Sets	Macroautophagy		-2.74582	3.62913	5.25131	28133	136	798	14	1.75439	0.464748	CSNK2A1|CSNK2B|DYNC1H1|MTOR|HSPA8|HSP90AA1|TSC1|UBB|UBC|UVRAG|IFT88|MTMR3|GABARAPL2|FUNDC1
0	0	-4.09138	R-HSA-9663891	Reactome Gene Sets	Selective autophagy		-2.47544	5.70548	5.62876	28133	81	487	8	1.64271	0.575996	CSNK2A1|CSNK2B|DYNC1H1|HSPA8|HSP90AA1|UBB|UBC|FUNDC1
0	0	-3.89181	R-HSA-5205647	Reactome Gene Sets	Mitophagy		-2.30625	9.95999	6.40724	28133	29	487	5	1.02669	0.456788	CSNK2A1|CSNK2B|UBB|UBC|FUNDC1
0	0	-3.61916	R-HSA-3700989	Reactome Gene Sets	Transcriptional Regulation by TP53		-2.23471	2.3181	4.33075	28133	365	798	24	3.00752	0.604605	CCNT1|MAPK14|CSNK2A1|CSNK2B|MTOR|GTF2F2|GTF2H1|PRMT1|CNOT3|PDPK1|POLR2A|PPP2R5C|SUPT4H1|TBP|TSC1|UBB|UBC|YWHAB|YWHAG|PRDX5|AGO2|TNRC6A|GATAD2A|HIPK1
0	0	-2.27049	ko04137	KEGG Pathway	Mitophagy - animal		-1.76759	4.339	4.60479	28133	65	798	8	1.00251	0.352658	ATF4|BNIP3|CSNK2A1|CSNK2B|UBB|GABARAPL2|TBC1D15|FUNDC1
0	0	-2.21476	hsa04137	KEGG Pathway	Mitophagy - animal		-1.69721	4.20948	4.4939	28133	67	798	8	1.00251	0.352658	ATF4|BNIP3|CSNK2A1|CSNK2B|UBB|GABARAPL2|TBC1D15|FUNDC1
0	0	-3.1152	R-HSA-8934903	Reactome Gene Sets	Receptor Mediated Mitophagy		-1.68264	15.7549	6.49618	28133	11	487	3	0.616016	0.35456	CSNK2A1|CSNK2B|FUNDC1
0	0	-2.88402	R-HSA-1483191	Reactome Gene Sets	Synthesis of PC		-1.50922	6.29543	4.78994	28133	28	798	5	0.626566	0.27933	CHKA|CSNK2A1|CSNK2B|STARD10|ABHD3
0	0	-2.96507	GO:1901796	GO Biological Processes	regulation of signal transduction by p53 class mediator	19_GO:0023052 signaling	-1.56719	3.26373	4.00979	28133	177	487	10	2.05339	0.642637	MAPK14|CSNK2A1|CSNK2B|DDX5|TBP|UBB|KDM1A|BOP1|NOP53|CDK5RAP3
0	0	-2.53372	M26	Canonical Pathways	PID NFKAPPAB ATYPICAL PATHWAY		-1.4734	8.29515	5.14072	28133	17	798	4	0.501253	0.249998	BCL3|MAPK14|CSNK2A1|CSNK2B
0	0	-2.63212	GO:0072331	GO Biological Processes	signal transduction by p53 class mediator	19_GO:0023052 signaling	-1.32384	2.62582	3.52258	28133	264	487	12	2.46407	0.702496	MAPK14|CSNK2A1|CSNK2B|DDX5|FHIT|PRMT1|TBP|UBB|KDM1A|BOP1|NOP53|CDK5RAP3
0	0	-2.38618	M229	Canonical Pathways	PID P38 ALPHA BETA DOWNSTREAM PATHWAY		-1.15334	6.08084	4.15969	28133	38	487	4	0.821355	0.408988	MAPK14|CSNK2A1|CSNK2B|EIF4E
0	0	-2.34507	GO:0006656	GO Biological Processes	phosphatidylcholine biosynthetic process	19_GO:0008152 metabolic process	-1.11881	5.92492	4.08482	28133	39	487	4	0.821355	0.408988	CHKA|CSNK2A1|CSNK2B|STARD10
0	0	-2.27449	R-HSA-6804756	Reactome Gene Sets	Regulation of TP53 Activity through Phosphorylation		-1.06614	3.76748	3.52882	28133	92	487	6	1.23203	0.499867	MAPK14|CSNK2A1|CSNK2B|TBP|UBB|UBC
0	0	-2.16053	R-HSA-5633007	Reactome Gene Sets	Regulation of TP53 Activity		-0.886764	2.42374	3.08577	28133	160	798	11	1.37845	0.412743	MAPK14|CSNK2A1|CSNK2B|MTOR|PDPK1|PPP2R5C|TBP|UBB|UBC|GATAD2A|HIPK1
0	0	-4.55818	R-HSA-532668	Reactome Gene Sets	N-glycan trimming in the ER and Calnexin/Calreticulin cycle		-2.8564	9.90308	6.99496	28133	35	487	6	1.23203	0.499867	CANX|PDIA3|UBB|UBC|DERL2|DERL1
0	0	-4.16922	R-HSA-8852135	Reactome Gene Sets	Protein ubiquitination		-2.5348	5.84992	5.72927	28133	79	487	8	1.64271	0.575996	PEX14|UBB|UBC|BCL10|UBE2R2|UBA6|RAD18|DERL1
0	0	-4.12979	R-HSA-901042	Reactome Gene Sets	Calnexin/calreticulin cycle		-2.50511	11.1092	6.84457	28133	26	487	5	1.02669	0.456788	CANX|PDIA3|UBB|UBC|DERL2
0	0	-3.79439	R-HSA-162599	Reactome Gene Sets	Late Phase of HIV Life Cycle		-2.231	4.15597	4.95058	28133	139	487	10	2.05339	0.642637	CCNT1|GTF2F2|GTF2H1|RAN|SUPT4H1|TBP|UBB|UBC|NUP155|VPS28
0	0	-3.29541	R-HSA-9613829	Reactome Gene Sets	Chaperone Mediated Autophagy		-1.92641	8.01236	5.62185	28133	22	798	5	0.626566	0.27933	HSPA8|HSP90AA1|UBB|UBC|IFT88
0	0	-3.49353	GO:0044766	GO Biological Processes	multi-organism transport	19_GO:0051704 multi-organism process	-1.98199	5.39168	5.05454	28133	75	487	7	1.43737	0.539357	CTSL|RAN|UBB|UBC|NUP155|VPS28|THOC6
0	0	-3.49353	GO:1902579	GO Biological Processes	multi-organism localization	19_GO:0051704 multi-organism process	-1.98199	5.39168	5.05454	28133	75	487	7	1.43737	0.539357	CTSL|RAN|UBB|UBC|NUP155|VPS28|THOC6
0	0	-3.47981	R-HSA-162587	Reactome Gene Sets	HIV Life Cycle		-1.97258	3.80052	4.59492	28133	152	487	10	2.05339	0.642637	CCNT1|GTF2F2|GTF2H1|RAN|SUPT4H1|TBP|UBB|UBC|NUP155|VPS28
0	0	-3.47372	GO:0002221	GO Biological Processes	pattern recognition receptor signaling pathway	19_GO:0002376 immune system process	-1.96832	3.28538	4.42258	28133	211	487	12	2.46407	0.702496	C1QBP|CTSB|CTSL|MYD88|PDPK1|TLR1|TRAF3|UBB|UBC|BCL10|NOP53|SLC15A4
0	0	-3.41222	R-HSA-168898	Reactome Gene Sets	Toll-like Receptor Cascades		-1.91886	3.72697	4.51841	28133	155	487	10	2.05339	0.642637	MAPK14|CTSB|CTSL|MYD88|NFKB2|TLR1|TRAF3|UBB|UBC|CUL1
0	0	-2.82354	R-HSA-193704	Reactome Gene Sets	p75 NTR receptor-mediated signalling		-1.81072	3.63447	4.44083	28133	97	798	10	1.25313	0.393785	RHOA|ARHGDIA|MYD88|PSEN2|UBB|UBC|ARHGEF7|KALRN|NET1|AKAP13
0	0	-3.32141	R-HSA-1169410	Reactome Gene Sets	Antiviral mechanism by IFN-stimulated genes		-1.80911	3.96612	4.53927	28133	80	798	9	1.12782	0.373814	EIF4A1|EIF4E|EIF4G1|ABCE1|UBB|UBC|NUP155|ARIH1|EIF4E3
0	0	-3.30336	GO:0002224	GO Biological Processes	toll-like receptor signaling pathway	19_GO:0002376 immune system process	-1.83028	3.6105	4.39504	28133	160	487	10	2.05339	0.642637	CTSB|CTSL|MYD88|PDPK1|TLR1|TRAF3|UBB|UBC|BCL10|SLC15A4
0	0	-3.26682	R-HSA-8866654	Reactome Gene Sets	E3 ubiquitin ligases ubiquitinate target proteins		-1.80159	5.87471	4.97475	28133	59	487	6	1.23203	0.499867	PEX14|UBB|UBC|BCL10|RAD18|DERL1
0	0	-3.2479	CORUM:6131	CORUM	SELK multiprotein complex		-1.78765	17.3304	6.85511	28133	10	487	3	0.616016	0.35456	CANX|DERL2|DERL1
0	0	-2.06064	R-HSA-9006936	Reactome Gene Sets	Signaling by TGFB family members		-1.67132	3.45631	4.24626	28133	102	798	10	1.25313	0.393785	ACVR2B|RHOA|BMPR2|CBL|CCNT1|UBB|UBC|STRAP|UCHL5|TGIF2
0	0	-3.0772	GO:0046794	GO Biological Processes	transport of virus	19_GO:0051704 multi-organism process	-1.6523	5.41575	4.69385	28133	64	487	6	1.23203	0.499867	CTSL|RAN|UBB|UBC|NUP155|VPS28
0	0	-2.80864	R-HSA-1169408	Reactome Gene Sets	ISG15 antiviral mechanism		-1.53023	3.91715	4.23464	28133	72	798	8	1.00251	0.352658	EIF4A1|EIF4E|EIF4G1|UBB|UBC|NUP155|ARIH1|EIF4E3
0	0	-3.00875	R-HSA-2173788	Reactome Gene Sets	Downregulation of TGF-beta receptor signaling		-1.59732	8.88738	5.34024	28133	26	487	4	0.821355	0.408988	UBB|UBC|STRAP|UCHL5
0	0	-2.99587	R-HSA-9013973	Reactome Gene Sets	TICAM1-dependent activation of IRF3/IRF7		-1.5903	14.442	6.18141	28133	12	487	3	0.616016	0.35456	TRAF3|UBB|UBC
0	0	-2.77768	R-HSA-170834	Reactome Gene Sets	Signaling by TGF-beta Receptor Complex		-1.49797	3.86349	4.18558	28133	73	798	8	1.00251	0.352658	RHOA|CBL|CCNT1|UBB|UBC|STRAP|UCHL5|TGIF2
0	0	-2.90853	GO:0019058	GO Biological Processes	viral life cycle	19_GO:0051704 multi-organism process	-1.52425	2.48286	3.69969	28133	349	487	15	3.08008	0.78293	CDC42|CTSL|EFNB2|HSPA8|CHMP1A|PPIB|RAB1A|RAN|UBB|UBC|UVRAG|NUP155|IST1|VPS28|MITD1
0	0	-2.88752	R-HSA-1358803	Reactome Gene Sets	Downregulation of ERBB2:ERBB3 signaling		-1.51055	13.3311	5.90219	28133	13	487	3	0.616016	0.35456	UBB|UBC|RNF41
0	0	-2.88752	R-HSA-209543	Reactome Gene Sets	p75NTR recruits signalling complexes		-1.51055	13.3311	5.90219	28133	13	487	3	0.616016	0.35456	MYD88|UBB|UBC
0	0	-2.87616	R-HSA-166058	Reactome Gene Sets	MyD88:MAL(TIRAP) cascade initiated on plasma membrane		-1.50236	4.25659	4.21988	28133	95	487	7	1.43737	0.539357	MAPK14|MYD88|NFKB2|TLR1|UBB|UBC|CUL1
0	0	-2.87616	R-HSA-168188	Reactome Gene Sets	Toll Like Receptor TLR6:TLR2 Cascade		-1.50236	4.25659	4.21988	28133	95	487	7	1.43737	0.539357	MAPK14|MYD88|NFKB2|TLR1|UBB|UBC|CUL1
0	0	-2.82549	R-HSA-8863795	Reactome Gene Sets	Downregulation of ERBB2 signaling		-1.46577	7.968	4.98278	28133	29	487	4	0.821355	0.408988	HSP90AA1|UBB|UBC|RNF41
0	0	-2.79774	R-HSA-168179	Reactome Gene Sets	Toll Like Receptor TLR1:TLR2 Cascade		-1.44547	4.12628	4.11471	28133	98	487	7	1.43737	0.539357	MAPK14|MYD88|NFKB2|TLR1|UBB|UBC|CUL1
0	0	-2.79774	R-HSA-181438	Reactome Gene Sets	Toll Like Receptor 2 (TLR2) Cascade		-1.44547	4.12628	4.11471	28133	98	487	7	1.43737	0.539357	MAPK14|MYD88|NFKB2|TLR1|UBB|UBC|CUL1
0	0	-2.78838	R-HSA-174490	Reactome Gene Sets	Membrane binding and targetting of GAG proteins		-1.44248	12.3789	5.65212	28133	14	487	3	0.616016	0.35456	UBB|UBC|VPS28
0	0	-2.78838	R-HSA-174495	Reactome Gene Sets	Synthesis And Processing Of GAG, GAGPOL Polyproteins		-1.44248	12.3789	5.65212	28133	14	487	3	0.616016	0.35456	UBB|UBC|VPS28
0	0	-2.78838	R-HSA-975110	Reactome Gene Sets	TRAF6 mediated IRF7 activation in TLR7/8 or 9 signaling		-1.44248	12.3789	5.65212	28133	14	487	3	0.616016	0.35456	MYD88|UBB|UBC
0	0	-2.71518	R-HSA-182971	Reactome Gene Sets	EGFR downregulation		-1.34419	5.68619	4.46041	28133	31	798	5	0.626566	0.27933	CBL|CDC42|UBB|UBC|ARHGEF7
0	0	-2.76926	R-HSA-8866652	Reactome Gene Sets	Synthesis of active ubiquitin: roles of E1 and E2 enzymes		-1.42967	7.7024	4.87487	28133	30	487	4	0.821355	0.408988	UBB|UBC|UBE2R2|UBA6
0	-2.5984	0	GO:0007178	GO Biological Processes	transmembrane receptor protein serine/threonine kinase signaling pathway	19_GO:0023052 signaling	-1.32246	2.03951	3.40593	28133	363	798	21	2.63158	0.566651	ACVR2B|RHOA|BMPR2|CBL|MAPK14|CSNK2B|DDX5|MEGF8|EXT1|HSPA5|NEO1|PDPK1|UBB|UBC|STRAP|PDCD4|CHST11|TGIF2|MPP5|CD109|ELAPOR2
0	0	-2.39104	R-HSA-1236382	Reactome Gene Sets	Constitutive Signaling by Ligand-Responsive EGFR Cancer Variants		-1.32246	7.42198	4.78439	28133	19	798	4	0.501253	0.249998	CBL|HSP90AA1|UBB|UBC
0	0	-2.39104	R-HSA-5637815	Reactome Gene Sets	Signaling by Ligand-Responsive EGFR Variants in Cancer		-1.32246	7.42198	4.78439	28133	19	798	4	0.501253	0.249998	CBL|HSP90AA1|UBB|UBC
0	0	-2.72792	R-HSA-166016	Reactome Gene Sets	Toll Like Receptor 4 (TLR4) Cascade		-1.39617	3.58251	3.90189	28133	129	487	8	1.64271	0.575996	MAPK14|MYD88|NFKB2|TLR1|TRAF3|UBB|UBC|CUL1
0	0	-2.6631	R-HSA-2173789	Reactome Gene Sets	TGF-beta receptor signaling activates SMADs		-1.29024	5.5085	4.36002	28133	32	798	5	0.626566	0.27933	CBL|UBB|UBC|STRAP|UCHL5
0	0	-2.6631	R-HSA-2173796	Reactome Gene Sets	SMAD2/SMAD3:SMAD4 heterotrimer regulates transcription		-1.34895	7.221	4.67329	28133	32	487	4	0.821355	0.408988	CCNT1|UBB|UBC|TGIF2
0	0	-2.61246	R-HSA-175474	Reactome Gene Sets	Assembly Of The HIV Virion		-1.30996	10.8315	5.22088	28133	16	487	3	0.616016	0.35456	UBB|UBC|VPS28
0	0	-2.61246	R-HSA-193639	Reactome Gene Sets	p75NTR signals via NF-kB		-1.30996	10.8315	5.22088	28133	16	487	3	0.616016	0.35456	MYD88|UBB|UBC
0	0	-2.61246	R-HSA-205043	Reactome Gene Sets	NRIF signals cell death from the nucleus		-1.30996	10.8315	5.22088	28133	16	487	3	0.616016	0.35456	PSEN2|UBB|UBC
0	0	-2.61246	R-HSA-5684264	Reactome Gene Sets	MAP3K8 (TPL2)-dependent MAPK1/3 activation		-1.30996	10.8315	5.22088	28133	16	487	3	0.616016	0.35456	UBB|UBC|CUL1
0	0	-2.51764	R-HSA-9615710	Reactome Gene Sets	Late endosomal microautophagy		-1.14719	5.03634	4.0825	28133	35	798	5	0.626566	0.27933	HSPA8|UBB|UBC|IFT88|VPS28
0	0	-2.51764	GO:0002755	GO Biological Processes	MyD88-dependent toll-like receptor signaling pathway	19_GO:0002376 immune system process	-1.24022	6.60205	4.40141	28133	35	487	4	0.821355	0.408988	MYD88|TLR1|UBB|UBC
0	0	-2.51675	GO:0075733	GO Biological Processes	intracellular transport of virus	19_GO:0051704 multi-organism process	-1.24022	5.06737	4.07973	28133	57	487	5	1.02669	0.456788	RAN|UBB|UBC|NUP155|VPS28
0	0	-2.4837	R-HSA-2644602	Reactome Gene Sets	Signaling by NOTCH1 PEST Domain Mutants in Cancer		-1.21538	4.98	4.02704	28133	58	487	5	1.02669	0.456788	PSEN2|UBB|UBC|CUL1|FBXW7
0	0	-2.4837	R-HSA-2644603	Reactome Gene Sets	Signaling by NOTCH1 in Cancer		-1.21538	4.98	4.02704	28133	58	487	5	1.02669	0.456788	PSEN2|UBB|UBC|CUL1|FBXW7
0	0	-2.4837	R-HSA-2644606	Reactome Gene Sets	Constitutive Signaling by NOTCH1 PEST Domain Mutants		-1.21538	4.98	4.02704	28133	58	487	5	1.02669	0.456788	PSEN2|UBB|UBC|CUL1|FBXW7
0	0	-2.4837	R-HSA-2894858	Reactome Gene Sets	Signaling by NOTCH1 HD+PEST Domain Mutants in Cancer		-1.21538	4.98	4.02704	28133	58	487	5	1.02669	0.456788	PSEN2|UBB|UBC|CUL1|FBXW7
0	0	-2.4837	R-HSA-2894862	Reactome Gene Sets	Constitutive Signaling by NOTCH1 HD+PEST Domain Mutants		-1.21538	4.98	4.02704	28133	58	487	5	1.02669	0.456788	PSEN2|UBB|UBC|CUL1|FBXW7
0	0	-2.4837	R-HSA-917937	Reactome Gene Sets	Iron uptake and transport		-1.21538	4.98	4.02704	28133	58	487	5	1.02669	0.456788	HMOX1|UBB|UBC|CUL1|SLC46A1
0	0	-2.47239	R-HSA-6804757	Reactome Gene Sets	Regulation of TP53 Degradation		-1.10388	4.89644	3.99698	28133	36	798	5	0.626566	0.27933	MTOR|PDPK1|PPP2R5C|UBB|UBC
0	0	-2.46011	R-HSA-936964	Reactome Gene Sets	Activation of IRF3/IRF7 mediated by TBK1/IKK epsilon		-1.20191	9.62799	4.85988	28133	18	487	3	0.616016	0.35456	TRAF3|UBB|UBC
0	0	-2.44308	R-HSA-168142	Reactome Gene Sets	Toll Like Receptor 10 (TLR10) Cascade		-1.19055	4.07774	3.77172	28133	85	487	6	1.23203	0.499867	MAPK14|MYD88|NFKB2|UBB|UBC|CUL1
0	0	-2.44308	R-HSA-168176	Reactome Gene Sets	Toll Like Receptor 5 (TLR5) Cascade		-1.19055	4.07774	3.77172	28133	85	487	6	1.23203	0.499867	MAPK14|MYD88|NFKB2|UBB|UBC|CUL1
0	0	-2.44308	R-HSA-975871	Reactome Gene Sets	MyD88 cascade initiated on plasma membrane		-1.19055	4.07774	3.77172	28133	85	487	6	1.23203	0.499867	MAPK14|MYD88|NFKB2|UBB|UBC|CUL1
0	0	-2.4286	R-HSA-6806003	Reactome Gene Sets	Regulation of TP53 Expression and Degradation		-1.05858	4.76411	3.91456	28133	37	798	5	0.626566	0.27933	MTOR|PDPK1|PPP2R5C|UBB|UBC
0	0	-2.41792	GO:0030512	GO Biological Processes	negative regulation of transforming growth factor beta receptor signaling pathway	19_GO:0048519 negative regulation of biological process	-1.17231	4.03032	3.73546	28133	86	487	6	1.23203	0.499867	HSPA5|PDPK1|UBB|UBC|STRAP|CHST11
0	0	-2.34507	GO:0042769	GO Biological Processes	DNA damage response, detection of DNA damage	19_GO:0050896 response to stimulus	-1.11881	5.92492	4.08482	28133	39	487	4	0.821355	0.408988	DNAJA1|UBB|UBC|RAD18
0	0	-2.34465	GO:1903845	GO Biological Processes	negative regulation of cellular response to transforming growth factor beta stimulus	19_GO:0048519 negative regulation of biological process	-1.11871	3.89447	3.62988	28133	89	487	6	1.23203	0.499867	HSPA5|PDPK1|UBB|UBC|STRAP|CHST11
0	0	-2.29754	R-HSA-975138	Reactome Gene Sets	TRAF6 mediated induction of NFkB and MAP kinases upon TLR7/8 or 9 activation		-1.08314	3.80888	3.56203	28133	91	487	6	1.23203	0.499867	MAPK14|MYD88|NFKB2|UBB|UBC|CUL1
0	0	-2.04894	R-HSA-1643713	Reactome Gene Sets	Signaling by EGFR in Cancer		-0.951177	5.6407	3.96626	28133	25	798	4	0.501253	0.249998	CBL|HSP90AA1|UBB|UBC
0	0	-2.27449	R-HSA-975155	Reactome Gene Sets	MyD88 dependent cascade initiated on endosome		-1.06614	3.76748	3.52882	28133	92	487	6	1.23203	0.499867	MAPK14|MYD88|NFKB2|UBB|UBC|CUL1
0	0	-2.26463	R-HSA-901032	Reactome Gene Sets	ER Quality Control Compartment (ERQC)		-1.06361	8.25257	4.4127	28133	21	487	3	0.616016	0.35456	UBB|UBC|DERL2
0	0	-2.25176	R-HSA-168181	Reactome Gene Sets	Toll Like Receptor 7/8 (TLR7/8) Cascade		-1.05255	3.72697	3.49608	28133	93	487	6	1.23203	0.499867	MAPK14|MYD88|NFKB2|UBB|UBC|CUL1
0	0	-2.22935	R-HSA-168164	Reactome Gene Sets	Toll Like Receptor 3 (TLR3) Cascade		-1.03612	3.68732	3.46378	28133	94	487	6	1.23203	0.499867	MAPK14|NFKB2|TRAF3|UBB|UBC|CUL1
0	0	-2.20652	GO:0000717	GO Biological Processes	nucleotide-excision repair, DNA duplex unwinding	19_GO:0071840 cellular component organization or biogenesis	-1.02153	7.87745	4.28301	28133	22	487	3	0.616016	0.35456	GTF2H1|UBB|UBC
0	0	-2.20652	R-HSA-2979096	Reactome Gene Sets	NOTCH2 Activation and Transmission of Signal to the Nucleus		-1.02153	7.87745	4.28301	28133	22	487	3	0.616016	0.35456	PSEN2|UBB|UBC
0	0	-2.19238	R-HSA-5675221	Reactome Gene Sets	Negative regulation of MAPK pathway		-1.01059	5.37376	3.80945	28133	43	487	4	0.821355	0.408988	PPP2R5C|UBB|UBC|YWHAB
0	0	-2.19238	R-HSA-9646399	Reactome Gene Sets	Aggrephagy		-1.01059	5.37376	3.80945	28133	43	487	4	0.821355	0.408988	DYNC1H1|HSP90AA1|UBB|UBC
0	0	-2.18545	R-HSA-168138	Reactome Gene Sets	Toll Like Receptor 9 (TLR9) Cascade		-1.00626	3.6105	3.40049	28133	96	487	6	1.23203	0.499867	MAPK14|MYD88|NFKB2|UBB|UBC|CUL1
0	0	-2.15685	R-HSA-2173793	Reactome Gene Sets	Transcriptional activity of SMAD2/SMAD3:SMAD4 heterotrimer		-0.986778	5.25163	3.74596	28133	44	487	4	0.821355	0.408988	CCNT1|UBB|UBC|TGIF2
0	0	-2.15402	GO:0017015	GO Biological Processes	regulation of transforming growth factor beta receptor signaling pathway	19_GO:0023052 signaling	-0.985068	3.15919	3.24957	28133	128	487	7	1.43737	0.539357	HSPA5|PDPK1|UBB|UBC|STRAP|CHST11|MPP5
0	0	-2.15137	R-HSA-2173795	Reactome Gene Sets	Downregulation of SMAD2/3:SMAD4 transcriptional activity		-0.984379	7.53495	4.16126	28133	23	487	3	0.616016	0.35456	UBB|UBC|TGIF2
0	0	-2.13497	R-HSA-400253	Reactome Gene Sets	Circadian Clock		-0.972163	4.12628	3.47583	28133	70	487	5	1.02669	0.456788	RBM4|UBB|UBC|CUL1|HELZ2
0	0	-2.12179	R-HSA-166166	Reactome Gene Sets	MyD88-independent TLR4 cascade		-0.963123	3.50109	3.30867	28133	99	487	6	1.23203	0.499867	MAPK14|NFKB2|TRAF3|UBB|UBC|CUL1
0	0	-2.12179	R-HSA-937061	Reactome Gene Sets	TRIF(TICAM1)-mediated TLR4 signaling		-0.963123	3.50109	3.30867	28133	99	487	6	1.23203	0.499867	MAPK14|NFKB2|TRAF3|UBB|UBC|CUL1
0	0	-2.10089	GO:1903844	GO Biological Processes	regulation of cellular response to transforming growth factor beta stimulus	19_GO:0050896 response to stimulus	-0.947864	3.08684	3.17745	28133	131	487	7	1.43737	0.539357	HSPA5|PDPK1|UBB|UBC|STRAP|CHST11|MPP5
0	0	-2.09892	R-HSA-450302	Reactome Gene Sets	activated TAK1 mediates p38 MAPK activation		-0.947864	7.221	4.04661	28133	24	487	3	0.616016	0.35456	MAPK14|UBB|UBC
0	0	-2.05939	GO:0002753	GO Biological Processes	cytoplasmic pattern recognition receptor signaling pathway	19_GO:0002376 immune system process	-0.919789	3.95671	3.35718	28133	73	487	5	1.02669	0.456788	C1QBP|UBB|UBC|NOP53|SLC15A4
0	0	-2.04894	R-HSA-9013507	Reactome Gene Sets	NOTCH3 Activation and Transmission of Signal to the Nucleus		-0.914813	6.93216	3.93837	28133	25	487	3	0.616016	0.35456	PSEN2|UBB|UBC
0	0	-2.03507	R-HSA-1980143	Reactome Gene Sets	Signaling by NOTCH1		-0.905083	3.90324	3.31903	28133	74	487	5	1.02669	0.456788	PSEN2|UBB|UBC|CUL1|FBXW7
0	0	-2.02394	R-HSA-2122947	Reactome Gene Sets	NOTCH1 Intracellular Domain Regulates Transcription		-0.897031	4.814	3.51004	28133	48	487	4	0.821355	0.408988	UBB|UBC|CUL1|FBXW7
0	0	-2.00122	GO:0070911	GO Biological Processes	global genome nucleotide-excision repair	19_GO:0050896 response to stimulus	-0.881139	6.66553	3.83591	28133	26	487	3	0.616016	0.35456	GTF2H1|UBB|UBC
0	0	-4.25299	GO:0032781	GO Biological Processes	positive regulation of ATPase activity	19_GO:0065007 biological regulation	-2.78736	5.56648	5.89649	28133	57	798	9	1.12782	0.373814	DHX9|DNAJA1|SETMAR|DNAJB6|DNAJA2|DNAJB4|GABARAPL2|CHTOP|DNAJB11
0	0	-4.09138	GO:0043462	GO Biological Processes	regulation of ATPase activity	19_GO:0065007 biological regulation	-2.47544	5.70548	5.62876	28133	81	487	8	1.64271	0.575996	DHX9|DNAJA1|SETMAR|TSC1|DNAJA2|DNAJB4|CHTOP|DNAJB11
0	0	-4.50177	GO:0006914	GO Biological Processes	autophagy	19_GO:0008152 metabolic process	-2.81041	2.55328	4.8509	28133	543	487	24	4.92813	0.98085	ARSB|CLTC|CSNK2A1|CSNK2B|EIF4E|HMOX1|HSPA8|HSP90AA1|PRKACA|PSAP|RAB1A|TSC1|UVRAG|SNAP29|SEC22B|RNF41|WDFY3|VPS28|VPS29|TPCN1|FBXW7|FUNDC1|MAPK15|MFSD8
0	0	-4.50177	GO:0061919	GO Biological Processes	process utilizing autophagic mechanism	19_GO:0009987 cellular process	-2.81041	2.55328	4.8509	28133	543	487	24	4.92813	0.98085	ARSB|CLTC|CSNK2A1|CSNK2B|EIF4E|HMOX1|HSPA8|HSP90AA1|PRKACA|PSAP|RAB1A|TSC1|UVRAG|SNAP29|SEC22B|RNF41|WDFY3|VPS28|VPS29|TPCN1|FBXW7|FUNDC1|MAPK15|MFSD8
0	0	-2.8742	GO:0016236	GO Biological Processes	macroautophagy	19_GO:0008152 metabolic process	-1.61409	2.23129	3.76089	28133	316	798	20	2.50627	0.553351	BNIP3|CSNK2A1|CSNK2B|MTOR|HMOX1|PRKACA|RAB1A|TSC1|UVRAG|IFT88|MTMR3|SNAP29|SEC22B|RNF41|GABARAPL2|WDFY3|VPS28|FUNDC1|RETREG3|MFSD8
0	0	-2.11083	GO:0010506	GO Biological Processes	regulation of autophagy	19_GO:0050789 regulation of biological process	-1.23498	2.03783	3.31882	28133	346	798	20	2.50627	0.553351	BNIP3|EIF4E|EIF4G1|FOXO1|MTOR|HMOX1|PRKACA|PSAP|TSC1|UVRAG|IFT88|MTMR3|HERC1|SEC22B|RNF41|VPS29|TPCN1|FBXW7|MAPK15|MFSD8
-2.17837	0	-3.22369	GO:0051129	GO Biological Processes	negative regulation of cellular component organization	19_GO:0048519 negative regulation of biological process	-2.76079	1.93854	4.54791	28133	782	798	43	5.38847	0.799288	SLC25A5|RHOA|ARHGDIA|BNIP3|CAPZB|CDC42|DCC|DYRK1A|EFNB2|GPX1|H1-0|HSPA5|HSPA8|ISL1|LMAN1|PTPRS|KDM5A|RIT2|ROBO2|SETMAR|TRPC5|TSC1|UBE3A|VDAC2|PICALM|SEC22B|DNAJB6|RNF41|SPRY3|DLC1|YAP1|ACAA2|AVIL|KDM1A|CLASP1|NOP53|LIMA1|SEMA5B|XRN1|AP1AR|MDM1|CDT1|NLRC3
0	0	-4.48212	GO:0031330	GO Biological Processes	negative regulation of cellular catabolic process	19_GO:0048519 negative regulation of biological process	-2.79448	3.31286	5.15295	28133	279	487	16	3.28542	0.80775	MAPK14|CSNK2A1|DHX9|EIF4E|FHIT|HMOX1|MYD88|TSC1|F8A1|SEC22B|RNF41|SYNCRIP|NOP53|DERL2|UCHL5|CDK5RAP3
0	0	-3.73844	GO:0009895	GO Biological Processes	negative regulation of catabolic process	19_GO:0048519 negative regulation of biological process	-2.1932	2.40123	4.32765	28133	323	798	22	2.75689	0.579613	MAPK14|CSNK2A1|DHX9|EIF4E|EIF4G1|FHIT|MTOR|HMOX1|MYD88|PDE3B|TSC1|F8A1|HERC1|SEC22B|RNF41|SYNCRIP|GABARAPL2|TARDBP|NOP53|DERL2|UCHL5|CDK5RAP3
0	0	-3.16211	GO:1903363	GO Biological Processes	negative regulation of cellular protein catabolic process	19_GO:0048519 negative regulation of biological process	-1.71858	4.75736	4.60458	28133	85	487	7	1.43737	0.539357	CSNK2A1|FHIT|F8A1|NOP53|DERL2|UCHL5|CDK5RAP3
0	0	-2.77768	GO:1903051	GO Biological Processes	negative regulation of proteolysis involved in cellular protein catabolic process	19_GO:0048519 negative regulation of biological process	-1.43516	4.74805	4.25571	28133	73	487	6	1.23203	0.499867	CSNK2A1|FHIT|F8A1|NOP53|DERL2|UCHL5
0	0	-2.4837	GO:1901799	GO Biological Processes	negative regulation of proteasomal protein catabolic process	19_GO:0048519 negative regulation of biological process	-1.21538	4.98	4.02704	28133	58	487	5	1.02669	0.456788	FHIT|F8A1|NOP53|DERL2|UCHL5
0	0	-2.13612	GO:0042177	GO Biological Processes	negative regulation of protein catabolic process	19_GO:0048519 negative regulation of biological process	-0.972201	3.1347	3.2253	28133	129	487	7	1.43737	0.539357	CSNK2A1|FHIT|F8A1|NOP53|DERL2|UCHL5|CDK5RAP3
0	0	-4.46145	M113	Canonical Pathways	PID NFAT 3PATHWAY		-2.77843	7.62973	6.41186	28133	53	487	7	1.43737	0.539357	CAMK4|MAPK14|CSNK2A1|PRKACA|RAN|YWHAB|YWHAG
0	0	-3.49215	M249	Canonical Pathways	PID PI3KCI AKT PATHWAY		-2.62024	7.05088	6.12008	28133	35	798	7	0.877193	0.33009	FOXO1|MTOR|HSP90AA1|PDPK1|PRKACA|YWHAB|YWHAG
0	-2.36169	-2.73105	M7955	Canonical Pathways	SIG INSULIN RECEPTOR PATHWAY IN CARDIAC MYOCYTES		-2.39528	5.5301	5.5325	28133	51	798	8	1.00251	0.352658	CBL|CDC42|FOXO1|PDPK1|RPS6KB1|YWHAB|YWHAG|IRS2
0	0	-3.8138	M87	Canonical Pathways	PID LKB1 PATHWAY		-2.24621	7.37463	5.80508	28133	47	487	6	1.23203	0.499867	HSP90AA1|PRKACA|PSEN2|TSC1|YWHAB|YWHAG
0	0	-2.97188	M295	Canonical Pathways	SIG PIP3 SIGNALING IN CARDIAC MYOCTES		-1.69721	4.20948	4.4939	28133	67	798	8	1.00251	0.352658	CDC42|MTOR|PDPK1|RPS6KB1|TSC1|YWHAB|YWHAG|IRS2
0	0	-2.61246	CORUM:5199	CORUM	Kinase maturation complex 1		-1.30996	10.8315	5.22088	28133	16	487	3	0.616016	0.35456	HSP90AA1|YWHAB|YWHAG
0	0	-2.56445	M30	Canonical Pathways	PID HDAC CLASSII PATHWAY		-1.27215	6.79623	4.48837	28133	34	487	4	0.821355	0.408988	CAMK4|HSP90AA1|RAN|YWHAB
0	0	-2.47239	M271	Canonical Pathways	PID PI3K PLC TRK PATHWAY		-1.20793	6.41866	4.3178	28133	36	487	4	0.821355	0.408988	CAMK4|PDPK1|YWHAB|YWHAG
0	0	-2.38618	M14532	Canonical Pathways	ST PHOSPHOINOSITIDE 3 KINASE PATHWAY		-1.15334	6.08084	4.15969	28133	38	487	4	0.821355	0.408988	PDPK1|RPS6KB1|YWHAB|YWHAG
0	0	-2.26463	M199	Canonical Pathways	PID P38 MK2 PATHWAY		-1.06361	8.25257	4.4127	28133	21	487	3	0.616016	0.35456	MAPK14|YWHAB|YWHAG
-4.45569	0	0	GO:0099560	GO Biological Processes	synaptic membrane adhesion	19_GO:0022610 biological adhesion	-2.77359	21.2325	8.81874	28133	25	212	4	1.88679	0.934454	GPC4|PTPRD|PTPRS|SPARCL1
-3.45109	0	0	GO:0007416	GO Biological Processes	synapse assembly	19_GO:0032502 developmental process	-1.94933	5.36948	5.02327	28133	173	212	7	3.30189	1.22722	EFNB2|GPC4|MUSK|PTPRD|PTPRS|DLG5|SDK2
-3.0901	0	0	GO:0051963	GO Biological Processes	regulation of synapse assembly	19_GO:0032502 developmental process	-1.66215	6.91161	5.05566	28133	96	212	5	2.35849	1.04224	GPC4|MUSK|PTPRD|PTPRS|DLG5
-2.27082	0	0	GO:0099054	GO Biological Processes	presynapse assembly	19_GO:0032502 developmental process	-1.06398	8.47039	4.46632	28133	47	212	3	1.41509	0.811204	EFNB2|GPC4|PTPRD
-2.19564	0	0	GO:0099172	GO Biological Processes	presynapse organization	19_GO:0071840 cellular component organization or biogenesis	-1.01269	7.96217	4.29349	28133	50	212	3	1.41509	0.811204	EFNB2|GPC4|PTPRD
0	0	-4.38926	GO:0006903	GO Biological Processes	vesicle targeting	19_GO:0051179 localization	-2.71712	5.47275	5.79578	28133	95	487	9	1.84805	0.610298	LMAN1|RAB1A|SNAP29|GOSR1|SEC22B|CLASP1|SAR1B|AP1AR|MAPK15
0	0	-4.35496	ko05134	KEGG Pathway	Legionellosis		-2.68728	7.35229	6.2586	28133	55	487	7	1.43737	0.539357	ARF1|HSPA8|MYD88|NFKB2|RAB1A|SEC22B|SAR1B
0	0	-4.29897	GO:0048209	GO Biological Processes	regulation of vesicle targeting, to, from or within Golgi	19_GO:0051179 localization	-2.63745	34.6608	9.99053	28133	5	487	3	0.616016	0.35456	GOSR1|SAR1B|MAPK15
0	0	-4.1552	hsa05134	KEGG Pathway	Legionellosis		-2.5259	6.85383	5.97396	28133	59	487	7	1.43737	0.539357	ARF1|HSPA8|MYD88|NFKB2|RAB1A|SEC22B|SAR1B
0	0	-3.52965	GO:0048199	GO Biological Processes	vesicle targeting, to, from or within Golgi	19_GO:0051179 localization	-2.00936	5.46454	5.10393	28133	74	487	7	1.43737	0.539357	LMAN1|RAB1A|GOSR1|SEC22B|SAR1B|AP1AR|MAPK15
0	0	-2.53372	GO:0060628	GO Biological Processes	regulation of ER to Golgi vesicle-mediated transport	19_GO:0051179 localization	-1.24956	10.1943	5.03289	28133	17	487	3	0.616016	0.35456	ARF1|SAR1B|MAPK15
0	0	-2.24236	GO:0048207	GO Biological Processes	vesicle targeting, rough ER to cis-Golgi	19_GO:0051179 localization	-1.04734	4.37636	3.64478	28133	66	487	5	1.02669	0.456788	LMAN1|RAB1A|SEC22B|SAR1B|MAPK15
0	0	-2.24236	GO:0048208	GO Biological Processes	COPII vesicle coating	19_GO:0051179 localization	-1.04734	4.37636	3.64478	28133	66	487	5	1.02669	0.456788	LMAN1|RAB1A|SEC22B|SAR1B|MAPK15
0	0	-2.18767	R-HSA-204005	Reactome Gene Sets	COPII-mediated vesicle transport		-1.00733	4.24764	3.55868	28133	68	487	5	1.02669	0.456788	LMAN1|RAB1A|SEC22B|SAR1B|NAPB
0	0	-2.13497	GO:0006901	GO Biological Processes	vesicle coating	19_GO:0051179 localization	-0.972163	4.12628	3.47583	28133	70	487	5	1.02669	0.456788	LMAN1|RAB1A|SEC22B|SAR1B|MAPK15
0	0	-2.05939	GO:0090114	GO Biological Processes	COPII-coated vesicle budding	19_GO:0051179 localization	-0.919789	3.95671	3.35718	28133	73	487	5	1.02669	0.456788	LMAN1|RAB1A|SEC22B|SAR1B|MAPK15
0	-4.37591	0	WP4540	WikiPathways	Pathways Regulating Hippo Signaling		-2.70645	9.51618	6.7958	28133	98	181	6	3.31492	1.33069	RHOA|CDC42|FGFR1|MTOR|PRKCA|TEK
-2.74931	-4.28594	0	M165	Canonical Pathways	PID SYNDECAN 4 PATHWAY		-2.62704	19.4289	8.39355	28133	32	181	4	2.20994	1.09269	RHOA|F2|FGFR1|PRKCA
0	-4.23201	0	M266	Canonical Pathways	PID NCADHERIN PATHWAY		-2.58762	18.8401	8.25153	28133	33	181	4	2.20994	1.09269	RHOA|CDC42|DCTN1|FGFR1
0	-4.0313	0	WP437	WikiPathways	EGF/EGFR Signaling Pathway		-2.42083	6.67495	5.84713	28133	163	181	7	3.8674	1.4332	CBL|CDC42|FOXO1|MTOR|PRKCA|ABI1|TNK2
0	-3.87565	0	WP2034	WikiPathways	Leptin signaling pathway		-2.29375	10.2257	6.48067	28133	76	181	5	2.76243	1.21821	RHOA|CDC42|FOXO1|MTOR|PDE3B
0	-3.87565	0	ko05100	KEGG Pathway	Bacterial invasion of epithelial cells		-2.29375	10.2257	6.48067	28133	76	181	5	2.76243	1.21821	RHOA|CBL|CDC42|CLTC|SEPTIN8
0	-3.79608	0	M48	Canonical Pathways	PID MET PATHWAY		-2.23199	9.8374	6.32957	28133	79	181	5	2.76243	1.21821	RHOA|CBL|CDC42|MTOR|NUMB
[truncated: 438 more rows]

## Sheet: S3D_Enrichment_Cluster 4_24h
Data S3D. Functional enrichment analysis of the rhythmic genes with a precise 24-h period of each E. paradivisa subgroup found in Cluster 4. It corresponds to the Metascape enrichment analysis results with the three gene-lists (i.e., LDapo24, DDsym24, and LDsym24) merged.
[truncated: 636 more rows]

[truncated: 4 more sheets: S3E_Enrichment_cluster 1_12h, S3F_Enrichment_cluster 2_12h, S3G_12h_to_24h, S3H_24h_to12h]
